# Supplementary material for: The Transcriptome Analysis Provides New Insights into Signaling for Bamboo Shoot Development of Sympodial Bamboo
Source: Foods. 2025 May 7;14(9):1647. doi: 10.3390/foods14091647 (PMC12072057; doi:10.3390/foods14091647)
Supplement: Supplementary file 1 [file foods-14-01647-s001.zip]

Archive with 6 entries (6 files):
- supplemental Figure.pdf
- Table S1. Primer sequences.xlsx
- Table S2. DEGs between different development stages.xlsx
- Table S3. Common DEGs at different developmental stages.xlsx
- Table S4. Co-expression clustering analysis of genes at different development stages.xlsx
- Table S5. Identification of genes responsive to bamboo shoot tips different development stages by WGCNA analysis..xlsx
