# Supplementary material for: The Transcriptome Analysis Provides New Insights into Signaling for Bamboo Shoot Development of Sympodial Bamboo
Source: Foods. 2025 May 7;14(9):1647. doi: 10.3390/foods14091647 (PMC12072057; doi:10.3390/foods14091647)
Supplement: Supplementary file 1 [file foods-14-01647-s001.zip › Table S1. Primer sequences.xlsx]

## Sheet: Sheet1
ID	Primer F	Primer R
TRINITY_DN30033_c0_g1	CTTCTTCCTCCTCAATCC	CGAGTGCTCCGGCAGAGGGTG
TRINITY_DN11803_c0_g2	CACAATCAGCAGTTACACTC	GCCGTTTCCAGGTTGTC
TRINITY_DN6390_c0_g1	GCTGCTCGGCCTCTGGCGC	GCCGTGCACCTTCCAGCC
TRINITY_DN55630_c0_g1	GCCTCGGACTCTCCCCCTTC	CTCAGAGCTTTTCATGAGAC
TRINITY_DN21777_c0_g1	GCACGCCATCCATACACACCAG	CCTCGGCCGTGTCGAACGT
TRINITY_DN1949_c0_g1	ATGGTAGGAGCAGTGCTG	TCCGTATCGCAGCTACAGC
TRINITY_DN6930_c0_g1	ATGCGACCGGGCGGGCCG	GAGGAAGGGCTCGGAGGCGAT
TRINITY_DN23216_c0_g1	CTATACCCAAGTGCTGTTGATC	TATGTTTGTGGGATTTG
TRINITY_DN26155_c0_g1	ATGAGCGGGTCGGCTTG	GCACCACGCATCCATGA
TRINITY_DN52641_c0_g1	ATGATGCCAAGGTGGA	GTTCATGGGGCTGCGACGGC
TRINITY_DN86463_c0_g1	ATGCGGTTGATCAATTCTTCCT	GCCACTTGCCAGTGCGGAGC
TRINITY_DN20851_c0_g1	CTCAAGGGGCTCAGTGGATC	GGTCGATGGACTCGAAGATGGC
TCTCTCCTCCAGGCCCTTGCAGCCACTCCTGGTGGACCACCGACTGTAAGGATCACAGGC
ATTGATGATTCAGTATCAGCTTATGCGCGAGGCGGCGGGCTAGAGTTGGTTGGGAGGAGG
CTGTCACATATCGCTGGCCTGTGCAAGGTGCCCTTCGAATTCCATGCGGTTCCTATCTCT
GGCAGCGACGTTGAAGAGGGACATCTTGGAGTCATCCCTGGGGAAGCTGTCGCTGTGAAC
TTCACCCTGGGGCTGCACCACATTCCAGATGAGACCGTGAGCACGGCGAACCACCGCGAC
AGGATCCTGAGGCTGGTGAAGGGCTTGTCGCCGAAGGTGGTCACCCTCGTGGAGCAGGAG
TCCAACACGAACACCGCCCCGTTCGCGCAGAGGTTCGCGGAGACGCTCGACTACTACACG
GCCATCTTCGAGTCCATCGACCTAACGCTCCTGAGGGACGACAAGGAGAGGATCAACATG
GAGCAGCACTGCCTG
