# Supplementary material for: The Transcriptome Analysis Provides New Insights into Signaling for Bamboo Shoot Development of Sympodial Bamboo
Source: Foods. 2025 May 7;14(9):1647. doi: 10.3390/foods14091647 (PMC12072057; doi:10.3390/foods14091647)
Supplement: Supplementary file 1 [file foods-14-01647-s001.zip › Table S2. DEGs between different development stages.xlsx]

## Sheet: S1_vs_S2.DEG_final
#id	S1-1-Count	S1-2-Count	S1-3-Count	S2-1-Count	S2-2-Count	S2-3-Count	S1-1-FPKM	S1-2-FPKM	S1-3-FPKM	S2-1-FPKM	S2-2-FPKM	S2-3-FPKM	log2FoldChange	pvalue	qvalue	significant
TRINITY_DN10188_c0_g1	7139.65	7060.06	7684.82	3333.05	3289.67	3336.74	392.235	403.364	402.249	163.369	162.97	167.762	-1.25838	0	0	down
TRINITY_DN10235_c0_g2	3664.18	3401.46	3757.79	790.38	765.05	735.32	201.301	194.337	196.695	38.74	37.9	36.97	-2.36342	0	0	down
TRINITY_DN10256_c0_g1	3559.21	3521.31	3953.46	825.13	749.57	728.16	195.535	201.184	206.937	40.443	37.134	36.61	-2.38281	0	0	down
TRINITY_DN10347_c0_g1	5255.65	5577.46	6040.74	565.13	632.38	540.79	288.733	318.658	316.192	27.7	31.328	27.19	-3.40212	0	0	down
TRINITY_DN10376_c1_g1	77813.8	75312.9	81470.6	19565.8	19554.8	19107	4274.9	4302.87	4264.44	959.012	968.743	960.646	-2.13333	0	0	down
TRINITY_DN10523_c0_g2	1446.74	1331.55	1453.45	8357.09	7837.44	7930.37	79.481	76.076	76.078	409.621	388.266	398.717	2.3881	0	0	up
TRINITY_DN10527_c0_g1	3905.08	3969.69	4298.42	1432.59	1350.59	1407.12	214.536	226.801	224.993	70.218	66.908	70.746	-1.66113	0	0	down
TRINITY_DN10599_c0_g1	1827.98	1810.94	1945.87	7581.89	7416.11	6798.27	100.425	103.465	101.853	371.624	367.394	341.798	1.84092	0	0	up
TRINITY_DN10612_c1_g1	2381.48	2275.84	2592.81	575.91	590.84	569.44	130.833	130.026	135.716	28.228	29.27	28.63	-2.18434	0	0	down
TRINITY_DN10613_c0_g1	5358.7	5020.43	5336.31	2081.59	2064.69	1969.78	294.394	286.833	279.32	102.028	102.285	99.035	-1.48463	0	0	down
TRINITY_DN10722_c0_g1	10202	10018.3	11406.1	1820.19	1794.65	1587.88	560.471	572.377	597.032	89.216	88.907	79.834	-2.72612	0	0	down
TRINITY_DN10873_c1_g1	3740.46	3630.7	3910.9	1236.09	1189.9	1138.13	205.492	207.434	204.709	60.587	58.948	57.222	-1.78552	0	0	down
TRINITY_DN10940_c0_g1	10202.5	9895.5	10707.9	1393.45	1393.71	1387.51	560.503	565.362	560.487	68.3	69.044	69.76	-3.00627	0	0	down
TRINITY_DN11001_c0_g1	3811.97	3739.35	4024.27	1195.95	1189.12	1135.5	209.42	213.641	210.643	58.619	58.909	57.089	-1.83993	0	0	down
TRINITY_DN11190_c0_g1	9811.35	9560.36	10279.9	3846.06	3790.75	3780.46	539.012	546.214	538.081	188.514	187.794	190.071	-1.49983	0	0	down
TRINITY_DN1159_c1_g1	3170.9	2968.69	3186.09	242.43	233.98	223.18	174.202	169.611	166.77	11.882	11.591	11.221	-3.86106	0	0	down
TRINITY_DN11727_c0_g1	1966.4	1805.44	2151.23	339.28	351.56	304.99	108.029	103.151	112.602	16.63	17.416	15.334	-2.69334	0	0	down
TRINITY_DN11765_c0_g1	2943.77	2781.48	3054.97	113.03	110.33	96.7	161.724	158.915	159.907	5.54	5.466	4.862	-4.90084	0	0	down
TRINITY_DN11894_c1_g1	3895.52	3919.95	3909.49	466.08	514.21	453.52	214.01	223.959	204.635	22.845	25.474	22.802	-3.15602	0	0	down
TRINITY_DN11913_c0_g1	4936.36	4723.84	5183.8	19041.4	18198.3	17904.4	271.192	269.888	271.337	933.309	901.543	900.183	1.7704	0	0	up
TRINITY_DN12243_c0_g1	1809.05	1775.89	1918.84	6572.05	6356.13	6442.39	99.385	101.462	100.438	322.127	314.882	323.905	1.69252	0	0	up
TRINITY_DN12388_c1_g1	2005.21	2054.31	2366.27	225.65	202.04	240.52	110.162	117.37	123.858	11.06	10.009	12.093	-3.38488	0	0	down
TRINITY_DN12475_c0_g2	115.86	119.67	101.27	1675.01	1676.29	1630.86	6.365	6.837	5.301	82.1	83.043	81.995	3.76252	0	0	up
TRINITY_DN12524_c0_g1	18200.6	16349.7	17681.7	2740.97	2651.8	2641.76	999.899	934.111	925.515	134.348	131.37	132.82	-2.82375	0	0	down
TRINITY_DN1286_c0_g1	8646.42	8075.01	9147.76	4227.47	4204.24	4127.29	475.014	461.351	478.823	207.208	208.278	207.509	-1.16482	0	0	down
TRINITY_DN130_c0_g2	1774.06	1696.23	1945.26	164.55	169.12	170.21	97.463	96.911	101.821	8.065	8.378	8.558	-3.54742	0	0	down
TRINITY_DN1331_c1_g1	2302.13	2237.48	2292.44	7738.05	7897.21	7772.98	126.474	127.835	119.994	379.279	391.227	390.803	1.65343	0	0	up
TRINITY_DN13365_c0_g1	1560.88	1562.44	1560.97	123.01	142.07	125.91	85.751	89.267	81.706	6.029	7.038	6.331	-3.70672	0	0	down
TRINITY_DN1353_c0_g1	45694.1	41355.7	47580.3	11708.3	11366.8	11087.3	2510.32	2362.78	2490.51	573.88	563.109	557.437	-2.10045	0	0	down
TRINITY_DN13617_c0_g1	89.1	88.65	92.59	1548.01	1473.86	1448.02	4.895	5.065	4.847	75.875	73.015	72.802	3.92092	0	0	up
TRINITY_DN1372_c0_g1	559.81	529.13	608.01	2604.18	2503.06	2443.09	30.754	30.231	31.825	127.643	124.002	122.831	2.03089	0	0	up
TRINITY_DN13749_c0_g1	6155.97	5858.27	6884.57	1668.42	1594.18	1497.03	338.194	334.702	360.361	81.777	78.975	75.266	-2.11127	0	0	down
TRINITY_DN1419_c0_g1	21.41	27.9	35.71	2776.11	2749.59	2534.13	1.176	1.594	1.869	136.07	136.214	127.409	6.44432	0	0	up
TRINITY_DN14315_c0_g1	4084.99	3868.74	4318.99	1926.43	1833.65	1840.28	224.419	221.034	226.07	94.423	90.839	92.524	-1.25454	0	0	down
TRINITY_DN1437_c0_g1	6240.47	6443.56	6936.82	1339.93	1323.75	1194.49	342.837	368.142	363.095	65.676	65.578	60.056	-2.46987	0	0	down
TRINITY_DN1437_c0_g2	21732.1	20897	23547.7	1728.33	1836.39	1706.07	1193.91	1193.91	1232.56	84.714	90.975	85.776	-3.77249	0	0	down
TRINITY_DN14486_c0_g1	6021.56	5303.99	5696.19	78.48	72.51	64.65	330.81	303.034	298.157	3.847	3.592	3.251	-6.42372	0	0	down
TRINITY_DN14788_c0_g1	125.99	133.25	130.72	24095.6	24363.8	21775.7	6.922	7.613	6.842	1181.04	1206.98	1094.82	7.36894	0	0	up
TRINITY_DN1483_c0_g2	1667.19	1598.23	1784.69	47.73	48.99	48.07	91.591	91.312	93.416	2.339	2.427	2.417	-5.2446	0	0	down
TRINITY_DN1490_c0_g2	961.31	924.1	1032.04	3535.14	3437.23	3335.8	52.812	52.797	54.02	173.274	170.28	167.715	1.69849	0	0	up
TRINITY_DN1494_c1_g1	955.38	952.55	966.48	3887.6	3909.31	3677.35	52.486	54.422	50.589	190.55	193.667	184.887	1.87367	0	0	up
TRINITY_DN15179_c0_g2	1713.84	1676.23	1872.03	291.15	269.65	265.59	94.154	95.768	97.988	14.271	13.358	13.353	-2.79218	0	0	down
TRINITY_DN1544_c0_g1	2793.3	2575	2834.88	790.58	717.43	729.29	153.457	147.118	148.387	38.75	35.541	36.667	-1.99746	0	0	down
TRINITY_DN15475_c0_g1	4547.48	4334.19	4465.85	1175.38	1222.04	1137.95	249.828	247.626	233.757	57.611	60.54	57.213	-2.04063	0	0	down
TRINITY_DN16436_c0_g1	6844.26	6117.6	7223.07	396.59	472.67	421.48	376.007	349.518	378.079	19.439	23.416	21.191	-4.08756	0	0	down
TRINITY_DN1665_c0_g1	1968.31	1762.12	1993.07	15455.9	14831.6	13903.2	108.134	100.676	104.324	757.569	734.758	699.014	2.82603	0	0	up
TRINITY_DN16864_c0_g1	3128.46	2864.99	3308.94	541.56	473.45	482.36	171.87	163.686	173.201	26.545	23.455	24.252	-2.75759	0	0	down
TRINITY_DN16975_c0_g1	8272.45	7814.21	8449.17	1225.31	1263.78	1119.47	454.469	446.451	442.257	60.058	62.608	56.284	-2.88878	0	0	down
TRINITY_DN17064_c0_g1	32448.4	31239.2	34640.3	13714	13689.2	12810.9	1782.64	1784.8	1813.19	672.189	678.16	644.095	-1.41258	0	0	down
TRINITY_DN17595_c0_g1	4549.77	4341.72	4573.58	976.69	965.72	910.81	249.954	248.056	239.396	47.872	47.842	45.793	-2.36177	0	0	down
TRINITY_DN17_c0_g1	1220.37	1162.88	1224.89	9668.27	9684.02	9506.19	67.044	66.439	64.115	473.888	479.746	477.944	2.87685	0	0	up
TRINITY_DN1807_c0_g1	1923.57	1863.99	2063.88	5540.24	5440.58	5253.74	105.677	106.496	108.03	271.554	269.526	264.143	1.34938	0	0	up
TRINITY_DN1839_c0_g1	1024.59	960.99	1096.19	3937.12	3879.33	3721.09	56.289	54.905	57.378	192.977	192.182	187.086	1.78176	0	0	up
TRINITY_DN1863_c2_g1	1357.07	1382.21	1525.87	54.52	60.36	55.98	74.554	78.97	79.869	2.672	2.99	2.815	-4.76295	0	0	down
TRINITY_DN19393_c0_g1	2563.87	2418.26	2736.64	456.5	451.5	397.35	140.853	138.163	143.245	22.375	22.367	19.978	-2.68682	0	0	down
TRINITY_DN1939_c0_g1	1596.25	1543.72	1711.06	270.58	264.75	273.13	87.694	88.198	89.562	13.263	13.116	13.732	-2.70659	0	0	down
TRINITY_DN1946_c0_g1	4310.02	4368.33	4594.15	624.24	708.02	632.78	236.782	249.577	240.473	30.597	35.075	31.814	-2.87905	0	0	down
TRINITY_DN1951_c0_g1	1365.1	1303.84	1440.54	3680.52	3619.09	3584.99	74.996	74.492	75.402	180.4	179.289	180.243	1.28249	0	0	up
TRINITY_DN1968_c0_g1	276.27	256.4	263.05	3624.2	3633.98	3287.73	15.178	14.649	13.769	177.639	180.027	165.298	3.60598	0	0	up
TRINITY_DN19845_c0_g1	7710.73	6920.21	7889.98	1516.86	1413.89	1493.64	423.609	395.374	412.987	74.348	70.044	75.096	-2.4695	0	0	down
TRINITY_DN2004_c0_g1	4842.1	4966.47	5573.54	1278.83	1344.71	1220.51	266.014	283.75	291.737	62.681	66.617	61.364	-2.12234	0	0	down
TRINITY_DN20259_c0_g1	3283.9	3076.79	3399.12	1142.64	1090.74	1018.44	180.409	175.787	177.921	56.006	54.035	51.204	-1.70845	0	0	down
TRINITY_DN20320_c0_g1	4362.02	4193.24	4657.9	1577.16	1552.44	1484.78	239.639	239.573	243.809	77.304	76.908	74.65	-1.64048	0	0	down
TRINITY_DN20470_c0_g1	1778.46	1695.87	1892.41	126.6	135.41	117.24	97.704	96.89	99.055	6.205	6.708	5.895	-3.94609	0	0	down
TRINITY_DN2076_c3_g1	1077.55	937.13	1046.77	4145.8	4202.67	4023.43	59.198	53.541	54.791	203.205	208.2	202.287	1.89194	0	0	up
TRINITY_DN2172_c0_g1	2074.42	1979.8	2170.59	583.1	568.69	577.36	113.964	113.112	113.616	28.58	28.173	29.028	-1.97082	0	0	down
TRINITY_DN21_c0_g1	130328	116729	125783	17588.6	16790.3	16257.5	7159.9	6669.12	6583.9	862.103	831.791	817.382	-3.00388	0	0	down
TRINITY_DN2201_c0_g1	1472.74	1416.71	1578.92	126.01	90.73	91.61	80.909	80.941	82.646	6.176	4.495	4.606	-3.9771	0	0	down
TRINITY_DN2204_c1_g1	3247.57	3107.26	3510.07	1248.67	1268.68	1243.69	178.414	177.528	183.728	61.203	62.85	62.529	-1.51305	0	0	down
TRINITY_DN2229_c1_g1	11269.6	11294	12825.9	2855.79	2768.4	2506.42	619.123	645.265	671.347	139.976	137.146	126.016	-2.2445	0	0	down
TRINITY_DN2235_c0_g1	3438.95	3178.65	3613.96	297.54	356.46	310.83	188.928	181.607	189.166	14.584	17.659	15.628	-3.5283	0	0	down
TRINITY_DN2292_c0_g1	9787.07	9542.93	10066.2	23500.7	23086.9	21735.6	537.678	545.218	526.899	1151.88	1143.72	1092.8	1.093	0	0	up
TRINITY_DN2349_c0_g2	6582.13	6388.14	7102.03	2104.35	2012.56	1993.53	361.607	364.975	371.743	103.144	99.702	100.229	-1.83826	0	0	down
TRINITY_DN23794_c0_g1	5606.48	5659.5	5806.33	2126.72	2030.79	1934.53	308.007	323.345	303.922	104.24	100.605	97.263	-1.61069	0	0	down
TRINITY_DN24125_c0_g1	1595.68	1662.65	1674.75	6758.36	6762.96	6321.19	87.663	94.992	87.662	331.259	335.036	317.811	1.88361	0	0	up
TRINITY_DN2462_c0_g1	440.89	426.72	513.4	3290.32	3213.05	2915.64	24.221	24.38	26.873	161.274	159.174	146.59	2.64762	0	0	up
TRINITY_DN249_c0_g1	2982.58	2777.08	3095.51	749.84	757.41	701.77	163.856	158.663	162.029	36.753	37.522	35.283	-2.12585	0	0	down
TRINITY_DN2504_c1_g1	198.65	162.43	191.84	3391.96	3445.46	2934.49	10.913	9.28	10.042	166.256	170.688	147.538	4.02026	0	0	up
TRINITY_DN25475_c0_g2	671.65	671.56	772.82	2933.67	2885.39	2790.3	36.899	38.368	40.452	143.793	142.942	140.288	1.90139	0	0	up
TRINITY_DN2608_c0_g1	2971.11	2871.05	3200.82	1291.41	1253.98	1203.54	163.226	164.032	167.541	63.298	62.122	60.511	-1.39289	0	0	down
TRINITY_DN260_c1_g1	1025.93	937.13	1055.44	4688.76	4693.76	4464.51	56.362	53.541	55.245	229.818	232.529	224.463	2.07538	0	0	up
TRINITY_DN26318_c0_g1	21516.4	19963.5	21557	8938.2	8745.15	8514.71	1182.06	1140.58	1128.37	438.103	433.234	428.095	-1.38993	0	0	down
TRINITY_DN2643_c0_g1	3611.6	3382.19	3771.3	1319.96	1290.24	1228.8	198.413	193.236	197.402	64.698	63.918	61.781	-1.61017	0	0	down
TRINITY_DN2645_c0_g2	2740.72	2492.96	2775.57	526.39	470.9	479.53	150.569	142.431	145.283	25.801	23.329	24.11	-2.56184	0	0	down
TRINITY_DN26606_c0_g1	3194.61	3077.71	3336.38	617.45	569.28	570.58	175.504	175.839	174.637	30.264	28.202	28.687	-2.57422	0	0	down
TRINITY_DN2730_c0_g1	9386.71	8869.9	9718.24	3835.88	3853.85	3708.27	515.684	506.766	508.684	188.014	190.92	186.441	-1.41811	0	0	down
TRINITY_DN2746_c0_g1	2035.42	2012.47	2112.09	490.24	486.39	508.56	111.821	114.979	110.554	24.029	24.096	25.569	-2.17539	0	0	down
TRINITY_DN27470_c0_g1	35008.8	33487.2	35576.5	7415.55	7301.08	7017.87	1923.3	1913.23	1862.19	363.471	361.695	352.838	-2.38301	0	0	down
TRINITY_DN2749_c0_g2	2793.11	2557.93	2830.65	529.18	474.24	484.06	153.447	146.143	148.165	25.938	23.494	24.337	-2.58284	0	0	down
TRINITY_DN2769_c0_g1	27.15	46.8	38.53	3771.58	3535.61	3130.72	1.492	2.674	2.017	184.863	175.154	157.404	6.40454	0	0	up
TRINITY_DN28155_c0_g2	6493.04	6133.57	6972.72	1177.18	1296.31	1103.26	356.712	350.431	364.975	57.699	64.219	55.469	-2.57653	0	0	down
TRINITY_DN2834_c0_g1	2500.59	2407.99	2621.66	364.84	366.26	338.16	137.376	137.576	137.226	17.882	18.144	17.002	-2.93944	0	0	down
TRINITY_DN283_c0_g1	202.09	195.65	195.68	1479.91	1505.99	1449.34	11.102	11.178	10.242	72.538	74.607	72.869	2.77738	0	0	up
TRINITY_DN2841_c0_g1	2565.78	2542.88	2783.44	915.79	919.27	903.46	140.958	145.283	145.694	44.887	45.541	45.423	-1.64993	0	0	down
TRINITY_DN2841_c0_g2	7691.81	7645.54	8348.51	3437.29	3479.95	3227.42	422.57	436.814	436.988	168.478	172.397	162.265	-1.34635	0	0	down
TRINITY_DN2869_c0_g1	1791.65	1692.01	1849.64	5424.42	5292.24	5223.02	98.429	96.67	96.816	265.877	262.177	262.598	1.4565	0	0	up
TRINITY_DN28888_c0_g1	4487.06	4273.99	4626.23	10343.4	9966.6	9579.71	246.509	244.187	242.152	506.98	493.745	481.64	1.03565	0	0	up
TRINITY_DN288_c0_g1	196095	186246	217889	8209.92	8166.66	7450.65	10773	10640.8	11405	402.407	404.576	374.598	-4.77646	0	0	down
TRINITY_DN2895_c0_g1	2273.26	2242.62	2443.93	5619.12	5396.69	5419.8	124.888	128.128	127.923	275.42	267.352	272.492	1.11693	0	0	up
TRINITY_DN295_c1_g1	1473.89	1364.95	1502.87	194.7	189.5	178.69	80.972	77.984	78.665	9.543	9.388	8.984	-3.06737	0	0	down
TRINITY_DN29606_c0_g1	9062.84	8748.22	9614.15	233.64	282.78	241.09	497.891	499.814	503.236	11.452	14.009	12.121	-5.29978	0	0	down
TRINITY_DN2962_c2_g2	1833.14	1695.87	1886.76	5272.86	5228.16	5103.51	100.708	96.89	98.759	258.448	259.003	256.59	1.40408	0	0	up
TRINITY_DN3048_c0_g1	8192.92	7621.49	8383	1584.75	1537.94	1503.06	450.099	435.441	438.794	77.676	76.189	75.57	-2.50976	0	0	down
TRINITY_DN30575_c0_g1	3986.33	3874.8	4413.2	12311	12330.7	11494.6	219	221.38	231.001	603.42	610.863	577.917	1.43559	0	0	up
TRINITY_DN306_c0_g1	25840.6	24955	26170.4	7262.78	7295	7228.61	1419.62	1425.76	1369.84	355.984	361.394	363.434	-1.94423	0	0	down
TRINITY_DN306_c1_g1	9141.99	8530	9239.74	2990.38	2985.34	2836.29	502.239	487.346	483.638	146.573	147.893	142.6	-1.73393	0	0	down
TRINITY_DN30792_c0_g1	2568.46	2367.42	2702.75	580.7	596.71	570.58	141.105	135.259	141.471	28.463	29.561	28.687	-2.2488	0	0	down
TRINITY_DN3090_c0_g1	6036.09	5656.01	6150.28	26597.9	26259.5	24145.7	331.609	323.146	321.926	1303.69	1300.9	1213.98	1.98627	0	0	up
TRINITY_DN30927_c0_g1	3594.96	3441.66	3872.97	1675.21	1628.28	1619.36	197.499	196.633	202.724	82.11	80.665	81.417	-1.27074	0	0	down
TRINITY_DN31241_c0_g1	41471.8	35665.2	40012.9	493.84	455.62	454.65	2278.36	2037.67	2094.41	24.205	22.571	22.859	-6.50426	0	0	down
TRINITY_DN3164_c1_g1	2204.43	2199.86	2356.18	640.41	635.91	600.17	121.106	125.685	123.33	31.39	31.503	30.175	-1.97243	0	0	down
TRINITY_DN31681_c0_g1	2505.37	2428.91	2662.2	533.98	534.59	522.32	137.639	138.771	139.348	26.173	26.484	26.261	-2.378	0	0	down
TRINITY_DN3207_c0_g1	54709.7	49482.6	55665	8251.26	7799.62	7699.09	3005.62	2827.1	2913.69	404.433	386.392	387.088	-2.87331	0	0	down
TRINITY_DN32248_c0_g1	21560	20896.1	22793	5435.01	4992.41	5009.07	1184.46	1193.86	1193.06	266.395	247.324	251.842	-2.20276	0	0	down
TRINITY_DN3260_c0_g1	5828.84	5997.76	6673.16	992.07	982.18	907.6	320.223	342.671	349.295	48.626	48.657	45.632	-2.80492	0	0	down
TRINITY_DN3272_c0_g1	4741.92	4525.99	4920.75	2222.57	2106.63	2116.99	260.51	258.584	257.568	108.939	104.362	106.436	-1.26096	0	0	down
TRINITY_DN3273_c0_g1	6599.15	6258.01	6623.33	2627.54	2616.53	2603.5	362.542	357.54	346.687	128.788	129.623	130.896	-1.43465	0	0	down
TRINITY_DN33464_c0_g1	1265.3	1148.38	1318.29	3633.19	3649.66	3521.47	69.513	65.611	69.004	178.08	180.804	177.049	1.41156	0	0	up
TRINITY_DN3430_c0_g1	3479.68	3178.1	3297.24	28153.3	27717.3	25713.4	191.165	181.575	172.588	1379.93	1373.12	1292.8	2.9105	0	0	up
TRINITY_DN3440_c0_g1	534.76	518.3	572.91	3725.65	3654.75	3311.48	29.379	29.612	29.988	182.612	181.056	166.492	2.59396	0	0	up
TRINITY_DN35586_c0_g1	164.42	136	134.35	11929.2	11129.5	10594	9.033	7.77	7.032	584.706	551.353	532.636	6.15288	0	0	up
TRINITY_DN3634_c0_g1	3899.15	3941.24	4228.62	1416.61	1469.35	1388.83	214.21	225.176	221.34	69.435	72.791	69.827	-1.62026	0	0	down
TRINITY_DN3677_c0_g1	8433.44	8125.85	9180.64	1808.41	1960.83	1717.57	463.313	464.256	480.544	88.639	97.139	86.354	-2.35205	0	0	down
TRINITY_DN37731_c0_g1	23844.6	22896.2	25323.5	9435.63	8916.62	8360.71	1309.96	1308.14	1325.51	462.485	441.729	420.353	-1.55485	0	0	down
TRINITY_DN3778_c0_g1	85.84	79.47	86.34	3321.27	3326.9	3134.3	4.716	4.54	4.519	162.791	164.815	157.584	5.1615	0	0	up
TRINITY_DN3875_c1_g1	1958.37	1867.47	2025.55	8333.73	8364	8076.27	107.588	106.695	106.024	408.476	414.352	406.052	1.95929	0	0	up
TRINITY_DN39243_c0_g1	4043.88	3870.21	4181.82	1623.89	1659.83	1607.3	222.161	221.118	218.89	79.595	82.228	80.81	-1.42917	0	0	down
TRINITY_DN392_c0_g1	1975.19	1923.27	2038.06	344.27	330.79	337.97	108.512	109.883	106.679	16.874	16.387	16.992	-2.674	0	0	down
TRINITY_DN3930_c0_g1	48.18	66.62	65.56	28047.7	25375.7	24835	2.647	3.806	3.432	1374.75	1257.11	1248.63	8.63247	0	0	up
TRINITY_DN3934_c0_g1	3077.03	2996.77	3466.09	849.69	837.95	779.99	169.045	171.215	181.426	41.647	41.512	39.216	-2.07257	0	0	down
TRINITY_DN39892_c0_g1	264.8	238.96	266.28	3393.96	3477.8	3082.27	14.547	13.653	13.938	166.354	172.29	154.968	3.5693	0	0	up
TRINITY_DN4037_c0_g1	47418.4	43597.8	46954	19664.6	19175.4	17902	2605.06	2490.88	2457.72	963.857	949.948	900.06	-1.40551	0	0	down
TRINITY_DN4062_c0_g1	2150.52	2071.38	2345.69	627.63	585.94	557.38	118.144	118.345	122.781	30.763	29.027	28.024	-2.01335	0	0	down
TRINITY_DN4178_c0_g2	9468.54	8648.01	9407.78	1622.1	1597.71	1687.41	520.179	494.089	492.434	79.507	79.15	84.838	-2.61044	0	0	down
TRINITY_DN42379_c0_g1	53255.7	51342.4	59589.2	2710.41	2516.19	2347.14	2925.74	2933.36	3119.09	132.85	124.652	118.008	-4.56044	0	0	down
TRINITY_DN4334_c0_g1	2360.44	2385.59	2677.94	13167.1	12793.8	12301.6	129.677	136.297	140.172	645.38	633.803	618.488	2.24312	0	0	up
TRINITY_DN4410_c0_g1	2668.45	2578.12	2717.68	6438.86	6368.28	6177.18	146.598	147.296	142.252	315.599	315.484	310.571	1.1301	0	0	up
TRINITY_DN4487_c0_g1	13211.1	13518.3	15446.9	1089.52	1077.42	915.33	725.787	772.344	808.541	53.402	53.375	46.02	-3.89695	0	0	down
TRINITY_DN4533_c0_g1	615.25	610.44	656.22	2645.51	2638.08	2578.8	33.801	34.876	34.349	129.669	130.691	129.655	1.94082	0	0	up
TRINITY_DN4541_c1_g1	488.3	461.41	487.17	2432.24	2298.28	2332.82	26.826	26.362	25.5	119.216	113.857	117.287	2.17523	0	0	up
TRINITY_DN45460_c0_g2	3047.39	3098.08	3503.81	158.16	177.54	141.94	167.417	177.003	183.401	7.752	8.796	7.136	-4.4574	0	0	down
TRINITY_DN4679_c0_g1	1658.39	1587.21	1714.08	5615.73	5734.92	5615.84	91.108	90.683	89.721	275.253	284.108	282.348	1.65194	0	0	up
TRINITY_DN4692_c1_g1	295.39	275.12	266.89	1865.92	1853.44	1805.22	16.228	15.718	13.97	91.458	91.819	90.761	2.59908	0	0	up
TRINITY_DN4727_c1_g1	5325.05	5216.63	5979.22	23157.2	22230.9	20318.5	292.546	298.043	312.971	1135.05	1101.32	1021.55	1.86923	0	0	up
TRINITY_DN47740_c0_g1	3640.85	3453.59	3836.26	11486.1	11647.2	10786.8	200.02	197.315	200.802	562.986	577.001	542.331	1.51099	0	0	up
TRINITY_DN4835_c0_g1	1550.18	1440.2	1716.91	123.61	134.04	113.1	85.163	82.283	89.868	6.059	6.64	5.686	-3.78667	0	0	down
TRINITY_DN4871_c0_g1	721.55	746.62	829.51	3210.84	3221.08	3014.04	39.641	42.657	43.419	157.379	159.572	151.537	1.91602	0	0	up
TRINITY_DN4979_c1_g1	2238.66	2190.13	2365.66	6035.68	5857.6	5593.22	122.986	125.129	123.826	295.837	290.185	281.211	1.24064	0	0	up
TRINITY_DN4995_c0_g2	3764.55	3534.34	3886.29	454.3	418.58	429.39	206.815	201.928	203.421	22.267	20.737	21.589	-3.22551	0	0	down
TRINITY_DN5039_c0_g1	44386.5	43382.1	46198.3	8942.79	8801.19	8529.41	2438.49	2478.56	2418.17	438.329	436.01	428.834	-2.47359	0	0	down
TRINITY_DN5091_c0_g1	3385.61	3186.36	3569.78	842.3	827.56	798.09	185.997	182.047	186.854	41.285	40.997	40.126	-2.16142	0	0	down
TRINITY_DN5120_c1_g1	524.82	530.05	557.98	3512.38	3562.06	3296.22	28.832	30.283	29.206	172.158	176.464	165.724	2.56144	0	0	up
TRINITY_DN5130_c0_g1	2370.19	2207.93	2424.57	555.94	570.65	570.2	130.213	126.146	126.91	27.249	28.27	28.668	-2.1676	0	0	down
TRINITY_DN5133_c1_g2	2034.46	1856.46	2137.91	468.48	459.93	452.58	111.769	106.066	111.905	22.962	22.785	22.754	-2.24803	0	0	down
TRINITY_DN5206_c0_g1	6222.69	5754.57	6329.62	1346.92	1343.73	1135.87	341.86	328.777	331.313	66.019	66.568	57.108	-2.38168	0	0	down
TRINITY_DN5219_c0_g1	211.07	208.86	217.46	1940.2	1867.75	1827.65	11.596	11.933	11.383	95.099	92.528	91.889	3.02229	0	0	up
TRINITY_DN52249_c0_g1	1092.08	1028.35	1158.32	4306.95	4015.13	4273.94	59.996	58.753	60.63	211.104	198.909	214.882	1.81981	0	0	up
TRINITY_DN5248_c0_g1	1585.74	1585.38	1540.8	10413.9	10512.4	10659.2	87.117	90.578	80.65	510.436	520.782	535.915	2.62064	0	0	up
TRINITY_DN534_c0_g1	19479.5	19356.6	21702.3	3469.84	3579.7	3216.11	1070.16	1105.9	1135.97	170.073	177.338	161.697	-2.68239	0	0	down
TRINITY_DN5371_c0_g1	7528.53	7309.3	8072.34	2356.96	2379.61	2269.29	413.599	417.604	422.533	115.526	117.886	114.094	-1.83192	0	0	down
TRINITY_DN54166_c0_g1	200.56	186.1	213.83	2075.2	2039.8	2097.39	11.018	10.633	11.193	101.715	101.052	105.451	3.24731	0	0	up
TRINITY_DN542_c1_g1	10597	9943.77	10703.9	234.84	229.48	203.95	582.171	568.12	560.276	11.51	11.368	10.254	-5.67085	0	0	down
TRINITY_DN5470_c0_g1	1714.98	1516.55	1774.2	203.09	216.74	200.18	94.217	86.646	92.867	9.954	10.737	10.065	-3.13501	0	0	down
TRINITY_DN55050_c0_g1	255.62	243	243.89	3936.12	3943.02	4002.32	14.043	13.883	12.766	192.928	195.337	201.225	3.87638	0	0	up
TRINITY_DN5521_c0_g1	8297.31	7717.12	8897.81	3101.81	3121.53	2845.9	455.834	440.904	465.74	152.034	154.64	143.084	-1.5797	0	0	down
TRINITY_DN5638_c0_g1	586.19	532.99	610.83	2314.23	2345.51	2290.41	32.204	30.451	31.973	113.431	116.196	115.155	1.88388	0	0	up
TRINITY_DN5638_c0_g2	842.77	749.01	871.26	5114.9	5027.88	4729.16	46.3	42.793	45.605	250.706	249.081	237.769	2.47158	0	0	up
TRINITY_DN5713_c0_g1	5144.19	5020.61	5480.54	1123.07	1057.43	1130.22	282.609	286.844	286.869	55.047	52.385	56.824	-2.36356	0	0	down
TRINITY_DN5747_c0_g1	9539.28	8706.92	9235.51	2706.22	2541.47	2547.51	524.066	497.455	483.416	132.645	125.904	128.082	-1.94153	0	0	down
TRINITY_DN605_c0_g1	6548.87	6364.64	6852.9	1470.33	1407.62	1372.25	359.779	363.633	358.703	72.068	69.733	68.993	-2.34061	0	0	down
TRINITY_DN6288_c0_g1	3770.29	3434.13	3720.67	838.11	840.69	786.97	207.131	196.203	194.752	41.08	41.648	39.566	-2.27049	0	0	down
TRINITY_DN628_c0_g1	7245.76	7286.36	8137.5	1425.4	1419.38	1335.11	398.065	416.293	425.943	69.866	70.316	67.126	-2.56195	0	0	down
TRINITY_DN6349_c1_g1	2775.14	2686.59	3025.52	794.37	733.89	721.94	152.459	153.494	158.365	38.936	36.357	36.297	-2.03797	0	0	down
TRINITY_DN6396_c0_g1	1657.05	1592.72	1762.29	5411.44	5329.08	5288.8	91.035	90.997	92.244	265.24	264.002	265.906	1.55461	0	0	up
TRINITY_DN64258_c0_g1	145.5	138.94	142.62	3578.27	2973.38	3101.12	7.993	7.938	7.465	175.388	147.301	155.916	4.37093	0	0	up
TRINITY_DN646_c0_g1	5567.48	5208.19	5983.05	452.5	402.51	409.41	305.864	297.56	313.172	22.179	19.94	20.584	-3.85081	0	0	down
TRINITY_DN6474_c0_g1	2578.98	2396.42	2716.27	500.43	518.52	502.53	141.683	136.915	142.178	24.528	25.688	25.266	-2.45941	0	0	down
TRINITY_DN6490_c1_g1	60.8	43.31	65.97	2681.46	2862.27	2627.25	3.34	2.475	3.453	131.431	141.797	132.09	5.46492	0	0	up
TRINITY_DN6637_c1_g1	4855.87	4718.7	5071.64	1519.85	1516.58	1407.87	266.77	269.594	265.466	74.495	75.131	70.784	-1.84347	0	0	down
TRINITY_DN6686_c2_g1	31585.5	27366.2	31213.6	1712.95	1644.93	1566.21	1735.23	1563.52	1633.82	83.96	81.49	78.744	-4.31704	0	0	down
TRINITY_DN6698_c0_g2	84802	77785.3	86973.4	20240.1	19007.8	18487.6	4658.82	4444.12	4552.47	992.065	941.648	929.505	-2.23465	0	0	down
TRINITY_DN6708_c0_g1	35.37	39.09	43.77	2188.82	2015.5	1959.97	1.943	2.234	2.291	107.284	99.848	98.542	5.58409	0	0	up
TRINITY_DN68260_c0_g1	2807.26	2797.63	2999.49	477.86	471.88	432.41	154.224	159.838	157.003	23.422	23.377	21.74	-2.76139	0	0	down
TRINITY_DN713_c0_g1	2650.29	2716.69	2952.69	133.79	133.45	128.74	145.601	155.213	154.553	6.558	6.611	6.473	-4.5158	0	0	down
TRINITY_DN717_c1_g1	4058.79	4160.2	4221.96	640.81	606.32	516.1	222.98	237.686	220.991	31.409	30.037	25.948	-2.94421	0	0	down
TRINITY_DN718_c0_g1	6377.18	6247.92	6771.6	2350.37	2306.51	2270.8	350.347	356.964	354.448	115.203	114.264	114.169	-1.60818	0	0	down
TRINITY_DN7238_c0_g1	1453.43	1412.31	1459.9	5544.44	5597.55	5317.64	79.848	80.69	76.416	271.759	277.302	267.356	1.80486	0	0	up
TRINITY_DN7516_c0_g1	2092.59	2019.26	2228.69	5502.5	5347.11	5093.71	114.962	115.367	116.657	269.704	264.895	256.097	1.20727	0	0	up
TRINITY_DN75375_c0_g1	2673.61	2633.73	2910.13	8635.86	8813.93	8448.17	146.882	150.474	152.325	423.285	436.642	424.75	1.53347	0	0	up
TRINITY_DN7585_c0_g1	3500.71	3411.37	3746.29	259.8	237.12	230.72	192.321	194.903	196.093	12.734	11.747	11.6	-3.99461	0	0	down
TRINITY_DN7593_c0_g1	5192.94	4927.56	5369.8	2027.67	1948.29	1883.44	285.288	281.527	281.072	99.386	96.518	94.694	-1.52564	0	0	down
TRINITY_DN7737_c0_g1	5289.11	5151.66	5622.56	2421.66	2474.65	2275.51	290.571	294.331	294.303	118.697	122.594	114.406	-1.28606	0	0	down
TRINITY_DN7811_c0_g1	4477.88	4511.49	4807.18	1281.82	1324.33	1321.92	246.004	257.756	251.623	62.828	65.607	66.462	-1.93529	0	0	down
TRINITY_DN7854_c0_g2	3329.97	2998.42	3581.68	12825.2	12565.3	12159.8	182.941	171.309	187.477	628.624	622.484	611.362	1.80031	0	0	up
TRINITY_DN7875_c1_g1	371.68	368.54	382.07	5610.94	5384.73	5000.78	20.419	21.056	19.999	275.019	266.759	251.425	3.70866	0	0	up
TRINITY_DN7877_c0_g1	2086.47	2071.57	2187.54	612.45	611.61	571.89	114.626	118.355	114.503	30.019	30.299	28.753	-1.94434	0	0	down
TRINITY_DN793_c0_g1	2463.3	2368.71	2676.53	936.55	917.31	903.65	135.328	135.332	140.098	45.905	45.444	45.433	-1.56734	0	0	down
TRINITY_DN7940_c0_g1	2912.6	2690.45	2953.7	9090.56	8762.98	8489.83	160.012	153.714	154.606	445.572	434.117	426.844	1.49934	0	0	up
TRINITY_DN7984_c0_g1	529.03	491.51	554.95	3030.72	2933.99	2721.68	29.063	28.081	29.048	148.55	145.35	136.838	2.33965	0	0	up
TRINITY_DN8001_c0_g1	232.3	207.76	248.53	6939.28	6910.32	6330.61	12.762	11.87	13.009	340.127	342.337	318.285	4.74959	0	0	up
TRINITY_DN8189_c0_g1	19906	18405.9	21601	5255.88	5269.51	5138.76	1093.59	1051.59	1130.67	257.616	261.051	258.362	-2.05657	0	0	down
TRINITY_DN8192_c0_g1	3611.6	3433.03	3748.51	1137.44	1143.85	1223.71	198.413	196.14	196.209	55.751	56.666	61.525	-1.74511	0	0	down
TRINITY_DN8320_c0_g1	50061.3	47718.5	50867.9	9429.84	9292.67	9194.05	2750.25	2726.31	2662.59	462.201	460.358	462.25	-2.53596	0	0	down
TRINITY_DN8359_c0_g1	18312.5	17452.8	19208.3	6238.17	6294.8	5600.01	1006.04	997.132	1005.43	305.762	311.844	281.552	-1.72324	0	0	down
TRINITY_DN83677_c0_g1	1915.54	1842.15	1959.38	395.19	390.56	424.49	105.235	105.248	102.56	19.37	19.348	21.342	-2.36319	0	0	down
TRINITY_DN8369_c0_g1	1065.7	978.98	1213.19	5097.33	4961.06	4722.56	58.547	55.932	63.502	249.844	245.77	237.437	2.0603	0	0	up
TRINITY_DN8391_c0_g1	3859.57	3758.26	4126.14	563.53	578.29	580.38	212.036	214.721	215.976	27.621	28.649	29.18	-2.89236	0	0	down
TRINITY_DN842_c0_g1	800.71	752.68	811.55	3017.54	2961.82	2823.85	43.989	43.003	42.479	147.904	146.728	141.975	1.77271	0	0	up
TRINITY_DN8453_c0_g1	1435.27	1352.66	1447.8	10270.5	9961.11	9579.52	78.85	77.282	75.783	503.408	493.473	481.631	2.69196	0	0	up
TRINITY_DN851_c0_g1	1272.18	1257.03	1343.31	206.88	193.22	209.61	69.891	71.818	70.313	10.14	9.572	10.538	-2.78917	0	0	down
TRINITY_DN8597_c0_g1	2420.48	2293.09	2494.77	802.36	801.69	769.25	132.975	131.012	130.584	39.328	39.716	38.676	-1.72573	0	0	down
TRINITY_DN8616_c0_g1	1211.58	1234.83	1264.43	5314.59	5088.83	5059.02	66.561	70.55	66.184	260.493	252.1	254.353	1.93557	0	0	up
TRINITY_DN8620_c0_g1	2079.58	1973.19	2137.51	39.34	34.69	34.31	114.247	112.735	111.884	1.928	1.718	1.725	-5.964	0	0	down
TRINITY_DN8636_c0_g2	4514.78	4363.74	4853.17	1561.99	1463.66	1413.15	248.032	249.315	254.031	76.56	72.51	71.049	-1.75194	0	0	down
TRINITY_DN86475_c0_g1	473.58	429.84	436.54	2330.8	2330.81	2215.95	26.017	24.558	22.85	114.244	115.468	111.412	2.23528	0	0	up
TRINITY_DN865_c0_g1	8971.83	8859.99	9553.63	3004.36	2953.2	2916.02	492.891	506.2	500.068	147.258	146.301	146.609	-1.74888	0	0	down
TRINITY_DN8664_c0_g2	1626.84	1597.31	1716.1	364.84	378.41	352.11	89.375	91.259	89.826	17.882	18.746	17.703	-2.29653	0	0	down
TRINITY_DN8681_c0_g1	2487.01	2283.73	2540.56	768.01	745.06	682.73	136.631	130.477	132.981	37.644	36.91	34.326	-1.8582	0	0	down
TRINITY_DN8735_c0_g2	4738.67	4382.46	4656.28	1417.41	1431.72	1370.93	260.331	250.384	243.725	69.474	70.927	68.926	-1.83028	0	0	down
TRINITY_DN8765_c0_g1	263.84	300.26	293.31	3507.58	3433.7	3092.45	14.495	17.155	15.353	171.923	170.105	155.48	3.42503	0	0	up
TRINITY_DN877_c0_g1	32810.7	31920.9	35319.3	5969.38	5923.84	5843.16	1802.54	1823.74	1848.73	292.588	293.466	293.778	-2.61846	0	0	down
TRINITY_DN87_c0_g1	22756.3	21664.9	22331.9	1688.39	1538.13	1746.03	1250.18	1237.79	1168.92	82.756	76.199	87.785	-3.87066	0	0	down
TRINITY_DN8910_c0_g2	2115.15	2073.03	2356.79	152.96	161.87	163.24	116.201	118.439	123.362	7.497	8.019	8.207	-3.89727	0	0	down
TRINITY_DN8973_c0_g1	2408.82	2247.58	2622.46	408.57	389.58	339.67	132.335	128.411	137.268	20.026	19.3	17.078	-2.79804	0	0	down
TRINITY_DN8_c0_g1	12502.9	11485.1	12981.4	3715.86	3689.63	3661.9	686.882	656.181	679.488	182.132	182.784	184.11	-1.86205	0	0	down
TRINITY_DN9024_c1_g1	4702.34	4327.95	4923.37	1066.95	1031.95	986.21	258.336	247.27	257.705	52.296	51.123	49.584	-2.29954	0	0	down
TRINITY_DN9065_c0_g2	2866.34	2741.1	3050.13	1069.95	1047.04	1006.94	157.47	156.608	159.653	52.443	51.87	50.626	-1.59308	0	0	down
TRINITY_DN9065_c1_g1	3982.89	3727.24	4156.6	1754.89	1691.18	1640.66	218.811	212.949	217.57	86.015	83.781	82.488	-1.34469	0	0	down
TRINITY_DN9126_c0_g1	2247.26	2207.2	2359.61	7080.87	6929.53	6530.8	123.459	126.104	123.51	347.067	343.288	328.35	1.4687	0	0	up
TRINITY_DN9353_c0_g1	211.27	204.09	193.66	5586.77	5444.11	5190.22	11.606	11.66	10.137	273.834	269.701	260.949	4.61189	0	0	up
TRINITY_DN9449_c0_g1	5013.98	4636.29	5186.22	446.11	432.5	426.56	275.456	264.886	271.464	21.866	21.426	21.446	-3.62945	0	0	down
TRINITY_DN9488_c0_g1	11778.5	11113.6	12732.9	2732.38	2797.8	2526.4	647.084	634.957	666.479	133.927	138.603	127.02	-2.26684	0	0	down
TRINITY_DN9488_c0_g2	9218.08	8469.61	10421.1	1843.75	1883.42	1699.85	506.42	483.896	545.472	90.371	93.305	85.464	-2.49332	0	0	down
TRINITY_DN9614_c0_g2	14655	13463.1	15331.5	4570.54	4256.17	4348.77	805.11	769.188	802.502	224.024	210.85	218.644	-1.84357	0	0	down
TRINITY_DN9719_c0_g1	71514.2	67751.6	72562.3	14545.5	14111.7	14102.5	3928.82	3870.87	3798.15	712.946	699.09	709.032	-2.43181	0	0	down
TRINITY_DN9721_c0_g1	3573.74	3350.62	3535.08	10148.3	9639.53	9348.42	196.333	191.432	185.038	497.418	477.542	470.012	1.35419	0	0	up
TRINITY_DN9788_c0_g1	6597.24	6229.01	6914.02	1352.51	1321.79	1400.52	362.437	355.883	361.902	66.293	65.481	70.414	-2.39823	0	0	down
TRINITY_DN982_c0_g1	47295.1	43780	48331	12674.8	12239.2	12116.7	2598.28	2501.29	2529.8	621.253	606.33	609.191	-2.0352	0	0	down
TRINITY_DN9921_c0_g1	1805.8	1661.18	1813.13	349.06	326.28	339.48	99.206	94.909	94.905	17.109	16.164	17.068	-2.50332	0	0	down
TRINITY_DN9924_c0_g1	3346.03	3042.28	3423.73	474.27	467.57	506.49	183.823	173.815	179.209	23.246	23.164	25.465	-2.88257	0	0	down
TRINITY_DN995_c1_g1	55633.5	52643.3	53396.4	15028.2	14505.4	13635	3056.37	3007.68	2794.94	736.603	718.594	685.529	-2.03003	0	0	down
TRINITY_DN1621_c0_g1	5379.35	5178.45	5517.86	2468.19	2378.23	2230.09	295.529	295.862	288.823	120.978	117.818	112.122	-1.30734	5.68808e-307	1.55336e-304	down
TRINITY_DN15646_c0_g1	18809.9	17173	18610	9182.62	9050.66	8917.52	1033.37	981.152	974.108	450.084	448.369	448.348	-1.13068	6.79928e-307	1.84924e-304	down
TRINITY_DN6221_c0_g3	1347.51	1269.51	1529.1	88.86	98.37	85.58	74.029	72.531	80.038	4.356	4.873	4.303	-4.04613	1.04663e-306	2.83501e-304	down
TRINITY_DN7146_c0_g1	1915.54	1908.4	2118.55	585.9	563.79	546.26	105.235	109.033	110.892	28.718	27.93	27.464	-1.93164	1.3093e-306	3.53215e-304	down
TRINITY_DN7938_c0_g1	771.84	689.54	739.53	3388.57	3599.29	3435.33	42.403	39.396	38.71	166.09	178.309	172.718	2.12016	3.33109e-305	8.91421e-303	up
TRINITY_DN58602_c0_g1	1150.21	1090.57	1204.32	3198.46	3123.3	3110.17	63.19	62.308	63.038	156.772	154.728	156.371	1.33024	6.963e-305	1.85589e-302	up
TRINITY_DN12467_c0_g1	6575.63	6308.67	6699.18	3597.25	3432.92	3408.94	361.25	360.434	350.657	176.318	170.067	171.392	-1.03101	6.64734e-304	1.7647e-301	down
TRINITY_DN3935_c0_g1	646.23	589.52	661.87	2463.2	2326.11	2312.84	35.502	33.681	34.644	120.733	115.235	116.283	1.781	9.30967e-303	2.46167e-300	up
TRINITY_DN2197_c0_g1	3114.12	2947.76	3596.81	697.12	678.82	691.97	171.082	168.415	188.269	34.169	33.629	34.79	-2.3441	1.00358e-302	2.64317e-300	down
TRINITY_DN1321_c0_g1	1195.71	1122.5	1249.7	3605.23	3549.32	3352.01	65.689	64.132	65.414	176.71	175.833	168.53	1.43523	1.18049e-302	3.09689e-300	up
TRINITY_DN1077_c1_g1	99.42	95.25	120.03	3720.85	3414.5	4257.73	5.462	5.442	6.283	182.377	169.154	214.067	5.06141	2.09969e-302	5.48669e-300	up
TRINITY_DN42256_c1_g1	4107.93	4135.79	4567.93	1416.01	1452.1	1306.84	225.68	236.291	239.1	69.406	71.937	65.704	-1.74035	1.10485e-301	2.8646e-299	down
TRINITY_DN2877_c0_g1	3131.71	3041.18	3331.33	1454.15	1440.35	1360.94	172.049	173.753	174.373	71.275	71.355	68.424	-1.28218	7.17192e-301	1.8523e-298	down
TRINITY_DN98_c0_g2	260.02	230.15	291.5	2372.14	2145.23	2096.82	14.285	13.149	15.258	116.27	106.275	105.422	2.95818	7.95187e-301	2.04581e-298	up
TRINITY_DN26823_c0_g1	5872.62	5380.16	5895.3	2689.45	2687.86	2570.51	322.628	307.386	308.579	131.823	133.156	129.238	-1.23223	2.95113e-300	7.5633e-298	down
TRINITY_DN22635_c0_g1	3750.79	3537.83	3918.16	1770.07	1812.29	1712.67	206.059	202.128	205.089	86.759	89.781	86.108	-1.2043	2.94694e-299	7.52362e-297	down
TRINITY_DN51310_c0_g1	7557.78	7546.25	7728.4	1603.72	1404.48	1619.55	415.207	431.141	404.529	78.606	69.578	81.426	-2.42652	9.0841e-299	2.31034e-296	down
TRINITY_DN2200_c0_g1	10210.6	10132.3	10242.3	30327.8	28770.1	28188.2	560.944	578.889	536.117	1486.51	1425.27	1417.22	1.38824	2.53474e-298	6.42204e-296	up
TRINITY_DN8183_c0_g1	1250.2	1184.91	1287.43	49.12	49.78	38.83	68.683	67.697	67.388	2.408	2.466	1.952	-4.87629	8.83265e-298	2.22937e-295	down
TRINITY_DN2034_c0_g1	2168.87	2024.76	2352.95	395.79	389.77	323.46	119.153	115.681	123.161	19.399	19.309	16.263	-2.6838	9.70059e-298	2.4392e-295	down
TRINITY_DN7734_c0_g1	1569.87	1429.56	1614.63	355.25	352.15	353.05	86.245	81.675	84.515	17.413	17.445	17.75	-2.24459	7.95174e-296	1.99194e-293	down
TRINITY_DN87962_c1_g1	13167.3	11212.5	12062.7	1933.61	1741.15	1616.54	723.382	640.609	631.402	94.776	86.257	81.275	-2.90816	1.29381e-295	3.22892e-293	down
TRINITY_DN8562_c2_g1	1009.11	1004.31	1040.11	3050.89	3002.19	2910.18	55.438	57.379	54.443	149.539	148.728	146.315	1.43059	1.24361e-293	3.09205e-291	up
TRINITY_DN3374_c0_g1	216.62	190.88	227.55	1599.93	1546.36	1459.71	11.901	10.905	11.911	78.42	76.607	73.39	2.73378	3.91848e-293	9.70646e-291	up
TRINITY_DN49247_c0_g1	1433.93	1400.74	1505.7	305.93	332.55	298.39	78.777	80.029	78.813	14.995	16.475	15.002	-2.33485	1.51509e-292	3.73914e-290	down
TRINITY_DN13656_c0_g2	1667.95	1565.56	1774.4	452.3	415.45	396.78	91.633	89.445	92.878	22.169	20.581	19.949	-2.10875	1.7928e-292	4.40818e-290	down
TRINITY_DN2554_c0_g1	1775.02	1691.28	1674.14	7013.17	7052.4	7180.54	97.515	96.628	87.63	343.749	349.375	361.017	1.92332	6.4228e-292	1.57344e-289	up
TRINITY_DN41906_c0_g1	6326.13	6211.02	6650.36	2317.22	2161.69	1996.73	347.542	354.856	348.102	113.578	107.09	100.39	-1.6908	4.86913e-291	1.18846e-288	down
TRINITY_DN13765_c0_g1	1152.5	1047.62	1162.56	98.25	103.67	103.3	63.316	59.854	60.852	4.816	5.136	5.193	-3.58539	1.42508e-290	3.46564e-288	down
TRINITY_DN4316_c0_g1	1640.42	1607.4	1771.78	496.43	485.6	473.12	90.121	91.836	92.741	24.333	24.057	23.787	-1.90903	4.708e-290	1.14077e-287	down
TRINITY_DN17263_c0_g1	12325.5	11866.1	13043.9	36397.2	36197.5	32780.7	677.134	677.95	682.761	1784	1793.22	1648.12	1.37759	2.7455e-289	6.62838e-287	up
TRINITY_DN9831_c2_g1	1161.87	1116.81	1172.24	3544.33	3362.57	3462.47	63.83	63.807	61.359	173.724	166.581	174.083	1.4641	1.66239e-287	3.99897e-285	up
TRINITY_DN34940_c0_g1	168.25	177.11	182.56	2167.85	1991.2	1836.32	9.243	10.119	9.556	106.257	98.644	92.325	3.38107	3.82576e-286	9.16998e-284	up
TRINITY_DN7241_c0_g1	783.88	880.79	995.12	8831.76	8866.84	7721.33	43.065	50.322	52.088	432.887	439.263	388.207	3.13383	9.98627e-286	2.38504e-283	up
TRINITY_DN4319_c1_g1	2665.01	2625.84	3055.57	148.97	176.56	115.74	146.409	150.023	159.939	7.302	8.747	5.819	-4.36119	1.25943e-285	2.99717e-283	down
TRINITY_DN2400_c0_g3	394.81	363.03	390.75	1826.58	1741.74	1785.05	21.69	20.741	20.453	89.529	86.286	89.747	2.09743	3.43817e-285	8.153e-283	up
TRINITY_DN4979_c0_g1	52950	46790.3	52681.7	22395	22450	22117.7	2908.95	2673.28	2757.53	1097.69	1112.17	1112.01	-1.30875	7.98378e-285	1.88649e-282	down
TRINITY_DN3494_c0_g1	2158.74	1959.42	2266.41	463.48	519.11	472.18	118.596	111.948	118.631	22.718	25.717	23.74	-2.25609	4.29193e-284	1.01056e-281	down
TRINITY_DN1040_c0_g1	2484.72	2298.78	2402.78	9847.39	9057.71	8765.6	136.505	131.337	125.769	482.667	448.718	440.709	1.82063	6.89893e-284	1.61867e-281	up
TRINITY_DN5016_c0_g1	147.98	155.09	157.15	1280.82	1257.51	1251.99	8.13	8.861	8.226	62.779	62.297	62.946	2.91996	2.40027e-283	5.61192e-281	up
TRINITY_DN13616_c0_g1	2281.1	2089.74	2382	558.94	488.54	466.15	125.318	119.393	124.682	27.396	24.202	23.437	-2.27982	5.7235e-282	1.3335e-279	down
TRINITY_DN60244_c0_g1	1502.57	1312.28	1612.81	154.96	157.36	144.39	82.548	74.975	84.42	7.595	7.796	7.259	-3.40039	1.5611e-281	3.62447e-279	down
TRINITY_DN5370_c0_g1	2094.5	1931.34	2189.96	716.49	704.69	668.22	115.067	110.344	114.63	35.119	34.91	33.596	-1.69535	1.64674e-281	3.81003e-279	down
TRINITY_DN8310_c0_g1	184.31	182.25	201.12	1336.14	1360.78	1318.71	10.125	10.413	10.527	65.49	67.413	66.301	2.70177	6.91541e-281	1.59447e-278	up
TRINITY_DN12905_c1_g1	3495.55	3325.66	3425.34	888.83	774.85	839.93	192.037	190.006	179.293	43.566	38.386	42.23	-2.15703	1.91445e-280	4.39887e-278	down
TRINITY_DN6093_c1_g1	2522.96	2416.24	2528.05	920.78	881.26	864.25	138.605	138.048	132.327	45.132	43.657	43.452	-1.60936	6.92298e-280	1.58524e-277	down
TRINITY_DN9592_c0_g1	2172.69	2077.99	2203.68	711.3	710.18	733.44	119.363	118.722	115.348	34.864	35.182	36.875	-1.70642	9.74741e-280	2.22435e-277	down
TRINITY_DN5940_c1_g1	1319.03	1282.36	1425.01	313.72	303.55	309.32	72.464	73.265	74.589	15.377	15.038	15.552	-2.24121	1.75082e-278	3.9817e-276	down
TRINITY_DN7073_c1_g1	200.75	192.9	217.06	1772.26	1792.89	1591.47	11.029	11.021	11.362	86.867	88.819	80.014	2.95404	1.49157e-277	3.38059e-275	up
TRINITY_DN573_c0_g1	1838.11	1838.11	2012.84	481.46	447	402.81	100.981	105.017	105.359	23.598	22.144	20.252	-2.21879	4.03452e-277	9.11309e-275	down
TRINITY_DN12091_c0_g1	3738.93	3368.24	3615.77	1003.45	960.62	882.53	205.408	192.439	189.261	49.184	47.589	44.371	-2.03689	6.98217e-277	1.57179e-274	down
TRINITY_DN1057_c0_g1	2056.45	1888.21	2107.45	695.73	668.44	679.34	112.977	107.88	110.311	34.101	33.114	34.155	-1.68901	3.5186e-275	7.89422e-273	down
TRINITY_DN5522_c0_g1	854.81	824.99	912.82	2628.74	2660.23	2637.43	46.962	47.134	47.78	128.847	131.788	132.602	1.4895	1.60071e-273	3.57924e-271	up
TRINITY_DN10192_c0_g1	2285.5	2027.52	2313.42	8610.9	8951.11	8020.85	125.56	115.839	121.092	422.061	443.437	403.266	1.82638	2.34074e-273	5.21647e-271	up
TRINITY_DN26124_c0_g1	2862.32	2670.26	3015.03	1264.65	1269.27	1219.75	157.249	152.56	157.816	61.986	62.879	61.326	-1.30938	5.18364e-273	1.15135e-270	down
TRINITY_DN739_c0_g1	14142.6	14544.6	16522.5	4271.4	4272.24	3838.14	776.96	830.982	864.842	209.362	211.646	192.971	-1.99083	3.26381e-272	7.22527e-270	down
TRINITY_DN12493_c0_g1	1879.22	1832.23	1827.86	8089.11	7286.58	7648.57	103.24	104.681	95.676	396.486	360.977	384.548	1.93093	1.65974e-271	3.6621e-269	up
TRINITY_DN2197_c0_g2	11303.4	10777.8	12539.6	4003.42	3894.42	3518.45	620.982	615.768	656.364	196.226	192.929	176.898	-1.72278	8.63228e-271	1.89836e-268	down
TRINITY_DN2486_c0_g1	184.69	192.71	218.47	1424	1367.05	1317.77	10.146	11.01	11.435	69.797	67.724	66.254	2.66264	7.71959e-270	1.69206e-267	up
TRINITY_DN43064_c0_g2	1102.79	1091.67	1160.14	58.11	64.67	39.58	60.585	62.371	60.725	2.848	3.204	1.99	-4.48681	4.83966e-269	1.05733e-266	down
TRINITY_DN88600_c0_g1	5129.08	4594.26	4916.11	920.38	1027.05	875	281.78	262.485	257.325	45.112	50.88	43.992	-2.49843	1.26928e-268	2.76396e-266	down
TRINITY_DN10699_c0_g1	356.38	382.3	444	3707.08	3382.75	3147.49	19.579	21.842	23.241	181.701	167.581	158.247	2.99178	3.68559e-268	7.99952e-266	up
TRINITY_DN1909_c0_g1	98.65	87.18	97.64	1204.54	1146.79	1120.6	5.42	4.981	5.111	59.04	56.812	56.341	3.48935	8.63303e-268	1.8677e-265	up
TRINITY_DN2888_c0_g1	1439.67	1482.23	1519.62	282.96	245.54	251.45	79.092	84.685	79.542	13.869	12.164	12.642	-2.63368	1.61142e-266	3.47494e-264	down
TRINITY_DN4646_c1_g1	1270.66	1245.47	1264.83	3588.46	3573.43	3443.05	69.807	71.158	66.206	175.887	177.027	173.107	1.3643	1.79618e-266	3.86086e-264	up
TRINITY_DN23932_c0_g1	3377.77	3120.47	3752.14	1042.19	968.46	945.68	185.567	178.283	196.399	51.083	47.977	47.546	-1.9152	3.34283e-266	7.16225e-264	down
TRINITY_DN8152_c0_g1	1548.46	1420.01	1465.15	5054.39	4926.57	4708.05	85.068	81.13	76.691	247.74	244.062	236.707	1.6045	4.43476e-266	9.47133e-264	up
TRINITY_DN9432_c2_g1	164.62	176.74	197.09	1421.8	1340.01	1306.65	9.044	10.098	10.316	69.689	66.384	65.695	2.79345	3.448e-265	7.34038e-263	up
TRINITY_DN2030_c0_g1	60.03	62.77	72.42	1906.86	1788.18	1577.14	3.298	3.586	3.791	93.464	88.586	79.294	4.63327	3.12498e-264	6.63152e-262	up
TRINITY_DN943_c1_g1	1728.18	1651.45	1806.47	582.9	555.56	578.3	94.942	94.353	94.557	28.571	27.522	29.075	-1.71716	1.30968e-263	2.77046e-261	down
TRINITY_DN2673_c0_g1	3130.37	3193.15	3245	806.75	883.8	799.22	171.975	182.435	169.854	39.543	43.784	40.183	-2.06606	3.50381e-263	7.38838e-261	down
TRINITY_DN6748_c0_g1	1319.22	1313.38	1422.38	339.28	335.69	325.72	72.475	75.038	74.452	16.63	16.63	16.376	-2.14075	5.17744e-263	1.08831e-260	down
TRINITY_DN1276_c1_g1	2089.53	1967.32	2117.54	7060.7	7378.29	6609.59	114.794	112.399	110.839	346.078	365.52	332.311	1.64599	9.04803e-262	1.88999e-259	up
TRINITY_DN28155_c0_g1	6109.89	5589.21	6028.84	1469.73	1227.92	1303.63	335.663	319.329	315.569	72.038	60.831	65.543	-2.27101	1.1448e-261	2.38384e-259	down
TRINITY_DN4945_c0_g2	681.6	673.21	691.72	2402.89	2478.18	2350.16	37.445	38.463	36.207	117.777	122.769	118.159	1.69753	9.13481e-260	1.89623e-257	up
TRINITY_DN12645_c0_g1	653.11	588.05	435.53	27221.4	28082	24638	35.88	33.597	22.797	1334.25	1391.18	1238.73	5.44419	1.96451e-259	4.06532e-257	up
TRINITY_DN9727_c0_g1	3659.78	3587.57	4030.93	1769.07	1673.94	1714.74	201.06	204.969	210.992	86.71	82.927	86.212	-1.25107	2.63446e-259	5.43482e-257	down
TRINITY_DN42560_c0_g2	1197.43	1162.88	1342.5	104.84	136.78	113.29	65.784	66.439	70.271	5.139	6.776	5.696	-3.50395	3.36512e-259	6.92073e-257	down
TRINITY_DN15087_c0_g1	2229.29	2164.62	2455.03	846.49	844.41	786.03	122.472	123.672	128.504	41.491	41.832	39.519	-1.59021	3.71301e-259	7.61269e-257	down
TRINITY_DN1464_c0_g1	56.02	60.2	63.14	1302.79	1263.58	1166.6	3.078	3.439	3.305	63.856	62.598	58.653	4.25943	4.02541e-259	8.22789e-257	up
TRINITY_DN5868_c0_g1	2295.44	2422.67	2812.69	305.73	284.35	324.21	126.106	138.415	147.225	14.985	14.086	16.3	-3.16348	7.37027e-259	1.50187e-256	down
TRINITY_DN5113_c0_g1	2337.69	2240.23	2525.63	926.77	926.72	851.06	128.427	127.992	132.2	45.425	45.91	42.789	-1.51547	3.46943e-258	7.04823e-256	down
TRINITY_DN2680_c1_g1	1431.06	1439.1	1478.06	5040.62	4936.37	4554.8	78.619	82.221	77.366	247.064	244.547	229.002	1.61675	2.57499e-257	5.21525e-255	up
TRINITY_DN3804_c1_g1	3594.77	3431.75	3786.84	1881.49	1910.47	1817.66	197.488	196.067	198.215	92.221	94.644	91.387	-1.06973	4.26049e-257	8.60283e-255	down
TRINITY_DN151_c0_g2	52.96	47.35	48.82	1473.32	1420.75	1284.78	2.909	2.705	2.555	72.215	70.384	64.595	4.68622	1.6126e-256	3.24634e-254	up
TRINITY_DN2120_c0_g2	1917.84	1914.28	1895.23	5883.71	5897.18	5633.18	105.361	109.369	99.203	288.389	292.146	283.22	1.48012	4.62775e-256	9.28811e-254	up
TRINITY_DN3584_c0_g1	4609.42	4319.87	4647.41	1489.3	1483.46	1298.36	253.231	246.808	243.26	72.998	73.49	65.278	-1.79243	4.83051e-256	9.66596e-254	down
TRINITY_DN4514_c0_g1	1050.4	973.47	1075.41	163.55	158.54	148.16	57.707	55.618	56.291	8.016	7.854	7.449	-2.84029	2.24594e-254	4.48072e-252	down
TRINITY_DN11382_c0_g1	1281.74	1240.7	1268.47	3487.21	3476.23	3357.48	70.416	70.885	66.396	170.925	172.212	168.804	1.32139	2.2326e-253	4.44081e-251	up
TRINITY_DN12214_c1_g1	1811.53	1614.93	1941.83	389.8	368.61	393.39	99.521	92.266	101.642	19.106	18.261	19.779	-2.34159	3.46506e-253	6.87174e-251	down
TRINITY_DN27405_c0_g1	71.7	62.59	79.68	1290.41	1262.41	1151.14	3.939	3.576	4.171	63.249	62.54	57.876	3.98359	5.30011e-253	1.04797e-250	up
TRINITY_DN191_c0_g1	904.33	868.67	865.41	3539.33	3494.45	3244.57	49.682	49.63	45.299	173.48	173.115	163.128	1.83776	3.25537e-252	6.4177e-250	up
TRINITY_DN6790_c0_g1	890.76	810.68	892.24	3559.3	3436.45	3156.54	48.936	46.317	46.703	174.458	170.241	158.702	1.84521	1.37039e-249	2.69364e-247	up
TRINITY_DN6019_c0_g1	93.3	79.29	67.78	2409.88	2388.62	2007.85	5.126	4.53	3.548	118.12	118.332	100.949	4.70005	2.0921e-248	4.10015e-246	up
TRINITY_DN2429_c0_g1	976.79	927.96	909.19	3627.8	3499.16	3411.01	53.663	53.017	47.59	177.816	173.348	171.496	1.78054	2.5222e-246	4.92857e-244	up
TRINITY_DN10062_c0_g1	4890.28	4784.4	5210.03	15313.4	14953.3	13573.2	268.661	273.348	272.71	750.58	740.787	682.42	1.43499	3.46185e-246	6.74494e-244	up
TRINITY_DN1126_c0_g1	8846.22	8798.14	9118.3	4305.15	4040.61	4205.14	485.99	502.666	477.282	211.016	200.171	211.423	-1.21615	4.53932e-246	8.81846e-244	down
TRINITY_DN14193_c0_g1	125.42	102.96	131.32	1353.51	1269.66	1201.28	6.89	5.883	6.874	66.342	62.899	60.397	3.29083	1.49915e-245	2.90391e-243	up
TRINITY_DN15179_c0_g1	1625.31	1466.08	1746.16	290.35	304.53	324.4	89.291	83.762	91.399	14.232	15.086	16.31	-2.51685	8.89342e-245	1.71273e-242	down
TRINITY_DN9243_c0_g1	2182.64	2131.21	2322.29	967.91	939.46	929.85	119.909	121.763	121.556	47.442	46.541	46.75	-1.34874	1.19695e-244	2.2985e-242	down
TRINITY_DN2962_c2_g1	1004.33	944.47	1171.43	4235.86	3967.91	3970.09	55.175	53.961	61.317	207.62	196.57	199.605	1.84348	1.52018e-244	2.91079e-242	up
TRINITY_DN4051_c0_g1	2869.59	2922.44	2980.73	8409.61	8783.75	8292.47	157.648	166.968	156.021	412.195	435.146	416.922	1.41482	6.33862e-244	1.21022e-241	up
TRINITY_DN8023_c0_g1	1934.47	1850.96	2023.13	776.6	731.54	712.32	106.275	105.751	105.897	38.065	36.24	35.814	-1.50972	8.46492e-244	1.61157e-241	down
TRINITY_DN1406_c0_g1	1096.29	1168.57	1201.09	136.59	123.65	120.07	60.228	66.764	62.869	6.695	6.126	6.037	-3.30936	1.26022e-243	2.39241e-241	down
TRINITY_DN10461_c0_g1	2216.09	2213.62	2308.57	818.14	791.31	734.94	121.747	126.471	120.838	40.101	39.201	36.951	-1.64725	3.78644e-243	7.16778e-241	down
TRINITY_DN14964_c0_g1	1164.35	1158.11	1262.61	262	245.35	266.34	63.967	66.166	66.089	12.842	12.155	13.391	-2.3361	3.82277e-243	7.21604e-241	down
TRINITY_DN1510_c0_g1	2919.49	2952.17	3155.02	1164.2	1118.77	1032.95	160.39	168.667	165.144	57.063	55.424	51.934	-1.56809	5.52147e-243	1.03932e-240	down
TRINITY_DN6214_c0_g1	3776.02	3733.66	4029.11	1894.47	1809.54	1711.16	207.446	213.316	210.897	92.857	89.645	86.032	-1.21469	1.18053e-242	2.21586e-240	down
TRINITY_DN7833_c0_g1	1446.36	1441.67	1667.68	20.57	26.26	21.11	79.46	82.367	87.292	1.008	1.301	1.061	-6.18772	1.45129e-242	2.71644e-240	down
TRINITY_DN9900_c2_g1	73.23	82.22	72.22	1081.13	1113.87	1060.29	4.023	4.698	3.78	52.991	55.181	53.308	3.71864	1.83677e-242	3.42832e-240	up
TRINITY_DN3957_c0_g1	4404.66	4674.65	5386.54	855.88	893.41	774.72	241.981	267.078	281.949	41.951	44.259	38.95	-2.64075	2.33487e-241	4.34585e-239	down
TRINITY_DN11166_c0_g1	1674.64	1736.25	1829.27	362.24	378.21	317.24	92.001	99.197	95.75	17.755	18.737	15.95	-2.43325	3.86097e-241	7.16636e-239	down
TRINITY_DN6531_c0_g1	441.08	462.51	472.25	1805.41	1762.51	1714.55	24.232	26.425	24.719	88.492	87.315	86.203	1.81767	3.96541e-241	7.33975e-239	up
TRINITY_DN14494_c0_g1	205.15	214.55	240.66	1590.74	1663.94	1489.11	11.27	12.258	12.597	77.97	82.432	74.868	2.72074	4.9694e-241	9.17261e-239	up
TRINITY_DN3943_c0_g1	17348.3	16458.9	17558.2	9557.64	9150.21	8706.03	953.074	940.351	919.053	468.465	453.301	437.714	-1.0296	1.03536e-239	1.9058e-237	down
TRINITY_DN6211_c0_g1	3473.75	3121.76	3421.91	1218.32	1211.65	1118.34	190.84	178.356	179.114	59.716	60.025	56.227	-1.62058	4.54276e-239	8.3389e-237	down
TRINITY_DN223_c0_g1	373.2	323.57	437.35	2563.04	2497.38	2323.58	20.503	18.487	22.892	125.627	123.72	116.823	2.58223	8.49649e-239	1.55537e-236	up
TRINITY_DN474_c0_g2	2301.37	2120.75	2352.35	952.73	942.4	915.9	126.432	121.165	123.13	46.698	46.686	46.049	-1.39156	1.69571e-238	3.09568e-236	down
TRINITY_DN1446_c1_g2	1079.46	1030.37	1119.99	233.04	227.91	213.38	59.303	58.868	58.624	11.422	11.291	10.728	-2.38318	2.23022e-238	4.06034e-236	down
TRINITY_DN1660_c0_g1	3433.6	3238.48	3534.07	1830.57	1796.22	1781.85	188.634	185.025	184.985	89.725	88.985	89.586	-1.03876	2.76297e-238	5.01656e-236	down
TRINITY_DN3734_c0_g1	2928.85	2984.84	3235.72	506.02	584.96	468.03	160.904	170.533	169.368	24.802	28.979	23.531	-2.67617	1.11943e-237	2.02696e-235	down
TRINITY_DN36680_c0_g1	2725.81	2642.91	2963.38	1346.72	1314.14	1290.63	149.75	150.998	155.113	66.009	65.103	64.889	-1.19854	3.06053e-237	5.52671e-235	down
TRINITY_DN47056_c0_g1	15228.4	15441.4	16895.1	6580.04	6326.15	5824.88	836.61	882.216	884.345	322.519	313.397	292.858	-1.46774	3.20381e-237	5.76981e-235	down
TRINITY_DN33559_c0_g1	3629.19	3287.12	3953.46	575.51	612	483.49	199.379	187.804	206.937	28.209	30.318	24.309	-2.82297	7.24436e-235	1.30113e-232	down
TRINITY_DN4610_c0_g2	2328.13	2598.86	2943.01	176.73	202.04	152.68	127.902	148.481	154.047	8.662	10.009	7.676	-4.009	8.64675e-235	1.54884e-232	down
TRINITY_DN38552_c0_g1	251.61	265.21	281.41	1358.1	1323.55	1342.84	13.823	15.152	14.73	66.567	65.569	67.514	2.21178	2.33991e-234	4.1801e-232	up
TRINITY_DN3458_c1_g1	2995.39	2985.57	3350.3	563.73	502.65	430.9	164.56	170.575	175.365	27.631	24.901	21.664	-2.7624	6.93743e-234	1.23601e-231	down
TRINITY_DN17294_c0_g1	111.46	125.17	139.39	1686	1687.85	1458.2	6.124	7.151	7.296	82.639	83.616	73.314	3.56445	1.0941e-233	1.94411e-231	up
TRINITY_DN27155_c1_g2	7003.9	7128.52	7450.42	1277.03	1506.58	1453.49	384.778	407.275	389.979	62.593	74.636	73.077	-2.47137	1.71757e-232	3.04385e-230	down
TRINITY_DN7356_c0_g1	1037.4	996.96	1120.6	2772.92	2699.03	2635.35	56.992	56.96	58.656	135.914	133.71	132.498	1.23891	1.37746e-230	2.43463e-228	up
TRINITY_DN7639_c0_g1	1065.13	1054.04	1125.64	236.43	220.07	233.17	58.515	60.221	58.92	11.589	10.902	11.723	-2.35864	2.55077e-230	4.48465e-228	down
TRINITY_DN5365_c0_g1	5056.81	4606.01	5184.81	2475.38	2451.33	2301.34	277.809	263.156	271.39	121.33	121.439	115.705	-1.16132	3.16518e-230	5.55023e-228	down
TRINITY_DN1087_c0_g1	177.23	172.71	161.58	1290.61	1233.01	1180.92	9.737	9.867	8.458	63.259	61.083	59.373	2.73139	3.44258e-230	6.02081e-228	up
TRINITY_DN3872_c4_g1	403.22	398.09	442.99	1683	1591.04	1628.22	22.152	22.744	23.188	82.492	78.82	81.862	1.85577	3.97686e-230	6.93703e-228	up
TRINITY_DN1018_c0_g1	3082.57	2970.89	3269.61	1648.06	1573.6	1602.96	169.349	169.736	171.142	80.779	77.956	80.592	-1.07308	4.1052e-230	7.14219e-228	down
TRINITY_DN2122_c2_g1	28861.8	26378.3	28800.9	14977.7	15357.6	14708.7	1585.6	1507.08	1507.53	734.127	760.815	739.51	-1.0225	5.68801e-230	9.87017e-228	down
TRINITY_DN13850_c0_g1	73.99	78.55	72.02	1079.33	1130.92	1037.1	4.065	4.488	3.77	52.903	56.025	52.142	3.72774	8.73781e-229	1.5123e-226	up
TRINITY_DN19243_c0_g1	39.19	34.87	41.35	1117.27	1071.54	1039.74	2.153	1.992	2.165	54.763	53.084	52.275	4.68855	1.52351e-228	2.62999e-226	up
TRINITY_DN3887_c1_g1	1393.59	1293.01	1444.78	411.76	416.43	413.18	76.561	73.874	75.624	20.183	20.63	20.774	-1.85779	2.1766e-228	3.74769e-226	down
TRINITY_DN6970_c0_g1	1376.19	1325.49	1415.93	3399.55	3329.84	3191.98	75.605	75.73	74.114	166.628	164.96	160.484	1.14598	6.1624e-228	1.05831e-225	up
TRINITY_DN26_c1_g1	2985.83	2956.94	3158.66	1474.72	1480.52	1388.46	164.034	168.94	165.334	72.283	73.345	69.808	-1.19028	1.72428e-227	2.95362e-225	down
TRINITY_DN84_c3_g1	4254.76	4104.95	4325.25	2328.6	2294.17	2234.61	233.747	234.529	226.397	114.136	113.653	112.35	-1.01057	2.69032e-227	4.59659e-225	down
TRINITY_DN14635_c0_g1	3854.22	3812.77	3904.44	1663.83	1690.98	1600.32	211.742	217.836	204.371	81.552	83.771	80.46	-1.34746	5.21764e-227	8.89187e-225	down
TRINITY_DN10345_c0_g1	2155.49	2045.87	2156.07	852.48	830.89	806.57	118.417	116.887	112.856	41.784	41.162	40.552	-1.47554	8.32894e-227	1.41579e-224	down
TRINITY_DN6396_c2_g1	1758.77	1744.14	1769.96	5866.14	5821.15	5322.35	96.622	99.648	92.645	287.527	288.379	267.593	1.56524	9.19821e-227	1.55958e-224	up
TRINITY_DN1252_c0_g2	190.62	171.06	216.45	1451.96	1476.01	1324.93	10.472	9.773	11.33	71.167	73.121	66.614	2.75728	5.69789e-226	9.63638e-224	up
TRINITY_DN435_c0_g1	1479.82	1428.64	1493.59	463.88	440.73	437.31	81.298	81.623	78.18	22.737	21.834	21.987	-1.83751	9.95417e-225	1.67921e-222	down
TRINITY_DN29293_c0_g2	30.78	27.16	42.77	1152.42	1128.37	1078	1.691	1.552	2.239	56.486	55.899	54.199	4.93279	1.31009e-224	2.20446e-222	up
TRINITY_DN8867_c0_g1	1309.66	1251.34	1359.24	388.8	387.82	393.39	71.95	71.493	71.147	19.057	19.212	19.779	-1.8671	1.42988e-224	2.39996e-222	down
TRINITY_DN3240_c0_g1	2603.45	2415.88	2647.88	6338.21	6114.9	5793.4	143.027	138.027	138.599	310.666	302.932	291.276	1.12772	1.80889e-224	3.02848e-222	up
TRINITY_DN68010_c0_g1	470.14	448.56	417.78	2978.6	2675.32	2823.47	25.828	25.628	21.868	145.995	132.535	141.956	2.53944	1.8318e-223	3.05915e-221	up
TRINITY_DN2517_c0_g1	7960.43	7792.55	8251.28	4036.77	4107.04	4183.09	437.327	445.213	431.899	197.861	203.463	210.314	-1.08442	2.61183e-222	4.35091e-220	down
TRINITY_DN6495_c1_g1	225.8	213.08	252.77	1262.65	1248.1	1280.83	12.405	12.174	13.231	61.888	61.831	64.396	2.33206	3.92906e-222	6.5289e-220	up
TRINITY_DN8711_c0_g1	6641.78	6773.93	6900.3	25368.8	24693.2	22178.7	364.884	387.016	361.184	1243.45	1223.3	1115.08	1.70522	8.22843e-222	1.36391e-219	up
TRINITY_DN53144_c0_g1	1273.14	1242.17	1378	3180.29	3206.78	3064.93	69.943	70.969	72.129	155.881	158.863	154.096	1.15712	8.63196e-222	1.42725e-219	up
TRINITY_DN47902_c0_g3	1756.85	1754.42	1822.61	4129.42	4003.77	3917.5	96.517	100.235	95.401	202.403	198.346	196.961	1.05257	8.49848e-221	1.4017e-218	up
TRINITY_DN15135_c0_g1	869.35	839.86	915.64	141.98	134.43	126.67	47.76	47.984	47.928	6.959	6.66	6.369	-2.82635	1.9734e-220	3.2468e-218	down
TRINITY_DN92713_c0_g1	4774.04	4603.25	5136.8	1779.45	1956.71	1863.84	262.274	262.999	268.877	87.219	96.935	93.709	-1.49584	3.23993e-220	5.31747e-218	down
TRINITY_DN956_c1_g1	402.46	420.3	430.08	1619.7	1566.74	1565.45	22.11	24.013	22.512	79.389	77.616	78.707	1.80121	1.06274e-219	1.73991e-217	up
TRINITY_DN5366_c0_g1	3027.89	2881.87	3084.02	8893.67	8598.57	7901.53	166.345	164.651	161.427	435.921	425.972	397.267	1.37374	1.49941e-219	2.44882e-217	up
TRINITY_DN4784_c0_g1	1954.55	1896.47	2088.29	817.54	824.62	832.21	107.378	108.352	109.308	40.071	40.852	41.841	-1.38532	2.96261e-219	4.82667e-217	down
TRINITY_DN4372_c0_g1	9861.63	8827.87	9418.07	3671.13	3746.86	3560.11	541.775	504.365	492.972	179.94	185.619	178.992	-1.47975	3.63959e-219	5.91513e-217	down
TRINITY_DN25695_c0_g1	513.35	528.4	535.59	1806.81	1788.77	1767.52	28.202	30.189	28.034	88.56	88.616	88.866	1.64301	8.43913e-219	1.36821e-216	up
TRINITY_DN16424_c1_g1	957.68	936.77	1061.49	3859.64	3789.19	4115.23	52.612	53.52	55.562	189.179	187.716	206.902	1.87114	2.03286e-218	3.28781e-216	up
TRINITY_DN10415_c0_g1	670.51	737.26	725.62	2779.71	2652	2607.64	36.836	42.122	37.981	136.247	131.38	131.105	1.78957	2.54503e-218	4.10619e-216	up
TRINITY_DN4521_c0_g1	1662.79	1657.51	1815.15	4160.77	4181.9	3933.71	91.35	94.699	95.011	203.939	207.171	197.776	1.13443	7.75237e-218	1.24776e-215	up
TRINITY_DN1998_c1_g1	4893.15	5015.84	5431.32	1956.58	1858.93	1713.99	268.818	286.571	284.293	95.901	92.091	86.174	-1.5954	1.57854e-217	2.53456e-215	down
TRINITY_DN1398_c0_g1	2045.93	2064.22	2197.42	874.05	831.28	812.79	112.399	117.936	115.02	42.841	41.182	40.865	-1.44787	2.25017e-217	3.60428e-215	down
TRINITY_DN38771_c0_g1	1995.84	1970.07	2201.25	6505.75	6308.12	5784.17	109.647	112.556	115.221	318.878	312.504	290.811	1.46956	2.82169e-217	4.50889e-215	up
TRINITY_DN5572_c0_g1	413.55	379	423.43	1651.05	1615.15	1522.48	22.719	21.654	22.164	80.926	80.014	76.546	1.85442	8.07033e-217	1.2865e-214	up
TRINITY_DN5202_c0_g1	392.52	420.11	435.33	1675.01	1716.07	1690.99	21.564	24.002	22.787	82.1	85.014	85.018	1.90293	1.17631e-216	1.87069e-214	up
TRINITY_DN21478_c0_g1	862.65	803.33	854.32	73.49	76.23	80.68	47.392	45.897	44.718	3.602	3.776	4.056	-3.57678	1.55477e-216	2.46668e-214	down
TRINITY_DN14926_c0_g1	2398.11	2170.31	2373.93	5198.37	5094.9	5064.3	131.746	123.997	124.259	254.797	252.401	254.619	1.0227	3.53906e-216	5.60147e-214	up
TRINITY_DN10840_c0_g1	1881.89	1792.77	1975.12	767.02	765.83	782.26	103.387	102.427	103.384	37.595	37.939	39.33	-1.40979	5.62696e-216	8.88499e-214	down
TRINITY_DN3954_c1_g1	117.58	119.67	121.44	1124.06	1113.47	1014.86	6.46	6.837	6.357	55.096	55.161	51.024	3.0558	6.06217e-216	9.54956e-214	up
TRINITY_DN5253_c0_g1	1024.4	995.68	1172.24	182.72	176.17	164.56	56.278	56.886	61.359	8.956	8.728	8.273	-2.72852	7.16188e-215	1.12553e-212	down
TRINITY_DN5079_c0_g1	240.9	213.45	244.9	1358.7	1337.86	1234.27	13.235	12.195	12.819	66.596	66.277	62.055	2.36873	2.01176e-214	3.15416e-212	up
TRINITY_DN2265_c1_g1	2574	2502.69	2629.12	1216.72	1168.15	1174.14	141.41	142.987	137.617	59.637	57.87	59.032	-1.2378	2.32705e-214	3.63992e-212	down
TRINITY_DN7325_c0_g1	1055.18	1078.27	1205.73	202.49	180.68	170.97	57.969	61.605	63.112	9.925	8.951	8.596	-2.71407	3.55917e-214	5.55414e-212	down
TRINITY_DN11505_c0_g1	334.97	336.6	358.87	1478.12	1395.08	1392.41	18.402	19.231	18.785	72.45	69.112	70.007	1.92551	3.81146e-214	5.93395e-212	up
TRINITY_DN8757_c0_g1	1852.07	1777.72	1960.39	781.39	792.09	745.69	101.748	101.567	102.613	38.3	39.24	37.491	-1.39203	2.95374e-213	4.5772e-211	down
TRINITY_DN9922_c0_g1	1149.63	1075.7	1139.56	248.82	261.03	255.22	63.158	61.458	59.648	12.196	12.931	12.832	-2.26061	7.78904e-213	1.20421e-210	down
TRINITY_DN342_c0_g1	2198.12	2048.44	2260.97	990.27	949.84	961.33	120.76	117.034	118.346	48.538	47.055	48.333	-1.28811	1.89051e-212	2.91602e-210	down
TRINITY_DN75628_c0_g1	1147.15	1027.98	1173.45	88.86	67.8	52.78	63.021	58.732	61.422	4.356	3.359	2.654	-4.11792	2.75102e-212	4.23352e-210	down
TRINITY_DN10500_c0_g2	58.5	39.09	48.21	1016.43	1021.37	947.19	3.214	2.234	2.524	49.82	50.599	47.622	4.24038	1.04713e-211	1.60771e-209	up
TRINITY_DN12921_c0_g1	719.26	700.92	759.71	2675.67	2676.89	2415	39.514	40.046	39.766	131.147	132.613	121.419	1.70998	2.83932e-210	4.34932e-208	up
TRINITY_DN8604_c0_g1	3101.12	3008.88	3222.6	1696.78	1688.83	1632.37	170.368	171.907	168.681	83.167	83.664	82.071	-1.01822	3.80202e-210	5.81064e-208	down
TRINITY_DN4874_c0_g1	562.87	561.07	618.5	2026.27	1900.86	1869.5	30.923	32.056	32.374	99.317	94.169	93.993	1.61167	4.94393e-210	7.53853e-208	up
TRINITY_DN15501_c0_g1	1510.98	1537.29	1709.64	3825.29	3776.45	3713.73	83.01	87.831	89.488	187.496	187.085	186.716	1.12732	5.36409e-210	8.14193e-208	up
TRINITY_DN10495_c0_g1	596.32	589.88	640.08	1986.33	1917.72	1841.22	32.761	33.702	33.504	97.36	95.004	92.571	1.53065	1.31216e-209	1.98715e-207	up
TRINITY_DN377_c0_g1	860.74	800.95	897.29	2344.18	2295.15	2218.97	47.287	45.761	46.967	114.899	113.701	111.563	1.29952	1.46922e-209	2.21995e-207	up
TRINITY_DN1758_c1_g1	744.31	697.07	739.74	3077.85	3072.74	2731.11	40.89	39.826	38.72	150.86	152.223	137.312	1.90216	3.67231e-209	5.52372e-207	up
TRINITY_DN11358_c0_g1	3661.12	3245.09	3765.25	10705.1	9831.97	9788.56	201.133	185.402	197.085	524.706	487.075	492.141	1.38462	1.8942e-208	2.84275e-206	up
TRINITY_DN1409_c2_g1	365.94	358.63	378.44	1449.36	1452.49	1382.61	20.104	20.49	19.809	71.04	71.956	69.514	1.83454	7.27492e-208	1.08934e-205	up
TRINITY_DN10376_c0_g1	330.38	280.99	298.56	1906.06	1970.04	1747.54	18.15	16.054	15.627	93.425	97.596	87.861	2.50418	2.9336e-207	4.38291e-205	up
TRINITY_DN197_c0_g1	498.82	490.77	546.68	2175.44	2210.88	1976.37	27.404	28.039	28.615	106.629	109.527	99.366	1.92648	9.55326e-207	1.4241e-204	up
TRINITY_DN8373_c0_g1	2383.77	2461.95	2645.26	652.59	587.9	532.5	130.959	140.659	138.461	31.987	29.124	26.773	-2.20283	1.82684e-206	2.71718e-204	down
TRINITY_DN91271_c0_g2	991.13	1089.65	1125.24	4431.16	4069.42	4060.19	54.451	62.255	58.899	217.192	201.599	204.135	1.84605	1.7129e-205	2.53639e-203	up
TRINITY_DN2949_c1_g1	23231.8	26037.8	27316.2	6560.87	6656.16	5984.91	1276.3	1487.62	1429.82	321.579	329.746	300.904	-2.11973	1.78194e-205	2.63277e-203	down
TRINITY_DN16111_c0_g1	1861.24	1736.61	1876.67	736.86	682.55	683.86	102.252	99.218	98.231	36.117	33.813	34.383	-1.5028	1.92413e-205	2.83656e-203	down
TRINITY_DN43076_c0_g1	2820.64	2456.81	2991.42	786.98	819.92	778.86	154.959	140.365	156.581	38.574	40.619	39.159	-1.91384	2.22317e-205	3.27017e-203	down
TRINITY_DN3989_c0_g1	702.24	628.79	698.58	2397.3	2307.49	2169.02	38.58	35.925	36.566	117.503	114.313	109.052	1.63643	3.24001e-205	4.75539e-203	up
TRINITY_DN12468_c0_g1	2568.46	2407.43	2579.9	1200.75	1187.75	1152.65	141.105	137.545	135.04	58.854	58.841	57.952	-1.21593	4.24126e-205	6.21125e-203	down
TRINITY_DN1635_c0_g1	2309.01	2177.83	2439.7	5604.74	5638.12	5202.47	126.852	124.427	127.702	274.715	279.312	261.565	1.12467	1.05935e-204	1.54461e-202	up
TRINITY_DN13446_c0_g1	138.04	153.25	153.92	1099.5	1025.49	1024.47	7.584	8.756	8.057	53.892	50.803	51.508	2.69972	1.47708e-204	2.14899e-202	up
TRINITY_DN26711_c0_g1	1928.54	1792.22	2426.38	92.66	63.3	67.1	105.95	102.396	127.005	4.542	3.136	3.374	-4.904	2.04622e-204	2.97054e-202	down
TRINITY_DN748_c0_g1	1276.2	1175.73	1299.73	6244.56	6064.54	5248.27	70.111	67.173	68.032	306.075	300.437	263.868	2.10274	2.60344e-204	3.77125e-202	up
TRINITY_DN1170_c0_g1	1053.65	959.16	1025.38	3055.28	2881.47	2823.85	57.885	54.8	53.672	149.754	142.748	141.975	1.40449	1.63517e-203	2.36352e-201	up
TRINITY_DN18119_c0_g1	12875.4	11383.4	14320.1	3718.46	3848.17	3857.74	707.343	650.372	749.558	182.259	190.638	193.956	-1.87498	2.29716e-203	3.31319e-201	down
TRINITY_DN14662_c0_g1	848.12	790.85	939.04	44.13	37.04	34.49	46.594	45.184	49.153	2.163	1.835	1.734	-4.60817	3.29591e-203	4.7434e-201	down
TRINITY_DN98_c0_g3	314.7	320.45	317.52	2644.92	2414.1	2160.72	17.289	18.309	16.62	129.64	119.594	108.635	2.79624	4.72448e-203	6.78472e-201	up
TRINITY_DN12151_c1_g1	14.72	9.36	12.31	2953.64	2822.68	2479.47	0.809	0.535	0.644	144.772	139.836	124.661	7.71771	5.90374e-203	8.46e-201	up
TRINITY_DN122_c1_g1	82.21	98.01	111.56	1245.08	1112.89	1113.44	4.517	5.6	5.839	61.027	55.132	55.981	3.44845	6.65159e-202	9.49083e-200	up
TRINITY_DN386_c0_g1	2064.29	1952.27	2185.92	8367.88	7884.66	7081.39	113.407	111.539	114.418	410.149	390.606	356.032	1.78829	1.04326e-201	1.48539e-199	up
TRINITY_DN1605_c1_g1	24.47	19.09	25.82	1143.43	1132.88	1142.85	1.344	1.091	1.352	56.045	56.123	57.459	5.50846	1.95537e-201	2.77812e-199	up
TRINITY_DN31025_c0_g1	61.56	109.57	108.53	3691.5	3463.69	3517.32	3.382	6.26	5.681	180.938	171.591	176.841	5.12348	1.96986e-201	2.79275e-199	up
TRINITY_DN2811_c0_g1	1441.2	1438.55	1566.42	517.4	486.19	511.39	79.176	82.189	81.991	25.36	24.086	25.711	-1.67687	2.07921e-201	2.94153e-199	down
TRINITY_DN116_c0_g1	4336.59	4329.6	4705.91	11970.3	11655	10720.5	238.242	247.364	246.322	586.722	577.39	538.995	1.23739	5.03278e-201	7.08994e-199	up
TRINITY_DN2822_c1_g1	382.96	419.93	407.89	1936.01	1976.31	1803.52	21.039	23.992	21.35	94.893	97.906	90.676	2.1147	3.60201e-200	5.05298e-198	up
TRINITY_DN10755_c0_g1	570.71	559.97	576.13	2576.22	2432.52	2237.44	31.353	31.993	30.157	126.273	120.507	112.492	1.96153	2.78734e-199	3.90192e-197	up
TRINITY_DN14896_c0_g1	54.87	46.8	48.82	931.56	868.32	912.32	3.015	2.674	2.555	45.66	43.017	45.869	4.04391	3.55661e-199	4.96837e-197	up
TRINITY_DN235_c0_g1	1586.89	1482.42	1651.34	3469.84	3449.58	3456.81	87.18	84.695	86.437	170.073	170.892	173.799	1.01406	3.42818e-198	4.76897e-196	up
TRINITY_DN4708_c0_g1	822.12	761.86	908.99	43.53	37.43	35.81	45.165	43.527	47.579	2.134	1.854	1.801	-4.53482	5.95771e-198	8.27055e-196	down
TRINITY_DN5368_c0_g2	985.21	963.93	1054.84	242.43	251.23	223.56	54.125	55.072	55.213	11.882	12.446	11.24	-2.18963	6.38884e-198	8.8506e-196	down
TRINITY_DN66278_c0_g1	3510.84	3115.7	3492.72	8374.27	8362.43	7884	192.877	178.01	182.82	410.463	414.274	396.385	1.15998	9.0689e-198	1.25373e-195	up
TRINITY_DN9076_c0_g1	477.6	502.15	506.34	2150.28	2266.93	2041.22	26.238	28.69	26.503	105.395	112.303	102.626	1.99597	9.62144e-198	1.32736e-195	up
TRINITY_DN2476_c0_g2	859.02	819.67	961.23	138.79	141.1	127.05	47.193	46.83	50.314	6.803	6.99	6.388	-2.81924	1.11646e-197	1.53707e-195	down
TRINITY_DN5318_c1_g1	1804.46	1743.95	2013.45	681.55	690.39	689.7	99.133	99.638	105.39	33.406	34.202	34.676	-1.5531	3.92387e-197	5.3799e-195	down
TRINITY_DN853_c1_g1	2730.59	2624.74	2791.71	1269.24	1290.43	1179.41	150.012	149.96	146.127	62.211	63.928	59.298	-1.24748	6.04959e-197	8.27738e-195	down
TRINITY_DN845_c1_g1	128.29	137.47	143.43	1119.47	1037.64	993.94	7.048	7.854	7.508	54.871	51.404	49.972	2.82573	3.4849e-195	4.75846e-193	up
TRINITY_DN567_c0_g1	478.17	457.19	494.23	1644.06	1584.58	1639.72	26.269	26.121	25.87	80.583	78.5	82.44	1.64594	5.25486e-195	7.16058e-193	up
TRINITY_DN20465_c0_g1	1053.08	987.97	1099.22	260.4	217.72	221.1	57.854	56.446	57.536	12.763	10.786	11.117	-2.29025	3.31963e-194	4.5143e-192	down
TRINITY_DN4256_c0_g1	2376.89	2268.32	2367.68	5304.61	5180.73	4959.12	130.581	129.596	123.932	260.004	256.653	249.331	1.01549	7.30161e-194	9.90908e-192	up
TRINITY_DN646_c1_g2	1468.54	1426.07	1526.27	538.57	518.72	546.64	80.678	81.476	79.89	26.398	25.697	27.483	-1.5847	7.34762e-194	9.95125e-192	down
TRINITY_DN10639_c0_g1	768.21	715.42	826.68	104.24	104.25	100.66	42.203	40.874	43.271	5.109	5.165	5.061	-3.02422	8.03554e-194	1.08609e-191	down
TRINITY_DN32652_c0_g1	37393.5	35380.1	43693.7	8085.31	7342.04	6407.9	2054.31	2021.38	2287.07	396.3	363.724	322.171	-2.53673	2.55144e-193	3.44155e-191	down
TRINITY_DN411_c0_g1	2781.64	2679.8	2702.75	992.67	933.58	969.62	152.817	153.106	141.471	48.655	46.249	48.75	-1.6191	8.39727e-193	1.13039e-190	down
TRINITY_DN344_c0_g1	1156.71	1167.47	1304.78	337.48	318.84	327.98	63.547	66.701	68.296	16.541	15.795	16.49	-2.0052	1.24511e-192	1.67271e-190	down
TRINITY_DN1184_c0_g1	2475.35	2415.69	2642.43	1288.61	1289.06	1286.1	135.99	138.016	138.314	63.161	63.86	64.662	-1.08578	3.80603e-192	5.10284e-190	down
TRINITY_DN4930_c0_g1	985.21	896.94	981	26.56	21.95	17.72	54.125	51.245	51.349	1.302	1.087	0.891	-5.54021	4.1189e-192	5.51122e-190	down
TRINITY_DN2012_c2_g1	2618.74	2547.47	2522.2	7195.29	7243.07	6932.48	143.868	145.545	132.02	352.675	358.821	348.545	1.35041	4.28527e-192	5.72233e-190	up
TRINITY_DN2813_c0_g1	447.77	420.85	457.12	1693.39	1729.39	1579.02	24.599	24.044	23.927	83.001	85.674	79.389	1.79215	4.4004e-192	5.86433e-190	up
TRINITY_DN441_c0_g1	1817.27	1813.88	2088.49	553.15	527.34	473.69	99.837	103.633	109.318	27.112	26.125	23.816	-2.00201	6.6051e-192	8.78491e-190	down
TRINITY_DN2397_c0_g2	940.85	859.13	961.23	2464.59	2428.21	2314.72	51.688	49.085	50.314	120.801	120.293	116.378	1.26168	8.39354e-192	1.11413e-189	up
TRINITY_DN972_c0_g1	3307.6	3206.55	3420.7	1869.71	1783.87	1726.43	181.712	183.2	179.051	91.643	88.373	86.8	-1.0083	1.8262e-191	2.41923e-189	down
TRINITY_DN5710_c0_g1	2171.93	2061.29	2347.71	1005.05	1026.47	977.16	119.321	117.768	122.887	49.262	50.851	49.129	-1.25172	1.89451e-191	2.50474e-189	down
TRINITY_DN889_c2_g1	2735.75	2550.59	2856.06	1077.94	997.07	916.46	150.296	145.724	149.496	52.835	49.395	46.077	-1.56792	3.33886e-191	4.40557e-189	down
TRINITY_DN5453_c1_g3	1305.64	1241.25	1448.41	341.67	367.83	319.31	71.729	70.917	75.814	16.747	18.222	16.054	-2.07875	6.89876e-191	9.08482e-189	down
TRINITY_DN3149_c1_g2	2979.33	2587.48	3278.68	728.87	751.53	729.1	163.677	147.831	171.617	35.726	37.231	36.657	-2.12054	8.07546e-191	1.06134e-188	down
TRINITY_DN10343_c1_g1	1093.04	1102.5	1210.57	2837.22	2855.61	2723	60.049	62.989	63.365	139.066	141.467	136.905	1.18237	5.11377e-190	6.70769e-188	up
TRINITY_DN13472_c0_g1	167.48	182.25	205.56	1898.87	1600.25	1634.82	9.201	10.413	10.76	93.073	79.276	82.194	3.08639	6.40206e-190	8.38104e-188	up
TRINITY_DN124_c1_g1	2495.42	2410	2656.55	1351.71	1305.32	1310.98	137.093	137.691	139.053	66.254	64.666	65.913	-1.05301	1.56214e-189	2.04101e-187	down
TRINITY_DN55245_c0_g1	2444.19	2014.85	2267.22	9231.15	8781.21	8555.8	134.278	115.115	118.674	452.462	435.02	430.161	1.85904	1.76725e-189	2.30448e-187	up
TRINITY_DN870_c2_g1	776.81	773.42	833.34	51.12	70.35	44.86	42.676	44.188	43.62	2.506	3.485	2.256	-3.96656	2.70165e-189	3.51604e-187	down
TRINITY_DN22116_c0_g1	1034.92	1053.13	1234.78	70.09	75.45	96.32	56.856	60.169	64.632	3.436	3.738	4.843	-3.90567	4.24617e-189	5.50465e-187	down
TRINITY_DN4034_c0_g2	144.92	155.82	151.09	1034.8	1040.97	961.7	7.962	8.903	7.909	50.721	51.569	48.352	2.6252	9.14261e-189	1.18293e-186	up
TRINITY_DN1861_c1_g1	2615.49	2223.72	2586.76	7353.05	7311.07	6978.85	143.689	127.048	135.399	360.408	362.19	350.877	1.42124	1.09433e-188	1.41317e-186	up
TRINITY_DN52180_c0_g1	3794.95	3535.81	3922.8	1855.14	1947.5	1907.2	208.486	202.012	205.332	90.929	96.479	95.888	-1.10117	1.36417e-188	1.75822e-186	down
TRINITY_DN4125_c0_g1	1695.67	1551.98	1713.28	638.41	641.59	639.38	93.156	88.669	89.678	31.292	31.784	32.146	-1.49287	1.41754e-188	1.82349e-186	down
TRINITY_DN18128_c0_g1	1783.62	1625.94	1836.93	725.28	697.83	675.38	97.988	92.895	96.151	35.549	34.571	33.956	-1.44498	2.81043e-188	3.60828e-186	down
TRINITY_DN7124_c0_g1	2876.47	2767.35	3091.08	1560.99	1516.18	1427.47	158.026	158.108	161.797	76.511	75.112	71.769	-1.07808	5.56958e-188	7.13699e-186	down
TRINITY_DN2777_c0_g1	168.44	175.46	206.97	1258.86	1200.48	1117.59	9.254	10.025	10.834	61.703	59.472	56.189	2.57865	5.65825e-188	7.23669e-186	up
TRINITY_DN43619_c0_g1	3723.25	3554.9	3344.25	17773.3	16761.1	15808.9	204.547	203.103	175.049	871.156	830.344	794.827	2.11813	1.06516e-186	1.35969e-184	up
TRINITY_DN13602_c0_g1	1702.94	1676.6	1853.68	685.74	723.9	684.61	93.555	95.789	97.027	33.611	35.862	34.42	-1.44344	2.55031e-186	3.24928e-184	down
TRINITY_DN680_c0_g2	1913.82	1893.72	2093.13	408.77	357.44	306.3	105.141	108.194	109.561	20.036	17.708	15.4	-2.58438	2.86959e-186	3.64909e-184	down
TRINITY_DN11624_c0_g1	2496.19	2474.43	2709.81	1324.75	1257.9	1276.3	137.135	141.372	141.84	64.932	62.316	64.169	-1.11559	1.48978e-185	1.89085e-183	down
TRINITY_DN5612_c0_g1	3790.36	3609.96	4022.05	1583.35	1585.16	1386.76	208.233	206.249	210.527	77.608	78.529	69.722	-1.44921	1.56116e-185	1.97769e-183	down
TRINITY_DN11074_c1_g1	2118.01	2200.96	2081.83	314.11	337.84	267.85	116.359	125.748	108.97	15.396	16.737	13.467	-2.92488	3.25047e-185	4.10991e-183	down
TRINITY_DN8876_c0_g1	3138.78	2859.12	3214.33	1631.48	1577.91	1564.32	172.437	163.35	168.249	79.967	78.17	78.65	-1.07109	3.96009e-185	4.99766e-183	down
TRINITY_DN32906_c0_g2	2304.81	2154.71	2333.39	1097.9	1040.77	1066.13	126.621	123.105	122.137	53.814	51.56	53.602	-1.20664	9.20545e-185	1.15954e-182	down
TRINITY_DN15958_c0_g1	4079.63	3848.92	4345.22	11122.8	10837.1	9872.25	224.125	219.901	227.443	545.182	536.868	496.349	1.25206	2.20034e-184	2.76637e-182	up
TRINITY_DN3072_c0_g3	922.69	820.95	877.11	2601.18	2658.07	2604.82	50.69	46.904	45.911	127.496	131.681	130.963	1.46227	6.11871e-184	7.67823e-182	up
TRINITY_DN3066_c0_g1	444.9	434.98	474.87	1490.5	1477.97	1432	24.442	24.852	24.856	73.056	73.219	71.997	1.57646	6.17862e-184	7.73883e-182	up
TRINITY_DN42584_c0_g1	1792.99	1444.61	1609.18	92.46	99.75	123.46	98.503	82.535	84.23	4.532	4.941	6.207	-4.06509	7.44016e-183	9.30146e-181	down
TRINITY_DN870_c0_g1	4304.28	4900.03	5602.79	540.57	430.34	418.46	236.467	279.955	293.268	26.496	21.319	21.039	-3.53715	2.2558e-182	2.81485e-180	down
TRINITY_DN366_c0_g1	704.16	696.88	778.87	2014.89	2042.55	1960.92	38.685	39.815	40.769	98.759	101.188	98.589	1.34268	2.29357e-182	2.85662e-180	up
TRINITY_DN4536_c0_g1	1287.86	1168.39	1266.65	358.25	370.57	355.69	70.752	66.754	66.301	17.559	18.358	17.883	-1.90164	3.5272e-182	4.38491e-180	down
TRINITY_DN3064_c0_g1	1694.53	1746.71	1849.24	676.95	653.54	668.03	93.093	99.795	96.795	33.181	32.377	33.587	-1.52736	9.93003e-181	1.23217e-178	down
TRINITY_DN428_c1_g1	947.73	913.27	1010.05	262.79	260.44	241.84	52.066	52.178	52.869	12.881	12.902	12.159	-2.03072	1.75059e-180	2.16819e-178	down
TRINITY_DN13958_c0_g1	29077.1	30500.5	29830.5	10972.5	11383.2	11262	1597.43	1742.59	1561.43	537.812	563.925	566.223	-1.53593	6.30497e-180	7.7801e-178	down
TRINITY_DN3207_c2_g1	3612.55	3533.79	4597.18	528.38	441.12	421.66	198.465	201.897	240.631	25.899	21.853	21.2	-3.19773	9.51725e-180	1.1707e-177	down
TRINITY_DN80058_c0_g1	3542.2	3080.64	3378.14	1206.34	1180.89	1127.2	194.6	176.007	176.823	59.128	58.501	56.672	-1.63203	9.52244e-180	1.1707e-177	down
TRINITY_DN4296_c1_g1	3890.35	3723.75	4428.53	1401.04	1356.86	1219.56	213.727	212.75	231.804	68.671	67.219	61.316	-1.7197	1.51611e-179	1.86048e-177	down
TRINITY_DN676_c0_g1	2285.5	2220.23	2403.59	1195.15	1201.86	1149.07	125.56	126.849	125.812	58.58	59.54	57.772	-1.08535	1.71353e-179	2.09888e-177	down
TRINITY_DN6238_c0_g1	1254.98	1205.83	1317.69	3414.53	3460.16	3151.64	68.945	68.893	68.972	167.362	171.416	158.456	1.2848	2.84902e-179	3.48334e-177	up
TRINITY_DN1470_c0_g2	604.55	545.83	572.91	2046.24	2101.34	1935.66	33.212	31.185	29.988	100.296	104.1	97.319	1.69568	7.6314e-179	9.31339e-177	up
TRINITY_DN10065_c1_g1	441.84	389.65	410.31	1616.9	1584.38	1638.4	24.274	22.262	21.477	79.252	78.49	82.374	1.83915	1.12816e-178	1.37178e-176	up
TRINITY_DN3039_c0_g1	1602.56	1691.28	1914.8	409.17	402.32	362.29	88.041	96.628	100.227	20.055	19.931	18.215	-2.27309	1.27801e-178	1.55117e-176	down
TRINITY_DN9394_c0_g1	29.44	24.23	27.23	912.59	939.26	962.08	1.618	1.384	1.425	44.73	46.531	48.371	5.01429	1.3397e-178	1.62308e-176	up
TRINITY_DN4204_c0_g1	9285.57	9323.6	10591.9	3041.7	2911.26	2534.88	510.127	532.687	554.416	149.088	144.224	127.447	-1.90544	1.6528e-178	1.99878e-176	down
TRINITY_DN6398_c0_g1	1965.06	1772.95	2147.19	668.77	672.94	649.18	107.956	101.295	112.391	32.779	33.338	32.639	-1.68462	2.7498e-178	3.31939e-176	down
TRINITY_DN20576_c0_g1	1463.38	1417.63	1578.32	4011.41	4010.43	4216.83	80.394	80.994	82.614	196.618	198.676	212.01	1.33464	4.12595e-178	4.97158e-176	up
TRINITY_DN14923_c0_g2	295.58	269.98	288.67	1481.71	1386.85	1524.93	16.239	15.425	15.11	72.626	68.704	76.669	2.23892	5.53428e-178	6.65652e-176	up
TRINITY_DN15127_c0_g2	437.83	431.31	530.34	2086.98	2112.9	1922.27	24.053	24.642	27.76	102.293	104.673	96.646	2.00803	8.97306e-178	1.07732e-175	up
TRINITY_DN16654_c0_g1	300.74	286.87	322.16	1235.69	1259.86	1178.66	16.522	16.39	16.863	60.567	62.413	59.26	1.89117	1.07648e-177	1.29011e-175	up
TRINITY_DN19215_c0_g1	960.16	865	1086.91	134.79	120.13	115.36	52.749	49.42	56.892	6.607	5.951	5.8	-3.09706	2.68861e-176	3.20488e-174	down
TRINITY_DN43000_c0_g1	6599.72	5706.12	6682.24	1461.94	1205.77	1412.21	362.573	326.009	349.77	71.657	59.734	71.002	-2.34	3.05186e-176	3.63139e-174	down
TRINITY_DN1025_c0_g1	3203.79	3077.89	3517.93	1791.23	1752.32	1680.25	176.008	175.85	184.14	87.797	86.81	84.478	-1.03013	3.44732e-176	4.09464e-174	down
TRINITY_DN2921_c0_g1	1036.06	952.73	1026.39	272.98	263.77	255.41	56.919	54.433	53.725	13.38	13.067	12.841	-2.05168	5.07902e-176	6.01128e-174	down
TRINITY_DN9124_c0_g1	1137.59	1127.09	1157.92	3129.37	3189.14	2943.17	62.496	64.394	60.609	153.385	157.99	147.974	1.31229	1.79892e-175	2.12535e-173	up
TRINITY_DN13348_c0_g1	83.93	96.91	86.74	1022.82	906.14	928.9	4.611	5.537	4.54	50.133	44.89	46.703	3.29046	2.69463e-175	3.17795e-173	up
TRINITY_DN19433_c0_g1	2265.23	1969.89	2332.18	6842.63	6712.6	6188.11	124.446	112.546	122.074	335.39	332.541	311.121	1.46612	3.60825e-175	4.24792e-173	up
TRINITY_DN9080_c0_g1	782.35	737.63	860.77	127.8	141.68	125.16	42.981	42.143	45.056	6.264	7.019	6.293	-2.71342	4.35198e-175	5.11446e-173	down
TRINITY_DN6337_c0_g1	1191.88	1219.96	1274.11	3007.36	2964.76	3018.56	65.479	69.7	66.691	147.405	146.874	151.765	1.16345	1.52323e-174	1.78695e-172	up
TRINITY_DN4201_c3_g1	1363	1352.47	1414.52	3157.32	3231.86	3144.48	74.88	77.271	74.04	154.755	160.106	158.095	1.08379	2.0602e-174	2.41264e-172	up
TRINITY_DN9550_c0_g1	1677.89	1610.71	1714.49	713.9	648.84	650.31	92.179	92.025	89.742	34.992	32.144	32.696	-1.43676	9.23664e-174	1.07789e-171	down
TRINITY_DN19326_c0_g1	252.95	215.1	260.03	1421.41	1262.21	1337.75	13.896	12.29	13.611	69.67	62.53	67.258	2.34337	9.84852e-174	1.14728e-171	up
TRINITY_DN1923_c0_g1	2434.63	2348.89	2600.68	1328.35	1304.74	1319.28	133.753	134.199	136.128	65.109	64.637	66.33	-1.02455	1.4858e-173	1.72783e-171	down
TRINITY_DN32119_c0_g1	48.75	47.54	58.1	756.63	728.79	713.64	2.678	2.716	3.041	37.086	36.104	35.88	3.70456	8.4368e-173	9.79404e-171	up
TRINITY_DN36358_c0_g1	1880.55	1792.41	2032.21	5344.95	5722.77	5163.64	103.313	102.406	106.372	261.981	283.506	259.613	1.38641	8.50662e-173	9.85792e-171	up
TRINITY_DN42554_c0_g1	701.86	671.92	749.42	113.03	121.11	106.88	38.559	38.389	39.227	5.54	6	5.373	-2.76078	1.23278e-172	1.42613e-170	down
TRINITY_DN5580_c1_g1	1511.94	1527.93	1780.45	404.58	389.97	345.89	83.062	87.296	93.195	19.83	19.319	17.39	-2.20069	1.66089e-172	1.91473e-170	down
TRINITY_DN12130_c0_g1	1764.31	1773.87	1988.03	665.57	655.31	694.23	96.927	101.347	104.06	32.623	32.464	34.904	-1.57747	8.68069e-172	9.99014e-170	down
TRINITY_DN3253_c0_g1	86.04	88.46	101.27	836.11	863.82	788.29	4.727	5.054	5.301	40.982	42.793	39.633	3.05489	9.28525e-172	1.06675e-169	up
TRINITY_DN41791_c0_g1	738.57	747.72	748.01	31.95	45.86	34.12	40.575	42.72	39.153	1.566	2.272	1.715	-4.44285	1.44442e-171	1.65658e-169	down
TRINITY_DN1150_c0_g1	57.93	65.52	56.08	758.03	779.94	753.6	3.183	3.743	2.935	37.155	38.638	37.889	3.5472	1.8303e-171	2.09554e-169	up
TRINITY_DN3493_c0_g1	635.14	602.18	659.85	1768.47	1726.26	1746.22	34.893	34.404	34.539	86.681	85.519	87.795	1.3432	4.27496e-171	4.88606e-169	up
TRINITY_DN2746_c1_g2	1456.3	1365.87	1513.77	320.9	303.35	367.94	80.006	78.037	79.235	15.729	15.028	18.499	-2.24985	8.6842e-171	9.90861e-169	down
TRINITY_DN8260_c0_g1	18134.1	18203.8	20029.6	48762.3	46344	43154.1	996.244	1040.04	1048.41	2390.07	2295.88	2169.67	1.17118	1.02287e-170	1.16509e-168	up
TRINITY_DN3976_c0_g1	1819.37	1730.37	1954.74	4936.78	4948.12	4478.65	99.952	98.862	102.318	241.975	245.13	225.174	1.26124	1.0511e-170	1.19521e-168	up
TRINITY_DN20044_c0_g1	631.31	632.65	685.87	1864.52	1831.69	1748.48	34.683	36.145	35.901	91.389	90.742	87.909	1.35855	1.05767e-170	1.20063e-168	up
TRINITY_DN9703_c0_g1	881.01	826.64	898.09	2346.98	2338.06	2181.08	48.4	47.229	47.009	115.036	115.827	109.658	1.27462	1.87016e-170	2.11932e-168	up
TRINITY_DN6832_c1_g1	21.99	12.11	19.77	1191.36	1104.66	1046.15	1.208	0.692	1.035	58.394	54.725	52.597	5.82869	4.07375e-170	4.60866e-168	up
TRINITY_DN14298_c0_g1	1370.27	1251.53	1381.43	5335.76	4722.18	4564.79	75.279	71.504	72.309	261.531	233.936	229.505	1.74545	7.10329e-170	8.02239e-168	up
TRINITY_DN13534_c0_g1	674.52	702.21	771.21	76.08	83.48	70.69	37.057	40.119	40.367	3.729	4.136	3.554	-3.34591	7.68255e-170	8.66192e-168	down
TRINITY_DN21967_c0_g1	219.68	218.41	140.4	8234.68	8921.52	7237.65	12.069	12.478	7.349	403.621	441.971	363.889	5.26676	1.60619e-169	1.80789e-167	up
TRINITY_DN1165_c0_g1	870.3	858.03	877.92	2258.91	2236.55	2149.98	47.812	49.022	45.953	110.72	110.799	108.095	1.22732	2.76051e-169	3.10192e-167	up
TRINITY_DN1491_c0_g1	1056.52	1016.42	1155.9	332.69	333.73	337.6	58.043	58.071	60.504	16.307	16.533	16.973	-1.80603	5.15271e-169	5.78023e-167	down
TRINITY_DN4184_c0_g1	594.22	607.32	673.57	1972.15	1838.55	1854.04	32.645	34.698	35.257	96.665	91.081	93.216	1.47247	5.40189e-169	6.04957e-167	up
TRINITY_DN66707_c0_g1	2051.29	1940.89	2165.35	873.45	938.67	853.32	112.693	110.889	113.341	42.812	46.502	42.902	-1.33052	1.01629e-168	1.13623e-166	down
TRINITY_DN2748_c1_g1	928.04	902.63	992.5	2323.21	2311.61	2198.23	50.984	51.57	51.951	113.872	114.517	110.521	1.15251	1.36281e-168	1.5211e-166	up
TRINITY_DN9380_c0_g1	101.71	120.4	116.8	835.71	846.96	813.55	5.588	6.879	6.114	40.962	41.958	40.903	2.7577	2.04827e-168	2.28235e-166	up
TRINITY_DN2687_c0_g1	268.43	263.92	275.96	1117.67	1105.24	1057.65	14.747	15.079	14.445	54.783	54.754	53.175	1.89866	2.83357e-168	3.15212e-166	up
TRINITY_DN7926_c0_g1	1193.99	1156.46	1274.32	2963.82	2825.82	2719.99	65.595	66.072	66.702	145.271	139.991	136.753	1.10865	2.99962e-168	3.33128e-166	up
TRINITY_DN14785_c0_g1	133.83	119.85	143.83	883.84	927.11	925.89	7.353	6.847	7.529	43.321	45.929	46.551	2.65995	1.47263e-167	1.63274e-165	up
TRINITY_DN31644_c0_g1	933.97	835.27	1019.13	14.18	18.22	24.88	51.31	47.722	53.345	0.695	0.903	1.251	-5.73261	2.16854e-167	2.40031e-165	down
TRINITY_DN12266_c0_g1	495.38	511.15	554.75	1592.74	1611.81	1565.26	27.215	29.203	29.038	78.068	79.849	78.697	1.48886	3.39604e-167	3.75277e-165	up
TRINITY_DN8320_c0_g2	1876.73	1644.48	1801.23	483.85	427.79	406.21	103.103	93.954	94.282	23.716	21.193	20.423	-2.13717	1.18831e-166	1.31096e-164	down
TRINITY_DN4238_c0_g1	1328.4	1302.37	1366.91	5326.57	5091.57	4502.59	72.979	74.408	71.548	261.081	252.236	226.377	1.77601	2.9751e-166	3.27134e-164	up
TRINITY_DN35334_c0_g1	4078.1	3439.09	3809.03	1002.85	936.52	852.56	224.041	196.486	199.377	49.154	46.395	42.864	-2.14329	6.2568e-166	6.86846e-164	down
TRINITY_DN7940_c1_g1	451.4	440.12	547.89	2017.28	1994.14	1848.76	24.799	25.145	28.678	98.877	98.79	92.95	1.90435	7.1922e-166	7.88232e-164	up
TRINITY_DN22758_c0_g1	1046.2	923.92	937.03	93.26	73.29	89.72	57.476	52.786	49.047	4.571	3.631	4.511	-3.62971	1.0446e-165	1.14109e-163	down
TRINITY_DN12083_c0_g1	949.65	858.21	996.13	219.86	222.42	234.49	52.171	49.032	52.141	10.776	11.019	11.789	-2.17415	1.05492e-165	1.15047e-163	down
TRINITY_DN21214_c0_g1	2355.09	2293.09	2451.6	997.86	882.43	971.88	129.383	131.012	128.325	48.91	43.716	48.863	-1.43898	3.45449e-165	3.75508e-163	down
TRINITY_DN2197_c0_g3	152.19	117.65	131.93	1264.85	1141.89	1089.13	8.361	6.722	6.906	61.996	56.569	54.758	2.99689	3.50274e-165	3.80133e-163	up
TRINITY_DN53297_c0_g1	804.15	808.29	868.44	36.54	63.88	57.87	44.178	46.18	45.457	1.791	3.165	2.909	-4.08541	4.81528e-165	5.21726e-163	down
TRINITY_DN11600_c0_g2	25.24	21.84	26.43	931.36	922.41	826.74	1.386	1.248	1.383	45.65	45.696	41.566	5.0751	5.2087e-165	5.63436e-163	up
TRINITY_DN1024_c0_g1	1672.73	1768.55	2044.31	397.19	415.45	367.94	91.896	101.043	107.006	19.468	20.581	18.499	-2.3386	5.99922e-165	6.47897e-163	down
TRINITY_DN5897_c0_g1	621.37	588.05	637.66	71.09	68.39	62.2	34.137	33.597	33.377	3.484	3.388	3.127	-3.32291	9.76971e-165	1.05339e-162	down
TRINITY_DN7716_c1_g1	396.34	443.05	389.33	2675.87	2972.4	2696.24	21.774	25.313	20.379	131.157	147.253	135.559	2.63869	1.61008e-164	1.73321e-162	up
TRINITY_DN627_c0_g1	193.87	171.24	192.45	1008.84	938.09	936.07	10.651	9.783	10.073	49.448	46.473	47.063	2.24896	3.49591e-164	3.7572e-162	up
TRINITY_DN2633_c0_g1	2050.33	1959.06	2179.67	1004.25	1024.7	938.14	112.64	111.927	114.091	49.223	50.764	47.167	-1.18333	7.88914e-164	8.46514e-162	down
TRINITY_DN6966_c0_g2	422.15	371.29	433.92	1453.36	1444.46	1354.9	23.192	21.213	22.713	71.236	71.558	68.121	1.67052	1.13765e-163	1.21874e-161	up
TRINITY_DN24969_c0_g1	1699.31	1605.38	1667.68	629.23	582.8	557.95	93.356	91.721	87.292	30.841	28.872	28.052	-1.61399	1.21214e-163	1.29647e-161	down
TRINITY_DN21740_c0_g1	629.4	596.12	672.16	76.08	58.59	68.99	34.578	34.058	35.183	3.729	2.903	3.469	-3.33951	1.54723e-163	1.65222e-161	down
TRINITY_DN3603_c0_g1	4875.37	4927.19	5314.12	13991	13343.9	12288.6	267.841	281.506	278.158	685.765	661.054	617.834	1.2666	1.8401e-163	1.96181e-161	up
TRINITY_DN8125_c1_g1	139.57	124.8	150.49	832.91	815.02	811.1	7.668	7.13	7.877	40.825	40.376	40.78	2.44455	1.14604e-162	1.21989e-160	up
TRINITY_DN6754_c0_g1	1810.2	1817	1983.19	786.59	814.04	815.43	99.448	103.811	103.806	38.554	40.327	40.998	-1.33788	1.5446e-162	1.64152e-160	down
TRINITY_DN609_c0_g1	2600.77	2629.51	3010.79	918.78	971.6	858.97	142.88	150.233	157.594	45.034	48.133	43.187	-1.70547	1.85473e-162	1.96796e-160	down
TRINITY_DN11195_c0_g1	1028.8	965.76	1116.36	312.32	277.68	270.11	56.52	55.177	58.434	15.308	13.756	13.581	-1.97725	2.30499e-162	2.44183e-160	down
TRINITY_DN24879_c0_g1	1023.83	1017.89	1118.98	2715.61	2661.21	2495.49	56.247	58.155	58.571	133.105	131.836	125.466	1.19343	2.39619e-162	2.53441e-160	up
TRINITY_DN2806_c0_g1	528.83	509.49	609.82	1808.21	1859.71	1737.17	29.053	29.109	31.92	88.629	92.13	87.34	1.59172	2.46794e-162	2.60616e-160	up
TRINITY_DN8958_c0_g1	4648.81	4130.47	5043.4	1793.83	1645.52	1618.42	255.395	235.987	263.988	87.924	81.519	81.37	-1.5714	2.87909e-162	3.03553e-160	down
TRINITY_DN4001_c0_g1	1326.67	1279.98	1368.32	537.77	520.48	527.79	72.884	73.129	71.622	26.359	25.785	26.536	-1.44854	8.52907e-162	8.97829e-160	down
TRINITY_DN5120_c0_g1	689.43	676.51	751.84	1934.41	1888.71	1950.36	37.876	38.651	39.354	94.815	93.567	98.059	1.32422	1.19395e-161	1.25486e-159	up
TRINITY_DN6330_c1_g1	2452.02	2373.48	2680.56	1177.98	1151.1	1045.96	134.708	135.605	140.309	57.738	57.025	52.588	-1.27571	1.32711e-161	1.39261e-159	down
TRINITY_DN5480_c0_g1	291.18	238.23	237.43	1485.51	1454.26	1442.93	15.997	13.611	12.428	72.812	72.044	72.546	2.39268	1.97944e-161	2.07387e-159	up
TRINITY_DN3164_c4_g1	1670.44	1607.95	1669.7	655.39	682.55	643.33	91.77	91.868	87.398	32.124	33.813	32.345	-1.44405	6.99449e-161	7.31665e-159	down
TRINITY_DN3447_c0_g1	6613.87	6257.64	6521.66	3258.17	3182.28	2944.67	363.35	357.519	341.365	159.698	157.65	148.05	-1.17136	9.01636e-161	9.41687e-159	down
TRINITY_DN2941_c0_g1	638.39	589.7	664.49	75.88	80.93	63.71	35.071	33.691	34.782	3.719	4.009	3.203	-3.22035	3.53228e-160	3.68341e-158	down
TRINITY_DN7479_c0_g1	2266.57	2190.5	2400.76	1264.25	1224	1169.61	124.52	125.15	125.664	61.967	60.637	58.805	-1.02957	3.61939e-160	3.76835e-158	down
TRINITY_DN33368_c0_g1	968.57	840.96	845.85	52.72	39.98	45.43	53.211	48.047	44.274	2.584	1.98	2.284	-4.39139	4.88995e-160	5.08326e-158	down
TRINITY_DN11105_c0_g1	1304.31	1271.72	1315.67	2954.64	2983.77	2853.63	71.655	72.657	68.866	144.821	147.816	143.472	1.05258	6.67975e-160	6.933e-158	up
TRINITY_DN13524_c0_g1	1403.72	1347.33	1563.39	480.46	465.61	412.24	77.117	76.978	81.833	23.55	23.066	20.726	-1.78972	8.18543e-160	8.48255e-158	down
TRINITY_DN8143_c1_g1	1984.18	2006.78	2301.31	825.33	792.68	782.63	109.006	114.654	120.458	40.453	39.269	39.349	-1.51182	1.45935e-159	1.50998e-157	down
TRINITY_DN16935_c0_g1	1378.1	1277.96	1488.95	3361.01	3260.86	3094.9	75.71	73.014	77.937	164.739	161.543	155.603	1.10681	5.01468e-159	5.18059e-157	up
TRINITY_DN6896_c0_g1	5855.03	5205.8	6037.31	2970.41	2918.32	2767.49	321.662	297.424	316.012	145.594	144.573	139.141	-1.1042	5.33999e-159	5.50812e-157	down
TRINITY_DN1697_c0_g1	3932.23	3668.14	4006.52	1678.01	1822.48	1633.5	216.027	209.573	209.714	82.247	90.285	82.128	-1.29961	2.29307e-158	2.36161e-156	down
TRINITY_DN86509_c0_g1	1861.82	1902.35	1958.17	749.64	686.27	736.45	102.284	108.687	102.497	36.744	33.998	37.027	-1.52116	2.95676e-158	3.04044e-156	down
TRINITY_DN1794_c0_g1	7464.1	6498.26	7223.47	18727.1	17648	17438.1	410.06	371.266	378.1	917.903	874.283	876.737	1.22199	4.33705e-158	4.45293e-156	up
TRINITY_DN3142_c0_g1	645.46	591.72	669.74	68.69	51.15	49.2	35.46	33.807	35.056	3.367	2.534	2.473	-3.61893	5.47649e-158	5.61416e-156	down
TRINITY_DN45_c0_g1	524.25	477.56	563.43	1768.07	1807.98	1646.13	28.801	27.285	29.492	86.661	89.567	82.763	1.61618	5.67492e-158	5.80864e-156	up
TRINITY_DN5635_c0_g1	1596.25	1610.34	1809.7	592.49	580.84	519.49	87.694	92.004	94.726	29.041	28.775	26.119	-1.69039	6.73863e-158	6.88683e-156	down
TRINITY_DN7770_c0_g2	808.55	757.27	897.49	170.14	142.66	154	44.42	43.265	46.977	8.339	7.068	7.743	-2.52062	1.5966e-157	1.62922e-155	down
TRINITY_DN6337_c0_g2	538.39	525.65	578.56	1640.27	1592.02	1517.76	29.578	30.032	30.283	80.397	78.869	76.309	1.40873	2.50978e-157	2.55713e-155	up
TRINITY_DN2098_c0_g1	50.47	54.51	62.13	877.25	862.84	754.17	2.773	3.114	3.252	42.998	42.745	37.917	3.77731	5.40039e-157	5.48552e-155	up
TRINITY_DN22521_c0_g1	1215.78	1103.42	1224.89	3636.98	3587.73	3237.97	66.792	63.042	64.115	178.266	177.736	162.796	1.4387	8.82369e-157	8.94912e-155	up
TRINITY_DN3542_c0_g1	1540.62	1487.19	1608.38	682.55	695.87	637.87	84.638	84.968	84.188	33.455	34.473	32.07	-1.32363	9.72771e-157	9.85101e-155	down
TRINITY_DN62873_c0_g1	5573.79	6067.5	6512.38	909.6	696.66	669.35	306.211	346.656	340.879	44.584	34.512	33.653	-3.12077	1.83284e-156	1.85325e-154	down
TRINITY_DN810_c2_g1	2063.91	1973.01	2210.94	1008.24	1026.47	930.22	113.386	112.724	115.728	49.419	50.851	46.769	-1.19841	1.99316e-156	2.0123e-154	down
TRINITY_DN4300_c1_g1	1373.13	1286.03	1475.84	573.51	560.66	549.84	75.437	73.475	77.25	28.111	27.775	27.644	-1.41735	2.07586e-156	2.09263e-154	down
TRINITY_DN640_c0_g1	11995.9	11948.9	13743.5	5719.77	5815.07	5268.25	659.026	682.679	719.38	280.353	288.078	264.873	-1.28733	3.04066e-156	3.06059e-154	down
TRINITY_DN189_c0_g1	1885.91	1790.94	1985	979.49	951.8	946.25	103.607	102.322	103.901	48.009	47.152	47.575	-1.09937	3.27214e-156	3.28862e-154	down
TRINITY_DN39463_c0_g1	6288.85	6150.46	6429.47	2756.94	2975.34	2663.82	345.494	351.395	336.539	135.131	147.398	133.929	-1.29182	3.70929e-156	3.72236e-154	down
TRINITY_DN4096_c1_g1	1765.65	1879.04	1872.24	600.07	565.36	539.28	97.001	107.355	97.999	29.412	28.008	27.114	-1.81967	5.81872e-156	5.83045e-154	down
TRINITY_DN5063_c0_g1	171.12	195.1	189.83	1005.85	1044.69	973.2	9.401	11.147	9.936	49.301	51.754	48.93	2.31987	7.12683e-156	7.13047e-154	up
TRINITY_DN45245_c0_g1	42.06	69.74	54.26	1448.96	1447.6	1234.46	2.311	3.985	2.84	71.021	71.714	62.065	4.51056	7.66578e-156	7.65819e-154	up
TRINITY_DN22987_c0_g1	2029.3	1764.51	2177.85	460.29	520.48	456.91	111.485	100.812	113.996	22.561	25.785	22.972	-2.1755	1.21049e-155	1.20748e-153	down
TRINITY_DN1536_c1_g1	733.6	773.42	807.52	15.18	24.5	20.17	40.302	44.188	42.268	0.744	1.214	1.014	-5.41741	1.29512e-155	1.28997e-153	down
TRINITY_DN3796_c1_g1	235.36	192.71	206.37	1480.51	1292.59	1334.55	12.93	11.01	10.802	72.567	64.035	67.097	2.57255	1.39768e-155	1.39004e-153	up
TRINITY_DN2884_c0_g1	1364.53	1300.35	1431.46	581.3	568.69	526.28	74.964	74.293	74.927	28.492	28.173	26.46	-1.41203	2.34677e-155	2.33048e-153	down
TRINITY_DN16571_c0_g1	751.38	775.62	838.18	3127.17	2957.9	2679.84	41.279	44.314	43.873	153.277	146.534	134.735	1.76622	6.0689e-155	6.01778e-153	up
TRINITY_DN6820_c0_g1	3306.07	2668.97	3266.18	746.25	735.46	770.76	181.628	152.487	170.962	36.577	36.435	38.751	-2.15721	1.21391e-154	1.2019e-152	down
TRINITY_DN132_c0_g2	86.99	88.65	93.6	924.97	943.38	809.21	4.779	5.065	4.899	45.337	46.735	40.685	3.18607	2.44049e-154	2.41276e-152	up
TRINITY_DN1000_c3_g1	218.91	235.11	255.39	1022.62	1009.81	978.86	12.027	13.433	13.368	50.123	50.026	49.214	1.9641	2.45517e-154	2.42367e-152	up
TRINITY_DN3407_c0_g1	707.22	686.97	761.72	1850.54	1875.19	1792.78	38.853	39.249	39.871	90.704	92.897	90.136	1.23344	4.59123e-154	4.52562e-152	up
TRINITY_DN9980_c0_g2	2109.98	2176.73	2353.56	400.58	295.12	360.4	115.918	124.364	123.193	19.634	14.62	18.12	-2.77623	2.30133e-153	2.26175e-151	down
TRINITY_DN6658_c0_g1	525.01	541.61	581.98	1590.34	1595.16	1533.79	28.843	30.944	30.463	77.95	79.024	77.114	1.39407	2.50579e-153	2.45907e-151	up
TRINITY_DN16869_c0_g1	108.02	90.48	115.99	813.94	873.22	801.67	5.935	5.17	6.071	39.895	43.259	40.306	2.86498	7.6593e-153	7.50544e-151	up
TRINITY_DN15566_c0_g1	623.86	549.87	640.49	57.71	51.93	49.95	34.273	31.416	33.525	2.829	2.573	2.511	-3.6251	1.06111e-152	1.03827e-150	down
TRINITY_DN2663_c0_g1	1316.54	1280.71	1429.04	553.35	542.04	498.38	72.328	73.171	74.801	27.122	26.853	25.057	-1.46062	1.29904e-152	1.26921e-150	down
TRINITY_DN6130_c1_g1	197.5	207.03	212.82	971.9	917.71	920.23	10.85	11.828	11.14	47.637	45.463	46.267	2.06176	1.56402e-152	1.52587e-150	up
TRINITY_DN1497_c0_g1	929	829.21	899.71	2331	2290.05	2334.7	51.037	47.376	47.094	114.253	113.449	117.382	1.26521	2.03955e-152	1.98399e-150	up
TRINITY_DN35197_c0_g1	831.68	877.12	976.97	158.56	174.8	156.83	45.691	50.112	51.138	7.772	8.66	7.885	-2.57389	2.10366e-152	2.04337e-150	down
TRINITY_DN7049_c1_g1	809.5	729.92	870.46	175.73	174.8	161.92	44.472	41.703	45.562	8.613	8.66	8.141	-2.35367	3.83132e-152	3.7161e-150	down
TRINITY_DN14880_c0_g1	28.68	21.84	23	729.07	735.65	706.48	1.576	1.248	1.204	35.735	36.444	35.52	4.75189	3.98249e-152	3.85711e-150	up
TRINITY_DN55752_c0_g1	929.76	921.16	1014.29	300.34	291.4	265.02	51.079	52.629	53.091	14.721	14.436	13.325	-1.86568	4.89038e-152	4.72954e-150	down
TRINITY_DN20599_c0_g1	3412.76	3375.4	3755.97	9828.42	10655	9461.14	187.489	192.848	196.6	481.738	527.849	475.679	1.38349	5.24015e-152	5.06046e-150	up
TRINITY_DN10036_c0_g1	1675.6	1573.08	1597.68	571.72	564.58	546.82	92.053	89.875	83.628	28.023	27.969	27.493	-1.64926	7.55366e-152	7.28409e-150	down
TRINITY_DN46389_c0_g1	600.72	543.82	610.23	3189.87	2710.59	2654.58	33.002	31.07	31.941	156.351	134.283	133.465	2.16185	1.08366e-151	1.04348e-149	up
TRINITY_DN7711_c0_g1	1033.58	974.94	1013.68	290.95	294.73	299.33	56.782	55.701	53.059	14.261	14.601	15.049	-1.89556	1.34432e-151	1.29261e-149	down
TRINITY_DN8208_c0_g1	190.04	204.83	226.54	1241.88	1173.05	1076.31	10.441	11.702	11.858	60.871	58.113	54.114	2.36544	2.32521e-151	2.23254e-149	up
TRINITY_DN8614_c1_g1	2264.28	2333.47	2591.19	394.99	472.28	357.76	124.394	133.319	135.632	19.36	23.397	17.987	-2.67538	6.4923e-151	6.22458e-149	down
TRINITY_DN8408_c0_g2	2460.82	2304.84	2633.56	1234.29	1215.77	1110.99	135.192	131.683	137.849	60.499	60.229	55.857	-1.17762	1.07666e-150	1.03078e-148	down
TRINITY_DN3998_c0_g1	981	884.27	897.29	169.34	157.75	157.39	53.894	50.521	46.967	8.3	7.815	7.913	-2.63693	1.11017e-150	1.06133e-148	down
TRINITY_DN4812_c0_g1	1587.46	1518.02	1610.6	452.9	520.29	503.85	87.211	86.729	84.304	22.199	25.775	25.332	-1.79762	1.25221e-150	1.19541e-148	down
TRINITY_DN3499_c0_g1	432.86	432.59	494.23	1407.63	1369.8	1353.4	23.78	24.715	25.87	68.994	67.86	68.045	1.48043	1.654e-150	1.57447e-148	up
TRINITY_DN218_c0_g2	929	912.35	1075.41	182.12	183.03	146.46	51.037	52.126	56.291	8.927	9.067	7.364	-2.63448	1.86995e-150	1.77749e-148	down
TRINITY_DN8636_c0_g3	239.18	234.56	262.45	1174.39	1143.65	1040.31	13.14	13.401	13.737	57.562	56.657	52.304	2.06678	3.27012e-150	3.104e-148	up
TRINITY_DN58587_c0_g1	3227.3	2947.58	3128.8	1319.76	1200.48	1162.64	177.3	168.405	163.772	64.688	59.472	58.454	-1.46092	4.42201e-150	4.19141e-148	down
TRINITY_DN4761_c0_g1	1651.89	1489.94	1678.58	627.83	590.05	541.92	90.751	85.125	87.862	30.773	29.231	27.246	-1.57655	7.85286e-150	7.43277e-148	down
TRINITY_DN1585_c0_g1	419.09	450.03	446.63	1626.29	1542.25	1636.14	23.024	25.712	23.378	79.712	76.403	82.26	1.74465	1.97745e-149	1.86637e-147	up
TRINITY_DN5841_c0_g1	13.38	20.01	12.71	1387.86	1330.6	1115.51	0.735	1.143	0.665	68.025	65.918	56.085	6.25601	1.03431e-148	9.74825e-147	up
TRINITY_DN2938_c0_g1	17387.3	15147.9	16840.8	8232.69	8016.35	7740.75	955.217	865.449	881.505	403.523	397.13	389.183	-1.16418	1.0504e-148	9.88595e-147	down
TRINITY_DN9155_c0_g2	1437.37	1322.19	1536.56	554.34	572.81	569.44	78.966	75.541	80.429	27.171	28.377	28.63	-1.46263	1.62893e-148	1.53092e-146	down
TRINITY_DN4826_c0_g1	13.38	13.4	17.15	1004.85	961.01	912.32	0.735	0.765	0.898	49.252	47.609	45.869	5.94166	6.61038e-148	6.19517e-146	up
TRINITY_DN24647_c0_g1	689.82	595.57	693.14	2147.88	2044.11	1937.54	37.897	34.027	36.281	105.278	101.265	97.414	1.50852	6.90242e-148	6.45978e-146	up
TRINITY_DN27757_c0_g1	922.11	852.34	893.05	203.09	224.38	206.21	50.659	48.697	46.745	9.954	11.116	10.368	-2.19826	8.10759e-148	7.57701e-146	down
TRINITY_DN20382_c0_g1	703.2	633.93	665.5	85.47	66.82	72.57	38.632	36.219	34.834	4.189	3.31	3.649	-3.27796	1.99186e-147	1.8589e-145	down
TRINITY_DN13057_c0_g1	13.19	13.4	20.58	1276.83	1342.56	1082.72	0.725	0.765	1.077	62.583	66.51	54.436	6.17749	2.96134e-147	2.7598e-145	up
TRINITY_DN2050_c1_g1	797.27	787.55	820.43	1986.93	1950.83	1974.68	43.8	44.995	42.944	97.389	96.644	99.281	1.17487	3.37952e-147	3.14513e-145	up
TRINITY_DN3579_c0_g2	17.59	16.33	24.41	909.6	809.34	812.23	0.966	0.933	1.278	44.584	40.094	40.836	5.3248	5.0593e-147	4.70183e-145	up
TRINITY_DN9519_c0_g1	368.62	359.91	452.48	2664.88	2435.65	2180.32	20.251	20.563	23.684	130.619	120.662	109.621	2.50237	1.04808e-146	9.7132e-145	up
TRINITY_DN8104_c3_g1	1585.55	1515.45	1629.96	649.8	692.93	617.13	87.106	86.583	85.317	31.85	34.328	31.028	-1.39433	1.39574e-146	1.29172e-144	down
TRINITY_DN9312_c0_g1	223.88	216.02	212.62	981.08	954.94	917.41	12.3	12.342	11.129	48.088	47.308	46.125	2.00384	1.70353e-146	1.57438e-144	up
TRINITY_DN1026_c0_g1	1193.61	1141.04	1263.22	503.02	481.68	465.02	65.574	65.191	66.121	24.656	23.863	23.38	-1.43386	1.84549e-146	1.70322e-144	down
TRINITY_DN9174_c0_g1	626.53	574.1	634.64	23.76	34.29	19.6	34.42	32.8	33.219	1.165	1.699	0.986	-4.67966	2.95363e-146	2.72216e-144	down
TRINITY_DN768_c0_g1	1110.63	1120.48	1202.3	438.92	417.8	420.16	61.015	64.017	62.932	21.514	20.698	21.124	-1.54968	3.0505e-146	2.80755e-144	down
TRINITY_DN27859_c0_g2	1145.43	975.12	1214.81	69.49	53.89	36.19	62.927	55.712	63.587	3.406	2.67	1.82	-4.51268	3.23638e-146	2.97453e-144	down
TRINITY_DN869_c0_g1	912.75	813.06	892.85	4107.26	3763.91	3387.45	50.144	46.453	46.735	201.316	186.464	170.311	1.97987	3.40839e-146	3.1283e-144	up
TRINITY_DN6181_c1_g1	1091.32	1085.8	1177.08	2594.59	2684.14	2533.94	59.954	62.035	61.612	127.173	132.972	127.399	1.09726	9.77681e-146	8.96104e-144	up
TRINITY_DN14167_c0_g1	1172	1221.98	1301.55	3173.9	3288.1	3056.83	64.387	69.816	68.127	155.568	162.892	153.689	1.24183	6.09607e-145	5.57975e-143	up
TRINITY_DN9760_c0_g1	1298.95	1280.89	1320.11	509.41	488.93	506.49	71.361	73.182	69.099	24.969	24.222	25.465	-1.49813	6.66424e-145	6.09142e-143	down
TRINITY_DN5636_c0_g1	596.32	575.57	597.11	1665.23	1590.06	1563.38	32.761	32.884	31.255	81.621	78.772	78.602	1.32224	1.04201e-144	9.51145e-143	up
TRINITY_DN10720_c0_g2	731.31	660.18	833.34	24.36	29.98	16.78	40.176	37.718	43.62	1.194	1.485	0.843	-5.08955	1.79265e-144	1.63408e-142	down
TRINITY_DN16933_c0_g1	1762.02	1627.04	1637.22	474.47	496.18	443.15	96.801	92.958	85.698	23.256	24.581	22.28	-1.95517	1.81861e-144	1.65548e-142	down
TRINITY_DN4030_c0_g1	730.54	675.41	742.56	1954.38	2005.31	1850.65	40.134	38.588	38.868	95.794	99.343	93.045	1.31207	2.70355e-144	2.45768e-142	up
TRINITY_DN14643_c0_g1	2132.93	1963.46	2090.3	948.54	931.03	870.66	117.178	112.179	109.413	46.492	46.123	43.774	-1.29249	5.07522e-144	4.60738e-142	down
TRINITY_DN515_c0_g1	902.8	817.65	919.68	241.03	213.41	238.82	49.598	46.715	48.139	11.814	10.572	12.007	-2.05254	1.0231e-143	9.26268e-142	down
TRINITY_DN5330_c0_g1	482.18	467.1	496.25	1382.66	1384.1	1349.06	26.49	26.687	25.975	67.771	68.568	67.827	1.38731	1.57861e-143	1.42726e-141	up
TRINITY_DN2259_c0_g1	1405.06	1493.24	1679.18	406.77	374.49	347.02	77.191	85.314	87.894	19.938	18.552	17.447	-2.14326	2.67904e-143	2.4189e-141	down
TRINITY_DN11027_c0_g1	874.89	875.46	977.78	259.4	265.92	233.55	48.064	50.018	51.18	12.714	13.174	11.742	-1.96821	4.57501e-143	4.12518e-141	down
TRINITY_DN1878_c0_g1	3788.07	3730.54	3956.29	1750.3	1891.46	1690.61	208.107	213.138	207.085	85.79	93.703	84.999	-1.22904	5.16784e-143	4.65343e-141	down
TRINITY_DN5037_c1_g1	1828.36	1918.13	2019.7	752.84	690.58	661.62	100.446	109.589	105.718	36.9	34.211	33.264	-1.57683	6.90514e-143	6.2094e-141	down
TRINITY_DN9196_c1_g1	1645.39	1581.34	1749.99	726.88	771.12	688.01	90.394	90.347	91.6	35.628	38.201	34.591	-1.30933	1.42705e-142	1.28154e-140	down
TRINITY_DN5493_c0_g1	601.3	559.78	654.2	100.05	88.77	86.14	33.034	31.982	34.243	4.904	4.398	4.331	-2.84451	1.6165e-142	1.44972e-140	down
TRINITY_DN9651_c0_g1	231.53	235.66	220.09	1004.05	990.6	959.63	12.72	13.464	11.52	49.213	49.074	48.247	1.97889	1.80871e-142	1.61991e-140	up
TRINITY_DN1248_c2_g1	804.53	664.77	844.63	3547.12	3124.86	3230.43	44.199	37.98	44.211	173.861	154.805	162.417	1.97572	1.92667e-142	1.72324e-140	up
TRINITY_DN4161_c0_g1	5601.51	5066.5	6058.49	2705.62	2748.22	2549.02	307.734	289.465	317.121	132.615	136.146	128.158	-1.18469	2.35331e-142	2.10202e-140	down
TRINITY_DN16178_c0_g2	783.5	822.79	905.56	193.3	173.82	179.26	43.044	47.009	47.4	9.475	8.611	9.013	-2.32509	3.7691e-142	3.36212e-140	down
TRINITY_DN3920_c0_g1	590.02	563.64	646.34	1601.13	1576.15	1589.39	32.414	32.202	33.831	78.479	78.082	79.91	1.28247	7.61681e-142	6.78528e-140	up
TRINITY_DN15231_c0_g1	19022.2	16478.2	19827.4	7601.06	7949.14	7887.96	1045.03	941.452	1037.83	372.564	393.8	396.584	-1.35944	7.76828e-142	6.91097e-140	down
TRINITY_DN152_c0_g1	1401.24	1405.15	1494.4	647.8	640.41	627.69	76.981	80.281	78.222	31.752	31.726	31.558	-1.28927	1.00993e-141	8.97273e-140	down
TRINITY_DN53463_c0_g2	27916	27805.3	29171.5	10702.7	11118.1	9361.05	1533.64	1588.6	1526.93	524.589	550.789	470.647	-1.56929	1.13784e-141	1.00957e-139	down
TRINITY_DN50858_c0_g1	878.91	867.02	1011.46	229.85	195.77	196.41	48.285	49.536	52.943	11.266	9.698	9.875	-2.27015	1.20468e-141	1.06746e-139	down
TRINITY_DN18080_c0_g1	1038.93	949.43	1028.01	2297.65	2279.47	2246.49	57.076	54.244	53.809	112.619	112.925	112.947	1.05496	1.53988e-141	1.36266e-139	up
TRINITY_DN55879_c0_g1	657.12	614.29	670.34	129.4	134.63	116.49	36.101	35.097	35.088	6.343	6.669	5.857	-2.47566	3.34698e-141	2.95395e-139	down
TRINITY_DN661_c0_g1	1897.95	1813.15	1964.02	5836.59	5815.27	5089.18	104.269	103.591	102.803	286.079	288.088	255.87	1.43702	9.23696e-141	8.14148e-139	up
TRINITY_DN5070_c0_g1	1489.95	1497.65	1685.44	593.68	614.74	549.84	81.854	85.566	88.221	29.099	30.454	27.644	-1.53197	1.02226e-140	8.99832e-139	down
TRINITY_DN5274_c0_g1	2220.68	2126.08	2291.23	5236.51	5049.83	4684.86	121.999	121.47	119.93	256.666	250.168	235.541	1.04995	1.69882e-140	1.49339e-138	up
TRINITY_DN19200_c0_g1	1784	1684.31	1810.51	882.64	869.89	814.87	98.009	96.23	94.768	43.262	43.094	40.969	-1.16273	3.2735e-140	2.87387e-138	down
TRINITY_DN6758_c0_g1	1162.44	1083.96	1245.67	463.28	461.11	449.37	63.862	61.93	65.202	22.708	22.843	22.593	-1.46889	5.61161e-140	4.91359e-138	down
TRINITY_DN17275_c0_g1	2496	2096.16	2412.06	672.56	664.91	716.09	137.124	119.76	126.255	32.965	32.94	36.003	-1.89122	6.11291e-140	5.34551e-138	down
TRINITY_DN1008_c0_g1	1604.09	1358.53	1455.67	314.51	272	305.36	88.125	77.617	76.194	15.416	13.475	15.353	-2.43202	7.67854e-140	6.70579e-138	down
TRINITY_DN7326_c0_g1	1514.62	1435.61	1651.55	614.05	602.79	532.69	83.209	82.021	86.447	30.098	29.862	26.782	-1.51756	1.19703e-139	1.04402e-137	down
TRINITY_DN25114_c0_g1	635.33	556.66	622.53	64.9	77.6	65.22	34.903	31.804	32.585	3.181	3.844	3.279	-3.24777	1.44366e-139	1.25747e-137	down
TRINITY_DN7770_c0_g3	986.55	839.86	982.01	227.25	218.31	204.14	54.198	47.984	51.402	11.139	10.815	10.264	-2.23583	1.52715e-139	1.32846e-137	down
TRINITY_DN6911_c1_g1	123.13	116.91	118.62	933.76	982.96	837.3	6.764	6.68	6.209	45.768	48.696	42.097	2.81573	1.65711e-139	1.43964e-137	up
TRINITY_DN4547_c0_g1	127.33	127.01	143.83	895.02	934.36	813.36	6.995	7.256	7.529	43.869	46.288	40.893	2.60802	2.26271e-139	1.96319e-137	up
TRINITY_DN5199_c0_g1	30.02	12.11	26.22	716.29	685.68	691.59	1.649	0.692	1.373	35.109	33.969	34.771	4.8227	2.63703e-139	2.28499e-137	up
TRINITY_DN16083_c0_g1	595.94	543.82	672.16	1837.56	1756.05	1812.95	32.74	31.07	35.183	90.068	86.994	91.15	1.45581	5.35374e-139	4.62699e-137	up
TRINITY_DN32742_c0_g1	108.98	89.75	109.34	738.66	725.07	675	5.987	5.128	5.723	36.205	35.92	33.937	2.67333	5.90942e-139	5.10062e-137	up
TRINITY_DN8563_c2_g3	882.35	793.61	852.1	2347.97	2286.13	2400.3	48.474	45.341	44.602	115.085	113.255	120.68	1.35363	7.75567e-139	6.68553e-137	up
TRINITY_DN6607_c0_g1	1788.02	1629.43	1797.4	842.3	829.72	793.38	98.229	93.094	94.082	41.285	41.104	39.889	-1.20359	1.20052e-138	1.03354e-136	down
TRINITY_DN937_c0_g1	11238.6	11235.1	12493.8	6076.22	6151.16	5540.25	617.421	641.899	653.967	297.824	304.728	278.548	-1.09956	1.5527e-138	1.335e-136	down
TRINITY_DN12_c0_g1	1567.19	1546.65	1721.14	671.96	687.45	604.13	86.098	88.365	90.09	32.936	34.056	30.374	-1.42315	1.62525e-138	1.39558e-136	down
TRINITY_DN3686_c0_g1	207.06	200.05	237.23	978.09	1023.72	934.56	11.375	11.43	12.417	47.941	50.715	46.987	2.06703	1.79839e-138	1.54226e-136	up
TRINITY_DN14517_c0_g1	395.77	361.75	357.06	1718.75	1527.55	1593.16	21.742	20.668	18.69	84.244	75.675	80.1	1.99362	1.92451e-138	1.6483e-136	up
TRINITY_DN52795_c0_g1	966.09	912.35	998.35	352.46	337.45	325.34	53.075	52.126	52.257	17.276	16.717	16.357	-1.62686	2.04872e-138	1.75243e-136	down
TRINITY_DN19797_c0_g1	245.87	244.84	234.61	995.66	963.37	956.99	13.508	13.988	12.28	48.802	47.725	48.115	1.88239	2.33857e-138	1.9978e-136	up
TRINITY_DN5803_c0_g1	8289.66	8086.21	8234.13	4041.56	4264.6	4006.84	455.414	461.991	431.001	198.096	211.268	201.453	-1.123	2.4223e-138	2.06668e-136	down
TRINITY_DN3723_c2_g1	1327.63	1245.47	1383.85	530.18	554.97	558.7	72.937	71.158	72.435	25.987	27.493	28.09	-1.38953	3.39104e-138	2.8895e-136	down
TRINITY_DN6729_c0_g1	161.17	176.38	204.55	932.36	971.79	914.2	8.855	10.077	10.707	45.699	48.143	45.963	2.25625	3.58852e-138	3.05386e-136	up
TRINITY_DN4893_c0_g1	898.98	717.44	964.46	31.75	21.75	21.87	49.388	40.99	50.483	1.556	1.078	1.099	-5.20477	5.1504e-138	4.37744e-136	down
TRINITY_DN9307_c0_g1	124.27	116.91	121.44	709.5	725.07	697.62	6.827	6.68	6.357	34.776	35.92	35.074	2.43592	7.58277e-138	6.43656e-136	up
TRINITY_DN4198_c2_g2	200.94	189.78	210	864.07	847.94	864.44	11.039	10.842	10.992	42.352	42.007	43.462	1.97716	9.32153e-138	7.90243e-136	up
TRINITY_DN2198_c1_g1	964.94	844.26	958.21	231.04	237.9	248.06	53.012	48.235	50.156	11.325	11.786	12.472	-2.07029	1.69475e-137	1.43491e-135	down
TRINITY_DN22861_c0_g1	1736.59	1654.57	1979.35	709.7	720.56	700.83	95.404	94.531	103.606	34.786	35.697	35.236	-1.45415	1.73068e-137	1.46348e-135	down
TRINITY_DN13817_c0_g1	1854.74	1788.55	1980.56	783.19	804.83	691.4	101.895	102.186	103.669	38.388	39.871	34.762	-1.42635	3.5418e-137	2.99119e-135	down
TRINITY_DN8121_c0_g1	2751.81	2558.67	2853.04	1431.19	1511.87	1400.52	151.178	146.185	149.337	70.149	74.898	70.414	-1.03269	3.69433e-137	3.11605e-135	down
TRINITY_DN9735_c0_g1	423.11	386.16	458.12	1306.38	1347.85	1297.22	23.244	22.062	23.98	64.032	66.772	65.221	1.51877	7.11098e-137	5.9752e-135	up
TRINITY_DN17134_c0_g2	6400.88	6261.86	8002.34	1983.74	1984.93	1858	351.649	357.76	418.869	97.232	98.333	93.415	-1.94574	7.6348e-137	6.40727e-135	down
TRINITY_DN4450_c1_g1	304.76	238.78	310.06	1322.16	1393.31	1353.58	16.743	13.642	16.229	64.805	69.025	68.054	2.13161	1.41676e-136	1.18599e-134	up
TRINITY_DN11217_c0_g1	193.1	172.52	196.28	859.47	821.09	850.49	10.609	9.857	10.274	42.127	40.677	42.76	2.04801	1.01619e-135	8.4853e-134	up
TRINITY_DN12401_c1_g1	909.3	845.55	902.33	255.41	250.05	215.83	49.955	48.309	47.231	12.519	12.388	10.851	-2.00524	1.15983e-135	9.67262e-134	down
TRINITY_DN9253_c0_g1	684.65	657.42	680.02	1841.36	1824.24	1892.12	37.613	37.561	35.595	90.254	90.373	95.13	1.33556	1.4631e-135	1.21865e-133	up
TRINITY_DN8063_c0_g1	1526.66	1272.64	1558.75	355.85	336.28	299.14	83.871	72.71	81.59	17.442	16.659	15.04	-2.2585	2.39592e-135	1.99064e-133	down
TRINITY_DN10287_c0_g1	585.24	553.73	624.95	92.66	107	87.27	32.151	31.636	32.712	4.542	5.301	4.388	-2.74209	3.09852e-135	2.57119e-133	down
TRINITY_DN2557_c0_g1	472.62	498.48	522.48	2663.09	2661.8	2220.29	25.965	28.48	27.348	130.531	131.865	111.63	2.21295	3.33415e-135	2.76328e-133	up
TRINITY_DN42238_c0_g1	2626.01	2694.12	2469.35	693.93	677.06	692.53	144.267	153.924	129.254	34.013	33.542	34.819	-2.04218	3.89579e-135	3.22475e-133	down
TRINITY_DN2851_c0_g1	138.8	134.72	147.66	735.46	719.98	725.71	7.626	7.697	7.729	36.049	35.668	36.486	2.24705	9.36971e-135	7.74617e-133	up
TRINITY_DN1273_c1_g1	1743.66	1743.22	1947.48	899.61	872.05	869.91	95.793	99.596	101.937	44.094	43.201	43.736	-1.16281	9.52631e-135	7.86587e-133	down
TRINITY_DN42098_c0_g1	212.8	177.11	206.97	1097.7	1035.28	956.24	11.69	10.119	10.834	53.804	51.288	48.077	2.2484	1.81907e-134	1.50014e-132	up
TRINITY_DN2194_c0_g1	1908.66	1767.26	1942.44	981.88	912.22	902.33	104.857	100.969	101.673	48.127	45.191	45.366	-1.1296	3.30202e-134	2.71638e-132	down
TRINITY_DN11973_c0_g1	487.35	485.63	531.75	1394.05	1385.67	1340.39	26.774	27.746	27.834	68.329	68.646	67.391	1.33016	3.58767e-134	2.94773e-132	up
TRINITY_DN949_c1_g1	73.61	77.27	81.7	616.45	607.69	614.68	4.044	4.415	4.276	30.215	30.105	30.905	2.85787	4.96336e-134	4.07301e-132	up
TRINITY_DN14109_c0_g1	2590.64	2616.3	2867.36	1387.06	1415.46	1300.99	142.324	149.478	150.087	67.986	70.122	65.41	-1.09938	7.16861e-134	5.87543e-132	down
TRINITY_DN973_c1_g2	402.27	443.79	444.61	1419.81	1437.99	1436.33	22.1	25.355	23.272	69.591	71.238	72.215	1.61062	2.3618e-133	1.92863e-131	up
TRINITY_DN12366_c0_g1	1456.11	1355.04	1495.01	681.75	682.94	666.33	79.995	77.418	78.253	33.416	33.833	33.501	-1.20681	3.64266e-133	2.97093e-131	down
TRINITY_DN13_c0_g1	869.92	896.2	997.14	236.43	207.14	190.76	47.791	51.203	52.194	11.589	10.261	9.591	-2.24662	4.24462e-133	3.45766e-131	down
TRINITY_DN10220_c0_g1	548.34	548.95	580.37	1536.83	1540.29	1449.91	30.124	31.364	30.379	75.327	76.306	72.897	1.30961	4.33493e-133	3.52691e-131	up
TRINITY_DN67563_c0_g1	3253.88	2883.89	3232.08	594.48	609.84	730.8	178.76	164.766	169.178	29.138	30.212	36.742	-2.39656	7.92174e-133	6.43728e-131	down
TRINITY_DN988_c2_g1	1642.52	1489.39	1831.49	545.16	504.22	547.58	90.236	85.094	95.866	26.721	24.979	27.531	-1.75636	1.02268e-132	8.30025e-131	down
TRINITY_DN11455_c0_g1	33.27	26.43	30.06	592.09	614.16	575.85	1.828	1.51	1.573	29.021	30.425	28.952	4.20094	1.06784e-132	8.65623e-131	up
TRINITY_DN1484_c0_g1	855.39	791.04	733.08	20.97	25.28	30.72	46.993	45.195	38.372	1.028	1.252	1.545	-5.07475	1.25673e-132	1.01751e-130	down
TRINITY_DN8737_c0_g1	1171.43	1200.51	1343.31	430.34	448.17	430.9	64.355	68.589	70.313	21.093	22.202	21.664	-1.62709	2.53837e-132	2.05269e-130	down
TRINITY_DN46759_c0_g1	2088.95	1948.96	2109.27	1116.68	1106.42	1102.13	114.762	111.351	110.406	54.734	54.812	55.412	-1.00938	2.66527e-132	2.1527e-130	down
TRINITY_DN300_c0_g1	407.81	424.15	461.35	1291.01	1259.47	1260.84	22.404	24.233	24.149	63.278	62.394	63.392	1.43676	9.22169e-132	7.43021e-130	up
TRINITY_DN26_c0_g3	1781.52	1588.13	1858.32	411.36	480.51	479.34	97.872	90.735	97.27	20.163	23.804	24.1	-2.05164	9.66353e-132	7.76742e-130	down
TRINITY_DN5390_c0_g1	1353.82	1252.26	1465.75	4047.75	4065.3	3601.77	74.376	71.546	76.722	198.399	201.395	181.087	1.40232	1.09813e-131	8.81602e-130	up
TRINITY_DN27155_c1_g1	13113.2	14617	15345.4	2501.94	2144.84	2765.04	720.409	835.113	803.23	122.632	106.255	139.018	-2.66141	1.48863e-131	1.19366e-129	down
TRINITY_DN25589_c0_g1	1281.17	1235.19	1215.61	314.31	328.05	275.96	70.384	70.571	63.629	15.406	16.251	13.874	-2.14846	1.79138e-131	1.43469e-129	down
TRINITY_DN1816_c0_g1	102.29	106.08	130.11	792.78	855.19	768.5	5.619	6.061	6.811	38.858	42.366	38.638	2.71573	2.08868e-131	1.67079e-129	up
TRINITY_DN135_c0_g1	1623.59	1623.19	1815.35	801.76	774.85	730.98	89.196	92.738	95.021	39.298	38.386	36.752	-1.25564	2.41509e-131	1.92958e-129	down
TRINITY_DN789_c0_g1	1288.24	1256.85	1516.39	421.55	383.11	403.95	70.773	71.808	79.373	20.662	18.979	20.309	-1.86902	2.50743e-131	2.00096e-129	down
TRINITY_DN9968_c0_g1	966.47	910.15	980.8	349.06	318.25	306.68	53.096	52	51.338	17.109	15.766	15.419	-1.67571	3.70777e-131	2.95531e-129	down
TRINITY_DN6735_c0_g1	1418.64	1264.01	1563.19	4074.51	3872.27	3706.57	77.937	72.217	81.822	199.711	191.832	186.356	1.33535	4.08794e-131	3.25443e-129	up
TRINITY_DN6468_c0_g1	325.98	289.99	269.51	1419.01	1373.72	1350.19	17.909	16.568	14.107	69.552	68.054	67.884	2.10059	4.42892e-131	3.52168e-129	up
TRINITY_DN4240_c2_g2	1310.81	1303.65	1428.23	589.69	586.92	603.94	72.013	74.482	74.758	28.903	29.076	30.364	-1.30528	4.76788e-131	3.78669e-129	down
TRINITY_DN186_c1_g1	1412.33	1336.87	1420.37	540.17	463.07	461.62	77.59	76.38	74.347	26.476	22.94	23.209	-1.63258	2.25166e-130	1.78615e-128	down
TRINITY_DN48078_c0_g1	953.47	890.88	925.93	236.04	195.97	229.21	52.381	50.899	48.466	11.569	9.708	11.524	-2.19085	2.59706e-130	2.0577e-128	down
TRINITY_DN20165_c0_g1	233.25	233.46	239.65	969.1	993.35	907.98	12.814	13.338	12.544	47.5	49.21	45.651	1.90005	3.20041e-130	2.53273e-128	up
TRINITY_DN6341_c0_g1	1189.4	1189.13	1291.46	532.78	528.13	520.62	65.343	67.939	67.599	26.114	26.163	26.175	-1.3364	5.20083e-130	4.11094e-128	down
TRINITY_DN9432_c0_g1	80.87	85.71	97.23	627.43	630.03	602.62	4.443	4.897	5.089	30.753	31.212	30.298	2.69412	2.35067e-129	1.85586e-127	up
TRINITY_DN17962_c0_g1	94.07	110.3	114.58	691.33	664.13	675	5.168	6.302	5.998	33.885	32.901	33.937	2.54702	2.56798e-129	2.02503e-127	up
TRINITY_DN4542_c0_g1	577.78	487.65	599.54	1833.17	1827.96	1904.93	31.742	27.861	31.382	89.852	90.557	95.775	1.61923	3.03134e-129	2.38759e-127	up
TRINITY_DN17129_c0_g1	578.93	570.98	655.82	2027.67	2118.78	1867.23	31.805	32.622	34.328	99.386	104.964	93.879	1.61318	3.05512e-129	2.40348e-127	up
TRINITY_DN5721_c4_g1	1809.81	1706.7	1852.87	728.48	610.43	659.92	99.427	97.509	96.985	35.706	30.241	33.179	-1.54964	3.6307e-129	2.85292e-127	down
TRINITY_DN5991_c0_g1	513.16	525.28	595.1	47.33	31.94	39.58	28.192	30.011	31.149	2.32	1.582	1.99	-3.90076	3.71291e-129	2.91409e-127	down
TRINITY_DN4178_c0_g3	242.24	271.45	313.28	1798.62	1871.47	1574.88	13.308	15.509	16.398	88.159	92.712	79.18	2.54433	5.07324e-129	3.97706e-127	up
TRINITY_DN4578_c0_g1	83.55	93.24	95.82	830.72	871.65	735.7	4.59	5.327	5.016	40.717	43.182	36.989	3.03572	5.11402e-129	4.00432e-127	up
TRINITY_DN392_c1_g1	247.4	234.56	252.56	924.37	942.2	889.7	13.592	13.401	13.22	45.308	46.677	44.731	1.78392	7.18837e-129	5.62195e-127	up
TRINITY_DN1020_c0_g1	641.83	598.51	735.3	111.63	100.14	91.99	35.261	34.195	38.488	5.471	4.961	4.625	-2.82167	7.69794e-129	6.01342e-127	down
TRINITY_DN1868_c0_g1	354.09	367.99	401.24	1370.28	1391.94	1250.48	19.453	21.024	21.002	67.164	68.957	62.87	1.71395	9.51486e-129	7.42404e-127	up
TRINITY_DN731_c0_g1	691.35	687.52	755.27	199.49	196.75	188.87	37.981	39.28	39.533	9.778	9.747	9.496	-1.98975	1.59935e-128	1.24645e-126	down
TRINITY_DN8461_c0_g1	1199.15	1080.66	1176.88	433.13	402.12	383.4	65.878	61.741	61.602	21.23	19.921	19.276	-1.62821	2.30148e-128	1.79155e-126	down
TRINITY_DN12441_c0_g1	394.04	394.97	424.44	1200.55	1188.92	1152.65	21.648	22.566	22.216	58.844	58.899	57.952	1.42354	2.70839e-128	2.10585e-126	up
TRINITY_DN56099_c0_g1	4996.01	4969.41	4962.51	2466.19	2437.22	2268.92	274.469	283.918	259.754	120.88	120.74	114.075	-1.18242	3.27684e-128	2.54486e-126	down
TRINITY_DN7645_c0_g1	1919.18	1941.62	1842.38	534.37	577.31	541.92	105.435	110.931	96.436	26.192	28.6	27.246	-1.91188	3.36345e-128	2.60908e-126	down
TRINITY_DN10302_c0_g1	124.27	129.58	128.5	759.83	696.26	720.24	6.827	7.403	6.726	37.243	34.493	36.212	2.38662	9.46957e-128	7.32863e-126	up
TRINITY_DN8447_c0_g1	44.55	60.57	42.36	811.35	856.37	907.04	2.447	3.46	2.217	39.768	42.424	45.603	3.99542	9.78018e-128	7.56024e-126	up
TRINITY_DN35640_c0_g1	811.03	827.38	901.93	272.18	266.32	258.24	44.556	47.271	47.21	13.341	13.193	12.983	-1.79675	1.06568e-127	8.22835e-126	down
TRINITY_DN6164_c0_g1	1059.39	917.31	1033.05	3940.51	3645.74	4178.19	58.2	52.409	54.073	193.143	180.61	210.067	1.84541	1.33511e-127	1.02967e-125	up
TRINITY_DN17060_c0_g1	1244.08	1141.59	1187.98	381.61	407.41	393.2	68.347	65.223	62.182	18.705	20.183	19.769	-1.71971	1.44824e-127	1.11563e-125	down
TRINITY_DN9914_c0_g1	485.24	435.35	487.78	1445.97	1429.57	1325.12	26.658	24.873	25.532	70.874	70.821	66.623	1.45424	1.80493e-127	1.3872e-125	up
TRINITY_DN1601_c1_g2	667.07	621.45	558.99	3508.58	3125.45	3314.5	36.647	35.506	29.259	171.972	154.835	166.644	2.30282	2.02229e-127	1.55245e-125	up
TRINITY_DN75312_c1_g1	40.91	30.1	34.7	619.64	595.54	549.65	2.248	1.72	1.816	30.372	29.503	27.635	3.93523	3.98836e-127	3.05823e-125	up
TRINITY_DN15200_c0_g1	1454.58	1435.43	1466.56	613.85	619.84	564.73	79.911	82.011	76.765	30.088	30.707	28.393	-1.40004	7.30896e-127	5.59799e-125	down
TRINITY_DN3011_c0_g1	410.87	400.66	480.92	1585.95	1603.39	1436.71	22.572	22.891	25.173	77.735	79.432	72.234	1.71701	1.04052e-126	7.95114e-125	up
TRINITY_DN7720_c1_g1	1258.8	1254.28	1344.31	588.29	591.23	566.43	69.156	71.661	70.366	28.835	29.289	28.478	-1.26721	1.18619e-126	9.0539e-125	down
TRINITY_DN9493_c0_g1	3579.48	3769.82	3908.28	10125.8	9389.48	9028.17	196.648	215.382	204.572	496.312	465.154	453.911	1.21797	1.75282e-126	1.33636e-124	up
TRINITY_DN16891_c0_g1	12.05	13.58	7.67	921.98	963.17	859.35	0.662	0.776	0.401	45.19	47.715	43.206	6.21109	2.12811e-126	1.62063e-124	up
TRINITY_DN16825_c0_g1	42.06	42.21	48.21	707.31	668.44	590.74	2.311	2.412	2.524	34.669	33.114	29.701	3.77325	2.30019e-126	1.74967e-124	up
TRINITY_DN6163_c0_g1	818.68	700.19	804.89	184.52	178.13	171.91	44.976	40.004	42.131	9.044	8.825	8.643	-2.24125	2.85161e-126	2.16663e-124	down
TRINITY_DN1330_c1_g1	1360.9	1408.82	1656.99	421.75	412.7	376.05	74.764	80.49	86.732	20.672	20.445	18.907	-1.9917	3.10194e-126	2.35147e-124	down
TRINITY_DN5162_c1_g1	578.74	580.34	623.54	1506.27	1496.2	1487.04	31.794	33.157	32.638	73.83	74.121	74.764	1.20935	3.64193e-126	2.75768e-124	up
TRINITY_DN4972_c0_g1	396.15	358.26	419.59	1300.59	1397.23	1298.92	21.763	20.469	21.963	63.748	69.219	65.306	1.64556	5.34602e-126	4.04343e-124	up
TRINITY_DN19585_c0_g1	1395.12	1203.99	1319.91	404.58	411.53	373.22	76.645	68.788	69.088	19.83	20.387	18.764	-1.8426	5.39994e-126	4.07959e-124	down
TRINITY_DN1949_c0_g1	454.46	476.46	523.28	1428.59	1375.48	1342.27	24.967	27.222	27.39	70.022	68.141	67.486	1.38991	5.47138e-126	4.12888e-124	up
TRINITY_DN7254_c0_g1	236.31	225.75	258.82	945.34	933.97	871.6	12.982	12.898	13.547	46.336	46.269	43.822	1.80923	6.94082e-126	5.23184e-124	up
TRINITY_DN6831_c0_g1	1114.83	1082.13	1221.26	489.04	475.41	449.37	61.246	61.825	63.925	23.97	23.552	22.593	-1.39687	7.07913e-126	5.33006e-124	down
TRINITY_DN11852_c0_g1	476.64	497.2	516.63	45.33	52.13	44.67	26.185	28.407	27.042	2.222	2.582	2.246	-3.5157	7.13346e-126	5.36491e-124	down
TRINITY_DN113927_c0_g1	34014.8	34574.1	39983.1	748.44	1028.23	587.54	1868.69	1975.33	2092.84	36.685	50.938	29.54	-5.64378	7.18386e-126	5.39672e-124	down
TRINITY_DN3909_c0_g1	1254.21	1248.41	1341.89	575.51	589.86	566.05	68.903	71.326	70.239	28.209	29.221	28.459	-1.27303	9.06735e-126	6.80398e-124	down
TRINITY_DN4099_c0_g1	1339.29	1264.38	1396.36	584.7	623.37	593.19	73.578	72.238	73.09	28.659	30.881	29.824	-1.27335	1.00798e-125	7.55522e-124	down
TRINITY_DN54166_c0_g2	117.96	153.07	170.46	1175.98	1205.97	1085.92	6.481	8.745	8.922	57.641	59.744	54.597	2.85271	1.08439e-125	8.11882e-124	up
TRINITY_DN10207_c0_g1	374.73	373.49	360.49	1295.6	1207.93	1235.4	20.587	21.339	18.869	63.503	59.841	62.112	1.6308	1.15535e-125	8.64034e-124	up
TRINITY_DN8571_c0_g1	2036.95	2090.47	2250.48	1054.17	994.13	945.12	111.905	119.435	117.797	51.67	49.249	47.518	-1.21454	1.27748e-125	9.54301e-124	down
TRINITY_DN27823_c0_g1	1311.76	1285.12	1224.89	212.87	207.72	251.45	72.065	73.423	64.115	10.434	10.291	12.642	-2.63239	1.32251e-125	9.86832e-124	down
TRINITY_DN9650_c0_g1	719.83	671.37	749.42	1750.1	1683.54	1643.11	39.546	38.358	39.227	85.781	83.402	82.611	1.12363	1.42472e-125	1.06191e-123	up
TRINITY_DN2365_c0_g1	2141.91	1847.84	2116.53	4934.98	4961.65	4667.52	117.672	105.573	110.786	241.887	245.8	234.67	1.13167	1.59294e-125	1.18597e-123	up
TRINITY_DN74299_c0_g3	372.63	339.72	381.27	1180.78	1213.61	1121.17	20.471	19.41	19.957	57.875	60.122	56.369	1.56166	2.43245e-125	1.80897e-123	up
TRINITY_DN4535_c0_g1	503.6	467.1	508.15	64.5	60.55	68.24	27.666	26.687	26.598	3.161	3	3.431	-3.0607	4.19706e-125	3.1178e-123	down
TRINITY_DN10579_c0_g1	1074.49	1017.52	1173.25	2702.63	2809.75	2559.77	59.03	58.134	61.412	132.469	139.195	128.698	1.18383	6.87894e-125	5.10436e-123	up
TRINITY_DN28722_c0_g1	1832.95	1741.75	1994.08	4476.69	4851.91	4497.5	100.698	99.512	104.377	219.424	240.363	226.121	1.19029	1.73127e-124	1.28179e-122	up
TRINITY_DN20699_c0_g1	1364.91	1264.93	1359.65	3004.56	2983.96	3094.34	74.985	72.269	71.168	147.268	147.825	155.575	1.06414	2.11771e-124	1.56616e-122	up
TRINITY_DN25058_c0_g1	46.46	46.07	49.83	542.36	552.03	518.74	2.552	2.632	2.608	26.584	27.348	26.081	3.38302	2.1832e-124	1.61281e-122	up
TRINITY_DN12214_c0_g1	560.95	509.49	568.47	87.66	65.84	73.89	30.818	29.109	29.756	4.297	3.262	3.715	-2.96765	2.51128e-124	1.85312e-122	down
TRINITY_DN2276_c0_g1	1482.3	1463.51	1572.07	739.66	724.88	748.51	81.434	83.615	82.287	36.254	35.91	37.633	-1.15185	3.18901e-124	2.35062e-122	down
TRINITY_DN3035_c0_g1	517.55	477.93	499.88	1474.32	1432.7	1358.11	28.433	27.305	26.165	72.264	70.976	68.282	1.38806	3.80474e-124	2.79829e-122	up
TRINITY_DN1187_c0_g1	2955.81	2706.05	2843.15	1443.37	1413.69	1370.74	162.385	154.605	148.82	70.746	70.034	68.917	-1.13195	3.95623e-124	2.9065e-122	down
TRINITY_DN2711_c0_g1	1171.43	1167.84	1348.95	473.67	442.1	446.92	64.355	66.722	70.609	23.217	21.901	22.47	-1.558	7.33292e-124	5.37538e-122	down
TRINITY_DN849_c0_g1	691.92	673.58	694.35	178.92	181.27	176.24	38.012	38.484	36.344	8.77	8.98	8.861	-2.06584	1.07932e-123	7.90321e-122	down
TRINITY_DN23815_c0_g1	474.34	430.21	514.61	2007.7	2026.48	1736.42	26.059	24.579	26.936	98.407	100.392	87.302	1.90143	1.49822e-123	1.09586e-121	up
TRINITY_DN16490_c0_g1	769.93	740.75	867.43	112.63	73.29	89.35	42.298	42.321	45.404	5.52	3.631	4.492	-3.23446	2.15774e-123	1.57652e-121	down
TRINITY_DN5749_c1_g1	920.78	949.06	1003.39	2238.94	2219.9	2270.99	50.585	54.223	52.521	109.741	109.973	114.179	1.10526	2.28473e-123	1.66748e-121	up
TRINITY_DN1684_c0_g1	532.85	539.41	592.07	1827.58	1661.2	1618.04	29.273	30.818	30.991	89.578	82.296	81.351	1.49462	4.07873e-123	2.97029e-121	up
TRINITY_DN7333_c0_g1	1010.83	998.8	1078.64	392.79	401.73	352.67	55.532	57.065	56.459	19.253	19.902	17.731	-1.55109	4.56566e-123	3.32127e-121	down
TRINITY_DN57863_c0_g1	91.01	104.62	102.68	722.48	716.65	647.1	5	5.977	5.375	35.412	35.503	32.535	2.67879	5.31621e-123	3.86303e-121	up
TRINITY_DN4016_c0_g1	917.72	883.91	1002.99	294.35	303.55	253.15	50.417	50.5	52.5	14.427	15.038	12.728	-1.84327	7.06569e-123	5.12871e-121	down
TRINITY_DN10343_c0_g1	1085.96	1099.56	1097.4	382.81	380.76	353.43	59.66	62.821	57.441	18.763	18.863	17.769	-1.67966	7.21846e-123	5.23389e-121	down
TRINITY_DN10648_c0_g1	1530.29	1426.07	1574.08	763.62	709.59	737.77	84.071	81.476	82.393	37.429	35.153	37.093	-1.15685	1.23794e-122	8.95645e-121	down
TRINITY_DN6744_c0_g1	627.3	620.35	674.98	168.54	159.52	165.5	34.462	35.443	35.331	8.261	7.902	8.321	-2.07986	1.56394e-122	1.13028e-120	down
TRINITY_DN8263_c0_g1	212.8	225.2	204.15	998.46	928.48	927.02	11.69	12.866	10.686	48.939	45.997	46.608	2.0274	2.57475e-122	1.85677e-120	up
TRINITY_DN16057_c0_g1	54.68	62.95	55.68	569.52	543.22	561.34	3.004	3.597	2.914	27.915	26.911	28.223	3.14275	2.58826e-122	1.8645e-120	up
TRINITY_DN12282_c0_g1	168.44	181.52	198.1	795.77	782.49	780.37	9.254	10.371	10.369	39.005	38.764	39.235	1.98268	2.70433e-122	1.94601e-120	up
TRINITY_DN22529_c0_g1	1618.24	1589.78	1783.68	705.91	759.37	750.21	88.902	90.83	93.363	34.6	37.619	37.718	-1.29427	5.08091e-122	3.65222e-120	down
TRINITY_DN3614_c0_g1	520.23	500.87	555.16	1365.49	1382.73	1347.36	28.58	28.616	29.059	66.929	68.5	67.742	1.25503	6.35604e-122	4.56388e-120	up
TRINITY_DN4755_c0_g1	308.96	301.55	340.31	1032.41	1004.91	980.74	16.974	17.228	17.813	50.603	49.783	49.309	1.54345	7.20573e-122	5.16842e-120	up
TRINITY_DN2226_c1_g1	316.42	307.24	340.11	1026.61	1002.95	1016.74	17.383	17.554	17.803	50.319	49.686	51.119	1.53922	1.22644e-121	8.77794e-120	up
TRINITY_DN3350_c1_g1	1421.89	1363.12	1445.18	690.53	644.33	624.86	78.115	77.879	75.645	33.846	31.92	31.416	-1.23316	1.62631e-121	1.16274e-119	down
TRINITY_DN3238_c1_g1	516.02	478.29	560.6	1438.18	1459.35	1365.08	28.349	27.326	29.344	70.492	72.296	68.632	1.33234	1.62994e-121	1.16409e-119	up
TRINITY_DN69373_c0_g1	1267.21	1092.59	1279.16	376.62	325.89	317.43	69.618	62.423	66.955	18.46	16.145	15.959	-1.95731	2.67153e-121	1.9039e-119	down
TRINITY_DN380_c0_g1	484.48	454.25	540.63	50.72	45.86	36.57	26.616	25.953	28.298	2.486	2.272	1.839	-3.5861	3.35675e-121	2.38712e-119	down
TRINITY_DN2328_c0_g1	1500.66	1481.5	1391.32	356.85	349.21	378.12	82.443	84.643	72.826	17.491	17.3	19.011	-2.13788	7.41278e-121	5.26031e-119	down
TRINITY_DN55589_c0_g2	835.7	698.54	810.14	104.44	76.82	71.63	45.911	39.91	42.405	5.119	3.806	3.601	-3.33542	8.15835e-121	5.78323e-119	down
TRINITY_DN11384_c0_g1	845.45	820.04	879.74	312.92	301.39	302.35	46.447	46.851	46.048	15.338	14.931	15.201	-1.59721	9.3912e-121	6.65009e-119	down
TRINITY_DN5133_c0_g1	2290.85	2126.26	2204.28	5068.17	4813.69	4689.2	125.854	121.48	115.379	248.415	238.47	235.759	1.01402	1.07515e-120	7.59718e-119	up
TRINITY_DN154_c0_g1	177.04	185.92	210.81	808.95	832.66	808.46	9.726	10.622	11.034	39.651	41.25	40.647	1.97139	2.44784e-120	1.72785e-118	up
TRINITY_DN6434_c0_g1	1535.45	1422.77	1582.96	641.21	616.9	681.22	84.354	81.287	82.857	31.429	30.561	34.25	-1.3499	3.45077e-120	2.43321e-118	down
TRINITY_DN7054_c0_g1	1012.93	999.72	1030.02	2221.37	2221.07	2223.11	55.648	57.117	53.915	108.88	110.032	111.772	1.00801	3.50356e-120	2.46782e-118	up
TRINITY_DN64648_c0_g2	1046.2	822.61	920.28	118.22	120.52	101.6	57.476	46.998	48.171	5.794	5.97	5.108	-3.155	4.15566e-120	2.92406e-118	down
TRINITY_DN12165_c0_g1	515.07	543.45	509.16	1952.19	1812.09	1746.6	28.297	31.049	26.651	95.686	89.771	87.814	1.68908	4.45847e-120	3.13382e-118	up
TRINITY_DN13306_c0_g1	1055.37	962.28	1082.27	406.97	412.12	374.73	57.98	54.978	56.65	19.948	20.416	18.84	-1.49857	4.82934e-120	3.38735e-118	down
TRINITY_DN45270_c0_g1	1382.5	1370.28	1555.93	471.47	381.94	429.96	75.951	78.288	81.442	23.109	18.921	21.617	-1.86982	8.74743e-120	6.12908e-118	down
TRINITY_DN32_c0_g1	1557.25	1540.23	1680.8	614.65	538.32	497.63	85.552	87.998	87.978	30.127	26.668	25.019	-1.65667	1.16185e-118	8.13224e-117	down
TRINITY_DN8293_c0_g1	617.55	627.87	658.24	159.15	152.07	160.79	33.927	35.873	34.454	7.801	7.533	8.084	-2.13536	1.36199e-118	9.52308e-117	down
TRINITY_DN12853_c0_g1	300.74	288.52	330.63	1036.2	1085.06	1006.75	16.522	16.484	17.306	50.789	53.754	50.617	1.64162	1.64237e-118	1.14715e-116	up
TRINITY_DN3736_c0_g1	630.55	644.39	682.24	2001.91	1999.24	1786.56	34.641	36.816	35.711	98.123	99.042	89.823	1.44086	1.92721e-118	1.34469e-116	up
TRINITY_DN2547_c0_g1	5.35	9.73	8.67	1067.15	1074.87	1056.52	0.294	0.556	0.454	52.306	53.249	53.119	6.9358	2.07593e-118	1.44694e-116	up
TRINITY_DN10110_c0_g1	554.45	511.33	606.8	107.23	107.39	95	30.46	29.214	31.762	5.256	5.32	4.776	-2.55765	2.88384e-118	2.00587e-116	down
TRINITY_DN1363_c1_g1	1190.74	1146.91	1192.82	478.46	502.85	463.7	65.416	65.527	62.436	23.452	24.911	23.313	-1.41242	4.45186e-118	3.09327e-116	down
TRINITY_DN3765_c0_g1	34.61	32.12	20.58	573.51	614.16	591.69	1.901	1.835	1.077	28.111	30.425	29.748	4.21428	4.80983e-118	3.33853e-116	up
TRINITY_DN2379_c1_g2	2035.42	1875.18	2030.59	1089.32	1085.45	1050.67	111.821	107.135	106.288	53.393	53.773	52.825	-1.00434	5.67703e-118	3.93635e-116	down
TRINITY_DN31995_c0_g1	501.69	424.15	460.54	2134.5	2079.98	2358.45	27.561	24.233	24.106	104.622	103.042	118.576	2.1223	6.44172e-118	4.46193e-116	up
TRINITY_DN94_c1_g1	1019.43	951.63	1004.2	367.03	350.97	372.09	56.005	54.37	52.563	17.99	17.387	18.708	-1.57172	6.44969e-118	4.46281e-116	down
TRINITY_DN18185_c0_g1	321.97	293.11	328.41	1069.55	995.11	1002.79	17.688	16.746	17.19	52.424	49.298	50.418	1.5792	8.83392e-118	6.10622e-116	up
TRINITY_DN15110_c0_g1	1020.77	987.24	998.15	2458.8	2372.55	2267.98	56.079	56.404	52.246	120.518	117.536	114.027	1.11607	9.01653e-118	6.22599e-116	up
TRINITY_DN17019_c0_g1	618.12	577.59	639.28	66.5	94.06	88.59	33.958	32.999	33.462	3.259	4.66	4.454	-3.00337	1.05083e-117	7.24109e-116	down
TRINITY_DN11891_c0_g1	134.79	130.68	145.65	823.53	776.02	707.8	7.405	7.466	7.624	40.365	38.444	35.586	2.36266	1.19042e-117	8.18598e-116	up
TRINITY_DN94841_c0_g1	146.07	119.11	152.91	707.91	691.56	682.73	8.025	6.805	8.004	34.698	34.26	34.326	2.19512	1.5145e-117	1.04038e-115	up
TRINITY_DN6871_c1_g1	401.31	369.46	322.16	2450.42	2156.01	2225.75	22.047	21.108	16.863	120.107	106.809	111.904	2.51841	2.53741e-117	1.74127e-115	up
TRINITY_DN7983_c0_g1	479.89	430.02	494.64	61.7	60.36	60.7	26.364	24.569	25.891	3.024	2.99	3.052	-3.06275	3.07959e-117	2.11117e-115	down
TRINITY_DN24757_c0_g1	1488.8	1476.36	1358.23	338.68	341.57	350.6	81.791	84.349	71.094	16.6	16.921	17.627	-2.1924	4.37705e-117	2.99446e-115	down
TRINITY_DN13836_c0_g1	109.74	98.01	95.22	963.91	910.85	785.27	6.029	5.6	4.984	47.246	45.123	39.481	3.00897	4.96493e-117	3.39316e-115	up
TRINITY_DN4850_c0_g1	1439.86	1369.54	1455.27	687.14	656.88	689.14	79.102	78.246	76.173	33.68	32.542	34.648	-1.19197	5.79953e-117	3.95949e-115	down
TRINITY_DN23838_c0_g2	3051.03	2491.49	2922.84	877.25	760.93	788.48	167.616	142.347	152.991	42.998	37.697	39.642	-1.92506	6.80606e-117	4.64192e-115	down
TRINITY_DN32857_c0_g1	755.01	766.63	834.95	244.02	234.77	252.02	41.479	43.8	43.704	11.961	11.63	12.671	-1.8116	7.18891e-117	4.89802e-115	down
TRINITY_DN5083_c0_g1	2271.35	2302.64	2425.98	1228.9	1180.69	1246.52	124.783	131.557	126.984	60.234	58.491	62.671	-1.05978	7.78553e-117	5.29909e-115	down
TRINITY_DN2154_c0_g1	1631.24	1578.22	1802.84	880.44	828.93	815.81	89.617	90.169	94.367	43.155	41.065	41.016	-1.1114	1.03219e-116	7.01823e-115	down
TRINITY_DN4136_c1_g1	121.22	104.06	117.61	844.7	866.56	732.49	6.659	5.946	6.156	41.403	42.929	36.828	2.70979	1.16896e-116	7.94008e-115	up
TRINITY_DN2518_c0_g1	667.64	657.97	678.61	2249.53	2179.72	1943.39	36.679	37.592	35.521	110.26	107.983	97.708	1.5441	1.29787e-116	8.80676e-115	up
TRINITY_DN7875_c0_g1	546.23	466.55	562.01	63.5	48.6	52.4	30.009	26.655	29.418	3.113	2.408	2.635	-3.3765	1.54398e-116	1.04661e-114	down
TRINITY_DN63530_c0_g1	400.35	371.11	377.03	1221.11	1181.47	1131.73	21.994	21.203	19.735	59.853	58.53	56.9	1.49864	1.86634e-116	1.26384e-114	up
TRINITY_DN444_c0_g2	195.4	185.37	204.15	784.59	753.68	757.19	10.735	10.591	10.686	38.456	37.337	38.069	1.85237	1.97972e-116	1.33926e-114	up
TRINITY_DN9519_c0_g2	101.71	117.46	103.69	857.88	907.91	770	5.588	6.711	5.427	42.049	44.978	38.714	2.848	2.74782e-116	1.85698e-114	up
TRINITY_DN15194_c0_g1	5823.68	6390.34	6572.3	387	533.81	317.24	319.939	365.101	344.015	18.969	26.445	15.95	-4.04839	3.54515e-116	2.39097e-114	down
TRINITY_DN5653_c0_g1	656.93	614.66	643.71	1653.65	1609.86	1534.35	36.09	35.118	33.694	81.053	79.752	77.143	1.20102	3.60629e-116	2.42974e-114	up
TRINITY_DN6384_c0_g1	2368.67	2347.24	2462.29	840.3	877.53	716.66	130.129	134.105	128.884	41.187	43.473	36.032	-1.68388	4.23289e-116	2.84903e-114	down
TRINITY_DN4568_c0_g1	673.37	576.12	618.09	40.74	54.48	59.94	36.994	32.915	32.353	1.997	2.699	3.014	-3.7127	4.28679e-116	2.8824e-114	down
TRINITY_DN301_c1_g1	1358.6	1136.64	1317.08	367.43	320.01	350.04	74.638	64.94	68.94	18.01	15.853	17.599	-2.00054	4.80725e-116	3.2291e-114	down
TRINITY_DN29215_c0_g1	1304.88	1170.41	1292.67	432.93	481.49	457.86	71.687	66.869	67.663	21.22	23.853	23.02	-1.57986	6.79074e-116	4.55684e-114	down
TRINITY_DN774_c0_g1	5282.61	4658.86	5426.68	2557.45	2646.9	2415	290.214	266.176	284.05	125.353	131.127	121.419	-1.13412	8.28234e-116	5.55216e-114	down
TRINITY_DN108_c0_g1	1225.34	1233.73	1310.02	566.92	583.58	562.66	67.317	70.487	68.571	27.788	28.911	28.289	-1.25981	8.7398e-116	5.85294e-114	down
TRINITY_DN28548_c0_g1	3281.41	3155.16	3496.95	1350.51	1536.96	1422.57	180.273	180.264	183.042	66.195	76.141	71.523	-1.32618	1.79082e-115	1.19809e-113	down
TRINITY_DN8708_c0_g1	1311.38	1231.89	1274.72	521.79	524.4	530.8	72.044	70.382	66.723	25.576	25.979	26.687	-1.39905	2.47761e-115	1.6559e-113	down
TRINITY_DN15621_c0_g1	272.06	250.71	283.02	971.7	945.14	886.12	14.947	14.324	14.814	47.628	46.822	44.551	1.67529	2.65244e-115	1.77097e-113	up
TRINITY_DN3443_c0_g1	193.87	185.74	183.77	883.04	875.57	944.74	10.651	10.612	9.619	43.282	43.376	47.499	2.13833	2.99253e-115	1.99604e-113	up
TRINITY_DN4178_c1_g1	3292.69	3259.22	3317.42	1719.15	1680.4	1545.85	180.893	186.21	173.644	84.263	83.247	77.721	-1.12138	3.03347e-115	2.02132e-113	down
TRINITY_DN79296_c0_g2	30.78	31.02	28.65	553.35	596.71	521.94	1.691	1.772	1.499	27.122	29.561	26.242	4.07622	3.77822e-115	2.51506e-113	up
TRINITY_DN9423_c0_g1	7106.95	7033.08	7923.27	2197.81	2431.73	2585.4	390.439	401.823	414.729	107.725	120.468	129.987	-1.73318	5.37057e-115	3.57149e-113	down
TRINITY_DN11277_c0_g1	558.85	559.05	608.81	1433.59	1404.68	1408.06	30.702	31.94	31.867	70.267	69.588	70.793	1.1755	6.45661e-115	4.28943e-113	up
TRINITY_DN646_c1_g1	1234.9	1136.08	1278.55	578.71	555.76	553.61	67.843	64.908	66.924	28.365	27.532	27.834	-1.23422	6.97494e-115	4.62916e-113	down
TRINITY_DN10000_c0_g1	81.83	70.11	88.56	589.29	637.28	620.15	4.496	4.006	4.635	28.884	31.571	31.179	2.81584	7.59517e-115	5.03579e-113	up
TRINITY_DN2318_c0_g1	669.36	644.94	776.45	143.38	141.68	115.55	36.773	36.848	40.642	7.028	7.019	5.809	-2.50338	1.07399e-114	7.11374e-113	down
TRINITY_DN9618_c0_g1	1826.45	1610.52	1815.15	844.7	830.5	815.05	100.341	92.014	95.011	41.403	41.143	40.979	-1.19916	1.13492e-114	7.50243e-113	down
TRINITY_DN12316_c0_g1	1107	918.23	1041.12	90.86	67.22	105.93	60.816	52.461	54.495	4.453	3.33	5.326	-3.65926	2.32831e-114	1.53608e-112	down
TRINITY_DN1886_c0_g1	2576.49	2390.37	2429.01	6359.98	6337.91	5846.56	141.546	136.569	127.142	311.733	313.98	293.948	1.20189	3.06921e-114	2.02288e-112	up
TRINITY_DN22600_c0_g1	876.04	858.03	939.65	356.05	323.34	318.75	48.127	49.022	49.184	17.452	16.018	16.026	-1.54479	3.21164e-114	2.11467e-112	down
TRINITY_DN11143_c1_g1	453.51	447.83	486.57	32.35	17.24	22.05	24.914	25.586	25.469	1.586	0.854	1.109	-4.41326	3.36321e-114	2.21228e-112	down
TRINITY_DN2125_c1_g1	1578.09	1696.79	1821.2	6283.5	6339.09	5424.52	86.697	96.943	95.327	307.984	314.038	272.729	1.70061	3.77615e-114	2.48146e-112	up
TRINITY_DN889_c1_g1	2557.56	2503.79	2650.1	1279.02	1383.52	1327.57	140.506	143.05	138.715	62.691	68.539	66.747	-1.0733	3.92333e-114	2.57564e-112	down
TRINITY_DN4433_c0_g1	583.71	580.52	699.79	96.45	108.56	98.39	32.067	33.167	36.629	4.728	5.378	4.947	-2.74262	4.21299e-114	2.76307e-112	down
TRINITY_DN6722_c0_g1	1405.06	1381.1	1515.18	731.67	743.3	720.43	77.191	78.907	79.309	35.863	36.823	36.221	-1.09309	6.1465e-114	4.02719e-112	down
TRINITY_DN2463_c0_g1	1848.82	1756.8	1933.76	977.69	888.51	960.76	101.57	100.372	101.219	47.921	44.017	48.304	-1.09274	6.90905e-114	4.52237e-112	down
TRINITY_DN1216_c0_g1	1249.43	1329.16	1461.72	239.43	258.09	186.99	68.641	75.939	76.511	11.736	12.786	9.401	-2.6857	8.50645e-114	5.5625e-112	down
TRINITY_DN3285_c0_g1	712.76	782.41	791.38	2648.51	2377.06	2368.25	39.157	44.702	41.423	129.816	117.759	119.069	1.56913	8.74498e-114	5.71287e-112	up
TRINITY_DN5604_c0_g2	841.62	824.07	898.09	322.3	326.67	322.14	46.237	47.082	47.009	15.798	16.183	16.196	-1.52355	1.08403e-113	7.07472e-112	down
TRINITY_DN17363_c0_g1	3290.78	3283.08	3305.11	1718.75	1742.72	1732.27	180.788	187.573	173	84.244	86.334	87.094	-1.05151	1.22264e-113	7.97157e-112	down
TRINITY_DN42990_c0_g2	634.75	673.39	771	3097.02	3205.21	2689.83	34.872	38.473	40.357	151.8	158.786	135.237	1.99026	1.71545e-113	1.11737e-111	up
TRINITY_DN2348_c0_g1	511.24	537.58	557.98	88.26	98.18	93.12	28.087	30.713	29.206	4.326	4.864	4.682	-2.64931	2.99005e-113	1.9438e-111	down
TRINITY_DN2632_c2_g1	992.47	928.69	1038.5	405.57	358.62	385.28	54.524	53.059	54.358	19.879	17.766	19.371	-1.48605	3.28898e-113	2.13604e-111	down
TRINITY_DN363_c0_g1	1815.36	1766.35	1882.52	972.3	968.85	1002.79	99.731	100.917	98.537	47.657	47.997	50.418	-1.01504	5.3987e-113	3.49939e-111	down
TRINITY_DN5386_c0_g1	1235.48	1176.28	1283.59	599.87	604.75	576.42	67.874	67.205	67.188	29.403	29.959	28.981	-1.17567	5.63185e-113	3.64696e-111	down
TRINITY_DN13777_c0_g1	253.71	253.83	276.97	1469.73	1485.22	1221.07	13.938	14.502	14.498	72.038	73.578	61.392	2.28762	7.1019e-113	4.58999e-111	up
TRINITY_DN1124_c0_g1	859.02	887.76	1009.24	239.43	218.11	189.81	47.193	50.721	52.827	11.736	10.805	9.543	-2.2134	8.87484e-113	5.73029e-111	down
TRINITY_DN4568_c1_g1	501.3	508.21	483.95	49.72	53.11	46.56	27.54	29.036	25.331	2.437	2.631	2.341	-3.44026	1.14284e-112	7.37192e-111	down
TRINITY_DN6266_c0_g1	2671.13	2517.19	2619.03	1343.33	1341.77	1378.28	146.746	143.815	137.089	65.843	66.471	69.296	-1.06557	1.74817e-112	1.12548e-110	down
TRINITY_DN5497_c0_g1	683.13	693.21	756.88	1761.88	1689.61	1628.22	37.529	39.606	39.618	86.358	83.703	81.862	1.12902	2.32874e-112	1.49637e-110	up
TRINITY_DN10900_c0_g1	2466.94	2443.59	2561.54	1112.48	1126.21	968.3	135.528	139.61	134.079	54.528	55.792	48.683	-1.34497	2.41484e-112	1.5502e-110	down
TRINITY_DN10964_c0_g1	7624.7	8117.59	8099.17	3929.53	3927.54	3690.55	418.883	463.784	423.937	192.605	194.57	185.55	-1.17054	2.55932e-112	1.64137e-110	down
TRINITY_DN5975_c0_g1	3.82	12.11	12.71	804.36	851.47	793.75	0.21	0.692	0.665	39.425	42.182	39.908	6.27749	2.9497e-112	1.88991e-110	up
TRINITY_DN7295_c0_g1	979.28	968.7	1059.68	430.34	428.77	419.4	53.799	55.345	55.467	21.093	21.241	21.086	-1.35761	3.01917e-112	1.93256e-110	down
TRINITY_DN10020_c0_g1	244.15	245.2	239.25	880.44	858.52	868.96	13.413	14.009	12.523	43.155	42.531	43.689	1.71759	3.51024e-112	2.24474e-110	up
TRINITY_DN241_c0_g1	1858.76	1702.11	2085.46	764.82	717.62	672.55	102.116	97.247	109.16	37.487	35.551	33.814	-1.51005	3.54449e-112	2.26446e-110	down
TRINITY_DN11191_c0_g1	105.16	115.63	149.08	757.83	765.83	771.89	5.777	6.606	7.803	37.145	37.939	38.808	2.5126	6.07698e-112	3.87868e-110	up
TRINITY_DN16696_c0_g1	4753.2	4259.86	5011.73	1561.59	1510.3	1744.9	261.129	243.379	262.33	76.541	74.82	87.729	-1.66213	6.12641e-112	3.90648e-110	down
TRINITY_DN8517_c1_g1	334.01	310.36	318.93	1070.95	1108.18	1122.68	18.35	17.732	16.694	52.492	54.899	56.445	1.65488	6.88578e-112	4.38649e-110	up
TRINITY_DN2307_c0_g1	58.89	46.25	50.03	514.41	499.52	486.51	3.235	2.642	2.619	25.213	24.746	24.46	3.15265	7.45187e-112	4.74258e-110	up
TRINITY_DN6143_c0_g1	1014.08	1002.1	1027.8	409.77	409.96	383.59	55.711	57.253	53.799	20.085	20.309	19.286	-1.46178	8.05628e-112	5.12235e-110	down
TRINITY_DN8563_c0_g2	1121.34	1102.68	1088.52	2797.28	2668.85	2578.24	61.603	63	56.977	137.108	132.215	129.626	1.15537	9.85587e-112	6.26059e-110	up
TRINITY_DN10448_c0_g1	168.06	191.61	230.57	1484.11	1405.86	1231.63	9.233	10.947	12.069	72.743	69.646	61.923	2.67988	1.03578e-111	6.57313e-110	up
TRINITY_DN3775_c0_g1	77.62	70.48	81.3	551.55	520.88	536.65	4.264	4.027	4.255	27.034	25.804	26.981	2.69113	1.22537e-111	7.76891e-110	up
TRINITY_DN514_c0_g1	2402.31	2365.41	2573.85	5646.88	5449.4	4999.46	131.977	135.143	134.723	276.78	269.963	251.359	1.00915	1.30743e-111	8.28132e-110	up
TRINITY_DN3905_c0_g2	13	12.3	13.11	649.4	658.84	607.71	0.714	0.703	0.686	31.83	32.639	30.554	5.53306	1.57008e-111	9.93547e-110	up
TRINITY_DN5242_c0_g1	110.89	123.52	134.55	704.51	755.64	683.3	6.092	7.057	7.043	34.531	37.434	34.354	2.41208	1.70334e-111	1.07583e-109	up
TRINITY_DN16881_c0_g1	316.8	317.88	406.08	1652.05	1593.2	1447.46	17.404	18.162	21.255	80.975	78.927	72.774	2.05108	2.2279e-111	1.40448e-109	up
TRINITY_DN6282_c0_g1	1615.56	1525.18	1744.14	876.05	841.28	863.12	88.755	87.138	91.294	42.939	41.677	43.395	-1.04316	2.23712e-111	1.40896e-109	down
TRINITY_DN20186_c0_g1	727.86	738.55	744.98	218.46	205.96	188.5	39.987	42.196	38.995	10.708	10.203	9.477	-1.97797	4.02763e-111	2.53425e-109	down
TRINITY_DN11085_c0_g1	3147.96	2918.58	3185.08	1258.46	1150.12	1019.19	172.941	166.748	166.718	61.683	56.977	51.242	-1.55679	4.96874e-111	3.12346e-109	down
TRINITY_DN1012_c0_g4	1063.4	950.35	1045.96	8.19	4.12	8.29	58.421	54.296	54.749	0.401	0.204	0.417	-7.37967	5.14808e-111	3.23315e-109	down
TRINITY_DN75341_c0_g1	1251.73	1173.53	1372.15	584.7	572.22	539.28	68.767	67.047	71.823	28.659	28.348	27.114	-1.28513	5.53112e-111	3.47044e-109	down
TRINITY_DN5727_c0_g1	1565.66	1383.12	1564.2	444.71	458.75	368.13	86.014	79.022	81.875	21.798	22.727	18.509	-1.94996	6.04117e-111	3.7869e-109	down
TRINITY_DN12709_c0_g1	425.78	450.95	487.58	1571.17	1621.61	1432	23.391	25.764	25.521	77.011	80.335	71.997	1.63744	6.39391e-111	4.00425e-109	up
TRINITY_DN5363_c0_g1	1297.04	1254.28	1408.87	631.42	648.25	590.18	71.256	71.661	73.745	30.949	32.114	29.673	-1.20572	6.60267e-111	4.1311e-109	down
TRINITY_DN44042_c0_g1	9503.72	9771.06	8790.29	2978.6	2890.29	2664.95	522.112	558.252	460.112	145.995	143.185	133.986	-1.84507	6.67964e-111	4.17534e-109	down
TRINITY_DN311_c0_g1	953.09	943.74	972.93	371.83	350.97	324.4	52.36	53.919	50.926	18.225	17.387	16.31	-1.57865	1.01176e-110	6.31253e-109	down
TRINITY_DN10808_c0_g1	340.89	352.02	369.77	1214.52	1339.42	1274.98	18.728	20.112	19.355	59.53	66.355	64.102	1.72623	2.2256e-110	1.38728e-108	up
TRINITY_DN6464_c0_g3	115.29	138.75	126.89	788.78	777	839.75	6.334	7.927	6.642	38.662	38.493	42.22	2.53518	2.27536e-110	1.41698e-108	up
TRINITY_DN19472_c0_g1	1707.72	1685.22	1781.06	801.16	830.11	859.54	93.818	96.282	93.226	39.269	41.124	43.215	-1.17739	3.11092e-110	1.93551e-108	down
TRINITY_DN5179_c1_g1	98.65	96.91	109.34	657.38	711.16	622.41	5.42	5.537	5.723	32.222	35.231	31.293	2.58327	3.73155e-110	2.31948e-108	up
TRINITY_DN8849_c0_g1	670.32	620.17	677.4	170.94	189.5	161.54	36.826	35.432	35.457	8.378	9.388	8.122	-2.03396	4.89152e-110	3.03767e-108	down
TRINITY_DN2353_c0_g1	716.58	683.3	736.71	214.07	212.43	176.62	39.367	39.039	38.562	10.493	10.524	8.88	-1.94869	5.70357e-110	3.53866e-108	down
TRINITY_DN24139_c0_g1	413.16	422.13	446.83	50.32	41.74	47.5	22.698	24.118	23.388	2.467	2.068	2.388	-3.31808	5.95063e-110	3.68851e-108	down
TRINITY_DN23576_c0_g1	658.84	662.38	692.33	205.68	203.22	198.86	36.195	37.844	36.239	10.081	10.067	9.998	-1.85048	6.26926e-110	3.8824e-108	down
TRINITY_DN1613_c0_g1	1610.98	1529.58	1758.87	828.92	745.45	742.67	88.503	87.39	92.065	40.629	36.93	37.339	-1.20284	7.41657e-110	4.58863e-108	down
TRINITY_DN31677_c0_g1	254.28	187.39	223.51	1793.83	1807	1485.72	13.97	10.706	11.699	87.924	89.518	74.698	2.81248	9.30513e-110	5.75175e-108	up
TRINITY_DN9930_c0_g3	513.92	472.42	552.13	106.64	101.51	95.19	28.234	26.991	28.9	5.227	5.029	4.786	-2.46095	1.13538e-109	7.01156e-108	down
TRINITY_DN14508_c0_g1	345.29	358.08	379.85	1075.54	1037.44	1039.93	18.969	20.458	19.883	52.717	51.395	52.285	1.4188	1.56435e-109	9.64281e-108	up
TRINITY_DN4191_c1_g1	54.87	48.45	62.13	513.81	511.08	475.57	3.015	2.768	3.252	25.184	25.319	23.91	3.06305	1.76767e-109	1.0886e-107	up
TRINITY_DN7307_c0_g1	1096.1	1058.45	1124.83	509.41	467.97	467.09	60.217	60.473	58.877	24.969	23.183	23.484	-1.30642	1.86769e-109	1.14914e-107	down
TRINITY_DN21913_c0_g1	545.47	492.06	588.64	1962.77	1839.53	1675.16	29.967	28.113	30.811	96.205	91.13	84.222	1.6299	2.79097e-109	1.71404e-107	up
TRINITY_DN6521_c0_g1	69.78	64.42	71.82	535.77	560.46	508.37	3.834	3.681	3.759	26.261	27.765	25.559	2.83826	3.49761e-109	2.14604e-107	up
TRINITY_DN275_c0_g1	1681.52	1688.34	1927.31	668.17	715.47	613.74	92.379	96.46	100.882	32.75	35.444	30.857	-1.52943	5.68789e-109	3.48673e-107	down
TRINITY_DN16743_c0_g1	888.08	912.35	991.49	321.9	319.82	342.31	48.789	52.126	51.898	15.778	15.844	17.21	-1.62654	1.01785e-108	6.22231e-107	down
TRINITY_DN6876_c1_g1	823.65	723.68	826.68	1871.11	1925.56	1851.78	45.249	41.346	43.271	91.712	95.392	93.102	1.1278	1.21575e-108	7.42535e-107	up
TRINITY_DN66763_c0_g1	17.78	11.93	19.57	558.14	518.13	539.28	0.977	0.682	1.024	27.357	25.668	27.114	4.89127	1.52475e-108	9.30407e-107	up
TRINITY_DN13105_c0_g1	138.42	120.95	129.51	708.71	706.26	637.11	7.605	6.91	6.779	34.737	34.988	32.032	2.2759	2.36112e-108	1.43944e-106	up
TRINITY_DN7411_c0_g1	1543.87	1449.2	1601.52	826.32	768.97	805.82	84.816	82.797	83.829	40.502	38.095	40.514	-1.05906	2.57917e-108	1.5695e-106	down
TRINITY_DN10864_c0_g1	149.89	168.3	153.92	1618.5	1511.09	1221.45	8.235	9.616	8.057	79.33	74.859	61.411	3.07719	2.87881e-108	1.74865e-106	up
TRINITY_DN30032_c0_g1	431.52	436.81	432.71	43.33	42.52	35.63	23.707	24.957	22.649	2.124	2.107	1.791	-3.54023	4.22535e-108	2.56422e-106	down
TRINITY_DN45197_c0_g1	111.66	84.43	112.97	951.93	1073.11	1158.11	6.134	4.824	5.913	46.659	53.162	58.227	3.24574	9.08988e-108	5.50132e-106	up
TRINITY_DN4905_c0_g1	1404.49	1397.44	1585.58	486.05	441.31	520.62	77.159	79.84	82.994	23.824	21.863	26.175	-1.72069	1.00872e-107	6.09937e-106	down
TRINITY_DN5972_c0_g1	48.94	53.04	64.35	923.77	869.69	702.9	2.689	3.03	3.368	45.279	43.085	35.34	3.78758	1.09457e-107	6.61248e-106	up
TRINITY_DN2829_c0_g1	40.72	46.99	35.71	613.05	607.3	526.09	2.237	2.684	1.869	30.049	30.085	26.45	3.69035	1.11738e-107	6.74413e-106	up
TRINITY_DN3105_c0_g1	68.83	66.62	72.82	502.22	504.81	502.15	3.781	3.806	3.812	24.616	25.008	25.247	2.72944	1.52245e-107	9.18071e-106	up
TRINITY_DN8379_c0_g1	302.46	261.35	273.54	1152.22	1034.5	1092.71	16.617	14.932	14.318	56.476	51.249	54.938	1.84655	1.79045e-107	1.07871e-105	up
TRINITY_DN52843_c0_g1	412.78	388.54	410.11	28.56	28.61	29.03	22.677	22.199	21.467	1.4	1.417	1.459	-3.92353	1.97454e-107	1.18854e-105	down
TRINITY_DN3579_c0_g1	73.61	53.23	55.68	637.82	609.65	561.34	4.044	3.041	2.914	31.262	30.202	28.223	3.18157	2.47251e-107	1.48694e-105	up
TRINITY_DN9710_c0_g1	924.98	880.97	876.51	2659.69	2634.95	2385.41	50.816	50.333	45.879	130.364	130.535	119.931	1.39259	3.14803e-107	1.89149e-105	up
TRINITY_DN6055_c1_g1	396.15	381.75	423.63	34.15	28.02	25.45	21.763	21.811	22.174	1.674	1.388	1.279	-3.91106	4.45531e-107	2.67455e-105	down
TRINITY_DN7302_c0_g1	872.21	825.18	952.76	303.93	296.3	252.58	47.917	47.145	49.871	14.897	14.679	12.699	-1.75775	4.97174e-107	2.98188e-105	down
TRINITY_DN17300_c0_g1	300.74	287.6	323.57	1208.93	1178.54	1042.19	16.522	16.432	16.937	59.256	58.385	52.398	1.7864	7.38749e-107	4.42678e-105	up
TRINITY_DN10691_c0_g1	747.75	767.91	881.15	93.46	88.38	56.55	41.08	43.873	46.122	4.581	4.378	2.843	-3.45538	9.44295e-107	5.64831e-105	down
TRINITY_DN9954_c0_g1	273.21	285.95	313.49	935.16	949.26	911.94	15.01	16.337	16.409	45.836	47.026	45.85	1.55834	2.50176e-106	1.49375e-104	up
TRINITY_DN151_c1_g1	621.37	636.32	704.03	2045.24	2046.27	1810.5	34.137	36.355	36.851	100.247	101.372	91.027	1.46632	2.58138e-106	1.53991e-104	up
TRINITY_DN3535_c0_g2	449.11	435.35	452.68	1425.2	1271.81	1327.38	24.673	24.873	23.695	69.856	63.006	66.737	1.46615	2.65215e-106	1.58071e-104	up
TRINITY_DN1164_c0_g1	1392.25	1364.04	1500.45	767.81	745.65	743.24	76.487	77.932	78.539	37.634	36.939	37.368	-1.03776	2.96209e-106	1.76386e-104	down
TRINITY_DN5787_c1_g1	1254.79	1193.53	1361.87	639.21	627.87	598.47	68.935	68.19	71.284	31.331	31.105	30.089	-1.15334	3.2646e-106	1.94226e-104	down
TRINITY_DN3540_c1_g1	1184.05	1145.26	1352.59	4620.46	4150.55	3813.82	65.049	65.432	70.799	226.471	205.618	191.748	1.65066	3.3146e-106	1.97025e-104	up
TRINITY_DN11871_c0_g1	11077.8	11028.6	10967.7	5674.84	5948.72	5599.25	608.588	630.102	574.087	278.151	294.699	281.514	-1.06602	3.33799e-106	1.98238e-104	down
TRINITY_DN7818_c0_g1	712.95	729.55	733.08	12.98	6.66	4.71	39.168	41.682	38.372	0.636	0.33	0.237	-6.56804	3.3921e-106	2.01273e-104	down
TRINITY_DN18218_c0_g1	2276.89	2320.44	2522	1206.34	1126.6	1046.9	125.087	132.574	132.01	59.128	55.812	52.635	-1.19799	3.72178e-106	2.20638e-104	down
TRINITY_DN23267_c0_g2	527.11	423.78	508.35	1834.77	1946.52	1996.73	28.958	24.212	26.609	89.931	96.431	100.39	1.86502	3.98355e-106	2.35946e-104	up
TRINITY_DN44206_c0_g1	463.45	467.65	517.23	1295.2	1335.7	1249.91	25.461	26.718	27.074	63.484	66.17	62.842	1.29976	4.60139e-106	2.72299e-104	up
TRINITY_DN24074_c0_g1	1376.58	1402.58	1500.25	645.2	576.73	630.89	75.626	80.134	78.528	31.624	28.571	31.72	-1.33077	5.50926e-106	3.25736e-104	down
TRINITY_DN4042_c0_g1	1386.33	1354.31	1506.1	735.26	711.55	658.6	76.161	77.376	78.834	36.039	35.25	33.113	-1.13434	5.59842e-106	3.30714e-104	down
TRINITY_DN5454_c0_g1	587.72	532.07	591.67	1593.34	1542.05	1430.3	32.288	30.399	30.97	78.097	76.393	71.912	1.29191	5.89535e-106	3.47946e-104	up
TRINITY_DN24833_c0_g1	49.71	36.16	35.91	614.25	533.42	586.97	2.731	2.066	1.88	30.107	26.425	29.511	3.70569	7.11154e-106	4.19354e-104	up
TRINITY_DN33871_c0_g2	98.27	70.48	98.64	655.99	719	679.53	5.399	4.027	5.163	32.153	35.619	34.165	2.82364	1.31522e-105	7.74874e-104	up
TRINITY_DN5231_c0_g1	586.77	580.71	630.2	1417.21	1410.95	1380.16	32.235	33.178	32.987	69.464	69.898	69.391	1.104	1.56107e-105	9.18095e-104	up
TRINITY_DN5718_c0_g1	1333.17	1324.39	1296.71	3623.8	3733.53	3363.51	73.241	75.667	67.874	177.62	184.959	169.108	1.31435	2.00751e-105	1.17858e-103	up
TRINITY_DN5475_c0_g1	588.49	558.87	576.94	1409.22	1411.15	1386.19	32.33	31.93	30.199	69.073	69.908	69.694	1.16359	2.02809e-105	1.18961e-103	up
TRINITY_DN6179_c0_g1	632.46	593	677	1540.62	1503.64	1562.06	34.746	33.88	35.436	75.513	74.49	78.536	1.15413	2.06036e-105	1.20748e-103	up
TRINITY_DN13824_c1_g1	627.11	626.77	668.73	162.15	173.82	184.91	34.452	35.81	35.003	7.948	8.611	9.297	-2.00666	3.97366e-105	2.32672e-103	down
TRINITY_DN3096_c0_g1	681.98	678.16	726.83	1630.88	1657.87	1552.64	37.466	38.746	38.044	79.937	82.131	78.062	1.09124	4.86428e-105	2.84571e-103	up
TRINITY_DN21763_c0_g1	158.31	165.37	169.85	729.47	747.8	680.28	8.697	9.448	8.891	35.755	37.046	34.203	2.00612	1.08455e-104	6.32821e-103	up
TRINITY_DN55319_c0_g1	226.56	243.92	235.62	1038.4	1026.47	912.69	12.447	13.936	12.333	50.897	50.851	45.888	1.94964	1.19191e-104	6.94854e-103	up
TRINITY_DN29397_c0_g1	1204.5	1169.86	1251.72	608.06	581.43	548.33	66.173	66.838	65.519	29.804	28.804	27.569	-1.18497	1.3998e-104	8.15335e-103	down
TRINITY_DN7444_c2_g1	1739.46	1743.04	1760.08	776	827.37	757.19	95.562	99.585	92.128	38.036	40.988	38.069	-1.27533	4.68424e-104	2.72127e-102	down
TRINITY_DN3065_c0_g1	75.9	52.86	56.28	646.4	679.61	597.72	4.17	3.02	2.946	31.683	33.668	30.052	3.25507	5.14076e-104	2.98388e-102	up
TRINITY_DN4679_c0_g2	368.43	355.88	390.14	1166.2	1192.64	1069.9	20.24	20.332	20.421	57.161	59.084	53.791	1.49907	9.17817e-104	5.3227e-102	up
TRINITY_DN5554_c1_g1	952.7	922.08	1016.31	430.54	421.52	425.62	52.339	52.682	53.197	21.103	20.882	21.399	-1.29916	1.28141e-103	7.42482e-102	down
TRINITY_DN7966_c0_g1	1712.88	1508.66	1584.77	345.27	252.8	270.68	94.102	86.195	82.952	16.923	12.523	13.609	-2.5928	1.31141e-103	7.59207e-102	down
TRINITY_DN100584_c0_g1	443.56	443.05	490.2	15.98	14.5	12.25	24.368	25.313	25.659	0.783	0.718	0.616	-5.15764	1.51397e-103	8.7571e-102	down
TRINITY_DN16045_c0_g1	14.15	4.77	14.73	780.39	724.68	648.05	0.777	0.273	0.771	38.251	35.901	32.582	5.86235	1.51661e-103	8.76477e-102	up
TRINITY_DN32927_c0_g1	520.42	462.51	486.57	36.14	27.44	45.43	28.591	26.425	25.469	1.772	1.359	2.284	-3.88981	2.24637e-103	1.29485e-101	down
TRINITY_DN3006_c0_g1	1278.11	1214.27	1377.6	605.27	631.4	630.52	70.216	69.375	72.108	29.667	31.28	31.701	-1.17367	3.61773e-103	2.08352e-101	down
TRINITY_DN27469_c0_g1	2597.52	2414.59	2603.7	1426.2	1279.85	1274.6	142.702	137.953	136.286	69.905	63.404	64.084	-1.05956	5.30911e-103	3.05499e-101	down
TRINITY_DN3_c1_g2	3.63	7.16	1.82	2119.13	1994.53	1859.13	0.2	0.409	0.095	103.868	98.809	93.472	8.7201	9.67814e-103	5.56422e-101	up
TRINITY_DN26281_c0_g1	38.81	46.25	59.71	599.67	566.54	643.9	2.132	2.642	3.125	29.393	28.066	32.373	3.522	1.18322e-102	6.79681e-101	up
TRINITY_DN10266_c0_g1	456.56	409.1	424.23	1324.75	1297.68	1213.34	25.083	23.373	22.206	64.932	64.287	61.003	1.44861	1.39954e-102	8.03248e-101	up
TRINITY_DN13257_c0_g1	705.3	684.77	759.51	1919.04	1914.78	2059.69	38.748	39.123	39.755	94.061	94.858	103.555	1.33301	1.71222e-102	9.8186e-101	up
TRINITY_DN3706_c0_g1	619.84	582.73	699.59	1737.32	1710.19	1578.84	34.053	33.293	36.619	85.154	84.723	79.379	1.27908	1.75529e-102	1.00569e-100	up
TRINITY_DN70635_c0_g1	18.16	27.9	23	532.18	604.94	598.66	0.998	1.594	1.204	26.085	29.969	30.099	4.53022	2.06771e-102	1.18368e-100	up
TRINITY_DN5433_c0_g1	810.46	779.48	858.35	298.74	320.21	278.6	44.525	44.534	44.929	14.643	15.863	14.007	-1.56896	2.29033e-102	1.30999e-100	down
TRINITY_DN6773_c0_g1	80.11	87	87.75	548.55	518.13	509.31	4.401	4.97	4.593	26.887	25.668	25.607	2.50443	2.34606e-102	1.34072e-100	up
TRINITY_DN40992_c0_g1	105.35	147.56	138.99	935.75	900.26	877.45	5.787	8.431	7.275	45.866	44.599	44.115	2.66655	2.35447e-102	1.34437e-100	up
TRINITY_DN24666_c0_g2	854.05	797.65	845.24	2124.32	1970.24	1910.4	46.919	45.572	44.243	104.123	97.605	96.049	1.14216	2.77991e-102	1.58593e-100	up
TRINITY_DN442_c0_g1	506.66	499.22	553.94	1278.23	1262.21	1251.23	27.834	28.522	28.995	62.652	62.53	62.908	1.15846	3.29123e-102	1.87603e-100	up
TRINITY_DN60_c0_g1	70.17	80.02	75.65	537.77	528.13	492.73	3.855	4.572	3.96	26.359	26.163	24.773	2.6626	5.10991e-102	2.9102e-100	up
TRINITY_DN2756_c0_g1	1219.8	1171.51	1277.34	580.7	505.2	544.56	67.013	66.932	66.86	28.463	25.027	27.379	-1.29257	7.81661e-102	4.44793e-100	down
TRINITY_DN604_c2_g1	33.65	34.5	43.77	580.7	602.99	498.19	1.849	1.971	2.291	28.463	29.872	25.048	3.78614	1.74928e-101	9.94552e-100	up
TRINITY_DN5490_c0_g1	527.88	529.5	536.19	127.6	113.07	114.04	29	30.252	28.066	6.254	5.602	5.734	-2.29079	2.1818e-101	1.2394e-99	down
TRINITY_DN67089_c0_g1	669.17	608.24	726.42	1701.77	1720.97	1588.26	36.763	34.751	38.023	83.412	85.257	79.853	1.20088	2.29505e-101	1.30263e-99	up
TRINITY_DN5244_c1_g1	455.03	427.45	458.53	14.98	12.35	13.95	24.999	24.422	24.001	0.734	0.612	0.701	-5.15461	2.43916e-101	1.38325e-99	down
TRINITY_DN55910_c0_g1	553.69	576.12	575.93	1825.78	1634.94	1626.71	30.418	32.915	30.146	89.49	80.995	81.787	1.45211	3.40208e-101	1.92603e-99	up
TRINITY_DN449_c1_g1	837.23	746.26	838.58	1794.63	1749.38	1763.18	45.995	42.636	43.894	87.963	86.664	88.648	1.00919	3.50677e-101	1.98362e-99	up
TRINITY_DN2282_c0_g1	690.96	668.99	720.57	240.43	250.25	232.23	37.96	38.221	37.717	11.785	12.397	11.676	-1.65011	4.73194e-101	2.6721e-99	down
TRINITY_DN12206_c0_g1	1576.94	1529.22	1642.47	882.24	853.23	789.23	86.634	87.369	85.972	43.243	42.269	39.68	-1.03483	4.75675e-101	2.68384e-99	down
TRINITY_DN74577_c0_g1	12.24	6.79	11.5	708.31	644.33	613.93	0.672	0.388	0.602	34.717	31.92	30.867	5.86386	6.02668e-101	3.39748e-99	up
TRINITY_DN64353_c0_g1	65	39.09	49.83	584.7	628.26	574.91	3.571	2.234	2.608	28.659	31.124	28.905	3.41536	6.18737e-101	3.48512e-99	up
TRINITY_DN4945_c1_g1	275.89	271.08	260.83	1320.76	1248.69	1100.81	15.157	15.488	13.653	64.737	61.86	55.346	2.05844	8.56329e-101	4.81931e-99	up
TRINITY_DN53269_c0_g1	505.51	472.24	496.86	9.78	10.97	13.95	27.771	26.98	26.007	0.48	0.544	0.701	-5.52047	8.92182e-101	5.01685e-99	down
TRINITY_DN29223_c0_g1	984.63	983.75	1156.1	346.27	338.82	295.18	54.093	56.205	60.514	16.972	16.785	14.841	-1.7949	1.90416e-100	1.06803e-98	down
TRINITY_DN12103_c0_g1	79.15	67.72	76.86	827.52	778.57	644.65	4.348	3.869	4.023	40.561	38.57	32.411	3.20565	2.05243e-100	1.15023e-98	up
TRINITY_DN2606_c0_g1	870.3	846.47	935.61	2451.81	2479.94	2174.86	47.812	48.361	48.973	120.175	122.856	109.346	1.29906	2.07456e-100	1.16165e-98	up
TRINITY_DN10720_c0_g3	538.2	542.9	665.3	17.37	9.6	7.92	29.568	31.018	34.824	0.852	0.476	0.398	-5.76155	2.82995e-100	1.5833e-98	down
TRINITY_DN13096_c2_g1	741.63	694.13	741.96	266.19	252.21	239.01	40.743	39.658	38.836	13.047	12.494	12.017	-1.64788	3.21031e-100	1.79459e-98	down
TRINITY_DN7083_c0_g1	944.29	916.94	953.77	2348.77	2393.32	2148.09	51.877	52.388	49.923	115.124	118.565	108	1.16765	3.79536e-100	2.11987e-98	up
TRINITY_DN42338_c0_g1	283.73	217.67	255.39	1342.93	1238.7	1150.2	15.587	12.436	13.368	65.823	61.365	57.829	2.17854	4.54886e-100	2.5386e-98	up
TRINITY_DN1000_c2_g1	100.95	117.28	121.24	653.19	613.96	583.77	5.546	6.701	6.346	32.016	30.415	29.35	2.32552	5.58274e-100	3.11298e-98	up
TRINITY_DN2091_c0_g1	1151.73	1114.61	1171.64	563.33	530.28	507.05	63.274	63.681	61.327	27.611	26.27	25.493	-1.22737	7.467e-100	4.16017e-98	down
TRINITY_DN3122_c0_g1	175.32	170.32	187.2	724.48	670.99	689.7	9.632	9.731	9.799	35.51	33.241	34.676	1.84777	7.64762e-100	4.25724e-98	up
TRINITY_DN1098_c0_g1	1126.88	1086.9	1265.64	541.36	527.34	516.48	61.908	62.098	66.248	26.535	26.125	25.967	-1.25746	8.2443e-100	4.57792e-98	down
TRINITY_DN14456_c0_g1	392.13	378.63	453.89	1216.12	1162.27	1115.14	21.543	21.633	23.758	59.608	57.579	56.066	1.38948	9.77445e-100	5.42307e-98	up
TRINITY_DN964_c0_g1	612.58	577.77	644.12	188.71	198.32	181.33	33.653	33.01	33.715	9.25	9.825	9.117	-1.81437	1.1534e-99	6.39399e-98	down
TRINITY_DN1191_c1_g1	749.47	803.52	835.76	238.43	254.17	236.56	41.174	45.908	43.746	11.687	12.591	11.894	-1.83574	1.64474e-99	9.10264e-98	down
TRINITY_DN9105_c0_g1	55.45	81.49	83.11	840.5	793.66	709.68	3.046	4.656	4.35	41.197	39.318	35.681	3.29594	1.68794e-99	9.33393e-98	up
TRINITY_DN66602_c0_g1	1930.65	1988.61	1896.44	354.65	353.52	257.3	106.065	113.616	99.266	17.383	17.513	12.936	-2.71724	2.02204e-99	1.11722e-97	down
TRINITY_DN1959_c0_g1	3542	3809.46	4458.99	12948.6	11953.1	11892.9	194.589	217.647	233.398	634.672	592.156	597.942	1.51802	2.44503e-99	1.34869e-97	up
TRINITY_DN6557_c0_g1	604.93	549.87	600.95	1401.64	1368.43	1384.12	33.233	31.416	31.456	68.701	67.792	69.59	1.11951	3.04637e-99	1.679e-97	up
TRINITY_DN4375_c0_g1	130.39	120.58	136.77	595.48	578.29	570.95	7.163	6.889	7.159	29.187	28.649	28.706	2.04566	1.2676e-98	6.98057e-97	up
TRINITY_DN814_c0_g1	57.74	51.39	63.14	501.23	464.05	508.94	3.172	2.936	3.305	24.567	22.989	25.588	2.97733	1.71661e-98	9.44549e-97	up
TRINITY_DN37305_c1_g1	5349.72	4880.58	5349.82	1309.58	1033.72	938.14	293.901	278.843	280.027	64.189	51.21	47.167	-2.37223	1.74357e-98	9.58591e-97	down
TRINITY_DN5242_c1_g1	18.55	19.09	37.72	715.3	704.5	600.92	1.019	1.091	1.975	35.06	34.901	30.213	4.61252	1.94383e-98	1.06781e-96	up
TRINITY_DN6900_c0_g1	204.57	190.69	219.28	771.01	764.85	708.74	11.239	10.895	11.478	37.791	37.891	35.634	1.74538	2.62494e-98	1.43959e-96	up
TRINITY_DN111407_c0_g1	382.76	371.84	399.62	24.56	16.46	18.47	21.028	21.245	20.918	1.204	0.815	0.929	-4.41428	2.89014e-98	1.58373e-96	down
TRINITY_DN3835_c1_g1	129.82	112.14	137.17	736.46	692.15	627.5	7.132	6.407	7.18	36.098	34.289	31.549	2.31689	3.34414e-98	1.83101e-96	up
TRINITY_DN23382_c0_g2	75.9	73.96	70.4	581.3	607.1	521	4.17	4.226	3.685	28.492	30.076	26.194	2.8335	3.47976e-98	1.9037e-96	up
TRINITY_DN2237_c1_g1	1086.92	1004.31	1150.66	503.02	495.01	507.62	59.713	57.379	60.229	24.656	24.523	25.522	-1.22827	3.66037e-98	2.00086e-96	down
TRINITY_DN3067_c0_g1	717.73	714.32	764.55	272.78	264.16	274.07	39.43	40.811	40.019	13.37	13.087	13.78	-1.56064	4.38886e-98	2.39711e-96	down
TRINITY_DN4106_c0_g1	168.63	145.36	155.94	725.08	721.74	656.91	9.264	8.305	8.162	35.54	35.755	33.027	2.03914	4.73668e-98	2.58496e-96	up
TRINITY_DN973_c1_g1	566.12	577.04	538.61	1743.51	1704.51	1792.78	31.101	32.968	28.193	85.458	84.441	90.136	1.5155	5.5671e-98	3.03566e-96	up
TRINITY_DN66745_c0_g1	585.04	554.46	588.04	1677.01	1549.5	1470.45	32.141	31.678	30.78	82.198	76.762	73.93	1.31979	6.65542e-98	3.62318e-96	up
TRINITY_DN2114_c0_g1	2115.72	1878.12	2078.4	930.96	951.41	983.95	116.233	107.303	108.79	45.631	47.133	49.47	-1.20538	6.92159e-98	3.76501e-96	down
TRINITY_DN5835_c0_g1	207.25	203.72	217.87	753.24	723.5	751.15	11.386	11.639	11.404	36.92	35.842	37.766	1.70189	8.43509e-98	4.5808e-96	up
TRINITY_DN801_c0_g1	147.98	141.14	170.66	645.2	662.95	659.92	8.13	8.064	8.933	31.624	32.843	33.179	1.97522	1.0993e-97	5.96507e-96	up
TRINITY_DN1580_c0_g1	2221.26	2089.55	2226.07	1136.84	1201.86	1076.68	122.031	119.383	116.52	55.722	59.54	54.133	-1.05962	1.68315e-97	9.12572e-96	down
TRINITY_DN6149_c0_g1	28.68	18.17	27.64	436.73	431.91	415.44	1.576	1.038	1.447	21.406	21.397	20.887	3.97548	1.7833e-97	9.66084e-96	up
TRINITY_DN7751_c0_g1	364.03	368.17	408.1	19.97	20.38	20.55	19.999	21.035	21.361	0.979	1.01	1.033	-4.3465	1.8187e-97	9.84459e-96	down
TRINITY_DN15531_c0_g1	470.9	434.06	474.26	1270.64	1199.7	1154.72	25.87	24.799	24.824	62.28	59.433	58.056	1.27168	2.67292e-97	1.44568e-95	up
TRINITY_DN8865_c4_g1	186.03	175.28	201.12	695.93	678.63	683.48	10.22	10.014	10.527	34.111	33.619	34.364	1.75019	4.33653e-97	2.34165e-95	up
TRINITY_DN6287_c0_g1	841.24	790.12	949.13	284.76	299.24	260.5	46.216	45.142	49.681	13.957	14.824	13.097	-1.7335	5.04779e-97	2.72352e-95	down
TRINITY_DN22875_c0_g1	1118.28	1068.54	1209.76	506.62	484.82	429.39	61.435	61.049	63.323	24.832	24.018	21.589	-1.38005	8.56999e-97	4.61643e-95	down
TRINITY_DN8383_c0_g1	896.49	902.63	996.74	343.87	303.75	278.41	49.251	51.57	52.172	16.855	15.048	13.998	-1.71748	9.61165e-97	5.16919e-95	down
TRINITY_DN9677_c0_g1	127.14	151.05	148.47	769.21	759.17	680.84	6.985	8.63	7.771	37.703	37.609	34.231	2.25039	1.04021e-96	5.58981e-95	up
TRINITY_DN3663_c0_g1	29.25	17.8	32.28	431.73	427.6	430.71	1.607	1.017	1.689	21.161	21.183	21.655	3.90908	1.25338e-96	6.72989e-95	up
TRINITY_DN40037_c0_g1	2652.97	2867.01	2883.1	1018.63	1105.44	1107.41	145.748	163.801	150.911	49.928	54.763	55.677	-1.50255	1.39627e-96	7.49105e-95	down
TRINITY_DN15059_c0_g2	753.1	757.08	767.37	220.66	234.96	191.32	41.374	43.255	40.167	10.816	11.64	9.619	-1.93959	2.9218e-96	1.5663e-94	down
TRINITY_DN16809_c0_g1	76.86	81.31	87.15	619.04	588.88	521.75	4.222	4.645	4.562	30.342	29.173	26.232	2.69631	3.12486e-96	1.67381e-94	up
TRINITY_DN2059_c0_g1	63.67	65.89	65.56	484.45	449.74	465.39	3.498	3.764	3.432	23.745	22.28	23.399	2.71233	3.13951e-96	1.68031e-94	up
TRINITY_DN1409_c1_g1	677.58	624.39	688.09	229.85	217.33	198.49	37.225	35.673	36.017	11.266	10.766	9.979	-1.74837	3.17553e-96	1.69822e-94	down
TRINITY_DN15800_c0_g1	806.83	835.82	851.09	268.59	281.99	238.45	44.325	47.753	44.549	13.165	13.97	11.988	-1.78447	4.06056e-96	2.16978e-94	down
TRINITY_DN61814_c0_g1	571.09	432.04	503.71	2199.6	2035.49	2137.35	31.374	24.684	26.366	107.813	100.838	107.46	1.95797	5.37176e-96	2.86812e-94	up
TRINITY_DN3419_c0_g1	696.7	672.47	689.71	224.85	234.96	219.79	38.275	38.421	36.102	11.021	11.64	11.05	-1.72189	6.93648e-96	3.7006e-94	down
TRINITY_DN2248_c0_g1	1182.71	1066.34	1237.4	526.39	514.6	540.23	64.975	60.924	64.769	25.801	25.493	27.161	-1.26256	7.62176e-96	4.06295e-94	down
TRINITY_DN1490_c1_g1	119.69	98.93	127.49	602.47	576.73	612.8	6.575	5.652	6.673	29.53	28.571	30.81	2.25117	1.40343e-95	7.46936e-94	up
TRINITY_DN13188_c0_g1	51.24	39.28	46.6	445.91	427.99	452.39	2.815	2.244	2.439	21.856	21.203	22.745	3.15262	1.50004e-95	7.97717e-94	up
TRINITY_DN2801_c0_g1	4452.26	4768.99	5474.69	16203	15368	14028.2	244.597	272.468	286.563	794.185	761.329	705.298	1.51123	2.13382e-95	1.13385e-93	up
TRINITY_DN7244_c0_g1	646.99	633.38	683.66	1458.15	1430.55	1424.65	35.544	36.187	35.785	71.471	70.869	71.627	1.01247	2.14306e-95	1.13785e-93	up
TRINITY_DN5208_c0_g1	131.35	110.12	107.32	788.38	685.09	702.9	7.216	6.292	5.617	38.642	33.94	35.34	2.52006	2.94435e-95	1.56205e-93	up
TRINITY_DN3186_c0_g1	1149.82	1114.24	1235.58	580.3	600.63	580	63.169	63.66	64.674	28.443	29.755	29.161	-1.11344	3.34195e-95	1.77158e-93	down
TRINITY_DN9335_c0_g1	298.64	329.08	366.14	1096.71	1041.75	1021.08	16.407	18.801	19.165	53.755	51.608	51.337	1.54593	3.85937e-95	2.04424e-93	up
TRINITY_DN5252_c0_g1	62.9	48.09	60.52	452.9	456.99	463.89	3.456	2.747	3.168	22.199	22.639	23.323	2.87601	4.15078e-95	2.19684e-93	up
TRINITY_DN4833_c0_g1	183.35	171.24	212.62	716.09	742.12	722.31	10.073	9.783	11.129	35.099	36.765	36.316	1.82129	4.57044e-95	2.41703e-93	up
TRINITY_DN8709_c0_g1	54.87	68.83	70.2	488.45	465.42	480.1	3.015	3.932	3.675	23.941	23.057	24.138	2.76199	7.65167e-95	4.04331e-93	up
TRINITY_DN39066_c0_g1	960.54	990.54	1057.05	281.76	210.66	232.79	52.77	56.593	55.33	13.811	10.436	11.704	-2.17522	7.77246e-95	4.10388e-93	down
TRINITY_DN248_c0_g1	998.97	940.07	1034.06	481.26	450.72	459.93	54.881	53.709	54.126	23.589	22.329	23.124	-1.2175	1.43392e-94	7.55318e-93	down
TRINITY_DN6824_c1_g1	1106.8	1100.11	1150.66	524.99	524.4	470.11	60.805	62.853	60.229	25.732	25.979	23.636	-1.26803	1.44869e-94	7.62495e-93	down
TRINITY_DN23643_c0_g1	661.14	601.45	655.41	206.48	199.3	208.66	36.321	34.363	34.306	10.121	9.873	10.491	-1.76529	1.68925e-94	8.87709e-93	down
TRINITY_DN93711_c0_g1	352.17	343.95	389.74	25.76	18.81	24.69	19.348	19.651	20.4	1.263	0.932	1.241	-4.07773	1.75798e-94	9.231e-93	down
TRINITY_DN5580_c0_g1	1745.77	1946.39	2393.91	421.95	440.33	400.55	95.908	111.204	125.305	20.682	21.814	20.139	-2.38852	2.35442e-94	1.23531e-92	down
TRINITY_DN2885_c0_g1	634.18	557.4	596.31	1607.32	1520.49	1478.56	34.84	31.846	31.213	78.782	75.325	74.338	1.24262	2.84748e-94	1.49166e-92	up
TRINITY_DN2946_c0_g1	226.18	227.22	256.6	800.76	844.61	792.06	12.426	12.982	13.431	39.249	41.842	39.822	1.65749	3.63354e-94	1.90194e-92	up
TRINITY_DN26244_c0_g1	232.87	205.56	201.12	849.89	803.07	801.86	12.793	11.744	10.527	41.657	39.784	40.315	1.8157	5.27656e-94	2.75547e-92	up
TRINITY_DN6578_c0_g1	577.4	580.52	630.2	1406.83	1393.9	1323.8	31.721	33.167	32.987	68.955	69.054	66.557	1.08317	8.45955e-94	4.4142e-92	up
TRINITY_DN12916_c0_g1	386.4	304.67	341.32	1509.07	1458.18	1321.35	21.228	17.407	17.866	73.967	72.238	66.434	1.93147	9.88177e-94	5.14606e-92	up
TRINITY_DN15733_c0_g1	645.46	596.12	633.02	194.3	199.88	197.17	35.46	34.058	33.134	9.524	9.902	9.913	-1.78795	9.88527e-94	5.14606e-92	down
TRINITY_DN11285_c0_g1	1047.54	944.66	1004.2	2826.04	2818.77	3074.73	57.549	53.971	52.563	138.517	139.641	154.589	1.41831	1.00723e-93	5.23931e-92	up
TRINITY_DN974_c0_g1	543.56	507.84	550.92	1354.31	1295.92	1371.11	29.862	29.015	28.837	66.381	64.2	68.936	1.20416	1.19542e-93	6.21337e-92	up
TRINITY_DN17314_c0_g1	227.71	195.83	228.76	763.82	765.64	725.14	12.51	11.189	11.974	37.438	37.93	36.458	1.66551	1.22661e-93	6.37052e-92	up
TRINITY_DN7626_c0_g1	790	708.08	803.08	227.65	205.96	247.49	43.401	40.455	42.036	11.158	10.203	12.443	-1.87843	1.5114e-93	7.8435e-92	down
TRINITY_DN901_c2_g1	358.48	332.38	379.85	31.55	34.1	23.75	19.694	18.99	19.883	1.546	1.689	1.194	-3.6939	2.52519e-93	1.30944e-91	down
TRINITY_DN21048_c0_g1	131.35	149.58	111.56	900.21	867.34	845.97	7.216	8.546	5.839	44.124	42.968	42.533	2.60604	2.71621e-93	1.4074e-91	up
TRINITY_DN5292_c0_g1	558.85	494.26	582.99	1854.54	1822.09	1591.84	30.702	28.239	30.516	90.9	90.266	80.033	1.56481	3.11643e-93	1.61352e-91	up
TRINITY_DN2686_c0_g1	27.53	28.26	41.96	428.54	437.2	406.02	1.513	1.615	2.196	21.005	21.659	20.413	3.57655	4.7568e-93	2.4609e-91	up
TRINITY_DN31109_c0_g1	209.55	184.45	256.4	1089.52	1103.68	972.45	11.512	10.538	13.421	53.402	54.676	48.892	2.16379	5.52954e-93	2.85846e-91	up
TRINITY_DN8794_c0_g1	1139.69	1065.06	1167.2	571.32	552.82	566.81	62.612	60.85	61.095	28.003	27.387	28.497	-1.11842	8.33153e-93	4.30359e-91	down
TRINITY_DN8281_c0_g1	1254.4	1264.19	1462.73	398.78	324.13	308.19	68.914	72.227	76.564	19.546	16.057	15.495	-2.07185	9.53303e-93	4.9204e-91	down
TRINITY_DN749_c0_g1	575.87	567.31	615.47	190.51	187.73	168.33	31.637	32.412	32.216	9.338	9.3	8.463	-1.80735	1.10046e-92	5.67555e-91	down
TRINITY_DN5447_c0_g2	1015.42	932.18	1000.77	426.34	438.18	399.99	55.785	53.258	52.384	20.897	21.707	20.11	-1.34487	1.10404e-92	5.6896e-91	down
TRINITY_DN26407_c0_g1	31.74	28.26	32.07	442.72	459.34	399.23	1.744	1.615	1.679	21.7	22.756	20.072	3.69887	1.19014e-92	6.1286e-91	up
TRINITY_DN18059_c0_g1	360.78	331.1	382.27	41.54	36.25	42.22	19.82	18.917	20.009	2.036	1.796	2.123	-3.28389	1.35518e-92	6.97306e-91	down
TRINITY_DN11683_c0_g1	5227.74	5373.18	5964.49	15037.8	14587.1	12919.8	287.199	306.987	312.201	737.073	722.642	649.573	1.23763	2.10886e-92	1.08427e-90	up
TRINITY_DN15641_c0_g1	612.77	653.94	660.46	188.31	164.81	167.38	33.664	37.362	34.57	9.23	8.165	8.416	-2.01397	2.123e-92	1.0907e-90	down
TRINITY_DN17014_c0_g1	690.2	692.11	893.05	122.21	134.63	124.6	37.918	39.543	46.745	5.99	6.669	6.264	-2.69325	2.43924e-92	1.25221e-90	down
TRINITY_DN22666_c0_g1	895.35	864.82	901.32	99.85	114.05	65.78	49.188	49.41	47.178	4.894	5.65	3.307	-3.3737	2.99194e-92	1.53476e-90	down
TRINITY_DN13238_c1_g1	453.51	483.43	536.39	7.59	15.68	7.92	24.914	27.62	28.077	0.372	0.777	0.398	-5.64683	4.41529e-92	2.26314e-90	down
TRINITY_DN36251_c0_g1	1655.33	1632.92	2045.52	370.43	267.69	297.26	90.94	93.294	107.069	18.156	13.261	14.945	-2.63314	5.53116e-92	2.83292e-90	down
TRINITY_DN20695_c0_g1	748.9	836.55	962.44	166.14	164.61	139.11	41.143	47.795	50.377	8.143	8.155	6.994	-2.5607	6.34485e-92	3.24718e-90	down
TRINITY_DN348_c0_g1	605.12	582.36	653.6	197.1	171.86	157.21	33.244	33.272	34.211	9.661	8.514	7.904	-1.93023	6.388e-92	3.26675e-90	down
TRINITY_DN2562_c0_g1	1150.01	1079.56	1206.94	592.09	559.68	585.47	63.179	61.678	63.175	29.021	27.726	29.436	-1.10703	8.21107e-92	4.19583e-90	down
TRINITY_DN9531_c0_g1	535.72	527.11	560.2	150.97	164.41	155.13	29.431	30.116	29.323	7.4	8.145	7.8	-1.91089	8.36264e-92	4.27001e-90	down
TRINITY_DN19465_c0_g1	1499.51	1355.78	1472.82	528.18	602.79	524.02	82.38	77.46	77.092	25.889	29.862	26.346	-1.51002	9.03993e-92	4.6123e-90	down
TRINITY_DN77469_c0_g1	1032.81	984.48	1076.42	234.64	283.56	207.72	56.74	56.247	56.343	11.501	14.048	10.444	-2.21207	1.35055e-91	6.88544e-90	down
TRINITY_DN3223_c0_g1	903.57	827.93	932.79	2147.68	2088.4	1917.37	49.64	47.302	48.825	105.268	103.459	96.4	1.08426	1.37317e-91	6.99542e-90	up
TRINITY_DN14522_c0_g1	735.32	689.91	757.08	1645.86	1636.9	1525.12	40.397	39.417	39.628	80.671	81.092	76.678	1.01687	1.72065e-91	8.75889e-90	up
TRINITY_DN68550_c0_g1	330.19	332.93	363.51	27.56	27.44	29.03	18.14	19.022	19.027	1.351	1.359	1.459	-3.73454	1.81773e-91	9.246e-90	down
TRINITY_DN4675_c1_g1	587.72	585.29	596.31	187.71	176.76	175.3	32.288	33.44	31.213	9.201	8.757	8.814	-1.83565	1.86199e-91	9.46392e-90	down
TRINITY_DN109553_c0_g1	707.79	620.9	658.04	4.59	4.7	11.12	38.884	35.474	34.444	0.225	0.233	0.559	-6.68725	2.00478e-91	1.01819e-89	down
TRINITY_DN1249_c0_g1	1267.79	1315.4	1368.52	651.79	650.6	609.59	69.649	75.153	71.633	31.947	32.231	30.649	-1.17024	2.08353e-91	1.05738e-89	down
TRINITY_DN3776_c2_g1	1307.56	1261.26	1592.24	3753.6	3745.88	3669.06	71.834	72.06	83.343	183.982	185.57	184.47	1.30446	2.58672e-91	1.31174e-89	up
TRINITY_DN7104_c1_g1	391.75	399.56	453.48	13.18	14.89	9.99	21.522	22.828	23.737	0.646	0.738	0.502	-5.15619	3.17994e-91	1.61135e-89	down
TRINITY_DN9450_c0_g1	65.77	61.85	73.23	442.92	461.3	450.69	3.613	3.534	3.833	21.709	22.853	22.66	2.63089	3.36967e-91	1.70619e-89	up
TRINITY_DN27862_c0_g1	72.46	76.17	88.36	545.96	506.37	477.46	3.981	4.352	4.625	26.76	25.086	24.005	2.57283	3.50792e-91	1.77484e-89	up
TRINITY_DN106_c2_g1	920.58	948.14	1055.84	2272.49	2285.54	2109.45	50.575	54.171	55.266	111.386	113.226	106.057	1.06595	4.65261e-91	2.35221e-89	up
TRINITY_DN18983_c0_g1	581.41	599.98	657.63	157.96	176.56	175.11	31.941	34.279	34.423	7.742	8.747	8.804	-1.97259	4.67163e-91	2.36004e-89	down
TRINITY_DN2742_c0_g1	372.82	349.82	389.13	13.98	15.29	15.08	20.482	19.986	20.368	0.685	0.757	0.758	-4.782	4.8946e-91	2.47081e-89	down
TRINITY_DN858_c9_g1	515.83	544	604.18	84.67	110.52	91.8	28.339	31.08	31.624	4.15	5.475	4.615	-2.6525	5.22599e-91	2.6361e-89	down
TRINITY_DN5712_c0_g1	4822.6	4675.02	5243.31	11400.6	11008.9	9896	264.942	267.099	274.452	558.797	545.382	497.543	1.00893	5.3493e-91	2.69626e-89	up
TRINITY_DN4748_c1_g1	70.17	56.9	81.7	516.8	472.47	484.06	3.855	3.251	4.276	25.331	23.406	24.337	2.69569	5.35787e-91	2.69853e-89	up
TRINITY_DN10996_c0_g1	746.79	661.83	703.83	219.86	216.35	221.1	41.027	37.812	36.841	10.776	10.718	11.117	-1.8085	5.47975e-91	2.75784e-89	down
TRINITY_DN18058_c0_g1	1004.14	964.66	1060.28	482.45	497.95	487.07	55.165	55.114	55.499	23.647	24.668	24.489	-1.16856	8.99631e-91	4.52423e-89	down
TRINITY_DN16279_c0_g1	356.76	390.75	326.4	1648.85	1635.33	1520.78	19.6	22.325	17.085	80.818	81.014	76.46	2.03444	1.17006e-90	5.87533e-89	up
TRINITY_DN14370_c0_g1	385.25	345.96	418.99	38.14	37.82	48.07	21.165	19.766	21.931	1.869	1.874	2.417	-3.33397	1.48321e-90	7.44219e-89	down
TRINITY_DN1966_c0_g1	96.17	97.46	87.55	612.05	539.1	588.48	5.283	5.568	4.583	30	26.707	29.587	2.50548	1.57701e-90	7.9069e-89	up
TRINITY_DN5238_c0_g1	1012.74	880.05	1191.61	206.48	222.81	184.73	55.637	50.28	62.373	10.121	11.038	9.287	-2.4478	1.76963e-90	8.86597e-89	down
TRINITY_DN4385_c0_g1	348.54	306.69	333.66	1012.64	1033.52	1071.6	19.148	17.522	17.465	49.634	51.201	53.877	1.53321	1.83544e-90	9.18876e-89	up
TRINITY_DN7128_c0_g1	177.04	182.62	182.56	669.77	651.98	656.34	9.726	10.434	9.556	32.828	32.299	32.999	1.74185	2.40781e-90	1.20452e-88	up
TRINITY_DN1361_c0_g1	1401.24	1415.98	1519.01	810.75	764.46	780.37	76.981	80.899	79.51	39.739	37.871	39.235	-1.0036	2.96555e-90	1.48131e-88	down
TRINITY_DN1399_c0_g1	3225.97	3009.8	3005.14	7427.13	7400.43	6892.33	177.227	171.959	157.299	364.039	366.617	346.527	1.10796	3.59733e-90	1.79554e-88	up
TRINITY_DN6131_c0_g1	1210.43	1231.71	1349.16	646	647.08	614.68	66.498	70.371	70.619	31.664	32.056	30.905	-1.11323	4.43092e-90	2.20996e-88	down
TRINITY_DN10319_c0_g1	551.2	584.19	712.3	2519.91	2450.94	2187.3	30.282	33.377	37.284	123.513	121.419	109.971	1.83296	4.46131e-90	2.22345e-88	up
TRINITY_DN6160_c2_g1	85.08	96.54	107.12	547.35	532.24	500.27	4.674	5.516	5.607	26.828	26.367	25.152	2.327	5.41489e-90	2.69668e-88	up
TRINITY_DN11516_c0_g1	677.58	652.47	732.68	271.78	246.92	245.8	37.225	37.278	38.351	13.321	12.232	12.358	-1.55379	6.78643e-90	3.37468e-88	down
TRINITY_DN641_c0_g1	232.3	212.72	226.54	809.55	752.7	732.68	12.762	12.153	11.858	39.68	37.289	36.837	1.64931	7.35133e-90	3.65286e-88	up
TRINITY_DN23752_c0_g1	291.18	258.05	346.77	1762.88	1832.67	1470.45	15.997	14.743	18.151	86.407	90.79	73.93	2.37882	1.35568e-89	6.72132e-88	up
TRINITY_DN15778_c0_g1	163.85	162.25	165.22	626.63	647.47	616.95	9.002	9.27	8.648	30.714	32.076	31.018	1.8223	1.98734e-89	9.84569e-88	up
TRINITY_DN5095_c0_g1	1509.84	1369.73	1581.35	790.98	733.3	775.66	82.947	78.257	82.773	38.77	36.328	38.998	-1.07776	2.0965e-89	1.03711e-87	down
TRINITY_DN3872_c1_g1	1005.86	910.34	1006.82	456.5	438.37	440.89	55.259	52.01	52.7	22.375	21.717	22.167	-1.25329	2.11574e-89	1.04585e-87	down
TRINITY_DN507_c1_g1	701.1	699.45	770.4	2088.18	1984.34	1792.97	38.517	39.962	40.325	102.351	98.304	90.145	1.31107	2.17228e-89	1.073e-87	up
TRINITY_DN5236_c0_g1	382.96	354.59	409.1	1055.17	1054.69	1102.89	21.039	20.259	21.414	51.719	52.249	55.45	1.36413	2.21865e-89	1.0951e-87	up
TRINITY_DN872_c0_g1	1870.23	1912.81	2016.47	866.06	902.42	766.99	102.746	109.285	105.549	42.45	44.706	38.562	-1.31761	2.69523e-89	1.32934e-87	down
TRINITY_DN2442_c0_g1	1401.62	1266.21	1523.85	694.33	671.18	653.14	77.002	72.343	79.763	34.032	33.25	32.838	-1.1762	3.50538e-89	1.72764e-87	down
TRINITY_DN9247_c0_g1	20.46	16.89	19.97	397.59	389.58	380.19	1.124	0.965	1.045	19.488	19.3	19.115	4.23426	3.93095e-89	1.93596e-87	up
TRINITY_DN28430_c0_g2	102.48	97.27	86.74	523.39	518.13	505.36	5.63	5.558	4.54	25.654	25.668	25.408	2.31061	4.53056e-89	2.22961e-87	up
TRINITY_DN1851_c0_g1	792.49	794.89	865.21	264.19	287.09	304.23	43.537	45.415	45.288	12.949	14.222	15.296	-1.64216	5.19605e-89	2.55335e-87	down
TRINITY_DN7345_c0_g1	131.54	123.89	134.35	553.35	565.16	549.46	7.226	7.078	7.032	27.122	27.998	27.625	1.97303	7.92857e-89	3.89037e-87	up
TRINITY_DN3068_c0_g1	352.37	345.05	390.14	34.75	47.62	43.35	19.358	19.714	20.421	1.703	2.359	2.18	-3.23071	8.41044e-89	4.12378e-87	down
TRINITY_DN2847_c0_g1	848.7	957.32	841.21	3163.91	3258.51	3136.37	46.625	54.695	44.031	155.078	161.426	157.688	1.72604	1.03649e-88	5.07462e-87	up
TRINITY_DN27378_c0_g1	593.27	605.12	623.34	2502.74	2296.91	2003.89	32.593	34.572	32.628	122.671	113.789	100.75	1.77656	1.05324e-88	5.15283e-87	up
TRINITY_DN8258_c0_g1	979.09	925.75	958.01	429.14	422.11	410.54	53.789	52.891	50.145	21.034	20.911	20.641	-1.30534	1.05704e-88	5.16762e-87	down
TRINITY_DN358_c0_g1	819.25	887.21	832.33	2319.62	2310.24	2204.45	45.008	50.689	43.567	113.695	114.449	110.834	1.30395	1.09822e-88	5.36502e-87	up
TRINITY_DN36057_c0_g1	17.78	10.28	13.72	432.33	438.96	416.2	0.977	0.587	0.718	21.191	21.746	20.925	4.81498	1.25818e-88	6.14192e-87	up
TRINITY_DN672_c0_g1	540.69	547.12	648.15	149.17	144.03	133.83	29.704	31.259	33.926	7.312	7.135	6.729	-2.14503	1.3558e-88	6.61363e-87	down
TRINITY_DN30667_c0_g3	30.4	41.66	39.54	433.13	466.2	416.57	1.67	2.38	2.07	21.23	23.096	20.944	3.43133	1.48091e-88	7.21339e-87	up
TRINITY_DN3670_c0_g1	301.13	275.12	299.36	859.87	845.98	816.94	16.543	15.718	15.67	42.146	41.91	41.073	1.40491	1.66951e-88	8.1261e-87	up
TRINITY_DN230_c0_g1	186.98	192.71	243.49	871.05	875.77	801.67	10.273	11.01	12.745	42.695	43.386	40.306	1.91114	1.74525e-88	8.48853e-87	up
TRINITY_DN3544_c0_g1	959.21	982.28	1028.41	458.29	462.48	440.32	52.696	56.121	53.83	22.463	22.911	22.138	-1.24963	1.78439e-88	8.6726e-87	down
TRINITY_DN25488_c0_g1	132.69	107.92	123.86	579.51	547.72	551.91	7.289	6.166	6.483	28.404	27.134	27.749	2.07985	1.95944e-88	9.51644e-87	up
TRINITY_DN37924_c0_g1	1638.89	1423.68	1653.16	709.1	655.7	607.52	90.037	81.34	86.532	34.757	32.483	30.544	-1.37962	2.46255e-88	1.19512e-86	down
TRINITY_DN5850_c0_g1	542.41	522.16	574.72	182.12	163.63	166.25	29.799	29.833	30.083	8.927	8.106	8.359	-1.80139	2.68086e-88	1.30012e-86	down
TRINITY_DN14720_c0_g1	701.86	664.95	670.75	203.49	171.47	165.12	38.559	37.991	35.109	9.974	8.495	8.302	-2.04355	3.32042e-88	1.60794e-86	down
TRINITY_DN2751_c0_g1	1159.57	1109.29	1214	627.63	609.26	617.32	63.704	63.377	63.545	30.763	30.183	31.037	-1.03239	3.81009e-88	1.84373e-86	down
TRINITY_DN7449_c0_g2	520.04	461.59	507.75	1213.53	1189.12	1178.1	28.57	26.372	26.577	59.481	58.909	59.231	1.14231	4.94511e-88	2.38777e-86	up
TRINITY_DN22590_c0_g2	18.74	17.62	20.98	385.21	383.7	379.06	1.029	1.007	1.098	18.881	19.008	19.058	4.18442	4.98261e-88	2.40413e-86	up
TRINITY_DN7866_c0_g1	58.5	97.46	152.71	5052	5102.35	4327.66	3.214	5.568	7.993	247.622	252.77	217.583	5.44066	6.71865e-88	3.23944e-86	up
TRINITY_DN2124_c0_g1	634.95	617.96	678.61	1440.97	1423.49	1353.02	34.882	35.306	35.521	70.629	70.52	68.026	1.00332	8.14264e-88	3.92319e-86	up
TRINITY_DN7402_c0_g1	267.67	225.01	306.63	1334.34	1293.37	1127.58	14.705	12.856	16.05	65.402	64.074	56.691	2.11001	8.713e-88	4.19496e-86	up
TRINITY_DN8710_c0_g1	294.24	263.74	303.4	902.61	908.3	829.38	16.165	15.068	15.881	44.241	44.997	41.699	1.4938	1.58608e-87	7.62529e-86	up
TRINITY_DN809_c0_g1	1515.38	1334.49	1521.63	3399.35	3247.15	3039.3	83.251	76.244	79.647	166.618	160.863	152.807	1.02504	1.78595e-87	8.57387e-86	up
TRINITY_DN3386_c0_g1	277.04	290.9	308.24	913.99	849.12	855.39	15.22	16.62	16.134	44.799	42.065	43.007	1.45637	1.96672e-87	9.43489e-86	up
TRINITY_DN16663_c0_g1	894.01	950.16	982.01	224.05	210.07	160.6	49.115	54.286	51.402	10.982	10.407	8.074	-2.37291	2.76603e-87	1.32503e-85	down
TRINITY_DN6173_c1_g2	1111.78	1010.91	1004.81	3624.4	3676.51	3164.65	61.078	57.757	52.595	177.649	182.134	159.109	1.61709	3.25494e-87	1.55811e-85	up
TRINITY_DN12249_c0_g2	88.9	85.53	106.31	518.2	488.35	477.27	4.884	4.886	5.565	25.399	24.193	23.996	2.27756	3.78668e-87	1.81135e-85	up
TRINITY_DN11325_c1_g1	302.66	296.96	296.94	907.6	861.66	847.85	16.627	16.966	15.543	44.486	42.687	42.628	1.42176	3.94502e-87	1.88574e-85	up
TRINITY_DN8609_c2_g1	770.5	699.45	696.77	1880.1	1882.25	1891.93	42.329	39.962	36.471	92.152	93.246	95.121	1.26045	4.43094e-87	2.1165e-85	up
TRINITY_DN4528_c1_g1	169.59	169.59	159.57	658.78	695.68	673.49	9.317	9.689	8.352	32.29	34.464	33.861	1.89652	4.85617e-87	2.31795e-85	up
TRINITY_DN3433_c0_g1	172.65	179.31	183.57	790.78	887.33	763.41	9.485	10.245	9.609	38.76	43.958	38.382	2.06389	6.14883e-87	2.93286e-85	up
TRINITY_DN4094_c0_g1	991.13	966.13	1071.78	453.7	427.99	475.2	54.451	55.198	56.1	22.238	21.203	23.892	-1.28072	9.01171e-87	4.29533e-85	down
TRINITY_DN1140_c0_g1	1045.81	1018.44	1163.57	543.96	511.86	515.72	57.455	58.187	60.905	26.662	25.358	25.929	-1.16028	1.09557e-86	5.21072e-85	down
TRINITY_DN4649_c0_g1	612.38	612.82	676.6	1496.89	1550.28	1423.52	33.643	35.013	35.415	73.37	76.801	71.57	1.11041	1.26927e-86	6.03255e-85	up
TRINITY_DN28272_c0_g1	3645.06	3564.81	3985.74	1348.72	1321	1062.17	200.251	203.669	208.627	66.107	65.442	53.403	-1.70855	1.32127e-86	6.27523e-85	down
TRINITY_DN4561_c1_g1	65.77	98.93	94.81	906.2	919.27	775.47	3.613	5.652	4.963	44.417	45.541	38.988	3.19704	1.91749e-86	9.10043e-85	up
TRINITY_DN5725_c0_g1	544.89	555.19	601.75	1339.93	1385.28	1296.66	29.935	31.72	31.498	65.676	68.627	65.192	1.11794	2.36514e-86	1.1217e-84	up
TRINITY_DN456_c0_g1	759.03	681.28	849.48	226.65	220.07	241.46	41.699	38.924	44.464	11.109	10.902	12.14	-1.85455	2.45622e-86	1.16407e-84	down
TRINITY_DN6095_c0_g1	437.06	417.73	456.31	1136.64	1074.09	1134.93	24.011	23.866	23.885	55.712	53.21	57.061	1.22914	3.41465e-86	1.61714e-84	up
TRINITY_DN4568_c0_g2	411.06	355.88	383.28	53.92	53.3	50.14	22.583	20.332	20.062	2.643	2.641	2.521	-2.99604	3.58978e-86	1.69887e-84	down
TRINITY_DN9455_c0_g1	820.02	790.67	855.53	334.88	357.05	306.87	45.05	45.174	44.781	16.414	17.688	15.429	-1.42722	5.03747e-86	2.38231e-84	down
TRINITY_DN49862_c0_g1	173.98	203.17	196.08	906	822.66	783.76	9.558	11.608	10.263	44.407	40.755	39.405	2.00816	5.90647e-86	2.79129e-84	up
TRINITY_DN14501_c0_g1	537.44	564.74	602.56	118.62	123.46	90.29	29.526	32.265	31.54	5.814	6.116	4.539	-2.48431	6.59981e-86	3.11674e-84	down
TRINITY_DN2846_c0_g1	69.4	72.86	68.99	554.54	529.11	465.02	3.813	4.163	3.611	27.181	26.212	23.38	2.75147	7.12962e-86	3.36456e-84	up
TRINITY_DN4365_c1_g1	980.24	888.5	969.91	335.68	377.04	317.8	53.852	50.763	50.768	16.453	18.678	15.978	-1.58374	7.61406e-86	3.59063e-84	down
TRINITY_DN27353_c0_g1	468.99	413.51	474.26	1122.27	1117.39	1123.62	25.765	23.625	24.824	55.008	55.356	56.492	1.18703	8.80742e-86	4.14752e-84	up
TRINITY_DN17274_c0_g1	289.65	263.19	308.64	1160.01	1103.48	968.87	15.913	15.037	16.155	56.858	54.666	48.712	1.78379	8.95389e-86	4.21352e-84	up
TRINITY_DN51822_c0_g1	1103.36	1124.15	1202.9	489.04	446.6	507.62	60.616	64.227	62.964	23.97	22.125	25.522	-1.3709	9.19756e-86	4.32513e-84	down
TRINITY_DN518_c0_g1	66.73	70.84	75.04	443.32	434.46	418.46	3.666	4.048	3.928	21.729	21.523	21.039	2.48107	9.36471e-86	4.40062e-84	up
TRINITY_DN2182_c0_g1	873.17	892.17	945.5	383.41	350.58	386.79	47.97	50.972	49.49	18.793	17.368	19.447	-1.39704	9.4277e-86	4.4271e-84	down
TRINITY_DN8805_c0_g1	1168.56	1164.9	1197.05	564.53	509.12	485.56	64.198	66.554	62.658	27.67	25.222	24.413	-1.30269	9.71458e-86	4.5586e-84	down
TRINITY_DN2995_c0_g1	977.75	952.73	1028.61	498.83	474.82	488.96	53.715	54.433	53.841	24.45	23.523	24.583	-1.13951	1.07662e-85	5.04851e-84	down
TRINITY_DN7174_c1_g1	195.78	213.82	221.3	984.48	962.19	828.44	10.756	12.216	11.583	48.254	47.667	41.651	2.01209	1.26785e-85	5.94105e-84	up
TRINITY_DN8323_c0_g1	442.99	453.7	474.26	106.04	110.13	115.36	24.337	25.921	24.824	5.197	5.456	5.8	-2.17341	1.35945e-85	6.36582e-84	down
TRINITY_DN64269_c0_g4	1034.53	838.57	1029.01	5.99	6.07	2.07	56.835	47.91	53.862	0.294	0.301	0.104	-7.817	2.54497e-85	1.19088e-83	down
TRINITY_DN12709_c1_g2	527.5	480.5	544.46	154.36	147.95	156.64	28.979	27.452	28.499	7.566	7.33	7.875	-1.87981	3.07517e-85	1.43696e-83	down
TRINITY_DN8214_c0_g1	17.59	18.72	17.75	422.55	423.68	370.96	0.966	1.07	0.929	20.711	20.989	18.651	4.3453	3.78162e-85	1.76583e-83	up
TRINITY_DN66518_c0_g1	931.48	818.2	852.3	198.89	183.82	227.14	51.173	46.746	44.612	9.749	9.106	11.42	-2.21528	4.98123e-85	2.32437e-83	down
TRINITY_DN11142_c0_g1	1242.17	1219.23	1262.41	671.56	658.05	648.42	68.242	69.658	66.079	32.916	32.6	32.601	-1.03582	6.55013e-85	3.05431e-83	down
TRINITY_DN2644_c0_g1	379.32	371.29	415.76	1381.07	1402.72	1188.84	20.839	21.213	21.762	67.693	69.491	59.771	1.64556	7.83228e-85	3.64963e-83	up
TRINITY_DN11479_c0_g1	342.42	321.74	374	988.07	1023.92	931.54	18.812	18.382	19.577	48.43	50.725	46.835	1.38163	9.82078e-85	4.56982e-83	up
TRINITY_DN8266_c0_g1	41.68	42.21	55.48	486.85	426.22	419.59	2.29	2.412	2.904	23.863	21.115	21.096	3.13912	1.07548e-84	5.00092e-83	up
TRINITY_DN10430_c0_g1	1246.95	1161.78	1504.69	390.6	417.8	377.18	68.504	66.376	78.76	19.145	20.698	18.963	-1.84191	1.15843e-84	5.37917e-83	down
TRINITY_DN13595_c0_g1	6423.64	6278.01	7117.77	3632.59	3523.46	3121.86	352.899	358.683	372.567	178.05	174.552	156.958	-1.07016	1.26899e-84	5.88842e-83	down
TRINITY_DN1645_c0_g1	496.71	500.5	558.18	148.17	124.83	141.75	27.288	28.595	29.217	7.263	6.184	7.127	-2.02817	1.62355e-84	7.52843e-83	down
TRINITY_DN7116_c0_g1	767.82	760.75	831.93	321.5	333.73	338.91	42.182	43.464	43.546	15.758	16.533	17.04	-1.36913	1.85615e-84	8.60103e-83	down
TRINITY_DN10167_c0_g1	50.47	64.24	61.53	493.64	451.31	433.35	2.773	3.67	3.221	24.196	22.358	21.788	2.845	2.0517e-84	9.50057e-83	up
TRINITY_DN10753_c0_g1	931.67	822.24	945.3	353.65	320.6	358.89	51.184	46.977	49.48	17.334	15.882	18.044	-1.50615	2.16201e-84	1.00044e-82	down
TRINITY_DN9092_c0_g1	278.95	307.97	286.45	925.97	938.09	923.82	15.325	17.595	14.994	45.386	46.473	46.447	1.55117	2.73958e-84	1.26682e-82	up
TRINITY_DN3557_c0_g1	812.75	704.96	753.05	1920.83	2019.03	1918.88	44.651	40.277	39.417	94.149	100.023	96.476	1.24435	2.84908e-84	1.31654e-82	up
TRINITY_DN11630_c0_g1	377.22	324.31	358.87	44.33	41.54	39.02	20.724	18.529	18.785	2.173	2.058	1.962	-3.20692	3.12066e-84	1.44004e-82	down
TRINITY_DN2202_c1_g1	1302.78	1251.34	1291.46	682.75	667.07	667.27	71.571	71.493	67.599	33.465	33.046	33.549	-1.05425	5.27283e-84	2.43149e-82	down
TRINITY_DN5270_c0_g1	604.35	589.15	595.9	1485.51	1410.75	1352.45	33.202	33.66	31.192	72.812	69.889	67.998	1.12417	5.39085e-84	2.48419e-82	up
TRINITY_DN797_c0_g1	1088.83	1115.71	1255.55	530.78	482.27	470.86	59.818	63.744	65.72	26.016	23.892	23.674	-1.34425	6.01659e-84	2.77063e-82	down
TRINITY_DN14451_c0_g1	3352.34	3331.9	3201.22	1510.67	1390.37	1326.25	184.17	190.362	167.562	74.045	68.879	66.68	-1.35167	9.26425e-84	4.26322e-82	down
TRINITY_DN12002_c0_g1	1446.17	1375.6	1599.9	3937.92	3664.75	3359.93	79.449	78.592	83.744	193.016	181.551	168.928	1.1873	1.11857e-83	5.14386e-82	up
TRINITY_DN18967_c0_g1	348.16	327.79	373.2	993.27	941.03	1008.07	19.127	18.728	19.534	48.685	46.618	50.683	1.36559	1.22722e-83	5.63961e-82	up
TRINITY_DN4558_c0_g1	1181.75	1056.61	1193.62	585.7	553.8	565.11	64.923	60.368	62.478	28.708	27.435	28.412	-1.13214	1.28827e-83	5.91612e-82	down
TRINITY_DN8775_c0_g1	1062.64	1007.24	1117.37	566.92	562.42	540.98	58.379	57.547	58.487	27.788	27.862	27.199	-1.05499	1.47845e-83	6.78477e-82	down
TRINITY_DN1314_c0_g1	79.54	81.67	88.96	517.4	599.26	573.4	4.369	4.666	4.657	25.36	29.687	28.829	2.62853	1.63513e-83	7.49864e-82	up
TRINITY_DN5641_c0_g1	178.95	174.91	216.66	688.14	680	656.15	9.831	9.993	11.34	33.729	33.687	32.989	1.70375	1.71884e-83	7.8771e-82	up
TRINITY_DN27043_c0_g1	1612.7	1432.86	1702.99	527.39	615.92	517.61	88.598	81.864	89.14	25.85	30.513	26.024	-1.63668	1.78089e-83	8.15585e-82	down
TRINITY_DN5742_c0_g2	1753.8	1512.7	1742.93	802.96	721.94	754.55	96.349	86.425	91.231	39.357	35.765	37.936	-1.25796	2.05278e-83	9.39457e-82	down
TRINITY_DN3528_c0_g1	1119.42	1041.75	1067.14	479.46	445.43	424.87	61.498	59.518	55.858	23.501	22.067	21.361	-1.38294	2.18371e-83	9.98694e-82	down
TRINITY_DN51610_c0_g1	11.28	17.25	11.5	453.7	468.16	403.76	0.62	0.986	0.602	22.238	23.193	20.3	4.92677	2.24714e-83	1.02699e-81	up
TRINITY_DN1642_c0_g2	370.34	352.76	422.42	1114.08	1031.37	1012.41	20.345	20.154	22.111	54.606	51.094	50.901	1.34094	2.28423e-83	1.04323e-81	up
TRINITY_DN18775_c0_g1	579.5	543.63	594.69	188.11	203.61	183.22	31.836	31.059	31.128	9.22	10.087	9.212	-1.70268	2.42908e-83	1.10862e-81	down
TRINITY_DN18475_c0_g1	3509.31	3484.79	4083.17	1430.99	1441.91	1192.04	192.793	199.097	213.727	70.14	71.432	59.933	-1.56838	2.46215e-83	1.12295e-81	down
TRINITY_DN42_c1_g1	1215.59	1192.8	1281.17	643.61	681.76	639.75	66.782	68.148	67.061	31.546	33.775	32.165	-1.03122	4.2991e-83	1.95941e-81	down
TRINITY_DN4843_c0_g1	624.24	547.12	642.71	201.09	179.31	175.11	34.294	31.259	33.641	9.856	8.883	8.804	-1.83075	4.55852e-83	2.07623e-81	down
TRINITY_DN4328_c0_g2	109.93	92.32	76.25	878.84	759.56	762.65	6.04	5.274	3.991	43.076	37.629	38.344	2.98431	4.57861e-83	2.08253e-81	up
TRINITY_DN13754_c0_g1	667.45	709.55	748.81	2226.16	2043.92	1893.43	36.668	40.539	39.195	109.115	101.256	95.197	1.4114	6.22103e-83	2.82764e-81	up
TRINITY_DN19057_c0_g1	638.2	593.92	688.09	243.62	241.82	234.3	35.061	33.933	36.017	11.941	11.98	11.78	-1.53714	7.19408e-83	3.26769e-81	down
TRINITY_DN17698_c0_g1	70.74	71.95	72.02	423.15	432.69	420.72	3.886	4.111	3.77	20.74	21.435	21.153	2.44737	7.84347e-83	3.56023e-81	up
TRINITY_DN6547_c0_g1	131.54	119.48	134.75	551.95	549.68	513.84	7.226	6.826	7.053	27.054	27.231	25.834	1.94303	8.51232e-83	3.8612e-81	up
TRINITY_DN16664_c0_g1	28.87	22.21	21.99	586.29	509.12	445.41	1.586	1.269	1.151	28.737	25.222	22.394	4.27381	8.67566e-83	3.93261e-81	up
TRINITY_DN13861_c0_g1	539.16	517.94	569.88	1240.88	1196.17	1185.07	29.62	29.591	29.829	60.822	59.258	59.582	1.03183	9.10391e-83	4.12393e-81	up
TRINITY_DN9361_c0_g1	380.66	379.92	389.54	1011.64	967.48	954.73	20.913	21.706	20.39	49.585	47.929	48.001	1.22672	1.04456e-82	4.72848e-81	up
TRINITY_DN1685_c0_g1	127.33	142.42	151.09	613.45	629.44	569.82	6.995	8.137	7.909	30.068	31.182	28.649	1.98609	1.0735e-82	4.85619e-81	up
TRINITY_DN7137_c0_g1	737.81	717.07	744.98	292.75	302.18	268.61	40.533	40.969	38.995	14.349	14.97	13.505	-1.47194	1.8362e-82	8.28389e-81	down
TRINITY_DN11692_c0_g1	1868.89	1772.04	1746.36	815.74	752.31	731.55	102.672	101.242	91.41	39.983	37.269	36.78	-1.35301	2.28427e-82	1.02984e-80	down
TRINITY_DN6792_c0_g1	1075.64	995.5	1056.05	499.83	509.51	499.14	59.093	56.876	55.277	24.499	25.241	25.095	-1.17474	2.48548e-82	1.11962e-80	down
TRINITY_DN6471_c0_g1	1402.96	1449.56	1595.06	774.6	723.5	751.53	77.075	82.818	83.491	37.967	35.842	37.785	-1.10516	2.48677e-82	1.11962e-80	down
TRINITY_DN5645_c0_g1	643.74	667.34	705.64	261.4	242.41	243.54	35.366	38.127	36.936	12.812	12.009	12.244	-1.55624	3.12482e-82	1.40499e-80	down
TRINITY_DN51627_c0_g1	264.8	226.3	269.31	949.73	834.42	880.08	14.547	12.929	14.096	46.551	41.337	44.248	1.6872	3.202e-82	1.43872e-80	up
TRINITY_DN47933_c0_g1	197.69	240.62	270.11	1310.18	1179.52	1351.7	10.861	13.747	14.139	64.218	58.433	67.96	2.31638	4.79859e-82	2.15319e-80	up
TRINITY_DN11080_c0_g1	23.33	29.55	38.13	425.74	398.99	371.52	1.281	1.688	1.996	20.868	19.766	18.679	3.5949	5.37363e-82	2.4096e-80	up
TRINITY_DN4939_c1_g1	1826.45	1824.71	2057.42	1046.78	926.72	953.41	100.341	104.252	107.692	51.308	45.91	47.935	-1.08606	5.75947e-82	2.58088e-80	down
TRINITY_DN2784_c0_g1	351.79	328.53	398.61	977.89	1010.79	957.93	19.327	18.77	20.865	47.931	50.074	48.162	1.3264	5.83275e-82	2.61196e-80	up
TRINITY_DN19751_c0_g1	639.73	572.08	608.21	178.72	152.07	174.36	35.145	32.685	31.836	8.76	7.533	8.766	-1.97291	6.00533e-82	2.68744e-80	down
TRINITY_DN2782_c0_g1	17.21	23.86	19.77	358.45	366.65	365.68	0.945	1.363	1.035	17.569	18.164	18.385	4.03764	7.63941e-82	3.41641e-80	up
TRINITY_DN15398_c0_g1	962.07	903.18	1060.08	390.6	385.27	325.72	52.854	51.601	55.488	19.145	19.086	16.376	-1.53047	1.03993e-81	4.64441e-80	down
TRINITY_DN1997_c1_g1	237.65	223.36	249.94	726.68	735.46	698.94	13.056	12.761	13.083	35.618	36.435	35.141	1.48117	1.44083e-81	6.43054e-80	up
TRINITY_DN6704_c0_g1	241.28	247.77	258.21	771.81	734.09	734	13.256	14.156	13.516	37.83	36.367	36.903	1.46122	1.47727e-81	6.58878e-80	up
TRINITY_DN10164_c0_g1	646.61	555.56	662.27	192.3	200.86	190.95	35.523	31.741	34.665	9.426	9.951	9.6	-1.79669	1.54642e-81	6.89258e-80	down
TRINITY_DN7135_c0_g1	82.98	95.25	115.39	719.69	778.77	636.55	4.559	5.442	6.04	35.275	38.58	32.004	2.74402	1.6348e-81	7.28164e-80	up
TRINITY_DN1905_c0_g1	564.97	562.17	659.25	133.19	157.56	124.03	31.038	32.119	34.507	6.528	7.805	6.236	-2.22707	1.65903e-81	7.38464e-80	down
TRINITY_DN8877_c0_g1	216.05	212.53	216.86	785.19	705.48	753.98	11.869	12.143	11.351	38.486	34.949	37.908	1.6731	2.03049e-81	9.02598e-80	up
TRINITY_DN2286_c0_g1	718.11	639.07	732.27	254.01	227.12	254.66	39.451	36.512	38.33	12.45	11.252	12.803	-1.62713	2.37628e-81	1.0549e-79	down
TRINITY_DN8135_c0_g1	209.93	196.2	226.94	718.89	734.09	667.84	11.533	11.21	11.879	35.236	36.367	33.577	1.62195	2.69126e-81	1.19394e-79	up
TRINITY_DN18557_c0_g1	931.29	903.55	897.29	353.25	364.89	325.72	51.163	51.622	46.967	17.315	18.076	16.376	-1.51229	2.73765e-81	1.21371e-79	down
TRINITY_DN74397_c0_g1	392.32	376.06	408.5	979.29	973.36	943.04	21.553	21.486	21.382	48	48.22	47.413	1.17688	4.28918e-81	1.89904e-79	up
TRINITY_DN4240_c2_g1	1031.67	966.31	1097	544.36	509.12	523.26	56.677	55.209	57.42	26.682	25.222	26.308	-1.09604	4.63771e-81	2.05199e-79	down
TRINITY_DN9649_c0_g1	9.37	17.8	8.88	453.9	470.12	413.75	0.515	1.017	0.465	22.248	23.29	20.802	5.09119	4.90847e-81	2.17035e-79	up
TRINITY_DN1321_c1_g1	596.9	480.68	556.16	1642.06	1750.56	1644.43	32.792	27.463	29.111	80.485	86.723	82.677	1.50221	5.285e-81	2.33528e-79	up
TRINITY_DN1716_c1_g1	543.75	533.35	574.72	1226.51	1225.76	1188.09	29.872	30.472	30.083	60.117	60.724	59.734	1.01731	6.28124e-81	2.77365e-79	up
TRINITY_DN10321_c0_g2	209.16	245.57	210.4	1051.38	1082.12	1152.84	11.491	14.03	11.013	51.533	53.608	57.961	2.17977	6.71988e-81	2.96538e-79	up
TRINITY_DN69685_c0_g1	108.02	98.38	120.63	494.64	489.72	483.68	5.935	5.62	6.314	24.244	24.261	24.318	2.04541	7.53522e-81	3.32078e-79	up
TRINITY_DN11098_c0_g1	1892.98	1715.69	1916.82	882.24	857.54	950.39	103.996	98.023	100.332	43.243	42.483	47.783	-1.16057	9.47011e-81	4.17073e-79	down
TRINITY_DN32652_c0_g2	4356.48	3576.01	3773.12	808.55	635.32	563.41	239.335	204.309	197.497	39.631	31.474	28.327	-2.67031	1.00633e-80	4.42904e-79	down
TRINITY_DN843_c0_g1	1216.74	1299.25	1500.25	516.4	491.09	478.59	66.845	74.23	78.528	25.311	24.329	24.062	-1.55607	1.05035e-80	4.61975e-79	down
TRINITY_DN2001_c2_g1	310.69	300.63	356.86	28.56	23.12	18.66	17.068	17.176	18.679	1.4	1.146	0.938	-3.89248	1.33198e-80	5.8507e-79	down
TRINITY_DN5875_c0_g1	437.83	431.49	473.25	1077.94	1040.18	1046.53	24.053	24.653	24.772	52.835	51.531	52.616	1.11514	1.40584e-80	6.17108e-79	up
TRINITY_DN20356_c0_g2	851.95	768.46	1035.87	210.67	215.95	214.7	46.804	43.905	54.221	10.326	10.698	10.794	-2.16705	1.52023e-80	6.6688e-79	down
TRINITY_DN1317_c0_g1	42.06	42.03	49.63	366.43	374.69	363.04	2.311	2.401	2.598	17.961	18.562	18.253	2.9202	1.7237e-80	7.55639e-79	up
TRINITY_DN57370_c0_g2	1171.24	1227.3	1325.35	626.63	612.98	597.91	64.345	70.12	69.373	30.714	30.367	30.061	-1.14122	2.27663e-80	9.96719e-79	down
TRINITY_DN136_c2_g1	677.2	619.8	715.13	265.19	265.53	265.21	37.204	35.411	37.432	12.998	13.154	13.334	-1.45987	2.36975e-80	1.03681e-78	down
TRINITY_DN3521_c0_g1	1710.39	1701.92	1724.37	795.97	794.25	684.61	93.965	97.236	90.259	39.014	39.347	34.42	-1.29949	2.87766e-80	1.2582e-78	down
TRINITY_DN6910_c0_g1	826.14	833.07	811.95	252.21	198.12	209.23	45.386	47.596	42.5	12.362	9.815	10.519	-2.03235	2.91174e-80	1.27227e-78	down
TRINITY_DN11129_c0_g1	965.13	844.63	879.33	2279.28	2203.43	2113.6	53.022	48.256	46.027	111.718	109.158	106.266	1.17065	2.94767e-80	1.28712e-78	up
TRINITY_DN287_c0_g2	293.1	288.7	315.7	838.9	809.14	795.83	16.102	16.494	16.525	41.119	40.085	40.012	1.32166	3.2647e-80	1.42369e-78	up
TRINITY_DN27157_c0_g1	243.19	224.83	207.58	873.45	818.74	864.25	13.361	12.845	10.865	42.812	40.56	43.452	1.79443	3.38164e-80	1.47372e-78	up
TRINITY_DN6944_c0_g1	196.35	180.23	220.69	682.55	707.43	658.04	10.787	10.297	11.552	33.455	35.046	33.084	1.65648	3.45439e-80	1.50346e-78	up
TRINITY_DN2939_c2_g1	585.43	538.31	552.73	1678.41	1633.76	1460.84	32.162	30.755	28.932	82.267	80.936	73.447	1.38557	4.01786e-80	1.74756e-78	up
TRINITY_DN2830_c0_g1	986.55	1002.84	1048.99	423.55	468.55	447.86	54.198	57.295	54.907	20.76	23.212	22.517	-1.30332	4.23672e-80	1.84035e-78	down
TRINITY_DN18620_c0_g3	433.81	424.15	486.16	1174.19	1104.07	1066.13	23.833	24.233	25.447	57.552	54.695	53.602	1.19242	4.35153e-80	1.88899e-78	up
TRINITY_DN1997_c0_g1	202.28	187.57	211.01	677.55	637.08	650.5	11.113	10.717	11.045	33.21	31.561	32.705	1.58645	5.0323e-80	2.18309e-78	up
TRINITY_DN22035_c0_g1	3127.5	2668.42	2903.07	6806.09	6742.77	6417.32	171.818	152.456	151.956	333.599	334.037	322.645	1.07538	7.5737e-80	3.28132e-78	up
TRINITY_DN3_c1_g1	2.49	0	5.65	2446.82	2506.98	2287.01	0.137	0	0.296	119.93	124.196	114.985	9.6993	9.39911e-80	4.06689e-78	up
TRINITY_DN3474_c0_g1	60.23	55.61	43.17	631.03	681.96	543.81	3.309	3.177	2.26	30.93	33.784	27.341	3.4192	1.07589e-79	4.64923e-78	up
TRINITY_DN10745_c0_g3	415.65	447.83	401.24	15.18	11.76	8.48	22.835	25.586	21.002	0.744	0.582	0.426	-5.30274	1.20386e-79	5.19883e-78	down
TRINITY_DN14578_c1_g1	619.84	726.8	764.75	2245.33	2146.41	2227.64	34.053	41.524	40.03	110.054	106.333	111.999	1.52501	2.42471e-79	1.04643e-77	up
TRINITY_DN10285_c0_g1	1226.49	1263.09	1333.82	564.33	622.97	590.18	67.38	72.164	69.817	27.66	30.862	29.673	-1.22816	3.70687e-79	1.59873e-77	down
TRINITY_DN2621_c0_g1	533.61	437.92	589.05	5.39	7.05	12.44	29.315	25.02	30.833	0.264	0.349	0.625	-6.14153	3.75486e-79	1.61838e-77	down
TRINITY_DN10946_c1_g1	699.95	661.83	741.15	308.52	299.43	284.82	38.454	37.812	38.794	15.122	14.834	14.32	-1.35833	3.87393e-79	1.66862e-77	down
TRINITY_DN4224_c0_g1	841.24	845.36	887.4	318.11	275.53	330.24	46.216	48.298	46.449	15.592	13.65	16.604	-1.60063	4.00772e-79	1.72513e-77	down
TRINITY_DN11207_c0_g1	46.65	57.26	51.84	519	454.84	545.88	2.563	3.272	2.714	25.439	22.533	27.445	3.16094	4.06447e-79	1.74843e-77	up
TRINITY_DN29591_c0_g1	299.6	305.95	362.3	26.36	25.48	26.58	16.459	17.48	18.964	1.292	1.262	1.336	-3.7547	4.16679e-79	1.79129e-77	down
TRINITY_DN7194_c0_g1	5.16	9.36	9.68	501.23	524.4	470.48	0.284	0.535	0.507	24.567	25.979	23.655	5.83818	4.41747e-79	1.89783e-77	up
TRINITY_DN11330_c0_g1	373.97	361.2	424.03	84.07	71.14	75.59	20.545	20.636	22.195	4.121	3.524	3.8	-2.44877	5.01488e-79	2.15033e-77	down
TRINITY_DN17785_c0_g1	230.77	290.54	330.23	1413.02	1427.61	1461.78	12.678	16.599	17.285	69.259	70.724	73.494	2.21515	5.24144e-79	2.24603e-77	up
TRINITY_DN5205_c0_g1	1149.25	1134.98	1171.84	522.79	505.79	438.25	63.137	64.845	61.338	25.625	25.057	22.034	-1.36052	5.34303e-79	2.2881e-77	down
TRINITY_DN537_c0_g1	21.41	20.92	28.04	417.56	433.08	358.52	1.176	1.195	1.468	20.466	21.455	18.025	3.989	6.73747e-79	2.88155e-77	up
TRINITY_DN29820_c0_g1	1209.86	1087.26	1219.24	335.08	313.94	243.35	66.467	62.119	63.819	16.424	15.552	12.235	-2.10267	7.95822e-79	3.40146e-77	down
TRINITY_DN7524_c0_g1	420.05	379.55	416.57	98.45	96.22	98.39	23.076	21.685	21.805	4.825	4.767	4.947	-2.18201	1.02611e-78	4.38294e-77	down
TRINITY_DN397_c0_g1	1619.39	1593.64	1570.86	792.58	799.34	757.75	88.965	91.05	82.224	38.848	39.599	38.098	-1.15009	1.08879e-78	4.64767e-77	down
TRINITY_DN960_c1_g1	1258.42	1146.18	1230.94	571.12	603.97	538.34	69.135	65.485	64.432	27.993	29.92	27.066	-1.20862	1.34627e-78	5.7431e-77	down
TRINITY_DN16859_c0_g1	503.98	478.48	607.6	112.83	91.32	93.12	27.687	27.337	31.804	5.53	4.524	4.682	-2.54104	1.47972e-78	6.30837e-77	down
TRINITY_DN11147_c0_g1	361.54	344.5	394.38	1118.07	1094.07	977.16	19.862	19.682	20.643	54.802	54.2	49.129	1.41278	1.56137e-78	6.64796e-77	up
TRINITY_DN4588_c1_g1	144.16	181.7	153.11	865.06	787.98	828.81	7.92	10.381	8.014	42.401	39.036	41.67	2.24758	1.70015e-78	7.23422e-77	up
TRINITY_DN2634_c1_g1	1462.61	1399.83	1444.57	765.02	685.09	724.95	80.352	79.977	75.614	37.497	33.94	36.449	-1.10979	2.05446e-78	8.73069e-77	down
TRINITY_DN17771_c1_g1	2287.41	1951.72	2235.15	5409.25	5346.33	5796.79	125.665	111.508	116.995	265.133	264.857	291.446	1.23296	2.35152e-78	9.98033e-77	up
TRINITY_DN1933_c0_g1	129.63	132.88	140.4	546.36	515.98	528.54	7.121	7.592	7.349	26.78	25.561	26.574	1.85816	2.46109e-78	1.04387e-76	up
TRINITY_DN9248_c0_g1	108.41	125.91	114.18	632.42	597.3	546.82	5.956	7.193	5.976	30.998	29.59	27.493	2.22655	2.70678e-78	1.14735e-76	up
TRINITY_DN4254_c1_g1	567.45	494.26	588.24	168.54	143.25	146.27	31.175	28.239	30.79	8.261	7.097	7.354	-1.97012	2.71239e-78	1.149e-76	down
TRINITY_DN7349_c0_g1	475.87	485.82	504.72	1153.62	1109.16	1113.63	26.143	27.756	26.419	56.544	54.948	55.99	1.07979	3.30578e-78	1.39859e-76	up
TRINITY_DN27802_c0_g1	1476.95	1331.55	1649.13	641.81	666.28	594.51	81.14	76.076	86.321	31.458	33.008	29.89	-1.34888	3.32822e-78	1.40719e-76	down
TRINITY_DN4741_c1_g1	954.43	970.9	1026.19	464.08	483.05	477.84	52.434	55.471	53.714	22.747	23.93	24.024	-1.17318	3.58392e-78	1.51338e-76	down
TRINITY_DN5217_c0_g1	419.09	458.66	457.32	1210.33	1146.2	1122.49	23.024	26.204	23.937	59.324	56.783	56.436	1.2576	3.92393e-78	1.6559e-76	up
TRINITY_DN8480_c0_g2	107.64	119.48	104.09	518	532.24	527.79	5.914	6.826	5.448	25.39	26.367	26.536	2.12926	4.4455e-78	1.87482e-76	up
TRINITY_DN12022_c0_g1	830.92	787.73	897.69	404.97	391.73	395.27	45.649	45.006	46.988	19.85	19.407	19.873	-1.2006	5.13235e-78	2.16312e-76	down
TRINITY_DN1033_c0_g1	268.81	277.32	288.27	782.59	796.79	774.9	14.768	15.844	15.089	38.359	39.473	38.96	1.37468	5.14298e-78	2.16623e-76	up
TRINITY_DN2872_c1_g1	73.99	69.56	75.04	423.35	404.08	395.84	4.065	3.974	3.928	20.75	20.018	19.902	2.35843	6.48062e-78	2.72792e-76	up
TRINITY_DN12623_c0_g1	484.48	465.08	539.82	1153.82	1127.58	1107.6	26.616	26.571	28.256	56.554	55.86	55.687	1.06461	6.62922e-78	2.78871e-76	up
TRINITY_DN653_c0_g2	418.9	390.93	424.44	100.84	110.13	96.89	23.013	22.335	22.216	4.943	5.456	4.871	-2.12524	7.42695e-78	3.12232e-76	down
TRINITY_DN8440_c0_g2	1373.32	1283.65	1394.54	698.32	681.37	738.71	75.447	73.339	72.995	34.228	33.755	37.14	-1.05848	7.99803e-78	3.36028e-76	down
TRINITY_DN4798_c0_g1	339.75	326.51	349.39	991.87	893.6	915.33	18.665	18.655	18.288	48.616	44.269	46.02	1.33984	8.04217e-78	3.3767e-76	up
TRINITY_DN1774_c0_g1	287.74	290.72	291.5	834.51	794.25	801.86	15.808	16.61	15.258	40.903	39.347	40.315	1.35746	8.35593e-78	3.50623e-76	up
TRINITY_DN17656_c0_g1	107.45	91.77	119.62	494.04	519.11	490.46	5.903	5.243	6.262	24.215	25.717	24.659	2.11468	9.64894e-78	4.04624e-76	up
TRINITY_DN1995_c0_g1	1263.77	1220.14	1229.53	563.33	599.85	576.23	69.429	69.711	64.358	27.611	29.717	28.971	-1.21852	1.18166e-77	4.95213e-76	down
TRINITY_DN5611_c0_g1	4.78	3.12	5.65	909.8	942.59	791.68	0.263	0.178	0.296	44.593	46.696	39.803	7.4387	1.57254e-77	6.57783e-76	up
TRINITY_DN10261_c0_g1	540.69	510.23	579.77	183.72	180.48	153.44	29.704	29.151	30.347	9.005	8.941	7.714	-1.78012	1.58583e-77	6.62924e-76	down
TRINITY_DN38695_c0_g1	436.49	389.83	415.96	95.25	81.91	91.99	23.98	22.272	21.773	4.669	4.058	4.625	-2.33023	1.88336e-77	7.86315e-76	down
TRINITY_DN4210_c0_g1	666.68	673.58	754.46	248.62	267.88	268.61	36.626	38.484	39.491	12.186	13.271	13.505	-1.53637	1.93695e-77	8.08183e-76	down
TRINITY_DN896_c1_g1	607.99	527.66	649.97	1530.24	1491.49	1582.23	33.401	30.147	34.021	75.004	73.888	79.55	1.24487	2.17643e-77	9.06967e-76	up
TRINITY_DN5316_c0_g1	94.07	87	90.78	465.48	452.29	425.62	5.168	4.97	4.752	22.815	22.406	21.399	2.18054	2.83316e-77	1.17991e-75	up
TRINITY_DN13125_c0_g1	69.78	69.38	69.19	405.37	400.36	412.99	3.834	3.964	3.622	19.869	19.834	20.764	2.42696	2.87322e-77	1.19584e-75	up
TRINITY_DN1725_c1_g1	1483.64	1488.47	1510.74	4397.41	4103.32	3659.26	81.508	85.041	79.077	215.538	203.278	183.977	1.31426	2.92024e-77	1.21465e-75	up
TRINITY_DN10824_c0_g1	441.46	389.65	427.26	1104.89	1164.82	1069.52	24.253	22.262	22.364	54.156	57.705	53.773	1.28594	3.05182e-77	1.26859e-75	up
TRINITY_DN536_c0_g1	803.19	769.75	776.85	2047.64	1884.6	1805.78	44.126	43.978	40.663	100.364	93.363	90.79	1.16367	3.70979e-77	1.54113e-75	up
TRINITY_DN1803_c0_g1	464.98	474.99	480.52	2009.1	2016.68	1627.66	25.545	27.138	25.152	98.475	99.906	81.834	1.86715	4.44284e-77	1.84451e-75	up
TRINITY_DN9091_c1_g1	436.68	362.48	419.8	1650.05	1519.12	1353.58	23.99	20.71	21.973	80.877	75.257	68.054	1.76834	4.86063e-77	2.01671e-75	up
TRINITY_DN45772_c0_g1	466.7	463.06	483.74	1089.32	1109.36	1096.29	25.639	26.456	25.321	53.393	54.958	55.118	1.09718	7.62713e-77	3.16258e-75	up
TRINITY_DN15519_c0_g1	381.81	367.44	423.02	93.06	74.27	81.43	20.976	20.993	22.142	4.561	3.679	4.094	-2.3628	7.9565e-77	3.2971e-75	down
TRINITY_DN1601_c6_g1	64.62	70.66	64.75	573.51	554.19	462.76	3.55	4.037	3.389	28.111	27.455	23.266	2.85933	9.33356e-77	3.86534e-75	up
TRINITY_DN3887_c0_g1	1579.24	1522.61	1804.86	771.61	753.88	663.88	86.76	86.992	94.472	37.82	37.347	33.378	-1.28574	9.91004e-77	4.10153e-75	down
TRINITY_DN8422_c0_g1	3952.3	3800.1	5270.14	1088.32	1067.42	1159.43	217.13	217.112	275.856	53.344	52.88	58.293	-2.09085	1.06857e-76	4.41705e-75	down
TRINITY_DN21798_c0_g1	397.1	389.83	398.01	7.59	7.84	7.73	21.816	22.272	20.833	0.372	0.388	0.389	-5.74953	1.08528e-76	4.48336e-75	down
TRINITY_DN7389_c0_g1	325.02	325.22	352.02	879.04	849.51	869.34	17.856	18.581	18.426	43.086	42.085	43.708	1.25183	1.13473e-76	4.68473e-75	up
TRINITY_DN2300_c0_g1	89.1	72.31	71.61	495.24	490.11	441.83	4.895	4.131	3.748	24.274	24.28	22.214	2.4907	1.31446e-76	5.42339e-75	up
TRINITY_DN5119_c0_g1	1028.61	999.53	1141.17	555.74	557.13	524.21	56.509	57.107	59.733	27.24	27.6	26.356	-1.07571	1.31602e-76	5.42647e-75	down
TRINITY_DN14258_c0_g1	2295.06	2343.56	2480.04	1159.61	1142.87	979.8	126.085	133.895	129.813	56.838	56.618	49.261	-1.24076	1.72381e-76	7.10356e-75	down
TRINITY_DN9155_c0_g1	1162.44	1076.44	1177.69	607.86	545.18	528.73	63.862	61.5	61.644	29.794	27.008	26.583	-1.14531	1.84915e-76	7.61536e-75	down
TRINITY_DN2910_c0_g1	570.9	578.14	593.28	1374.48	1457.39	1341.14	31.364	33.031	31.054	67.37	72.199	67.429	1.13668	2.02418e-76	8.33102e-75	up
TRINITY_DN17986_c0_g1	703.58	650.08	699.19	285.16	286.31	279.73	38.653	37.141	36.598	13.977	14.184	14.064	-1.39346	2.06263e-76	8.48402e-75	down
TRINITY_DN10704_c0_g1	321.97	271.45	254.58	1214.72	1203.62	1257.83	17.688	15.509	13.326	59.539	59.627	63.24	1.99186	2.1179e-76	8.70601e-75	up
TRINITY_DN7787_c0_g1	680.45	698.35	735.9	283.56	266.9	239.39	37.382	39.899	38.52	13.899	13.222	12.036	-1.54369	2.31899e-76	9.52674e-75	down
TRINITY_DN751_c3_g2	297.88	306.69	333.86	861.87	884.78	900.63	16.365	17.522	17.475	42.244	43.832	45.281	1.37337	2.39891e-76	9.84897e-75	up
TRINITY_DN6159_c0_g1	649.09	568.41	652.99	1473.92	1514.42	1388.83	35.66	32.475	34.18	72.244	75.024	69.827	1.10448	2.54112e-76	1.04264e-74	up
TRINITY_DN12279_c0_g1	874.7	863.9	1009.24	401.38	413.29	382.65	48.054	49.357	52.827	19.674	20.474	19.238	-1.32073	2.64849e-76	1.08603e-74	down
TRINITY_DN3264_c0_g1	5.54	3.12	2.02	1319.16	1306.7	1092.33	0.305	0.178	0.106	64.658	64.734	54.919	8.27682	2.71241e-76	1.11156e-74	up
TRINITY_DN55994_c0_g1	365.37	372.58	480.11	37.54	39.98	41.66	20.072	21.287	25.131	1.84	1.98	2.094	-3.4625	3.04269e-76	1.24614e-74	down
TRINITY_DN3136_c0_g1	847.36	854.54	891.23	1916.84	1962.2	1776.57	46.552	48.823	46.65	93.953	97.207	89.321	1.00166	3.47533e-76	1.42245e-74	up
TRINITY_DN13233_c0_g1	627.68	555.38	690.11	172.73	137.96	137.04	34.483	31.731	36.123	8.466	6.835	6.89	-2.18516	3.53076e-76	1.44425e-74	down
TRINITY_DN7635_c0_g1	392.9	384.87	411.12	86.67	102.1	84.82	21.585	21.989	21.519	4.248	5.058	4.265	-2.24053	3.57705e-76	1.46229e-74	down
TRINITY_DN38389_c0_g1	108.02	94.89	135.36	575.11	560.26	523.07	5.935	5.421	7.085	28.189	27.755	26.299	2.17332	3.84335e-76	1.57019e-74	up
TRINITY_DN6047_c0_g1	359.25	347.43	361.29	1137.04	1062.52	1207.31	19.736	19.85	18.911	55.732	52.637	60.7	1.55215	4.00355e-76	1.63464e-74	up
TRINITY_DN2993_c0_g1	621.56	559.78	576.94	1392.05	1405.46	1346.42	34.147	31.982	30.199	68.231	69.627	67.694	1.11251	4.70059e-76	1.91806e-74	up
TRINITY_DN11753_c0_g1	752.34	770.3	795.61	302.93	262.99	301.03	41.332	44.01	41.645	14.848	13.028	15.135	-1.54227	4.94453e-76	2.01636e-74	down
TRINITY_DN5150_c0_g1	293.86	290.72	315.1	41.34	44.09	38.08	16.144	16.61	16.493	2.026	2.184	1.914	-2.99418	4.98138e-76	2.03015e-74	down
TRINITY_DN870_c3_g1	1139.31	1035.14	1290.45	376.42	382.13	308.57	62.591	59.141	67.547	18.45	18.931	15.514	-1.81992	5.12183e-76	2.08611e-74	down
TRINITY_DN19783_c0_g1	1335.66	1342.75	1499.24	752.44	674.32	659.54	73.378	76.715	78.475	36.881	33.406	33.16	-1.12487	6.30307e-76	2.56463e-74	down
TRINITY_DN10545_c0_g1	165.38	147.75	182.77	645.2	642.37	581.32	9.086	8.441	9.567	31.624	31.823	29.227	1.79089	7.23065e-76	2.93964e-74	up
TRINITY_DN3681_c0_g1	27.15	28.45	24.21	342.27	320.21	327.23	1.492	1.625	1.267	16.776	15.863	16.452	3.52252	8.99944e-76	3.65652e-74	up
TRINITY_DN61597_c0_g1	120.45	107.74	118.01	549.55	520.29	480.66	6.617	6.155	6.177	26.936	25.775	24.166	2.04105	9.09897e-76	3.6947e-74	up
TRINITY_DN16786_c0_g1	1504.86	1441.3	1428.03	270.58	323.34	364.17	82.674	82.346	74.748	13.263	16.018	18.31	-2.31375	1.22807e-75	4.98364e-74	down
TRINITY_DN22533_c0_g1	1762.4	1656.04	1835.93	902.41	997.66	891.02	96.822	94.615	96.098	44.231	49.424	44.798	-1.03507	1.24225e-75	5.03811e-74	down
TRINITY_DN2939_c1_g1	265.76	249.79	299.77	785.39	768.58	792.25	14.6	14.271	15.691	38.496	38.075	39.832	1.40169	1.33531e-75	5.41222e-74	up
TRINITY_DN27807_c0_g1	162.32	121.68	145.65	708.11	753.09	654.46	8.918	6.952	7.624	34.708	37.308	32.904	2.17591	1.43089e-75	5.7961e-74	up
TRINITY_DN2021_c0_g1	78.01	79.84	82.3	422.75	421.72	400.18	4.285	4.561	4.308	20.721	20.892	20.12	2.25192	1.54009e-75	6.23466e-74	up
TRINITY_DN2257_c0_g1	785.6	784.06	792.59	346.46	341.37	341.93	43.159	44.796	41.487	16.982	16.912	17.191	-1.32305	1.74972e-75	7.07898e-74	down
TRINITY_DN25_c0_g1	3724.21	4265.92	4621.99	829.52	824.23	589.42	204.599	243.725	241.93	40.659	40.832	29.635	-2.61606	1.76082e-75	7.11957e-74	down
TRINITY_DN1059_c0_g1	77.24	59.65	71.21	444.71	402.71	425.81	4.243	3.408	3.727	21.798	19.95	21.409	2.49221	2.03668e-75	8.22995e-74	up
TRINITY_DN10019_c0_g1	839.14	799.48	845.04	353.65	312.17	356.44	46.1	45.677	44.232	17.334	15.465	17.921	-1.40384	2.17234e-75	8.77281e-74	down
TRINITY_DN12373_c0_g1	977.94	949.43	1015.09	513.21	497.56	517.23	53.726	54.244	53.133	25.155	24.649	26.005	-1.06804	2.2639e-75	9.13706e-74	down
TRINITY_DN5279_c0_g1	1190.55	1169.49	1371.95	601.47	580.06	527.79	65.406	66.817	71.812	29.481	28.736	26.536	-1.24873	2.38412e-75	9.61644e-74	down
TRINITY_DN17249_c0_g1	381.04	365.05	388.93	47.93	37.43	59.56	20.934	20.857	20.358	2.349	1.854	2.995	-3.09117	2.47439e-75	9.97449e-74	down
TRINITY_DN4068_c0_g1	754.44	727.53	792.59	351.66	332.95	351.73	41.447	41.566	41.487	17.236	16.494	17.684	-1.25616	2.49676e-75	1.00586e-73	down
TRINITY_DN25061_c0_g1	70.17	83.51	95.01	526.39	466.2	481.23	3.855	4.771	4.973	25.801	23.096	24.195	2.44186	2.74524e-75	1.10529e-73	up
TRINITY_DN14803_c0_g1	716.39	694.68	784.32	1716.15	1689.61	1535.29	39.357	39.689	41.054	84.117	83.703	77.19	1.04779	3.21204e-75	1.29246e-73	up
TRINITY_DN48177_c0_g1	574.91	574.1	656.02	131.8	166.96	159.09	31.584	32.8	34.338	6.46	8.271	7.999	-2.0997	3.41824e-75	1.3746e-73	down
TRINITY_DN16717_c0_g1	1306.22	1207.11	1191.61	2872.16	2814.45	2775.78	71.76	68.966	62.373	140.778	139.428	139.558	1.0671	3.47233e-75	1.39551e-73	up
TRINITY_DN1599_c11_g1	225.99	218.96	240.66	691.93	681.18	656.34	12.415	12.51	12.597	33.915	33.745	32.999	1.44172	3.52813e-75	1.41708e-73	up
TRINITY_DN4192_c0_g1	250.08	289.07	306.42	922.18	921.82	861.99	13.739	16.515	16.039	45.2	45.667	43.338	1.55603	3.7321e-75	1.4981e-73	up
TRINITY_DN5418_c0_g1	30.59	34.5	46.6	383.01	369.59	344.19	1.681	1.971	2.439	18.773	18.309	17.305	3.17009	4.67182e-75	1.87419e-73	up
TRINITY_DN7370_c0_g1	849.65	870.33	985.24	2287.27	2285.74	2041.03	46.678	49.724	51.571	112.11	113.235	102.617	1.16726	5.4431e-75	2.18228e-73	up
TRINITY_DN681_c5_g1	492.7	484.72	506.94	1133.65	1112.69	1141.72	27.068	27.693	26.535	55.566	55.123	57.402	1.0675	6.18679e-75	2.47747e-73	up
TRINITY_DN7670_c0_g1	78.96	106.82	120.63	690.73	634.34	663.69	4.338	6.103	6.314	33.856	31.425	33.369	2.57364	7.88971e-75	3.1556e-73	up
TRINITY_DN8119_c0_g1	1098.2	1126.91	1260.8	555.94	501.48	479.91	60.333	64.384	65.994	27.249	24.843	24.128	-1.30424	8.45184e-75	3.37841e-73	down
TRINITY_DN17216_c0_g1	704.16	680.37	702.62	295.94	283.76	293.11	38.685	38.872	36.777	14.506	14.057	14.737	-1.38077	1.04641e-74	4.18024e-73	down
TRINITY_DN6077_c0_g1	143.2	134.9	166.63	631.62	612.39	554.55	7.867	7.707	8.722	30.959	30.338	27.881	1.89306	1.35899e-74	5.41921e-73	up
TRINITY_DN6602_c0_g1	24.85	30.65	20.58	356.65	329.81	338.16	1.365	1.751	1.077	17.481	16.339	17.002	3.61009	1.91955e-74	7.64997e-73	up
TRINITY_DN9617_c0_g1	100.76	99.66	108.93	453.3	458.17	444.66	5.535	5.694	5.702	22.218	22.698	22.356	2.00636	2.40192e-74	9.56089e-73	up
TRINITY_DN137_c1_g1	926.51	887.58	981	463.68	480.7	426.56	50.9	50.71	51.349	22.727	23.814	21.446	-1.14984	2.75389e-74	1.09554e-72	down
TRINITY_DN9939_c0_g1	582.18	524.73	595.9	215.67	198.12	203.95	31.983	29.979	31.192	10.571	9.815	10.254	-1.58482	2.95078e-74	1.17316e-72	down
TRINITY_DN27905_c0_g1	2578.98	2209.4	2628.11	1223.31	1216.94	1091.58	141.683	126.23	137.564	59.96	60.287	54.881	-1.19193	3.0235e-74	1.20136e-72	down
TRINITY_DN26648_c0_g1	152	86.08	94.01	1670.62	1980.82	1706.45	8.35	4.918	4.921	81.885	98.13	85.795	3.88931	3.25097e-74	1.29097e-72	up
TRINITY_DN8833_c0_g1	310.69	333.67	344.55	932.16	868.13	894.6	17.068	19.063	18.035	45.69	43.007	44.978	1.32159	3.90136e-74	1.54832e-72	up
TRINITY_DN27606_c0_g1	2720.27	2754.13	2714.45	1335.34	1440.35	1349.63	149.445	157.353	142.083	65.451	71.355	67.855	-1.11357	4.21112e-74	1.67026e-72	down
TRINITY_DN682_c1_g1	40.91	42.95	40.35	342.07	347.84	331.19	2.248	2.454	2.112	16.767	17.232	16.651	2.91825	4.21658e-74	1.67143e-72	up
TRINITY_DN8401_c0_g1	460.39	408	443.8	1106.29	1048.22	1095.16	25.293	23.31	23.23	54.225	51.929	55.061	1.18548	4.32872e-74	1.71486e-72	up
TRINITY_DN9918_c0_g1	24.85	19.09	19.16	393.59	417.6	342.87	1.365	1.091	1.003	19.292	20.688	17.239	4.0726	4.94543e-74	1.95802e-72	up
TRINITY_DN3482_c0_g2	664.2	684.22	735.1	243.62	229.87	191.89	36.489	39.092	38.477	11.941	11.388	9.648	-1.76877	5.48359e-74	2.1698e-72	down
TRINITY_DN7896_c0_g1	1273.71	1093.87	1205.53	441.92	374.69	431.65	69.975	62.496	63.101	21.66	18.562	21.702	-1.63956	5.76647e-74	2.28037e-72	down
TRINITY_DN287_c2_g2	1341.2	1388.81	1291.66	3458.46	3316.32	3222.52	73.683	79.347	67.61	169.515	164.29	162.019	1.18776	5.78858e-74	2.28776e-72	up
TRINITY_DN1750_c0_g1	416.22	410.57	422.82	1011.44	1038.62	1043.89	22.866	23.457	22.132	49.575	51.453	52.484	1.18463	6.55021e-74	2.58724e-72	up
TRINITY_DN29110_c0_g1	1110.63	1187.11	1222.27	441.52	466.01	384.72	61.015	67.823	63.978	21.641	23.086	19.343	-1.56909	6.94539e-74	2.74008e-72	down
TRINITY_DN6795_c0_g1	1050.98	1014.77	1099.22	575.51	589.46	543.62	57.738	57.977	57.536	28.209	29.202	27.332	-1.01196	7.28347e-74	2.87176e-72	down
TRINITY_DN5034_c0_g1	555.79	487.1	535.99	171.54	161.28	153.06	30.534	27.83	28.056	8.408	7.99	7.695	-1.823	7.76967e-74	3.06165e-72	down
TRINITY_DN12017_c0_g1	119.88	120.03	120.63	518.4	503.83	471.43	6.586	6.858	6.314	25.409	24.96	23.702	1.92465	8.08671e-74	3.18469e-72	up
TRINITY_DN57820_c0_g1	377.22	348.35	402.04	89.46	90.14	92.36	20.724	19.902	21.044	4.385	4.466	4.644	-2.17807	1.03174e-73	4.06076e-72	down
TRINITY_DN4176_c0_g2	528.83	526.2	555.16	201.69	191.85	180.77	29.053	30.063	29.059	9.886	9.504	9.088	-1.60876	1.03935e-73	4.0883e-72	down
TRINITY_DN3095_c0_g1	467.27	474.62	496.25	139.38	155.2	140.62	25.671	27.117	25.975	6.832	7.689	7.07	-1.84817	1.11487e-73	4.3828e-72	down
TRINITY_DN2343_c0_g1	383.53	361.2	418.99	1006.45	977.47	918.73	21.07	20.636	21.931	49.331	48.424	46.191	1.19542	1.12873e-73	4.43466e-72	up
TRINITY_DN23638_c0_g1	1495.5	1487.37	1766.33	791.38	783.86	743.43	82.159	84.978	92.455	38.789	38.832	37.377	-1.15611	1.24125e-73	4.87386e-72	down
TRINITY_DN3642_c0_g1	32.5	39.09	37.92	330.89	338.24	331.56	1.786	2.234	1.985	16.218	16.756	16.67	3.07613	1.27773e-73	5.01416e-72	up
TRINITY_DN1491_c2_g1	1088.45	855.46	1055.04	279.37	247.31	280.48	59.797	48.875	55.224	13.693	12.252	14.102	-2.01578	1.32944e-73	5.214e-72	down
TRINITY_DN12085_c0_g1	1015.8	944.84	988.26	498.23	474.43	460.31	55.806	53.982	51.729	24.421	23.503	23.143	-1.16574	1.49042e-73	5.84191e-72	down
TRINITY_DN2103_c0_g1	195.59	164.63	181.56	665.97	613.37	629.39	10.745	9.406	9.503	32.642	30.386	31.644	1.69012	1.54174e-73	6.03954e-72	up
TRINITY_DN488_c0_g1	1425.14	1413.04	1771.37	485.65	456.8	389.81	78.294	80.732	92.719	23.804	22.63	19.598	-1.91062	1.6117e-73	6.30987e-72	down
TRINITY_DN3878_c0_g1	468.61	402.13	401.84	45.53	55.46	58.25	25.744	22.975	21.034	2.232	2.747	2.928	-3.12493	1.93068e-73	7.55425e-72	down
TRINITY_DN159_c10_g1	46.84	38.18	44.38	406.17	421.91	354.94	2.573	2.181	2.323	19.908	20.902	17.845	3.07394	2.14791e-73	8.39928e-72	up
TRINITY_DN3246_c0_g1	999.36	959.34	953.77	2405.09	2225.38	2150.35	54.902	54.81	49.923	117.885	110.245	108.114	1.09458	2.32851e-73	9.10017e-72	up
TRINITY_DN2223_c0_g1	854.43	894.37	957.6	385.21	363.32	399.04	46.94	51.098	50.124	18.881	17.999	20.063	-1.36102	3.74047e-73	1.46012e-71	down
TRINITY_DN999_c0_g1	542.03	544.37	595.3	206.68	199.69	211.87	29.778	31.101	31.16	10.13	9.893	10.652	-1.56387	4.65944e-73	1.81778e-71	down
TRINITY_DN7088_c0_g1	1827.4	1669.81	1754.02	964.11	980.41	911.19	100.393	95.401	91.811	47.256	48.57	45.812	-1.00268	6.94697e-73	2.70863e-71	down
TRINITY_DN7694_c1_g1	522.91	542.16	446.22	43.13	44.88	52.97	28.727	30.976	23.357	2.114	2.223	2.663	-3.54926	7.22267e-73	2.81447e-71	down
TRINITY_DN2120_c0_g1	526.73	410.02	482.13	1620.5	1617.5	1466.87	28.937	23.426	25.236	79.428	80.131	73.75	1.6069	7.79992e-73	3.03764e-71	up
TRINITY_DN41858_c0_g1	156.39	158.39	161.58	643.01	727.62	637.49	8.592	9.049	8.458	31.517	36.046	32.051	1.95359	8.1304e-73	3.16449e-71	up
TRINITY_DN8220_c0_g2	427.89	427.27	438.76	117.82	119.54	126.1	23.507	24.411	22.966	5.775	5.922	6.34	-1.95315	8.3288e-73	3.23982e-71	down
TRINITY_DN46795_c0_g1	640.49	576.67	700.2	1697.98	1555.96	1499.48	35.187	32.947	36.651	83.226	77.082	75.39	1.18794	8.45884e-73	3.28848e-71	up
TRINITY_DN2817_c0_g1	858.26	817.28	923.51	408.97	436.22	416.76	47.151	46.694	48.34	20.045	21.61	20.954	-1.16444	1.51122e-72	5.8682e-71	down
TRINITY_DN28305_c0_g1	483.71	409.28	435.93	1323.16	1425.84	1416.73	26.574	23.384	22.818	64.854	70.636	71.229	1.52574	1.55724e-72	6.04341e-71	up
TRINITY_DN35518_c0_g1	1831.04	1491.04	1852.67	723.48	686.47	671.99	100.593	85.188	96.975	35.461	34.007	33.786	-1.4351	1.65478e-72	6.41447e-71	down
TRINITY_DN25045_c0_g1	605.69	561.62	612.24	237.63	220.27	202.07	33.275	32.087	32.047	11.648	10.912	10.159	-1.55454	1.85943e-72	7.20356e-71	down
TRINITY_DN2005_c0_g1	999.55	976.41	1045.76	538.97	520.48	546.26	54.913	55.785	54.738	26.417	25.785	27.464	-1.03577	2.20346e-72	8.5314e-71	down
TRINITY_DN6011_c0_g1	782.74	770.11	781.49	341.67	332.95	300.65	43.002	43.999	40.906	16.747	16.494	15.116	-1.38195	2.25111e-72	8.71085e-71	down
TRINITY_DN93692_c0_g1	286.6	321.19	363.31	15.98	18.03	17.72	15.745	18.35	19.017	0.783	0.893	0.891	-4.34457	2.35113e-72	9.09257e-71	down
TRINITY_DN62951_c0_g1	410.68	389.1	482.73	90.86	97	80.3	22.562	22.23	25.268	4.453	4.806	4.037	-2.38009	2.90782e-72	1.12325e-70	down
TRINITY_DN12767_c0_g1	1271.23	1073.87	1339.88	439.72	377.82	355.31	69.838	61.353	70.133	21.553	18.717	17.864	-1.77287	2.99563e-72	1.15649e-70	down
TRINITY_DN3731_c0_g2	5693.86	6117.42	6842.41	3112.59	3087.24	2823.85	312.807	349.508	358.154	152.563	152.942	141.975	-1.17008	3.00652e-72	1.16003e-70	down
TRINITY_DN2512_c0_g1	289.85	283.75	339.71	29.75	21.56	17.72	15.923	16.211	17.782	1.458	1.068	0.891	-3.82863	3.01197e-72	1.16146e-70	down
TRINITY_DN10183_c0_g1	31.16	26.25	39.14	402.98	358.22	339.1	1.712	1.499	2.048	19.752	17.746	17.049	3.39627	3.98108e-72	1.53427e-70	up
TRINITY_DN2111_c0_g1	218.15	232.54	229.16	710.3	686.47	714.59	11.985	13.286	11.995	34.815	34.007	35.927	1.51101	4.34867e-72	1.67497e-70	up
TRINITY_DN10971_c0_g1	602.25	570.61	630	251.41	245.15	246.74	33.086	32.601	32.976	12.323	12.145	12.405	-1.40159	5.1537e-72	1.98389e-70	down
TRINITY_DN353_c1_g1	272.26	264.47	266.28	830.92	801.11	874.05	14.957	15.11	13.938	40.727	39.687	43.945	1.52064	6.48622e-72	2.4954e-70	up
TRINITY_DN64648_c0_g1	682.36	663.48	705.44	315.11	288.46	284.06	37.487	37.907	36.925	15.445	14.29	14.282	-1.33188	7.02744e-72	2.70206e-70	down
TRINITY_DN9279_c0_g1	42.83	103.51	83.31	2419.66	2405.67	2215.76	2.353	5.914	4.361	118.599	119.177	111.402	4.80751	9.92539e-72	3.81192e-70	up
TRINITY_DN2478_c0_g1	446.81	394.97	457.52	1097.31	1093.09	1007.13	24.547	22.566	23.948	53.784	54.152	50.636	1.17568	1.22745e-71	4.71139e-70	up
TRINITY_DN6865_c0_g1	425.97	401.39	483.54	1096.71	1035.87	1026.17	23.402	22.933	25.31	53.755	51.317	51.593	1.14673	1.27179e-71	4.8788e-70	up
TRINITY_DN3170_c0_g1	491.74	454.8	483.14	151.17	157.16	140.43	27.015	25.984	25.289	7.409	7.786	7.06	-1.79773	1.2845e-71	4.9247e-70	down
TRINITY_DN14388_c0_g1	1171.24	1083.23	1247.08	667.77	624.54	599.98	64.345	61.888	65.276	32.731	30.94	30.165	-1.00947	1.398e-71	5.35679e-70	down
TRINITY_DN11745_c0_g1	644.7	594.1	686.48	276.77	266.71	261.63	35.418	33.943	35.933	13.566	13.213	13.154	-1.37821	1.45823e-71	5.58437e-70	down
TRINITY_DN46138_c0_g1	422.34	395.15	423.63	122.61	112.48	117.81	23.202	22.576	22.174	6.01	5.572	5.923	-1.93681	1.46024e-71	5.58884e-70	down
TRINITY_DN532_c1_g1	1033.39	1007.98	1223.08	2493.75	2639.06	2520.18	56.772	57.589	64.02	122.23	130.739	126.708	1.10868	1.56356e-71	5.98085e-70	up
TRINITY_DN4964_c0_g1	924.41	1022.48	1039.1	2283.67	2200.89	2228.77	50.785	58.417	54.39	111.934	109.032	112.056	1.0458	1.83906e-71	7.02659e-70	up
TRINITY_DN9316_c0_g1	358.1	343.21	366.74	76.08	73.49	85.58	19.673	19.609	19.196	3.729	3.641	4.303	-2.30693	2.2878e-71	8.73612e-70	down
TRINITY_DN9737_c2_g1	236.5	250.16	290.89	793.57	757.8	753.42	12.993	14.292	15.226	38.897	37.541	37.88	1.44655	2.5479e-71	9.72374e-70	up
TRINITY_DN522_c0_g1	121.98	139.67	120.03	836.91	825.21	680.47	6.701	7.98	6.283	41.021	40.881	34.212	2.48924	2.74594e-71	1.04735e-69	up
TRINITY_DN7994_c0_g1	624.24	591.53	639.68	252.81	266.32	243.91	34.294	33.796	33.483	12.391	13.193	12.263	-1.40534	3.18442e-71	1.21391e-69	down
TRINITY_DN7815_c0_g1	42.25	65.16	87.95	929.96	872.83	904.21	2.321	3.723	4.604	45.582	43.24	45.461	3.67633	3.4716e-71	1.32262e-69	up
TRINITY_DN7816_c0_g1	312.02	296.59	317.72	55.91	43.11	51.84	17.142	16.945	16.631	2.741	2.136	2.606	-2.7412	3.95952e-71	1.50765e-69	down
TRINITY_DN88383_c0_g1	686.18	698.54	737.72	318.91	313.94	309.7	37.697	39.91	38.615	15.631	15.552	15.571	-1.29388	4.07715e-71	1.55155e-69	down
TRINITY_DN10784_c1_g1	856.15	720.38	818.41	2250.32	2271.04	2001.07	47.035	41.157	42.838	110.299	112.507	100.608	1.323	5.18342e-71	1.97029e-69	up
TRINITY_DN33808_c0_g1	158.5	131.96	122.85	930.76	1094.86	874.24	8.707	7.539	6.43	45.621	54.239	43.954	2.68661	5.49671e-71	2.087e-69	up
TRINITY_DN5294_c0_g1	321.2	282.28	336.28	934.16	884	827.87	17.646	16.127	17.602	45.787	43.793	41.623	1.37212	6.09e-71	2.30962e-69	up
TRINITY_DN88908_c0_g1	3.25	8.63	3.63	592.88	641.39	559.27	0.179	0.493	0.19	29.06	31.775	28.118	6.68454	6.1668e-71	2.33657e-69	up
TRINITY_DN2555_c1_g1	1680.57	1671.82	1493.8	524.99	474.24	449.37	92.326	95.517	78.19	25.732	23.494	22.593	-1.8707	6.16806e-71	2.33657e-69	down
TRINITY_DN7118_c0_g1	833.78	868.49	898.09	418.15	407.41	386.98	45.806	49.62	47.009	20.496	20.183	19.456	-1.22468	7.08117e-71	2.68095e-69	down
TRINITY_DN37175_c0_g1	345.48	347.98	340.92	65.7	68.98	64.84	18.98	19.881	17.845	3.22	3.417	3.26	-2.49445	8.64909e-71	3.27271e-69	down
TRINITY_DN795_c0_g3	842.2	744.24	884.58	355.05	367.83	331.94	46.268	42.521	46.302	17.403	18.222	16.689	-1.34959	1.01368e-70	3.83348e-69	down
TRINITY_DN193_c0_g1	868.01	754.33	811.35	1946.19	1885.97	1995.41	47.686	43.097	42.469	95.392	93.431	100.324	1.13726	1.0188e-70	3.85065e-69	up
TRINITY_DN9000_c0_g1	1069.71	1026.51	1227.51	519.8	453.46	466.9	58.768	58.648	64.252	25.478	22.465	23.475	-1.32886	1.28674e-70	4.85783e-69	down
TRINITY_DN31563_c0_g1	636.67	648.25	701	282.16	285.91	261.63	34.977	37.036	36.693	13.83	14.164	13.154	-1.3816	1.39087e-70	5.24798e-69	down
TRINITY_DN8408_c0_g4	1198	1350.64	1496.42	5964.59	5065.7	4748.57	65.815	77.166	78.327	292.353	250.955	238.745	1.84007	1.46293e-70	5.51675e-69	up
TRINITY_DN53083_c0_g1	717.92	681.83	721.38	1529.04	1627.3	1503.25	39.441	38.955	37.759	74.945	80.616	75.579	1.01225	1.64936e-70	6.21625e-69	up
TRINITY_DN42215_c0_g1	603.4	568.04	604.58	247.62	224.97	222.05	33.149	32.454	31.646	12.137	11.145	11.164	-1.47686	2.33236e-70	8.78544e-69	down
TRINITY_DN42379_c0_g2	1121.53	1006.51	1062.9	30.75	20.18	53.91	61.614	57.505	55.636	1.507	1	2.71	-5.04648	2.47141e-70	9.30396e-69	down
TRINITY_DN25432_c0_g1	616.4	450.4	463.17	3000.37	2786.04	2637.61	33.864	25.733	24.244	147.062	138.02	132.612	2.33684	2.4879e-70	9.36073e-69	up
TRINITY_DN4878_c1_g1	316.99	353.49	356.65	976.89	1047.83	981.49	17.415	20.196	18.668	47.882	51.909	49.347	1.42615	2.65907e-70	9.99912e-69	up
TRINITY_DN1756_c0_g1	326.75	322.29	357.46	76.88	69.37	73.51	17.951	18.413	18.711	3.768	3.437	3.696	-2.31562	3.21716e-70	1.20909e-68	down
TRINITY_DN3672_c2_g1	651.96	633.56	690.72	301.73	292.77	287.08	35.817	36.198	36.154	14.789	14.504	14.433	-1.28728	3.78537e-70	1.42184e-68	down
TRINITY_DN1836_c0_g1	138.8	135.82	142.42	524.39	530.48	489.9	7.626	7.76	7.455	25.703	26.28	24.631	1.7654	4.26017e-70	1.59838e-68	up
TRINITY_DN33515_c0_g1	2822.74	2591.15	2864.33	1622.29	1442.7	1385.44	155.075	148.041	149.929	79.516	71.471	69.656	-1.01888	4.28989e-70	1.60862e-68	down
TRINITY_DN32542_c0_g1	474.92	423.23	539.22	1480.51	1308.07	1352.27	26.091	24.181	28.224	72.567	64.802	67.988	1.40578	4.64853e-70	1.74213e-68	up
TRINITY_DN8212_c0_g1	71.51	76.17	85.73	456.89	445.82	396.03	3.928	4.352	4.488	22.395	22.086	19.911	2.3498	5.22847e-70	1.95837e-68	up
TRINITY_DN6048_c0_g1	143.97	124.99	163	562.13	556.15	519.68	7.909	7.141	8.532	27.553	27.552	26.128	1.80107	6.15492e-70	2.30279e-68	up
TRINITY_DN4748_c0_g1	356.19	325.22	377.63	1299.59	1222.82	1060.66	19.568	18.581	19.767	63.699	60.579	53.327	1.63579	6.96541e-70	2.60456e-68	up
TRINITY_DN9998_c0_g2	703.58	651.92	692.13	295.94	280.03	294.43	38.653	37.246	36.228	14.506	13.873	14.803	-1.35824	6.97222e-70	2.60565e-68	down
TRINITY_DN30780_c0_g1	1065.7	1048.35	1265.04	505.02	453.86	463.13	58.547	59.896	66.216	24.753	22.484	23.285	-1.36989	7.07518e-70	2.64264e-68	down
TRINITY_DN24500_c0_g1	88.52	66.07	75.04	437.32	430.73	405.26	4.863	3.775	3.928	21.435	21.338	20.376	2.34563	9.25254e-70	3.4501e-68	up
TRINITY_DN10549_c0_g1	675.48	622	725.82	266.79	286.7	281.05	37.109	35.537	37.992	13.077	14.203	14.13	-1.39834	9.44699e-70	3.52064e-68	down
TRINITY_DN5992_c0_g1	222.74	241.9	234	876.05	931.23	791.68	12.237	13.821	12.249	42.939	46.133	39.803	1.7701	1.18211e-69	4.40294e-68	up
TRINITY_DN48915_c0_g1	76.09	67.91	70.81	440.12	453.46	504.6	4.18	3.88	3.706	21.572	22.465	25.37	2.57887	1.20057e-69	4.46921e-68	up
TRINITY_DN5660_c0_g1	430.18	444.89	439.36	1042.59	1026.66	1016.74	23.633	25.418	22.998	51.102	50.861	51.119	1.10875	1.66489e-69	6.18728e-68	up
TRINITY_DN10887_c0_g1	596.9	498.12	583.4	162.75	142.27	161.92	32.792	28.459	30.537	7.977	7.048	8.141	-1.96703	1.68716e-69	6.26659e-68	down
TRINITY_DN5481_c0_g1	453.51	415.89	485.96	1027.21	1035.68	1025.23	24.914	23.761	25.437	50.349	51.307	51.545	1.06517	1.74502e-69	6.47788e-68	up
TRINITY_DN27902_c0_g1	585.81	630.26	620.11	1410.02	1408.21	1346.04	32.183	36.009	32.459	69.112	69.762	67.675	1.05754	1.93264e-69	7.17035e-68	up
TRINITY_DN4172_c1_g1	1696.06	1800.12	2167.36	729.47	669.42	659.92	93.177	102.846	113.447	35.755	33.163	33.179	-1.58127	2.10297e-69	7.79794e-68	down
TRINITY_DN6119_c0_g1	3126.36	3300.15	4035.57	233.24	333.92	399.8	171.755	188.548	211.235	11.432	16.543	20.101	-3.55141	2.12124e-69	7.86132e-68	down
TRINITY_DN10386_c0_g2	694.98	630.81	710.89	305.13	269.65	281.23	38.181	36.04	37.21	14.956	13.358	14.14	-1.37335	2.29233e-69	8.49066e-68	down
TRINITY_DN8962_c0_g1	1156.71	1003.2	1144	2502.74	2498.17	2273.25	63.547	57.316	59.881	122.671	123.759	114.293	1.01588	2.7238e-69	1.00832e-67	up
TRINITY_DN3205_c0_g1	368.23	348.9	417.78	97.05	90.34	86.14	20.23	19.934	21.868	4.757	4.475	4.331	-2.17737	4.70115e-69	1.73645e-67	down
TRINITY_DN4948_c0_g1	211.65	218.04	232.59	658.78	638.06	632.59	11.627	12.457	12.175	32.29	31.61	31.805	1.41865	5.89143e-69	2.17129e-67	up
TRINITY_DN17846_c0_g1	294.82	258.05	279.59	767.41	765.24	775.85	16.197	14.743	14.635	37.615	37.91	39.007	1.3476	7.21209e-69	2.65655e-67	up
TRINITY_DN11379_c1_g1	967.62	923.92	1104.46	247.62	167.75	193.58	53.159	52.786	57.811	12.137	8.31	9.733	-2.41841	7.45355e-69	2.74398e-67	down
TRINITY_DN38544_c0_g1	491.55	591.72	556.37	59.11	67.02	40.71	27.005	33.807	29.122	2.897	3.32	2.047	-3.4226	1.10611e-68	4.06758e-67	down
TRINITY_DN7032_c0_g1	594.6	601.08	695.15	235.64	208.9	197.73	32.666	34.342	36.387	11.55	10.349	9.941	-1.67854	1.11543e-68	4.09959e-67	down
TRINITY_DN235_c1_g1	69.78	62.77	70.81	369.63	365.28	359.46	3.834	3.586	3.706	18.117	18.096	18.073	2.30037	1.1466e-68	4.21184e-67	up
TRINITY_DN2012_c0_g2	1495.88	1279.61	1535.35	707.91	695.87	714.59	82.18	73.108	80.365	34.698	34.473	35.927	-1.14582	1.16686e-68	4.28387e-67	down
TRINITY_DN30743_c0_g1	33.08	30.83	48.82	356.05	338.63	329.11	1.817	1.762	2.555	17.452	16.776	16.547	3.05874	1.18819e-68	4.35979e-67	up
TRINITY_DN14160_c0_g1	868.2	795.81	866.82	427.14	424.46	413.37	47.697	45.467	45.372	20.936	21.028	20.783	-1.12456	1.38063e-68	5.06313e-67	down
TRINITY_DN4588_c0_g1	473.01	387.26	481.93	1254.06	1190.49	1264.61	25.986	22.125	25.226	61.468	58.977	63.581	1.34557	1.46007e-68	5.34855e-67	up
TRINITY_DN6393_c0_g1	489.83	470.95	516.22	1199.15	1230.27	1098.93	26.91	26.907	27.021	58.776	60.947	55.251	1.1332	1.61591e-68	5.91618e-67	up
TRINITY_DN6056_c0_g1	22.94	25.14	25.62	304.73	294.73	282.93	1.26	1.437	1.341	14.936	14.601	14.225	3.45376	1.63529e-68	5.98386e-67	up
TRINITY_DN9926_c0_g1	891.33	821.87	905.96	423.15	428.97	444.85	48.968	46.956	47.421	20.74	21.251	22.366	-1.13629	1.66528e-68	6.09026e-67	down
TRINITY_DN9767_c0_g2	151.61	96.72	124.47	783.79	749.76	726.46	8.329	5.526	6.515	38.417	37.143	36.524	2.47729	1.68616e-68	6.16324e-67	up
TRINITY_DN40069_c0_g1	110.51	117.28	135.96	580.3	637.67	539.47	6.071	6.701	7.117	28.443	31.59	27.123	2.14888	1.76651e-68	6.45337e-67	up
TRINITY_DN4475_c0_g1	174.37	168.49	181.15	617.25	647.08	570.2	9.579	9.626	9.482	30.254	32.056	28.668	1.68705	2.19515e-68	8.01048e-67	up
TRINITY_DN439_c0_g1	463.45	433.88	461.55	1065.16	1057.43	989.79	25.461	24.789	24.159	52.208	52.385	49.764	1.07217	2.56853e-68	9.3679e-67	up
TRINITY_DN4855_c0_g1	843.15	841.14	902.73	407.77	442.49	403.57	46.321	48.057	47.252	19.987	21.921	20.29	-1.1676	2.84252e-68	1.03615e-66	down
TRINITY_DN7780_c0_g1	370.53	367.25	386.91	943.74	913.39	865.57	20.356	20.982	20.252	46.257	45.249	43.518	1.15206	2.86928e-68	1.04533e-66	up
TRINITY_DN4010_c0_g2	514.11	493.16	538.82	1171.99	1091.53	1130.59	28.244	28.176	28.203	57.445	54.074	56.843	1.0121	2.89815e-68	1.05528e-66	up
TRINITY_DN65650_c0_g1	711.23	864.64	850.69	3434.9	3367.47	2874.18	39.073	49.399	44.528	168.361	166.824	144.505	1.86956	2.97931e-68	1.08424e-66	up
TRINITY_DN18914_c0_g2	424.64	376.43	434.32	119.42	112.29	119.32	23.328	21.507	22.734	5.853	5.563	5.999	-1.94115	3.80175e-68	1.38278e-66	down
TRINITY_DN2934_c0_g1	41.11	59.47	60.32	396.79	383.5	370.02	2.258	3.397	3.157	19.448	18.999	18.603	2.72352	4.49044e-68	1.63238e-66	up
TRINITY_DN7711_c0_g2	876.04	744.6	815.38	305.13	316.68	299.9	48.127	42.542	42.68	14.956	15.688	15.078	-1.52453	4.64553e-68	1.68784e-66	down
TRINITY_DN25191_c0_g1	43.02	51.39	48.41	342.67	328.44	344	2.363	2.936	2.534	16.796	16.271	17.296	2.71432	4.7863e-68	1.73804e-66	up
TRINITY_DN10858_c0_g1	47.8	82.41	91.58	879.84	883.02	909.49	2.626	4.708	4.794	43.125	43.745	45.727	3.46811	5.57609e-68	2.02263e-66	up
TRINITY_DN11175_c0_g1	654.06	678.53	811.75	1828.18	1923.99	1840.66	35.933	38.767	42.49	89.608	95.314	92.543	1.26172	6.45681e-68	2.33828e-66	up
TRINITY_DN4240_c1_g1	1243.32	1154.07	1218.84	648	677.26	642.58	68.305	65.936	63.798	31.762	33.551	32.307	-1.00083	6.57821e-68	2.38095e-66	down
TRINITY_DN41388_c0_g1	18870.7	15425.1	18594.9	8995.51	8825.49	8980.1	1036.71	881.283	973.316	440.913	437.214	451.494	-1.10144	6.79368e-68	2.45627e-66	down
TRINITY_DN4338_c0_g1	135.36	138.39	154.12	513.21	499.91	512.71	7.437	7.906	8.067	25.155	24.765	25.777	1.71502	7.79628e-68	2.8157e-66	up
TRINITY_DN15507_c0_g1	401.88	379	422.22	1081.33	1073.69	956.8	22.079	21.654	22.1	53.001	53.191	48.105	1.24818	8.20168e-68	2.95891e-66	up
TRINITY_DN30280_c0_g1	9.56	7.71	9.08	347.26	349.21	339.48	0.525	0.44	0.475	17.021	17.3	17.068	5.13788	8.61512e-68	3.10471e-66	up
TRINITY_DN686_c0_g1	5.74	6.61	5.04	455.9	466.99	440.89	0.315	0.377	0.264	22.346	23.134	22.167	6.12074	8.71768e-68	3.13997e-66	up
TRINITY_DN16547_c0_g1	837.61	849.59	1002.99	351.46	371.94	360.78	46.016	48.54	52.5	17.227	18.426	18.139	-1.43288	9.35479e-68	3.36762e-66	down
TRINITY_DN14466_c0_g2	47.22	31.75	37.32	371.23	336.08	372.28	2.594	1.814	1.953	18.196	16.649	18.717	3.09504	1.16788e-67	4.20196e-66	up
TRINITY_DN5846_c0_g1	827.86	786.45	901.52	438.72	414.27	403.38	45.481	44.932	47.189	21.504	20.523	20.281	-1.12463	1.34345e-67	4.83105e-66	down
TRINITY_DN984_c0_g1	222.93	227.95	224.32	695.53	742.32	678.96	12.247	13.024	11.742	34.091	36.774	34.136	1.52551	1.4055e-67	5.05146e-66	up
TRINITY_DN3231_c0_g1	974.69	1028.17	1194.23	442.72	425.05	430.52	53.547	58.742	62.51	21.7	21.057	21.645	-1.4208	1.50729e-67	5.41438e-66	down
TRINITY_DN6808_c0_g1	489.26	484.53	544.26	1384.46	1435.25	1561.31	26.879	27.683	28.488	67.859	71.102	78.498	1.40745	1.83387e-67	6.58397e-66	up
TRINITY_DN4465_c0_g1	13.38	6.61	8.67	417.16	357.24	353.43	0.735	0.377	0.454	20.447	17.698	17.769	5.15681	2.38117e-67	8.53507e-66	up
TRINITY_DN1100_c0_g1	1765.46	1622.27	1682.41	4730.1	5139.58	4276.77	96.99	92.686	88.063	231.844	254.615	215.024	1.3564	2.4588e-67	8.80383e-66	up
TRINITY_DN6309_c0_g1	13.19	20.74	21.99	362.44	417.6	343.44	0.725	1.185	1.151	17.765	20.688	17.267	4.20299	2.46468e-67	8.82015e-66	up
TRINITY_DN3414_c0_g1	396.91	408	437.14	121.01	108.96	123.09	21.805	23.31	22.882	5.931	5.398	6.188	-1.93779	2.60077e-67	9.30219e-66	down
TRINITY_DN21592_c0_g1	684.27	648.98	738.32	234.24	208.31	170.59	37.592	37.078	38.646	11.481	10.32	8.577	-1.87959	2.65865e-67	9.50409e-66	down
TRINITY_DN23438_c0_g1	411.44	383.77	425.44	1051.98	961.8	950.02	22.604	21.926	22.269	51.562	47.647	47.764	1.15766	2.91539e-67	1.04107e-65	up
TRINITY_DN5333_c0_g1	527.3	516.65	554.55	213.87	208.9	190	28.969	29.518	29.027	10.483	10.349	9.553	-1.50636	3.10871e-67	1.10951e-65	down
TRINITY_DN19771_c0_g1	188.13	161.69	159.37	632.42	603.38	623.73	10.336	9.238	8.342	30.998	29.891	31.359	1.74515	3.21236e-67	1.14589e-65	up
TRINITY_DN3774_c0_g1	3.63	2.02	4.03	962.91	930.64	872.92	0.2	0.115	0.211	47.197	46.104	43.888	7.98919	3.36704e-67	1.20043e-65	up
TRINITY_DN1097_c3_g2	578.16	669.35	706.65	142.18	138.35	106.69	31.763	38.242	36.988	6.969	6.854	5.364	-2.46027	3.85408e-67	1.3726e-65	down
TRINITY_DN4629_c0_g1	62.71	48.82	52.45	367.23	361.16	338.54	3.445	2.789	2.745	18	17.892	17.021	2.57856	3.88012e-67	1.38113e-65	up
TRINITY_DN6187_c0_g1	376.46	345.05	395.99	1057.17	958.47	927.59	20.682	19.714	20.727	51.817	47.482	46.636	1.27482	4.08791e-67	1.45354e-65	up
TRINITY_DN1159_c0_g1	567.84	510.23	567.46	179.52	179.7	202.07	31.196	29.151	29.703	8.799	8.902	10.159	-1.67161	4.45885e-67	1.58459e-65	down
TRINITY_DN2533_c0_g1	344.33	298.8	353.83	1023.82	1002.56	891.02	18.917	17.071	18.521	50.182	49.667	44.798	1.42675	4.7279e-67	1.67842e-65	up
TRINITY_DN10725_c1_g1	372.06	363.77	412.74	919.18	926.33	876.69	20.44	20.783	21.604	45.053	45.89	44.078	1.12179	5.0784e-67	1.80189e-65	up
TRINITY_DN9955_c0_g1	882.54	889.05	1046.77	385.6	409.37	364.36	48.485	50.794	54.791	18.9	20.28	18.319	-1.40378	5.46007e-67	1.93628e-65	down
TRINITY_DN1882_c1_g1	253.71	279.71	285.65	20.77	15.29	17.72	13.938	15.981	14.952	1.018	0.757	0.891	-4.04854	5.77044e-67	2.04416e-65	down
TRINITY_DN9901_c0_g1	765.15	780.76	852.91	391	362.34	343.82	42.035	44.607	44.644	19.165	17.95	17.286	-1.25187	5.90315e-67	2.09007e-65	down
TRINITY_DN16000_c0_g1	33.27	22.21	22.19	327.09	305.12	325.72	1.828	1.269	1.162	16.032	15.116	16.376	3.51403	5.95921e-67	2.10879e-65	up
TRINITY_DN2424_c0_g1	423.3	432.96	470.63	134.59	143.45	121.58	23.255	24.736	24.634	6.597	7.106	6.113	-1.853	6.01307e-67	2.12672e-65	down
TRINITY_DN1480_c0_g1	143.2	154.54	144.64	533.18	528.32	520.62	7.867	8.829	7.571	26.134	26.173	26.175	1.7127	6.11316e-67	2.16098e-65	up
TRINITY_DN34164_c0_g1	1236.43	1274.47	1512.15	556.54	528.91	477.65	67.927	72.815	79.151	27.279	26.202	24.015	-1.48432	6.49865e-67	2.29577e-65	down
TRINITY_DN20552_c0_g1	172.26	158.76	166.63	682.95	587.9	653.7	9.464	9.07	8.722	33.474	29.124	32.866	1.82737	6.50135e-67	2.29577e-65	up
TRINITY_DN1876_c0_g1	64.24	62.77	77.87	371.83	362.14	367.57	3.529	3.586	4.076	18.225	17.941	18.48	2.30447	6.66368e-67	2.35184e-65	up
TRINITY_DN15832_c0_g1	1670.44	1376.33	1709.64	548.55	509.31	431.65	91.77	78.634	89.488	26.887	25.231	21.702	-1.79609	6.83137e-67	2.40975e-65	down
TRINITY_DN55_c0_g1	280.29	277.69	274.35	821.53	752.51	761.33	15.398	15.865	14.36	40.267	37.279	38.278	1.36556	8.06803e-67	2.84447e-65	up
TRINITY_DN741_c0_g1	981.19	910.15	1095.99	458.09	433.48	386.79	53.904	52	57.368	22.453	21.474	19.447	-1.34655	8.31893e-67	2.93138e-65	down
TRINITY_DN20814_c0_g1	255.24	190.69	283.83	1123.47	1109.16	1013.73	14.022	10.895	14.857	55.066	54.948	50.967	2.03359	9.92824e-67	3.49661e-65	up
TRINITY_DN294_c0_g1	146.07	167.75	175.91	665.97	626.5	580.94	8.025	9.584	9.208	32.642	31.037	29.208	1.8109	1.04065e-66	3.6631e-65	up
TRINITY_DN4089_c1_g1	1766.41	1755.52	2103.62	936.35	927.11	849.55	97.043	100.298	110.11	45.895	45.929	42.713	-1.17348	1.22958e-66	4.3236e-65	down
TRINITY_DN6911_c0_g1	50.28	39.83	49.63	374.82	377.63	326.1	2.762	2.275	2.598	18.372	18.708	16.395	2.82354	1.37278e-66	4.82455e-65	up
TRINITY_DN91016_c0_g1	324.64	296.78	404.26	32.55	37.63	31.29	17.835	16.956	21.16	1.595	1.864	1.573	-3.44909	1.42849e-66	5.01773e-65	down
TRINITY_DN11922_c0_g1	117.2	120.03	142.42	499.43	507.55	468.98	6.439	6.858	7.455	24.479	25.144	23.579	1.83916	1.44866e-66	5.08589e-65	up
TRINITY_DN22113_c0_g2	296.15	301	293.72	853.68	896.93	923.82	16.27	17.197	15.374	41.843	44.434	46.447	1.46278	1.65027e-66	5.79063e-65	up
TRINITY_DN565_c2_g1	1082.33	1143.61	1315.06	450.3	431.32	371.52	59.461	65.338	68.835	22.072	21.368	18.679	-1.62118	1.90677e-66	6.68013e-65	down
TRINITY_DN44951_c0_g1	2102.15	2126.63	1979.76	805.16	837.56	867.08	115.487	121.501	103.627	39.465	41.492	43.594	-1.43199	2.03336e-66	7.11986e-65	down
TRINITY_DN21043_c0_g2	273.21	260.8	274.35	42.53	38.8	37.89	15.01	14.901	14.36	2.085	1.922	1.905	-2.8748	2.92239e-66	1.02274e-64	down
TRINITY_DN74410_c0_g1	403.03	433.69	468.61	1131.85	1122.49	1192.04	22.142	24.778	24.529	55.477	55.608	59.933	1.27749	3.22561e-66	1.12827e-64	up
TRINITY_DN32321_c0_g1	324.45	288.52	296.54	1048.38	1209.69	1193.74	17.825	16.484	15.522	51.386	59.928	60.018	1.8009	3.3898e-66	1.18508e-64	up
TRINITY_DN55305_c0_g1	47.22	58.18	43.57	378.02	411.92	373.97	2.594	3.324	2.281	18.528	20.406	18.802	2.84076	3.59782e-66	1.25714e-64	up
TRINITY_DN4183_c0_g1	267.29	260.44	303.6	788.18	729.77	766.04	14.684	14.88	15.891	38.633	36.153	38.515	1.33647	4.44195e-66	1.55047e-64	up
TRINITY_DN3777_c0_g1	2.68	4.04	2.82	886.23	854.21	863.31	0.147	0.231	0.148	43.438	42.318	43.405	7.90128	5.29932e-66	1.84877e-64	up
TRINITY_DN3010_c0_g1	526.35	444.52	487.58	144.18	128.95	129.87	28.916	25.397	25.521	7.067	6.388	6.53	-1.97927	5.39288e-66	1.88042e-64	down
TRINITY_DN33633_c0_g1	221.78	245.39	208.59	819.93	866.95	837.67	12.184	14.02	10.918	40.189	42.949	42.116	1.77591	6.88154e-66	2.39449e-64	up
TRINITY_DN8106_c0_g2	204	202.99	201.93	690.53	645.51	609.78	11.207	11.597	10.57	33.846	31.979	30.658	1.55278	7.57123e-66	2.6331e-64	up
TRINITY_DN576_c0_g1	22.56	20.56	22.8	289.75	319.42	287.27	1.239	1.174	1.193	14.202	15.824	14.443	3.61869	8.03849e-66	2.79414e-64	up
TRINITY_DN47273_c0_g1	76.29	67.91	104.9	485.85	462.48	476.33	4.191	3.88	5.491	23.814	22.911	23.948	2.39603	8.06283e-66	2.80114e-64	up
TRINITY_DN18371_c0_g1	2725.43	3053.3	3770.09	971.7	966.89	903.08	149.729	174.445	197.339	47.628	47.9	45.404	-1.8682	9.26406e-66	3.21679e-64	down
TRINITY_DN20297_c0_g1	345.67	357.89	435.33	1127.46	1212.05	1202.41	18.99	20.448	22.787	55.262	60.045	60.454	1.5159	1.05974e-65	3.67595e-64	up
TRINITY_DN13436_c0_g1	765.34	689.36	750.23	343.87	311.58	322.52	42.046	39.385	39.269	16.855	15.436	16.215	-1.29375	1.1681e-65	4.04971e-64	down
TRINITY_DN2729_c0_g2	1396.08	1500.77	1577.11	319.11	432.5	366.81	76.697	85.744	82.551	15.641	21.426	18.442	-2.12302	1.37201e-65	4.75416e-64	down
TRINITY_DN3583_c0_g1	395	397.17	455.1	985.28	974.93	934.18	21.7	22.692	23.821	48.293	48.298	46.968	1.09219	1.40181e-65	4.8549e-64	up
TRINITY_DN29309_c0_g1	265.37	228.13	257.4	704.11	687.25	693.85	14.579	13.034	13.473	34.512	34.046	34.885	1.35256	1.41614e-65	4.90198e-64	up
TRINITY_DN5829_c0_g2	677.96	709.55	852.3	205.48	210.07	168.89	37.246	40.539	44.612	10.072	10.407	8.491	-2.06089	1.74355e-65	6.02905e-64	down
TRINITY_DN12114_c0_g2	328.08	270.53	322.76	857.88	814.04	841.82	18.024	15.456	16.895	42.049	40.327	42.324	1.3251	1.84245e-65	6.36771e-64	up
TRINITY_DN7270_c0_g1	470.14	464.9	486.77	1056.77	1065.27	1006.38	25.828	26.561	25.479	51.797	52.773	50.598	1.01422	1.86339e-65	6.43674e-64	up
TRINITY_DN17404_c0_g1	4981.67	4281.52	5777.69	2053.83	1863.04	1815.21	273.681	244.617	302.423	100.668	92.295	91.264	-1.51088	1.87325e-65	6.46746e-64	down
TRINITY_DN5708_c1_g2	134.79	135.63	122.25	557.94	568.5	508.18	7.405	7.749	6.399	27.347	28.163	25.55	1.93111	1.88536e-65	6.50589e-64	up
TRINITY_DN13445_c0_g3	424.44	374.78	474.26	79.48	83.09	97.64	23.318	21.412	24.824	3.896	4.116	4.909	-2.41121	2.16382e-65	7.45523e-64	down
TRINITY_DN14212_c0_g2	778.34	708.81	791.78	331.29	355.68	305.36	42.76	40.497	41.444	16.238	17.62	15.353	-1.32264	2.35668e-65	8.11552e-64	down
TRINITY_DN9482_c0_g1	11.47	6.42	14.12	371.23	363.71	314.98	0.63	0.367	0.739	18.196	18.018	15.836	4.95999	2.40202e-65	8.26737e-64	up
TRINITY_DN15506_c0_g1	848.51	820.59	862.79	435.13	445.23	422.98	46.615	46.883	45.161	21.328	22.057	21.266	-1.08218	2.67457e-65	9.20068e-64	down
TRINITY_DN16551_c0_g1	92.35	88.46	75.24	534.97	462.28	517.98	5.073	5.054	3.939	26.222	22.901	26.043	2.44571	2.9889e-65	1.02767e-63	up
TRINITY_DN16572_c0_g1	122.36	131.96	128.3	586.89	513.23	512.52	6.722	7.539	6.716	28.766	25.426	25.768	1.95378	3.1005e-65	1.06494e-63	up
TRINITY_DN6495_c0_g1	617.36	577.77	645.93	266.59	258.67	274.07	33.916	33.01	33.81	13.067	12.815	13.78	-1.3248	3.26956e-65	1.12243e-63	down
TRINITY_DN41142_c0_g1	514.3	514.27	514.61	187.71	188.13	181.14	28.255	29.382	26.936	9.201	9.32	9.107	-1.59387	3.35977e-65	1.1528e-63	down
TRINITY_DN3861_c0_g1	9.37	8.63	10.09	324.9	316.09	325.34	0.515	0.493	0.528	15.925	15.659	16.357	4.98601	3.43991e-65	1.1797e-63	up
TRINITY_DN1329_c0_g1	411.83	313.11	434.93	1582.76	1559.3	1384.87	22.625	17.889	22.765	77.578	77.247	69.628	1.8445	3.94694e-65	1.35149e-63	up
TRINITY_DN6168_c0_g1	863.99	814.16	908.99	474.27	437.79	445.6	47.466	46.516	47.579	23.246	21.688	22.404	-1.05241	4.48249e-65	1.5333e-63	down
TRINITY_DN18463_c0_g1	476.26	499.58	483.95	136.59	107.39	121.39	26.164	28.543	25.331	6.695	5.32	6.103	-2.12514	4.86312e-65	1.66264e-63	down
TRINITY_DN7357_c0_g1	79.54	98.38	97.43	496.83	451.31	434.67	4.369	5.62	5.1	24.352	22.358	21.854	2.20631	4.97549e-65	1.69861e-63	up
TRINITY_DN7955_c0_g1	584.09	565.11	610.23	258.4	257.69	241.65	32.088	32.286	31.941	12.665	12.766	12.15	-1.33744	4.98011e-65	1.69915e-63	down
TRINITY_DN20772_c0_g1	754.63	728.45	836.16	1785.64	1658.26	1822.75	41.458	41.619	43.767	87.523	82.15	91.643	1.06172	5.00742e-65	1.7076e-63	up
TRINITY_DN6257_c0_g1	202.09	190.88	219.88	687.34	684.7	607.33	11.102	10.905	11.509	33.69	33.92	30.535	1.56806	5.10664e-65	1.74054e-63	up
TRINITY_DN1180_c1_g1	41.49	46.8	37.52	318.51	328.63	315.73	2.279	2.674	1.964	15.612	16.28	15.874	2.81164	5.31523e-65	1.80978e-63	up
TRINITY_DN8514_c0_g1	446.81	440.85	411.32	100.84	98.77	85.95	24.547	25.187	21.53	4.943	4.893	4.322	-2.30916	5.42806e-65	1.84726e-63	down
TRINITY_DN854_c0_g1	698.42	697.62	823.66	308.32	313.15	296.69	38.37	39.857	43.113	15.112	15.514	14.917	-1.39551	5.85877e-65	1.99282e-63	down
TRINITY_DN7373_c0_g1	577.4	522.89	581.58	1312.37	1247.12	1351.51	31.721	29.875	30.442	64.326	61.782	67.95	1.09508	6.96886e-65	2.3692e-63	up
TRINITY_DN2268_c0_g1	641.64	550.24	611.84	2288.67	2098	1815.4	35.25	31.437	32.026	112.178	103.935	91.273	1.65744	1.1669e-64	3.95902e-63	up
TRINITY_DN4987_c1_g1	708.94	646.23	791.18	207.08	250.44	232.98	38.947	36.921	41.413	10.15	12.407	11.714	-1.75713	1.28353e-64	4.3525e-63	down
TRINITY_DN2075_c0_g1	543.56	537.76	621.32	185.51	168.73	139.86	29.862	30.724	32.522	9.093	8.359	7.032	-1.90525	1.37246e-64	4.65172e-63	down
TRINITY_DN39311_c0_g1	57.36	54.69	65.36	387.6	381.54	334.77	3.151	3.125	3.421	18.998	18.902	16.831	2.51938	1.4437e-64	4.89068e-63	up
TRINITY_DN14809_c0_g1	37.09	29.92	26.02	398.19	338.43	403.95	2.038	1.709	1.362	19.517	16.766	20.309	3.49165	1.622e-64	5.4919e-63	up
TRINITY_DN87832_c0_g1	426.55	416.99	391.15	80.88	62.32	78.04	23.433	23.824	20.474	3.964	3.087	3.923	-2.60796	2.05258e-64	6.94623e-63	down
TRINITY_DN9101_c0_g1	758.84	661.83	739.53	323.9	305.51	306.49	41.689	37.812	38.71	15.876	15.135	15.41	-1.32978	2.05699e-64	6.95763e-63	down
TRINITY_DN1112_c3_g1	509.33	560.52	669.13	117.62	128.36	102.73	27.982	32.024	35.025	5.765	6.359	5.165	-2.43809	2.1717e-64	7.34192e-63	down
TRINITY_DN4688_c0_g1	808.93	812.51	845.64	430.14	407.22	412.43	44.441	46.421	44.264	21.083	20.173	20.736	-1.1059	2.35769e-64	7.96665e-63	down
TRINITY_DN9687_c1_g1	501.3	469.12	541.64	190.11	179.9	157.96	27.54	26.802	28.351	9.318	8.912	7.942	-1.64027	2.49968e-64	8.44215e-63	down
TRINITY_DN3680_c0_g1	442.03	422.13	468.01	1004.45	1008.24	946.81	24.284	24.118	24.497	49.233	49.948	47.603	1.02879	2.77058e-64	9.35233e-63	up
TRINITY_DN7113_c0_g1	404.56	384.32	399.82	102.44	110.52	117.24	22.226	21.958	20.928	5.021	5.475	5.895	-1.97225	2.77506e-64	9.36269e-63	down
TRINITY_DN1390_c0_g1	80.87	81.86	78.67	435.73	392.13	385.28	4.443	4.677	4.118	21.357	19.426	19.371	2.20147	2.87854e-64	9.7069e-63	up
TRINITY_DN1250_c0_g1	3928.02	3860.85	3953.87	10173.7	9752.41	8471.73	215.796	220.583	206.958	498.661	483.134	425.935	1.14872	2.93155e-64	9.88066e-63	up
TRINITY_DN5520_c1_g1	90.82	80.76	96.43	437.52	395.85	396.41	4.989	4.614	5.047	21.445	19.61	19.93	2.0757	2.98963e-64	1.00713e-62	up
TRINITY_DN2852_c0_g1	3.06	3.3	3.43	952.53	993.94	954.54	0.168	0.189	0.18	46.688	49.24	47.992	8.21039	3.25263e-64	1.09518e-62	up
TRINITY_DN3843_c0_g1	484.29	428.74	485.36	1046.58	1036.26	997.89	26.606	24.495	25.405	51.298	51.336	50.171	1.01743	3.61529e-64	1.21667e-62	up
TRINITY_DN3869_c0_g1	375.12	358.63	406.89	910.19	884.98	850.68	20.608	20.49	21.298	44.613	43.842	42.77	1.0909	3.92392e-64	1.31987e-62	up
TRINITY_DN10883_c0_g1	139.95	120.03	161.18	586.89	574.37	519.3	7.689	6.858	8.437	28.766	28.454	26.109	1.87505	4.70705e-64	1.58169e-62	up
TRINITY_DN3226_c0_g1	122.55	137.65	154.12	514.01	502.85	494.05	6.733	7.864	8.067	25.194	24.911	24.839	1.7418	5.17917e-64	1.73946e-62	up
TRINITY_DN77379_c0_g1	284.87	266.31	299.77	48.92	46.84	56.17	15.65	15.215	15.691	2.398	2.32	2.824	-2.60715	5.36418e-64	1.80069e-62	down
TRINITY_DN12081_c0_g1	625.19	742.77	735.3	198.09	198.12	185.48	34.347	42.437	38.488	9.71	9.815	9.325	-1.98043	6.10533e-64	2.04845e-62	down
TRINITY_DN13996_c0_g1	939.32	797.83	858.96	340.67	340.98	313.66	51.604	45.583	44.961	16.698	16.892	15.77	-1.5055	6.70443e-64	2.24833e-62	down
TRINITY_DN89222_c0_g1	575.29	411.49	503.71	53.32	62.71	64.28	31.605	23.51	26.366	2.613	3.107	3.232	-3.16948	7.06557e-64	2.36825e-62	down
TRINITY_DN4322_c0_g1	641.64	645.13	716.94	272.18	267.3	294.81	35.25	36.858	37.527	13.341	13.242	14.822	-1.38687	8.02018e-64	2.68686e-62	down
TRINITY_DN1127_c0_g1	717.54	646.23	685.67	295.34	277.88	291.04	39.42	36.921	35.89	14.476	13.766	14.632	-1.36971	8.97254e-64	3.0044e-62	down
TRINITY_DN1000_c1_g1	69.59	66.07	84.73	435.13	378.41	407.34	3.823	3.775	4.435	21.328	18.746	20.48	2.34296	9.18393e-64	3.07364e-62	up
TRINITY_DN36234_c0_g1	538.78	437.37	521.47	70.49	82.7	97.64	29.599	24.988	27.295	3.455	4.097	4.909	-2.69628	9.39386e-64	3.14075e-62	down
TRINITY_DN2556_c0_g1	8.41	14.87	18.36	294.94	288.85	294.05	0.462	0.849	0.961	14.457	14.31	14.784	4.29839	1.16893e-63	3.9043e-62	up
TRINITY_DN2696_c0_g1	1611.93	1388.08	1733.45	769.21	780.92	760.39	88.556	79.305	90.734	37.703	38.687	38.23	-1.15528	1.23783e-63	4.13235e-62	down
TRINITY_DN8766_c0_g1	919.25	922.82	1031.23	512.61	521.66	498.19	50.501	52.723	53.978	25.125	25.843	25.048	-1.02862	1.35987e-63	4.53521e-62	down
TRINITY_DN3843_c1_g1	338.03	338.62	340.72	1080.33	955.92	925.32	18.57	19.347	17.834	52.952	47.356	46.523	1.41587	1.37352e-63	4.57845e-62	up
TRINITY_DN19807_c0_g1	375.31	354.96	380.06	111.03	96.02	89.35	20.619	20.28	19.893	5.442	4.757	4.492	-2.03041	1.68905e-63	5.62742e-62	down
TRINITY_DN25896_c0_g1	269.01	253.65	240.86	875.25	782.69	850.68	14.779	14.492	12.608	42.9	38.774	42.77	1.5911	2.09041e-63	6.95766e-62	up
TRINITY_DN42614_c0_g1	508.76	454.25	563.02	115.42	137.76	102.73	27.95	25.953	29.47	5.657	6.825	5.165	-2.2206	2.13034e-63	7.08703e-62	down
TRINITY_DN6823_c0_g1	544.89	546.02	587.23	233.84	221.83	236.37	29.935	31.196	30.738	11.462	10.99	11.884	-1.40071	2.30956e-63	7.67939e-62	down
TRINITY_DN1260_c1_g2	40.15	21.66	38.73	341.67	329.42	318.18	2.206	1.237	2.027	16.747	16.319	15.997	3.17072	2.43912e-63	8.10616e-62	up
TRINITY_DN2264_c0_g1	543.36	564.37	648.96	1310.38	1309.24	1260.47	29.851	32.244	33.969	64.228	64.86	63.373	1.02126	2.45821e-63	8.16553e-62	up
TRINITY_DN11167_c0_g1	659.23	549.51	606.39	1515.46	1450.14	1512.3	36.216	31.395	31.741	74.28	71.84	76.034	1.17991	2.54366e-63	8.44515e-62	up
TRINITY_DN186_c0_g1	1118.66	1229.5	1340.48	560.73	527.93	526.66	61.456	70.246	70.165	27.484	26.154	26.479	-1.3136	2.61251e-63	8.66942e-62	down
TRINITY_DN15538_c0_g1	7.65	14.5	18.96	291.55	302.37	291.04	0.42	0.828	0.993	14.29	14.98	14.632	4.31025	2.98647e-63	9.90053e-62	up
TRINITY_DN4337_c0_g1	415.65	420.66	485.16	134.79	123.85	108.38	22.835	24.034	25.395	6.607	6.136	5.449	-1.97127	3.15935e-63	1.04684e-61	down
TRINITY_DN5634_c1_g1	6.12	3.67	5.45	470.07	480.7	454.27	0.336	0.21	0.285	23.041	23.814	22.84	6.4268	3.46346e-63	1.14647e-61	up
TRINITY_DN11_c0_g1	399.02	354.96	385.7	901.61	890.27	874.62	21.921	20.28	20.189	44.192	44.104	43.973	1.10336	3.65749e-63	1.21009e-61	up
TRINITY_DN39751_c0_g1	2824.27	2266.3	2854.45	7485.84	8326.17	8297.94	155.159	129.481	149.411	366.917	412.478	417.197	1.48263	4.31044e-63	1.42471e-61	up
TRINITY_DN5544_c1_g2	131.73	114.53	128.3	499.23	512.84	455.59	7.237	6.543	6.716	24.47	25.406	22.906	1.84595	4.36214e-63	1.44108e-61	up
TRINITY_DN40478_c0_g1	430.18	351.84	472.65	67.7	77.21	78.04	23.633	20.102	24.74	3.318	3.825	3.923	-2.61127	4.6183e-63	1.5242e-61	down
TRINITY_DN2477_c0_g1	486.01	432.96	479.91	138.19	159.71	139.49	26.7	24.736	25.12	6.773	7.912	7.013	-1.80121	4.87081e-63	1.60595e-61	down
TRINITY_DN3639_c0_g1	1070.86	1139.02	1346.74	475.67	451.11	429.96	58.831	65.076	70.492	23.315	22.348	21.617	-1.51163	5.22322e-63	1.72129e-61	down
TRINITY_DN23116_c0_g1	716.01	611.36	738.53	204.88	200.28	236.75	39.336	34.929	38.657	10.042	9.922	11.903	-1.80659	5.36239e-63	1.76628e-61	down
TRINITY_DN5893_c1_g1	367.66	319.9	351.81	86.87	77.01	77.47	20.198	18.277	18.415	4.258	3.815	3.895	-2.23251	5.90851e-63	1.94424e-61	down
TRINITY_DN3234_c0_g1	682.17	587.5	649.36	228.65	229.08	246.36	37.477	33.566	33.99	11.207	11.349	12.386	-1.56911	6.09308e-63	2.00398e-61	down
TRINITY_DN13306_c0_g2	270.73	283.75	275.56	30.55	33.51	39.58	14.873	16.211	14.424	1.498	1.66	1.99	-3.10851	6.17661e-63	2.03045e-61	down
TRINITY_DN8149_c0_g1	356.38	334.4	367.75	860.27	840.69	801.29	19.579	19.105	19.249	42.166	41.648	40.287	1.11889	6.94796e-63	2.28176e-61	up
TRINITY_DN6895_c0_g1	675.67	547.49	600.34	155.96	148.93	125.35	37.12	31.28	31.424	7.644	7.378	6.302	-2.20769	7.60591e-63	2.49538e-61	down
TRINITY_DN1583_c3_g1	498.43	468.75	524.49	199.09	187.15	195.66	27.383	26.781	27.454	9.758	9.271	9.837	-1.47967	8.53005e-63	2.7972e-61	down
TRINITY_DN10137_c0_g1	354.09	329.45	376.63	957.52	867.93	856.52	19.453	18.822	19.714	46.933	42.997	43.064	1.21703	9.17749e-63	3.00803e-61	up
TRINITY_DN4556_c0_g1	1314.06	1211.88	1193.83	542.36	559.48	535.7	72.191	69.239	62.489	26.584	27.717	26.934	-1.30882	9.27209e-63	3.03754e-61	down
TRINITY_DN6005_c0_g1	411.25	499.77	466.6	85.47	86.62	78.79	22.593	28.553	24.423	4.189	4.291	3.961	-2.5825	1.08235e-62	3.54229e-61	down
TRINITY_DN97728_c0_g1	55.83	53.59	40.95	384.81	360.18	347.4	3.067	3.062	2.143	18.861	17.844	17.466	2.7289	1.17429e-62	3.84131e-61	up
TRINITY_DN1703_c0_g1	109.55	128.66	127.9	496.23	498.73	527.98	6.019	7.351	6.694	24.323	24.707	26.545	1.93017	1.21637e-62	3.97703e-61	up
TRINITY_DN13016_c0_g1	69.21	54.33	49.63	373.62	395.46	390.37	3.802	3.104	2.598	18.313	19.591	19.627	2.62052	1.39758e-62	4.56726e-61	up
TRINITY_DN8432_c0_g1	318.52	281.36	281.01	39.74	41.15	38.08	17.499	16.075	14.709	1.948	2.039	1.914	-3.01256	2.08144e-62	6.78876e-61	down
TRINITY_DN7637_c0_g1	444.33	474.07	557.98	119.22	132.47	122.71	24.41	27.085	29.206	5.843	6.563	6.17	-2.10158	2.25246e-62	7.34297e-61	down
TRINITY_DN2193_c0_g1	439.55	331.65	354.23	16.77	26.26	24.69	24.148	18.948	18.542	0.822	1.301	1.241	-4.17214	2.35339e-62	7.66452e-61	down
TRINITY_DN406_c0_g1	496.52	558.31	640.28	143.78	142.47	146.27	27.278	31.898	33.515	7.047	7.058	7.354	-2.0936	2.44813e-62	7.96916e-61	down
TRINITY_DN601_c0_g1	399.78	360.46	384.9	108.83	111.9	106.12	21.963	20.594	20.147	5.334	5.543	5.336	-1.9311	2.57393e-62	8.37049e-61	down
TRINITY_DN34485_c0_g1	156.59	168.3	182.56	609.26	603.57	666.14	8.602	9.616	9.556	29.863	29.901	33.492	1.7651	2.59039e-62	8.41991e-61	up
TRINITY_DN7902_c1_g1	470.52	476.83	527.12	185.31	162.85	178.51	25.849	27.243	27.591	9.083	8.067	8.975	-1.60741	2.7774e-62	9.02337e-61	down
TRINITY_DN18899_c0_g1	633.61	603.65	615.67	265.19	263.38	258.62	34.809	34.488	32.226	12.998	13.048	13.002	-1.35984	3.10809e-62	1.00928e-60	down
TRINITY_DN40242_c0_g1	730.92	682.94	700.6	1505.48	1564.39	1571.86	40.155	39.018	36.672	73.79	77.5	79.029	1.01067	3.1431e-62	1.02015e-60	up
TRINITY_DN61950_c0_g1	84.32	47.72	76.45	593.28	660.8	680.84	4.632	2.726	4.002	29.08	32.736	34.231	3.09972	3.53519e-62	1.14685e-60	up
TRINITY_DN548_c2_g2	570.32	534.27	580.37	242.83	227.71	240.71	31.332	30.525	30.379	11.902	11.281	12.102	-1.36475	3.60115e-62	1.16768e-60	down
TRINITY_DN3567_c2_g1	285.45	260.07	276.97	970.5	880.08	1041.06	15.682	14.859	14.498	47.569	43.599	52.341	1.69187	4.11574e-62	1.33389e-60	up
TRINITY_DN8598_c0_g1	474.73	497.38	502.71	171.73	161.67	141.75	26.08	28.417	26.313	8.418	8.009	7.127	-1.756	4.22061e-62	1.36721e-60	down
TRINITY_DN6014_c2_g1	286.6	248.14	248.93	932.56	903.99	810.91	15.745	14.177	13.03	45.709	44.783	40.77	1.63142	4.564e-62	1.47774e-60	up
TRINITY_DN6450_c1_g1	947.73	905.38	1215.41	299.14	258.48	282.37	52.066	51.727	63.619	14.662	12.805	14.197	-1.98917	4.73777e-62	1.53251e-60	down
TRINITY_DN30399_c0_g1	320.82	312.74	352.62	816.74	841.87	779.8	17.625	17.868	18.457	40.032	41.706	39.206	1.18264	4.83537e-62	1.56332e-60	up
TRINITY_DN42130_c0_g1	27.72	23.49	26.83	292.15	307.47	266.53	1.523	1.342	1.404	14.32	15.232	13.4	3.35004	4.97383e-62	1.6073e-60	up
TRINITY_DN9332_c0_g1	334.97	361.01	410.11	1740.91	1905.37	1441.23	18.402	20.626	21.467	85.33	94.392	72.461	2.07856	5.46036e-62	1.76367e-60	up
TRINITY_DN35172_c0_g1	515.64	434.43	543.66	111.43	113.46	134.02	28.328	24.82	28.457	5.462	5.621	6.738	-2.18086	5.50401e-62	1.77691e-60	down
TRINITY_DN401_c0_g1	787.71	790.49	957.4	201.29	212.62	151.17	43.275	45.163	50.113	9.866	10.533	7.601	-2.28736	5.60355e-62	1.80817e-60	down
TRINITY_DN3785_c0_g2	2041.16	2344.48	2715.06	646	590.84	488.2	112.136	133.948	142.115	31.664	29.27	24.545	-2.16401	6.01898e-62	1.94128e-60	down
TRINITY_DN19601_c0_g1	244.72	257.87	327.81	1166.4	1127	990.17	13.445	14.733	17.159	57.171	55.831	49.783	1.86096	6.18949e-62	1.99531e-60	up
TRINITY_DN13418_c0_g1	1174.87	1162.15	997.95	310.12	274.94	269.36	64.544	66.397	52.236	15.201	13.62	13.543	-2.09371	6.68286e-62	2.15332e-60	down
TRINITY_DN5560_c0_g1	453.7	408.37	478.3	125.81	137.18	147.21	24.925	23.331	25.036	6.166	6.796	7.402	-1.82983	6.83444e-62	2.20109e-60	down
TRINITY_DN9980_c0_g1	278.76	347.25	338.1	1259.46	1129.35	1127.2	15.314	19.839	17.697	61.732	55.948	56.672	1.74154	8.00415e-62	2.57532e-60	up
TRINITY_DN16661_c0_g1	24.66	35.24	28.85	506.82	594.17	415.82	1.355	2.013	1.51	24.842	29.435	20.906	3.96503	9.02641e-62	2.90283e-60	up
TRINITY_DN5921_c1_g1	525.01	494.81	460.75	102.44	116.01	115.17	28.843	28.27	24.117	5.021	5.747	5.79	-2.27807	9.216e-62	2.96237e-60	down
TRINITY_DN112_c0_g1	384.1	357.53	401.44	1117.47	1148.55	976.22	21.102	20.427	21.013	54.773	56.899	49.081	1.381	9.24441e-62	2.97007e-60	up
TRINITY_DN9503_c0_g1	621.56	602.55	674.38	284.76	240.45	263.7	34.147	34.425	35.299	13.957	11.912	13.258	-1.38975	9.6933e-62	3.11279e-60	down
TRINITY_DN10241_c0_g1	893.24	842.98	872.47	1952.78	2161.89	1974.86	49.073	48.162	45.668	95.715	107.1	99.291	1.10019	1.16089e-61	3.72615e-60	up
TRINITY_DN44202_c0_g1	164.81	164.08	181.56	535.37	559.48	562.09	9.054	9.374	9.503	26.241	27.717	28.26	1.57411	1.32344e-61	4.24585e-60	up
TRINITY_DN3630_c0_g1	1037.98	976.59	1094.37	551.55	590.05	519.12	57.024	55.796	57.283	27.034	29.231	26.1	-1.02693	1.40685e-61	4.5091e-60	down
TRINITY_DN6637_c0_g1	1.72	2.94	4.24	901.61	970.03	834.85	0.095	0.168	0.222	44.192	48.055	41.974	8.10971	1.49851e-61	4.80057e-60	up
TRINITY_DN5320_c0_g1	6.12	6.24	11.3	347.46	369.39	321.95	0.336	0.357	0.591	17.031	18.3	16.187	5.37397	1.52623e-61	4.88701e-60	up
TRINITY_DN4401_c1_g2	285.26	256.58	282.42	732.67	732.71	684.61	15.671	14.659	14.783	35.912	36.299	34.42	1.26139	2.21561e-61	7.08762e-60	up
TRINITY_DN10161_c2_g1	47.03	45.15	47.41	352.46	367.83	308.19	2.584	2.58	2.481	17.276	18.222	15.495	2.76314	2.37524e-61	7.59097e-60	up
TRINITY_DN29621_c0_g2	68.83	60.02	64.15	357.65	356.26	326.47	3.781	3.429	3.358	17.53	17.649	16.414	2.3067	3.13792e-61	1.00188e-59	up
TRINITY_DN6905_c0_g1	558.85	516.1	499.28	158.56	153.83	141.56	30.702	29.487	26.134	7.772	7.621	7.117	-1.91565	3.35694e-61	1.0713e-59	down
TRINITY_DN17794_c0_g1	96.93	60.57	91.58	520.6	481.68	495.18	5.325	3.46	4.794	25.517	23.863	24.896	2.46268	3.81419e-61	1.21663e-59	up
TRINITY_DN4743_c0_g1	208.59	203.36	211.21	655.19	612.39	583.58	11.459	11.618	11.055	32.114	30.338	29.341	1.44749	3.86351e-61	1.23178e-59	up
TRINITY_DN15807_c0_g1	62.33	46.25	68.79	363.44	383.31	349.09	3.424	2.642	3.601	17.814	18.989	17.551	2.50824	3.92052e-61	1.24935e-59	up
TRINITY_DN31223_c0_g1	435.15	424.52	455.91	155.36	158.34	160.79	23.906	24.254	23.864	7.615	7.844	8.084	-1.596	4.30076e-61	1.36922e-59	down
TRINITY_DN11140_c0_g1	150.28	113.61	150.49	541.76	511.86	508.37	8.256	6.491	7.877	26.554	25.358	25.559	1.79404	4.68264e-61	1.49008e-59	up
TRINITY_DN105_c1_g1	697.85	698.17	783.71	319.51	349.6	317.24	38.338	39.889	41.022	15.661	17.319	15.95	-1.26544	4.98441e-61	1.58384e-59	down
TRINITY_DN7357_c0_g2	79.54	48.09	43.17	803.76	736.05	779.05	4.369	2.747	2.26	39.396	36.464	39.168	3.6358	5.6535e-61	1.79559e-59	up
TRINITY_DN7090_c0_g1	433.24	405.06	428.27	974.69	958.86	1004.68	23.801	23.143	22.417	47.774	47.502	50.512	1.09228	5.72619e-61	1.81781e-59	up
TRINITY_DN11077_c0_g1	18.74	19.82	25.82	274.18	258.28	261.82	1.029	1.132	1.352	13.439	12.795	13.164	3.48844	5.82371e-61	1.84789e-59	up
TRINITY_DN9724_c0_g1	13.38	13.77	17.55	405.77	328.44	310.07	0.735	0.786	0.919	19.889	16.271	15.59	4.41248	5.97869e-61	1.89616e-59	up
TRINITY_DN15261_c0_g1	369.19	374.96	451.47	1308.78	1181.47	1110.43	20.282	21.423	23.631	64.149	58.53	55.829	1.46881	6.21813e-61	1.97116e-59	up
TRINITY_DN55539_c0_g1	351.03	321.55	323.98	68.29	51.93	63.71	19.285	18.371	16.958	3.347	2.573	3.203	-2.56219	6.73964e-61	2.13547e-59	down
TRINITY_DN19130_c0_g1	20.65	17.44	26.63	268.78	263.97	269.93	1.134	0.996	1.394	13.174	13.077	13.571	3.50555	7.08338e-61	2.24332e-59	up
TRINITY_DN2994_c0_g1	243	263.74	285.44	36.74	38.41	36.19	13.35	15.068	14.941	1.801	1.903	1.82	-2.95773	7.37271e-61	2.33384e-59	down
TRINITY_DN35113_c0_g1	504.94	542.16	647.75	2176.24	2113.68	1790.52	27.74	30.976	33.905	106.668	104.712	90.022	1.72099	7.69744e-61	2.43548e-59	up
TRINITY_DN6710_c0_g1	313.55	333.3	354.64	852.28	814.43	792.25	17.226	19.043	18.563	41.774	40.347	39.832	1.17155	8.12596e-61	2.56862e-59	up
TRINITY_DN3989_c1_g2	39	40.56	42.36	371.63	305.71	347.21	2.143	2.317	2.217	18.215	15.145	17.457	2.94727	8.51758e-61	2.69113e-59	up
TRINITY_DN6613_c0_g1	180.1	194.18	190.23	700.12	685.29	600.73	9.894	11.094	9.957	34.316	33.949	30.203	1.69163	9.34362e-61	2.95072e-59	up
TRINITY_DN6370_c0_g1	685.42	574.83	679.22	1550.61	1431.33	1498.73	37.655	32.842	35.552	76.003	70.908	75.352	1.08655	9.4703e-61	2.98931e-59	up
TRINITY_DN2703_c2_g1	339.56	378.63	330.03	33.95	31.55	43.73	18.654	21.633	17.275	1.664	1.563	2.199	-3.37961	9.91253e-61	3.12594e-59	down
TRINITY_DN17780_c0_g1	329.61	308.34	319.54	787.78	806.99	769.06	18.108	17.616	16.726	38.613	39.978	38.666	1.18004	1.00669e-60	3.17162e-59	up
TRINITY_DN1724_c0_g1	273.21	249.06	299.57	41.14	32.53	24.88	15.01	14.229	15.68	2.016	1.612	1.251	-3.17574	1.15753e-60	3.64513e-59	down
TRINITY_DN2649_c1_g1	262.89	272.37	316.11	828.32	810.71	742.86	14.442	15.561	16.546	40.6	40.162	37.349	1.36249	1.24567e-60	3.92083e-59	up
TRINITY_DN8394_c0_g1	406.28	392.22	427.46	139.98	114.44	127.99	22.32	22.409	22.375	6.861	5.67	6.435	-1.80412	1.36674e-60	4.29786e-59	down
TRINITY_DN9114_c0_g1	729.39	714.14	732.27	329.89	346.27	345.13	40.071	40.801	38.33	16.17	17.154	17.352	-1.21437	1.73066e-60	5.43965e-59	down
TRINITY_DN8022_c1_g1	435.53	450.03	472.25	156.16	126.4	126.67	23.927	25.712	24.719	7.654	6.262	6.369	-1.8552	2.01105e-60	6.31798e-59	down
TRINITY_DN25970_c0_g1	100.18	125.72	91.99	843.1	717.82	699.88	5.504	7.183	4.815	41.324	35.561	35.188	2.70052	2.31912e-60	7.27896e-59	up
TRINITY_DN12609_c0_g1	4093.21	3969.69	3938.54	2237.54	2122.5	1928.87	224.871	226.801	206.156	109.673	105.149	96.978	-1.05794	2.44683e-60	7.67618e-59	down
TRINITY_DN10316_c0_g1	258.3	235.11	241.06	19.57	27.24	23.37	14.19	13.433	12.618	0.959	1.349	1.175	-3.51395	2.78878e-60	8.7407e-59	down
TRINITY_DN8001_c1_g1	27.53	9.36	37.12	936.95	971.99	1014.1	1.513	0.535	1.943	45.925	48.152	50.986	5.19475	2.80436e-60	8.78127e-59	up
TRINITY_DN5909_c0_g1	93.87	92.5	115.79	414.56	416.62	403.38	5.157	5.285	6.061	20.32	20.639	20.281	1.91011	2.85171e-60	8.92536e-59	up
TRINITY_DN872_c1_g1	1012.17	914.56	1076.82	526.99	553.01	516.48	55.606	52.252	56.364	25.83	27.396	25.967	-1.0342	2.89526e-60	9.05741e-59	down
TRINITY_DN3330_c0_g1	779.29	713.22	832.53	387.4	376.45	338.91	42.813	40.748	43.577	18.988	18.649	17.04	-1.19933	3.26636e-60	1.0204e-58	down
TRINITY_DN81269_c0_g1	254.28	268.88	258.62	38.34	35.27	35.44	13.97	15.362	13.537	1.879	1.747	1.782	-2.98089	3.4351e-60	1.07261e-58	down
TRINITY_DN7642_c0_g1	156.01	173.81	153.72	651.39	647.47	575.1	8.571	9.93	8.046	31.928	32.076	28.914	1.82689	3.56037e-60	1.11068e-58	up
TRINITY_DN9848_c0_g1	758.84	689.18	844.84	2368.34	2491.31	2039.9	41.689	39.375	44.221	116.084	123.419	102.56	1.46764	3.72847e-60	1.16258e-58	up
TRINITY_DN71976_c1_g1	474.73	474.62	552.73	170.34	162.26	181.14	26.08	27.117	28.932	8.349	8.038	9.107	-1.67227	3.9229e-60	1.22263e-58	down
TRINITY_DN16880_c0_g1	464.21	562.17	558.18	1646.86	1686.28	1546.6	25.503	32.119	29.217	80.72	83.538	77.759	1.49899	4.35103e-60	1.35543e-58	up
TRINITY_DN21205_c0_g1	1832.18	1658.24	1702.38	715.1	631.79	746.06	100.656	94.741	89.108	35.05	31.299	37.51	-1.43442	4.44287e-60	1.38339e-58	down
TRINITY_DN1739_c0_g1	157.92	145.18	167.03	517.8	493.44	518.93	8.676	8.294	8.743	25.38	24.445	26.09	1.58053	4.71205e-60	1.46653e-58	up
TRINITY_DN25567_c0_g1	170.54	117.65	127.69	791.38	748.59	719.11	9.369	6.722	6.684	38.789	37.085	36.155	2.31384	4.87635e-60	1.51695e-58	up
TRINITY_DN1979_c0_g1	139.38	153.8	174.49	548.95	521.66	513.27	7.657	8.787	9.134	26.907	25.843	25.806	1.63952	5.22122e-60	1.62348e-58	up
TRINITY_DN5521_c0_g2	90.05	87.55	93.8	395.19	371.55	374.16	4.947	5.002	4.91	19.37	18.407	18.812	1.94566	5.34854e-60	1.66229e-58	up
TRINITY_DN88568_c0_g1	117.77	108.29	115.39	445.11	421.13	413.37	6.47	6.187	6.04	21.817	20.863	20.783	1.78406	5.3707e-60	1.6684e-58	up
TRINITY_DN457_c0_g2	195.4	165.92	188.01	579.31	547.33	564.73	10.735	9.479	9.841	28.395	27.115	28.393	1.50045	5.57742e-60	1.73181e-58	up
TRINITY_DN12996_c0_g1	28.11	39.09	37.52	322.1	343.72	371.71	1.544	2.234	1.964	15.788	17.028	18.689	3.18314	5.65602e-60	1.7554e-58	up
TRINITY_DN24260_c0_g1	50.86	41.3	57.49	381.21	353.13	318.37	2.794	2.359	3.009	18.685	17.494	16.007	2.69761	5.72083e-60	1.77468e-58	up
TRINITY_DN99_c0_g1	2269.82	2166.27	2557.3	908.8	959.45	1071.6	124.698	123.766	133.858	44.544	47.531	53.877	-1.36996	6.22665e-60	1.9307e-58	down
TRINITY_DN21983_c0_g1	277.99	240.98	285.65	48.33	45.66	41.66	15.272	13.768	14.952	2.369	2.262	2.094	-2.68727	6.98001e-60	2.16328e-58	down
TRINITY_DN12909_c0_g1	5164.83	4520.3	5467.23	2371.74	2441.92	2638.56	283.744	258.259	286.173	116.25	120.973	132.659	-1.14338	7.26063e-60	2.24921e-58	down
TRINITY_DN7431_c0_g1	245.3	215.65	240.26	642.41	663.93	663.5	13.476	12.321	12.576	31.487	32.891	33.359	1.36835	7.9106e-60	2.44828e-58	up
TRINITY_DN19305_c0_g1	498.82	475.36	520.66	210.87	187.15	179.82	27.404	27.159	27.253	10.336	9.271	9.041	-1.49407	8.06804e-60	2.49585e-58	down
TRINITY_DN3401_c0_g1	401.12	358.08	387.32	904.2	866.56	881.4	22.037	20.458	20.273	44.319	42.929	44.314	1.08761	1.26063e-59	3.89433e-58	up
TRINITY_DN4291_c0_g1	1250.01	1308.61	1504.69	3537.54	3496.61	3084.73	68.672	74.765	78.76	173.391	173.222	155.091	1.19386	1.37351e-59	4.24108e-58	up
TRINITY_DN103552_c0_g1	33.08	20.37	33.49	477.46	362.14	452.77	1.817	1.164	1.753	23.403	17.941	22.764	3.78898	1.42539e-59	4.39922e-58	up
TRINITY_DN12435_c0_g1	543.36	557.58	625.96	244.02	227.91	233.17	29.851	31.856	32.765	11.961	11.291	11.723	-1.41494	1.53176e-59	4.72534e-58	down
TRINITY_DN8024_c0_g2	49.9	57.08	64.96	346.46	371.94	388.87	2.741	3.261	3.4	16.982	18.426	19.551	2.56478	1.71507e-59	5.28593e-58	up
TRINITY_DN3_c0_g1	1901.78	1768.36	2160.71	4859.1	4786.84	4195.34	104.479	101.032	113.098	238.167	237.14	210.93	1.12572	1.79454e-59	5.52832e-58	up
TRINITY_DN3242_c0_g1	337.45	315.13	370.78	848.29	820.7	780.94	18.539	18.004	19.408	41.579	40.658	39.263	1.13758	1.83345e-59	5.64558e-58	up
TRINITY_DN766_c0_g1	437.45	466.73	520.05	1112.08	1070.75	1050.11	24.032	26.666	27.221	54.508	53.045	52.796	1.06034	1.85383e-59	5.70567e-58	up
TRINITY_DN5335_c0_g1	599	592.64	679.42	280.57	283.76	275.2	32.908	33.859	35.563	13.752	14.057	13.836	-1.27744	3.04284e-59	9.36089e-58	down
TRINITY_DN6180_c1_g1	252.95	260.25	275.16	695.73	692.35	654.27	13.896	14.869	14.403	34.101	34.299	32.895	1.25067	3.32214e-59	1.02107e-57	up
TRINITY_DN19659_c0_g1	44.55	47.35	53.26	360.64	452.68	416.2	2.447	2.705	2.788	17.677	22.426	20.925	2.96333	3.35219e-59	1.02983e-57	up
TRINITY_DN1345_c0_g1	260.78	281.18	309.25	776.2	764.26	716.66	14.327	16.065	16.187	38.045	37.862	36.032	1.28436	3.36233e-59	1.03247e-57	up
TRINITY_DN41281_c0_g1	623.86	590.8	648.35	1508.67	1438.58	1300.62	34.273	33.754	33.937	73.947	71.267	65.391	1.06609	3.76729e-59	1.15628e-57	up
TRINITY_DN52910_c0_g1	22.94	25.33	29.25	267.19	253.19	264.65	1.26	1.447	1.531	13.096	12.543	13.306	3.22743	5.3151e-59	1.62835e-57	up
TRINITY_DN8344_c0_g1	282.39	243.18	297.95	718.89	744.67	720.99	15.514	13.894	15.596	35.236	36.891	36.25	1.28697	5.4536e-59	1.67002e-57	up
TRINITY_DN10176_c0_g1	1432.98	1261.99	1579.53	555.54	633.56	549.09	78.724	72.102	82.678	27.23	31.386	27.607	-1.41773	5.95327e-59	1.82219e-57	down
TRINITY_DN9328_c0_g1	649.28	581.62	721.78	154.16	175.39	121.77	35.67	33.23	37.78	7.556	8.689	6.122	-2.23566	6.12743e-59	1.87463e-57	down
TRINITY_DN6874_c1_g1	5.54	2.39	2.42	672.16	773.67	677.07	0.305	0.136	0.127	32.946	38.328	34.041	7.60746	6.19177e-59	1.89345e-57	up
TRINITY_DN12842_c0_g1	30.78	21.11	38.33	340.47	353.33	297.82	1.691	1.206	2.006	16.688	17.504	14.974	3.34044	6.41697e-59	1.96141e-57	up
TRINITY_DN17464_c0_g1	512.58	471.5	459.54	106.04	84.27	71.06	28.16	26.938	24.054	5.197	4.174	3.573	-2.59551	7.13736e-59	2.18061e-57	down
TRINITY_DN16474_c0_g1	280.29	261.72	264.26	15.38	29.39	21.11	15.398	14.953	13.832	0.754	1.456	1.061	-3.75591	7.23798e-59	2.21034e-57	down
TRINITY_DN283_c1_g1	213.75	214.74	229.16	605.47	612.78	586.22	11.743	12.269	11.995	29.677	30.357	29.473	1.33217	8.10349e-59	2.47351e-57	up
TRINITY_DN3965_c0_g2	140.33	130.13	137.17	470.07	450.52	453.14	7.71	7.435	7.18	23.041	22.319	22.783	1.63229	8.29571e-59	2.53103e-57	up
TRINITY_DN5691_c0_g1	295.96	305.4	360.08	58.51	59.77	67.86	16.26	17.449	18.848	2.868	2.961	3.412	-2.48243	8.77358e-59	2.6756e-57	down
TRINITY_DN12249_c0_g1	51.81	50.47	52.85	301.33	320.4	306.3	2.846	2.884	2.766	14.77	15.873	15.4	2.45768	8.78615e-59	2.67821e-57	up
TRINITY_DN7380_c0_g1	1588.03	1596.94	1753.42	814.54	807.77	903.27	87.243	91.238	91.78	39.925	40.017	45.414	-1.08897	9.48774e-59	2.89075e-57	down
TRINITY_DN13000_c0_g1	266.14	265.03	328.61	27.16	38.8	31.48	14.621	15.142	17.201	1.331	1.922	1.583	-3.26823	1.01824e-58	3.09957e-57	down
TRINITY_DN12381_c0_g1	96.36	101.5	100.86	409.57	395.07	384.34	5.294	5.799	5.28	20.075	19.572	19.324	1.86811	1.10978e-58	3.37514e-57	up
TRINITY_DN15216_c0_g1	10.9	22.57	37.92	1128.46	1107.99	831.26	0.599	1.29	1.985	55.311	54.89	41.794	5.29544	1.47172e-58	4.47172e-57	up
TRINITY_DN7107_c0_g1	19.5	21.47	15.53	278.97	265.14	246.36	1.071	1.227	0.813	13.674	13.135	12.386	3.6684	1.53355e-58	4.6512e-57	up
TRINITY_DN1666_c0_g1	710.85	644.03	710.28	329.69	315.11	334.39	39.052	36.795	37.179	16.16	15.611	16.812	-1.19936	1.60124e-58	4.85206e-57	down
TRINITY_DN8012_c0_g1	845.06	853.99	973.74	428.14	407.22	360.97	46.426	48.791	50.969	20.985	20.173	18.148	-1.28279	1.90511e-58	5.76762e-57	down
TRINITY_DN70515_c0_g2	372.25	309.81	314.29	36.94	22.73	23	20.45	17.7	16.451	1.811	1.126	1.156	-3.71076	2.03435e-58	6.15608e-57	down
TRINITY_DN18403_c0_g1	705.11	682.57	738.12	364.24	337.06	360.21	38.737	38.997	38.636	17.853	16.698	18.111	-1.12555	2.04012e-58	6.17073e-57	down
TRINITY_DN7_c0_g2	208.02	199.32	240.86	875.45	895.37	728.91	11.428	11.388	12.608	42.91	44.356	36.648	1.82499	2.06344e-58	6.23562e-57	up
TRINITY_DN68089_c0_g1	359.44	408.92	451.06	84.07	92.69	79.36	19.747	23.363	23.61	4.121	4.592	3.99	-2.3739	2.08061e-58	6.28466e-57	down
TRINITY_DN17089_c0_g1	61.95	65.52	78.88	459.89	477.37	383.59	3.403	3.743	4.129	22.541	23.649	19.286	2.55129	2.10163e-58	6.34526e-57	up
TRINITY_DN3799_c0_g1	937.41	909.23	1025.18	476.66	512.84	437.69	51.499	51.948	53.661	23.364	25.406	22.006	-1.13	2.94294e-58	8.87732e-57	down
TRINITY_DN8994_c0_g1	7748.59	6123.48	8331.36	1375.68	1806.41	1268.01	425.689	349.854	436.09	67.428	89.489	63.752	-2.43732	2.95633e-58	8.91367e-57	down
TRINITY_DN1447_c0_g1	492.13	421.4	454.69	1134.25	1223.22	1154.91	27.036	24.076	23.8	55.595	60.598	58.066	1.23753	3.0545e-58	9.20549e-57	up
TRINITY_DN2467_c0_g1	25.62	40.38	22.19	519.8	502.06	414.5	1.407	2.307	1.162	25.478	24.872	20.84	3.8979	3.21968e-58	9.69453e-57	up
TRINITY_DN24918_c0_g1	474.34	411.49	484.15	1019.83	1005.69	969.43	26.059	23.51	25.342	49.986	49.822	48.74	1.00714	3.27761e-58	9.86452e-57	up
TRINITY_DN7485_c0_g2	261.93	222.63	272.53	35.74	37.04	36	14.39	12.719	14.265	1.752	1.835	1.81	-2.91901	3.3523e-58	1.00848e-56	down
TRINITY_DN6579_c0_g1	151.42	150.32	141.41	504.02	487.37	483.68	8.319	8.588	7.402	24.704	24.144	24.318	1.61481	3.53195e-58	1.06204e-56	up
TRINITY_DN46129_c0_g1	167.48	186.47	212.82	614.05	653.74	618.08	9.201	10.654	11.14	30.098	32.386	31.075	1.61457	4.24454e-58	1.27516e-56	up
TRINITY_DN6010_c0_g1	451.78	464.34	515.21	102.04	123.46	82.56	24.82	26.53	26.968	5.002	6.116	4.151	-2.33893	4.45392e-58	1.33746e-56	down
TRINITY_DN26693_c0_g1	21.99	12.85	25.22	272.18	275.92	253.53	1.208	0.734	1.32	13.341	13.669	12.747	3.61945	4.5318e-58	1.36023e-56	up
TRINITY_DN6460_c0_g1	563.25	547.49	667.52	219.86	229.87	217.9	30.944	31.28	34.94	10.776	11.388	10.955	-1.53322	6.05147e-58	1.81392e-56	down
TRINITY_DN4590_c0_g1	458.28	499.95	487.37	150.57	138.35	121.2	25.177	28.564	25.511	7.38	6.854	6.094	-1.94265	6.31458e-58	1.89193e-56	down
TRINITY_DN95614_c0_g1	53.53	63.14	83.92	484.65	439.16	410.17	2.941	3.607	4.393	23.755	21.756	20.622	2.60907	6.75161e-58	2.02196e-56	up
TRINITY_DN168_c0_g1	451.78	410.57	488.18	152.36	122.09	143.07	24.82	23.457	25.553	7.468	6.048	7.193	-1.8176	6.84775e-58	2.04983e-56	down
TRINITY_DN27049_c0_g1	308.96	247.59	269.91	835.71	803.85	832.77	16.974	14.146	14.128	40.962	39.823	41.869	1.45748	8.33954e-58	2.49527e-56	up
TRINITY_DN5424_c0_g1	980.43	967.6	1025.79	522.39	523.03	448.05	53.862	55.282	53.693	25.605	25.911	22.527	-1.11784	8.76746e-58	2.62213e-56	down
TRINITY_DN56604_c0_g1	174.56	157.47	217.46	625.43	630.03	637.11	9.59	8.997	11.383	30.655	31.212	32.032	1.66496	1.00571e-57	3.00648e-56	up
TRINITY_DN11150_c0_g1	1128.98	1160.86	1080.66	2585.41	2535.99	2445.54	62.024	66.324	56.565	126.723	125.633	122.955	1.04102	1.24293e-57	3.71229e-56	up
TRINITY_DN7597_c0_g1	396.72	324.31	405.88	87.27	83.09	91.8	21.795	18.529	21.245	4.277	4.116	4.615	-2.22537	1.57953e-57	4.71553e-56	down
TRINITY_DN46502_c0_g1	467.65	441.59	446.63	159.55	161.87	157.02	25.692	25.229	23.378	7.82	8.019	7.894	-1.62612	1.62692e-57	4.85482e-56	down
TRINITY_DN4383_c0_g1	87.76	85.16	100.26	373.82	378.6	366.25	4.821	4.865	5.248	18.323	18.756	18.414	1.91299	1.75951e-57	5.24579e-56	up
TRINITY_DN428_c0_g1	781.78	772.68	902.73	406.37	383.11	354.18	42.949	44.146	47.252	19.918	18.979	17.807	-1.22674	2.07321e-57	6.17001e-56	down
TRINITY_DN690_c0_g1	503.02	490.59	523.48	210.08	220.46	200.56	27.635	28.029	27.401	10.297	10.922	10.084	-1.38857	2.11131e-57	6.27778e-56	down
TRINITY_DN1382_c2_g1	251.22	236.03	280.2	674.56	671.97	639.38	13.802	13.485	14.667	33.063	33.289	32.146	1.25031	2.26329e-57	6.72368e-56	up
TRINITY_DN22698_c0_g1	108.21	104.25	108.13	409.37	411.33	386.79	5.945	5.956	5.66	20.065	20.377	19.447	1.79216	2.36561e-57	7.0214e-56	up
TRINITY_DN13842_c0_g1	1386.52	1334.49	1442.56	767.02	692.54	790.74	76.172	76.244	75.508	37.595	34.308	39.756	-1.01007	2.42995e-57	7.20914e-56	down
TRINITY_DN30247_c0_g1	101.33	78.74	90.17	465.48	415.84	400.74	5.567	4.498	4.72	22.815	20.601	20.148	2.12408	2.61897e-57	7.76645e-56	up
TRINITY_DN9392_c0_g1	360.59	376.98	447.63	98.65	99.16	83.13	19.81	21.538	23.431	4.835	4.912	4.179	-2.19906	2.83856e-57	8.41392e-56	down
TRINITY_DN7567_c0_g1	237.46	219.51	226.34	23.16	27.83	24.13	13.045	12.541	11.847	1.135	1.379	1.213	-3.31056	3.28494e-57	9.73271e-56	down
TRINITY_DN19213_c0_g1	40.72	47.54	57.09	316.31	350.58	322.14	2.237	2.716	2.988	15.504	17.368	16.196	2.6383	3.7011e-57	1.09608e-55	up
TRINITY_DN309_c0_g1	220.44	153.44	220.09	980.89	980.81	853.32	12.111	8.766	11.52	48.078	48.589	42.902	2.12704	4.10185e-57	1.21423e-55	up
TRINITY_DN18081_c0_g1	3.44	1.84	1.21	1521.45	1526.96	1422.01	0.189	0.105	0.063	74.574	75.646	71.495	9.41815	4.21652e-57	1.24762e-55	up
TRINITY_DN43353_c0_g1	2200.42	1737.71	2327.94	344.67	450.72	469.73	120.886	99.281	121.852	16.894	22.329	23.617	-2.42364	5.60823e-57	1.6572e-55	down
TRINITY_DN1444_c0_g1	433.05	379.92	431.09	134.39	141.88	139.67	23.791	21.706	22.565	6.587	7.029	7.022	-1.7025	5.62339e-57	1.66094e-55	down
TRINITY_DN29189_c0_g1	1019.05	795.81	1409.27	8537.02	9412.41	7339.63	55.984	45.467	73.766	418.44	466.29	369.016	2.85837	5.68145e-57	1.67735e-55	up
TRINITY_DN5027_c0_g1	423.11	400.66	429.68	930.56	988.84	971.5	23.244	22.891	22.491	45.611	48.987	48.844	1.08298	6.05312e-57	1.78629e-55	up
TRINITY_DN8713_c0_g1	920.39	930.34	906.77	437.52	453.07	414.88	50.564	53.153	47.463	21.445	22.445	20.859	-1.20254	6.74369e-57	1.98832e-55	down
TRINITY_DN6088_c1_g1	1048.3	921.53	983.42	502.42	483.45	481.04	57.591	52.65	51.476	24.626	23.95	24.185	-1.13361	6.92625e-57	2.04124e-55	down
TRINITY_DN14518_c0_g1	715.05	690.46	725.41	369.43	363.71	358.33	39.283	39.448	37.97	18.107	18.018	18.016	-1.08838	6.93161e-57	2.04191e-55	down
TRINITY_DN11324_c0_g1	151.81	135.82	148.67	477.66	463.26	474.82	8.34	7.76	7.782	23.412	22.95	23.873	1.57346	9.29811e-57	2.73662e-55	up
TRINITY_DN1657_c0_g1	665.73	655.22	792.19	202.89	235.94	179.64	36.573	37.435	41.466	9.944	11.689	9.032	-1.89235	9.32105e-57	2.74216e-55	down
TRINITY_DN8533_c0_g1	45.5	65.16	63.34	392.99	454.05	440.51	2.5	3.723	3.316	19.262	22.494	22.148	2.76531	9.39489e-57	2.76266e-55	up
TRINITY_DN12766_c0_g1	418.71	372.76	407.49	136.59	117.97	122.9	23.003	21.297	21.329	6.695	5.844	6.179	-1.78848	9.53009e-57	2.80118e-55	down
TRINITY_DN9966_c0_g1	815.81	805.54	943.88	399.18	423.29	374.16	44.819	46.023	49.406	19.566	20.97	18.812	-1.22302	1.05159e-56	3.08822e-55	down
TRINITY_DN162_c3_g1	555.6	631.18	657.63	204.48	198.12	170.78	30.523	36.061	34.423	10.023	9.815	8.586	-1.81102	1.08817e-56	3.19423e-55	down
TRINITY_DN3888_c0_g1	282.2	274.57	262.04	44.13	45.86	46.56	15.503	15.687	13.716	2.163	2.272	2.341	-2.70438	1.09169e-56	3.20316e-55	down
TRINITY_DN9893_c0_g1	460.58	444.52	491.01	182.72	156.38	179.07	25.303	25.397	25.701	8.956	7.747	9.003	-1.55393	1.16732e-56	3.42355e-55	down
TRINITY_DN1896_c0_g1	31.55	30.1	33.89	262.2	253.97	265.02	1.733	1.72	1.774	12.851	12.582	13.325	2.90184	1.26477e-56	3.70773e-55	up
TRINITY_DN262_c0_g1	829	753.6	844.03	422.55	440.33	425.06	45.544	43.055	44.179	20.711	21.814	21.371	-1.03646	1.55691e-56	4.55613e-55	down
TRINITY_DN25208_c0_g1	298.07	282.28	324.58	806.35	811.49	725.14	16.375	16.127	16.99	39.523	40.201	36.458	1.24914	1.56451e-56	4.57636e-55	up
TRINITY_DN80566_c0_g1	264.42	239.88	287.66	5.79	8.82	6.03	14.526	13.705	15.057	0.284	0.437	0.303	-5.35833	1.64724e-56	4.81413e-55	down
TRINITY_DN55057_c0_g1	2642.26	2244.27	2477.42	6191.04	7127.06	6297.25	145.159	128.222	129.676	303.452	353.074	316.608	1.29123	1.66538e-56	4.86288e-55	up
TRINITY_DN1326_c0_g1	686.95	607.87	678.61	260.4	294.14	274.83	37.739	34.73	35.521	12.763	14.572	13.817	-1.3739	1.73668e-56	5.06884e-55	down
TRINITY_DN42957_c0_g1	682.36	697.43	709.68	334.68	299.43	322.89	37.487	39.847	37.147	16.404	14.834	16.234	-1.24994	2.54373e-56	7.41142e-55	down
TRINITY_DN636_c0_g1	97.32	96.54	95.82	396.59	381.54	410.35	5.346	5.516	5.016	19.439	18.902	20.631	1.91257	2.70105e-56	7.86634e-55	up
TRINITY_DN2014_c0_g1	264.8	256.4	265.07	47.53	52.32	38.45	14.547	14.649	13.875	2.33	2.592	1.933	-2.63379	3.04431e-56	8.86216e-55	down
TRINITY_DN5360_c3_g2	932.63	829.21	786.74	278.77	269.84	273.51	51.236	47.376	41.18	13.664	13.368	13.751	-1.75644	3.2211e-56	9.37269e-55	down
TRINITY_DN618_c0_g1	262.7	235.48	276.57	745.05	704.5	781.69	14.432	13.454	14.477	36.518	34.901	39.301	1.40382	3.36976e-56	9.80098e-55	up
TRINITY_DN6868_c0_g1	3.82	3.12	2.62	577.31	578.88	566.81	0.21	0.178	0.137	28.297	28.678	28.497	7.30612	3.75107e-56	1.09053e-54	up
TRINITY_DN4646_c0_g1	757.5	600.34	682.24	2034.46	1933.79	1796.93	41.615	34.3	35.711	99.718	95.8	90.344	1.37568	3.81106e-56	1.107e-54	up
TRINITY_DN30037_c0_g1	645.65	595.57	609.42	258.2	250.25	264.08	35.471	34.027	31.899	12.656	12.397	13.277	-1.38524	3.84299e-56	1.11579e-54	down
TRINITY_DN2495_c0_g1	46.65	40.01	45.19	293.55	330.59	332.13	2.563	2.286	2.365	14.388	16.378	16.698	2.73627	3.85331e-56	1.1183e-54	up
TRINITY_DN4133_c0_g2	469.37	482.88	539.62	203.49	189.11	187.55	25.786	27.589	28.246	9.974	9.368	9.43	-1.48562	4.26435e-56	1.23705e-54	down
TRINITY_DN64513_c0_g1	621.37	615.39	637.46	291.75	245.54	255.41	34.137	35.159	33.367	14.3	12.164	12.841	-1.36385	4.87455e-56	1.41283e-54	down
TRINITY_DN623_c0_g1	1736.97	1653.47	1851.06	1016.63	938.09	839.18	95.425	94.468	96.89	49.83	46.473	42.192	-1.03071	5.11947e-56	1.48318e-54	down
TRINITY_DN6209_c0_g1	383.53	388.18	384.29	117.82	126.4	113.47	21.07	22.178	20.115	5.775	6.262	5.705	-1.81927	5.73907e-56	1.66124e-54	down
TRINITY_DN21756_c0_g1	443.18	454.62	517.63	170.74	154.03	138.54	24.347	25.974	27.095	8.369	7.631	6.966	-1.73222	5.78523e-56	1.67387e-54	down
TRINITY_DN5990_c0_g1	777.19	687.16	824.26	302.13	256.91	231.28	42.697	39.259	43.144	14.809	12.727	11.628	-1.65649	7.68637e-56	2.21912e-54	down
TRINITY_DN1102_c0_g2	201.32	210.15	225.73	626.03	684.9	616.76	11.06	12.006	11.816	30.685	33.93	31.009	1.47505	8.21045e-56	2.3694e-54	up
TRINITY_DN21140_c0_g1	719.64	706.61	767.17	400.18	371.16	379.63	39.535	40.371	40.156	19.615	18.387	19.087	-1.05355	8.64026e-56	2.49236e-54	down
TRINITY_DN7553_c0_g1	381.62	348.72	470.63	1182.97	1130.92	1093.27	20.965	19.923	24.634	57.983	56.025	54.967	1.38296	8.72606e-56	2.51602e-54	up
TRINITY_DN5419_c0_g1	315.85	280.99	317.92	764.62	718.6	730.61	17.352	16.054	16.641	37.478	35.6	36.733	1.15286	8.82732e-56	2.54412e-54	up
TRINITY_DN10374_c1_g1	1988	1982.73	1937.8	5169.62	4991.04	4359.33	109.216	113.28	101.431	253.387	247.256	219.175	1.17107	9.32765e-56	2.68715e-54	up
TRINITY_DN5617_c0_g1	698.8	663.85	801.46	1700.17	1666.29	1504.76	38.391	37.928	41.951	83.334	82.548	75.655	1.04863	9.60117e-56	2.76356e-54	up
TRINITY_DN28013_c0_g3	5490.81	6827.7	6069.99	1102.5	1104.26	1455.18	301.652	390.089	317.723	54.039	54.705	73.162	-2.45339	1.0478e-55	3.01335e-54	down
TRINITY_DN7170_c0_g1	470.52	457.74	501.29	184.32	203.41	187.36	25.849	26.152	26.239	9.034	10.077	9.42	-1.43949	1.41821e-55	4.07684e-54	down
TRINITY_DN8548_c0_g1	660.56	607.5	722.59	1624.89	1554.4	1402.78	36.29	34.709	37.823	79.644	77.005	70.528	1.07944	1.44721e-55	4.15839e-54	up
TRINITY_DN26866_c0_g1	271.3	257.32	278.18	44.53	42.92	27.33	14.905	14.701	14.561	2.183	2.126	1.374	-2.93308	1.64203e-55	4.71413e-54	down
TRINITY_DN1176_c0_g1	713.72	673.02	736.71	377.42	364.3	370.96	39.21	38.452	38.562	18.499	18.047	18.651	-1.05634	1.72553e-55	4.95171e-54	down
TRINITY_DN7195_c1_g1	25.81	26.8	20.78	338.68	354.89	276.9	1.418	1.531	1.088	16.6	17.581	13.922	3.588	1.78399e-55	5.11727e-54	up
TRINITY_DN3867_c0_g1	335.92	349.08	371.38	880.24	847.55	792.25	18.455	19.944	19.439	43.145	41.988	39.832	1.13154	1.94517e-55	5.57721e-54	up
TRINITY_DN14411_c1_g1	230.19	234.74	253.17	37.74	29.79	39.58	12.646	13.412	13.252	1.85	1.476	1.99	-2.85574	2.06361e-55	5.91172e-54	down
TRINITY_DN7918_c0_g1	113.95	101.5	113.17	433.73	422.89	468.79	6.26	5.799	5.924	21.259	20.95	23.569	1.88883	2.23381e-55	6.39654e-54	up
TRINITY_DN8457_c1_g1	595.56	564	637.66	270.18	280.43	238.07	32.719	32.223	33.377	13.243	13.892	11.969	-1.31269	2.47686e-55	7.08947e-54	down
TRINITY_DN10493_c0_g1	690.77	711.38	752.04	368.23	348.82	322.89	37.949	40.644	39.364	18.049	17.28	16.234	-1.17387	2.51734e-55	7.20225e-54	down
TRINITY_DN7782_c0_g1	36.14	40.01	39.54	281.96	301.2	265.02	1.985	2.286	2.07	13.82	14.921	13.325	2.74668	2.9281e-55	8.37387e-54	up
TRINITY_DN4686_c0_g1	5.54	6.61	6.05	314.71	297.48	320.06	0.305	0.377	0.317	15.426	14.737	16.092	5.49354	3.0037e-55	8.58637e-54	up
TRINITY_DN12669_c1_g1	839.71	722.03	900.51	374.02	356.26	332.69	46.132	41.252	47.136	18.333	17.649	16.727	-1.33336	3.38811e-55	9.67282e-54	down
TRINITY_DN15224_c1_g1	14.15	21.47	24.21	284.36	261.81	243.54	0.777	1.227	1.267	13.938	12.97	12.244	3.62001	3.69119e-55	1.05336e-53	up
TRINITY_DN7246_c0_g2	434.77	475.17	518.24	156.36	145.41	127.42	23.885	27.148	27.126	7.664	7.203	6.406	-1.86155	3.69707e-55	1.05458e-53	down
[truncated: 16,198 more rows]

## Sheet: S2_vs_S3.DEG_final
#id	S2-1-Count	S2-2-Count	S2-3-Count	S3-1-Count	S3-2-Count	S3-3-Count	S2-1-FPKM	S2-2-FPKM	S2-3-FPKM	S3-1-FPKM	S3-2-FPKM	S3-3-FPKM	log2FoldChange	pvalue	qvalue	significant
TRINITY_DN1008_c0_g1	314.51	272	305.36	1615.1	1773.01	1638.16	15.416	13.475	15.353	86.15	87.933	84.606	2.55712	0	0	up
TRINITY_DN1018_c0_g1	1648.06	1573.6	1602.96	4913.41	5398.32	5281.1	80.779	77.956	80.592	262.083	267.731	272.753	1.75499	0	0	up
TRINITY_DN10192_c0_g1	8610.9	8951.11	8020.85	2261.21	2473.22	2369.28	422.061	443.437	403.266	120.614	122.66	122.366	-1.7857	0	0	down
TRINITY_DN10194_c0_g1	4747.67	4613.61	4462.63	1810.87	1987.41	1912.79	232.706	228.558	224.368	96.593	98.566	98.79	-1.21242	0	0	down
TRINITY_DN10235_c0_g2	790.38	765.05	735.32	2509.43	2710.5	2672.2	38.74	37.9	36.97	133.854	134.428	138.011	1.84792	0	0	up
TRINITY_DN10376_c1_g1	19565.8	19554.8	19107	47908.4	51063.2	48973.6	959.012	968.743	960.646	2555.45	2532.49	2529.34	1.40835	0	0	up
TRINITY_DN1040_c0_g1	9847.39	9057.71	8765.6	1707.67	1997.85	1977.42	482.667	448.718	440.709	91.087	99.084	102.128	-2.22107	0	0	down
TRINITY_DN10430_c0_g1	390.6	417.8	377.18	2022.33	2175.71	1991.58	19.145	20.698	18.963	107.871	107.905	102.859	2.44682	0	0	up
TRINITY_DN10599_c0_g1	7581.89	7416.11	6798.27	1201.34	1348.83	1246.31	371.624	367.394	341.798	64.08	66.895	64.368	-2.45843	0	0	down
TRINITY_DN10613_c0_g1	2081.59	2064.69	1969.78	5020.73	5410.97	4987.17	102.028	102.285	99.035	267.807	268.358	257.572	1.39689	0	0	up
TRINITY_DN1077_c1_g1	3720.85	3414.5	4257.73	120.56	126.27	133.87	182.377	169.154	214.067	6.431	6.262	6.914	-4.84012	0	0	down
TRINITY_DN10840_c0_g1	767.02	765.83	782.26	2832.49	3056.59	2836.09	37.595	37.939	39.33	151.086	151.592	146.476	1.97699	0	0	up
TRINITY_DN10873_c1_g1	1236.09	1189.9	1138.13	3031.06	3216.39	3056.21	60.587	58.948	57.222	161.678	159.518	157.844	1.44748	0	0	up
TRINITY_DN10940_c0_g1	1393.45	1393.71	1387.51	6580.58	7091.23	6816.38	68.3	69.044	69.76	351.01	351.691	352.045	2.35788	0	0	up
TRINITY_DN1126_c0_g1	4305.15	4040.61	4205.14	9067.43	9632.11	9546.91	211.016	200.171	211.423	483.659	477.706	493.069	1.2334	0	0	up
TRINITY_DN11384_c0_g1	312.92	301.39	302.35	1543.62	1625.46	1529.16	15.338	14.931	15.201	82.337	80.615	78.976	2.42188	0	0	up
TRINITY_DN11624_c0_g1	1324.75	1257.9	1276.3	3584.42	3834.29	3768.58	64.932	62.316	64.169	191.194	190.163	194.636	1.59862	0	0	up
TRINITY_DN11753_c0_g1	302.93	262.99	301.03	1935.54	2143.39	2042.64	14.848	13.028	15.135	103.242	106.302	105.496	2.88259	0	0	up
TRINITY_DN11838_c0_g1	2857.79	2780.16	2593.69	6633.21	7318.68	7006.85	140.074	137.729	130.404	353.818	362.972	361.883	1.41121	0	0	up
TRINITY_DN11894_c1_g1	466.08	514.21	453.52	3760.41	4291.4	4506.77	22.845	25.474	22.802	200.582	212.833	232.761	3.19243	0	0	up
TRINITY_DN11913_c0_g1	19041.4	18198.3	17904.4	5837.42	6485.17	5713.5	933.309	901.543	900.183	311.37	321.634	295.085	-1.54952	0	0	down
TRINITY_DN11999_c0_g1	1232.3	1165.41	1171.88	3277.6	3508.88	3386.1	60.401	57.734	58.919	174.828	174.024	174.882	1.57426	0	0	up
TRINITY_DN12243_c0_g1	6572.05	6356.13	6442.39	693.89	757.22	723.46	322.127	314.882	323.905	37.012	37.555	37.365	-3.09245	0	0	down
TRINITY_DN12388_c1_g1	225.65	202.04	240.52	3613.16	4339.38	3838.19	11.06	10.009	12.093	192.727	215.212	198.231	4.20043	0	0	up
TRINITY_DN12431_c0_g1	1562.19	1477.38	1415.22	4159.24	4325.93	4133.28	76.57	73.189	71.153	221.855	214.545	213.471	1.56599	0	0	up
TRINITY_DN12475_c0_g2	1675.01	1676.29	1630.86	213.88	229.46	195.64	82.1	83.043	81.995	11.408	11.38	10.104	-2.89982	0	0	down
TRINITY_DN12524_c0_g1	2740.97	2651.8	2641.76	22457.8	23400.6	22376.3	134.348	131.37	132.82	1197.9	1160.56	1155.67	3.14965	0	0	up
TRINITY_DN1340_c0_g1	4190.73	4196.6	4266.97	9841.2	10619.2	9855.38	205.407	207.899	214.531	524.933	526.661	509	1.32301	0	0	up
TRINITY_DN1353_c0_g1	11708.3	11366.8	11087.3	23609.3	25398.3	23235.1	573.88	563.109	557.437	1259.33	1259.63	1200.02	1.14361	0	0	up
TRINITY_DN13617_c0_g1	1548.01	1473.86	1448.02	68.87	62.83	58.33	75.875	73.015	72.802	3.673	3.116	3.012	-4.49276	0	0	down
TRINITY_DN1372_c0_g1	2604.18	2503.06	2443.09	748.2	822.87	765.73	127.643	124.002	122.831	39.909	40.81	39.547	-1.62875	0	0	down
TRINITY_DN1399_c0_g1	7427.13	7400.43	6892.33	2649.22	2821.72	2630.13	364.039	366.617	346.527	141.31	139.944	135.838	-1.35942	0	0	down
TRINITY_DN1419_c0_g1	2776.11	2749.59	2534.13	20.72	29.71	31.55	136.07	136.214	127.409	1.105	1.474	1.63	-6.53833	0	0	down
TRINITY_DN1426_c0_g1	6795.91	6539.36	6531.55	2676.65	2972.28	2731.68	333.1	323.96	328.388	142.773	147.411	141.083	-1.18235	0	0	down
TRINITY_DN1437_c0_g1	1339.93	1323.75	1194.49	4634.03	4824.38	4799.37	65.676	65.578	60.056	247.18	239.266	247.873	1.94948	0	0	up
TRINITY_DN1437_c0_g2	1728.33	1836.39	1706.07	8311.76	9195.08	8933.79	84.714	90.975	85.776	443.352	456.032	461.403	2.38936	0	0	up
TRINITY_DN14486_c0_g1	78.48	72.51	64.65	1780.27	2133.35	1942.81	3.847	3.592	3.251	94.96	105.804	100.34	4.82249	0	0	up
TRINITY_DN14925_c1_g1	9274.88	9223.11	8932.23	3688.19	3898.33	3807.59	454.606	456.912	449.087	196.729	193.339	196.651	-1.20433	0	0	down
TRINITY_DN14926_c0_g1	5198.37	5094.9	5064.3	1904	1963.12	1900.55	254.797	252.401	254.619	101.56	97.361	98.157	-1.34952	0	0	down
TRINITY_DN1494_c1_g1	3887.6	3909.31	3677.35	1196.67	1289.61	1284.37	190.55	193.667	184.887	63.831	63.958	66.334	-1.54224	0	0	down
TRINITY_DN14964_c0_g1	262	245.35	266.34	2543.4	2793.41	2581.36	12.842	12.155	13.391	135.666	138.54	133.319	3.41914	0	0	up
TRINITY_DN1601_c1_g2	3508.58	3125.45	3314.5	338.73	395.47	402.37	171.972	154.835	166.644	18.068	19.614	20.781	-3.06775	0	0	down
TRINITY_DN16111_c0_g1	736.86	682.55	683.86	2624.58	2779.56	2557.46	36.117	33.813	34.383	139.996	137.853	132.085	1.98336	0	0	up
TRINITY_DN1635_c0_g1	5604.74	5638.12	5202.47	1265.17	1323.94	1195.44	274.715	279.312	261.565	67.484	65.661	61.741	-2.05611	0	0	down
TRINITY_DN16436_c0_g1	396.59	472.67	421.48	4123.41	4439.55	4167.32	19.439	23.416	21.191	219.944	220.18	215.229	3.36432	0	0	up
TRINITY_DN1645_c0_g1	148.17	124.83	141.75	1609.69	1681.27	1605.85	7.263	6.184	7.127	85.861	83.383	82.937	3.62409	0	0	up
TRINITY_DN16642_c0_g1	746.45	685.49	669.91	2898.37	2992.76	2918.52	36.587	33.959	33.681	154.6	148.426	150.733	2.13174	0	0	up
TRINITY_DN1665_c0_g1	15455.9	14831.6	13903.2	2237.14	2189.36	2089.3	757.569	734.758	699.014	119.33	108.582	107.906	-2.69708	0	0	down
TRINITY_DN16864_c0_g1	541.56	473.45	482.36	3364.76	3561.88	3440.99	26.545	23.455	24.252	179.477	176.652	177.717	2.85536	0	0	up
TRINITY_DN16940_c1_g1	893.82	829.72	877.45	2746.64	2944.98	2888.3	43.81	41.104	44.115	146.506	146.057	149.172	1.78495	0	0	up
TRINITY_DN16975_c0_g1	1225.31	1263.78	1119.47	13223.1	14514.5	13817.1	60.058	62.608	56.284	705.326	719.85	713.612	3.58859	0	0	up
TRINITY_DN1758_c1_g1	3077.85	3072.74	2731.11	214.44	188.5	229.49	150.86	152.223	137.312	11.438	9.349	11.852	-3.75013	0	0	down
TRINITY_DN1794_c0_g1	18727.1	17648	17438.1	7168.28	8041.58	7763.78	917.903	874.283	876.737	382.358	398.824	400.976	-1.16521	0	0	down
TRINITY_DN17_c0_g1	9668.27	9684.02	9506.19	2075.7	2155.03	2071.32	473.888	479.746	477.944	110.719	106.879	106.978	-2.13196	0	0	down
TRINITY_DN1807_c0_g1	5540.24	5440.58	5253.74	2236.2	2299.97	2221.26	271.554	269.526	264.143	119.28	114.068	114.721	-1.20121	0	0	down
TRINITY_DN1861_c1_g1	7353.05	7311.07	6978.85	2572.7	2594.67	2534.32	360.408	362.19	350.877	137.228	128.683	130.89	-1.42686	0	0	down
TRINITY_DN1886_c0_g1	6359.98	6337.91	5846.56	1466.91	1602.17	1558.23	311.733	313.98	293.948	78.246	79.46	80.478	-1.93971	0	0	down
TRINITY_DN19393_c0_g1	456.5	451.5	397.35	3157.78	3290.87	3054.11	22.375	22.367	19.978	168.437	163.211	157.735	2.92808	0	0	up
TRINITY_DN19827_c0_g1	1665.23	1546.36	1565.64	3921.29	4092.46	3900.73	81.621	76.607	78.716	209.163	202.966	201.461	1.38197	0	0	up
TRINITY_DN19978_c0_g1	775.4	767.2	737.02	2672.36	2870.7	2712.36	38.006	38.007	37.055	142.544	142.373	140.085	1.91993	0	0	up
TRINITY_DN20055_c0_g2	679.95	644.53	633.53	2589.49	2726.76	2649.44	33.328	31.93	31.852	138.124	135.234	136.836	2.08684	0	0	up
TRINITY_DN2015_c0_g1	1841.96	1755.07	1609.18	98.35	102.18	102.89	90.283	86.946	80.905	5.246	5.068	5.314	-4.039	0	0	down
TRINITY_DN20259_c0_g1	1142.64	1090.74	1018.44	2928.04	3143.92	3057.93	56.006	54.035	51.204	156.183	155.923	157.933	1.55256	0	0	up
TRINITY_DN20320_c0_g1	1577.16	1552.44	1484.78	4155.14	4333.76	4131.56	77.304	76.908	74.65	221.636	214.934	213.382	1.51517	0	0	up
TRINITY_DN20470_c0_g1	126.6	135.41	117.24	2922.26	3212.98	2898.44	6.205	6.708	5.895	155.874	159.348	149.696	4.63769	0	0	up
TRINITY_DN21967_c0_g1	8234.68	8921.52	7237.65	524.06	468.55	453.24	403.621	441.971	363.889	27.953	23.238	23.408	-4.01044	0	0	down
TRINITY_DN2197_c0_g1	697.12	678.82	691.97	5839.29	6468.31	6067.48	34.169	33.629	34.79	311.469	320.797	313.367	3.21398	0	0	up
TRINITY_DN2197_c0_g2	4003.42	3894.42	3518.45	25655.9	28037.5	26962.2	196.226	192.929	176.898	1368.49	1390.53	1392.52	2.88416	0	0	up
TRINITY_DN21_c0_g1	17588.6	16790.3	16257.5	78990.3	81791.1	81188.2	862.103	831.791	817.382	4213.37	4056.45	4193.12	2.3205	0	0	up
TRINITY_DN2200_c0_g1	30327.8	28770.1	28188.2	12200.4	12629.5	12308.6	1486.51	1425.27	1417.22	650.773	626.362	635.702	-1.16899	0	0	down
TRINITY_DN2204_c1_g1	1248.67	1268.68	1243.69	3197.54	3372.37	3241.91	61.203	62.85	62.529	170.558	167.253	167.435	1.44617	0	0	up
TRINITY_DN2229_c1_g1	2855.79	2768.4	2506.42	11131	12661	11924.4	139.976	137.146	126.016	593.731	627.925	615.859	2.19794	0	0	up
TRINITY_DN2235_c0_g1	297.54	356.46	310.83	7344.09	8030.13	7944.89	14.584	17.659	15.628	391.736	398.256	410.329	4.65741	0	0	up
TRINITY_DN22635_c0_g1	1770.07	1812.29	1712.67	4377.79	4806.92	4500.84	86.759	89.781	86.108	233.512	238.4	232.455	1.43277	0	0	up
TRINITY_DN22875_c0_g1	506.62	484.82	429.39	2246.47	2416.21	2237.32	24.832	24.018	21.589	119.827	119.832	115.551	2.34288	0	0	up
TRINITY_DN24125_c0_g1	6758.36	6762.96	6321.19	2130.38	2349.56	2199.84	331.259	335.036	317.811	113.635	116.527	113.615	-1.50768	0	0	down
TRINITY_DN249_c0_g1	749.84	757.41	701.77	3750.52	4003.52	3731.1	36.753	37.522	35.283	200.054	198.556	192.7	2.44159	0	0	up
TRINITY_DN2504_c1_g1	3391.96	3445.46	2934.49	278.45	281.45	257.79	166.256	170.688	147.538	14.853	13.959	13.314	-3.51583	0	0	down
TRINITY_DN2540_c0_g1	5972.38	5694.75	5664.47	919.53	878.47	863.26	292.735	282.118	284.793	49.048	43.568	44.585	-2.63925	0	0	down
TRINITY_DN2608_c0_g1	1291.41	1253.98	1203.54	3573.04	3691.36	3591.68	63.298	62.122	60.511	190.587	183.074	185.5	1.59746	0	0	up
TRINITY_DN26124_c0_g1	1264.65	1269.27	1219.75	3774.6	3986.66	3846.61	61.986	62.879	61.326	201.338	197.719	198.666	1.69193	0	0	up
TRINITY_DN2639_c0_g1	8630.27	8519.59	7982.4	24083.7	25872.5	24377.2	423.011	422.06	401.332	1284.63	1283.15	1259.01	1.62776	0	0	up
TRINITY_DN26606_c0_g1	617.45	569.28	570.58	2978.81	3174.63	3148.01	30.264	28.202	28.687	158.89	157.447	162.585	2.46763	0	0	up
TRINITY_DN2663_c0_g1	553.35	542.04	498.38	4044.65	4466.45	4205.95	27.122	26.853	25.057	215.743	221.515	217.224	3.05977	0	0	up
TRINITY_DN26_c1_g1	1474.72	1480.52	1388.46	3681.47	3857.78	3709.11	72.283	73.345	69.808	196.371	191.327	191.564	1.43592	0	0	up
TRINITY_DN2730_c0_g1	3835.88	3853.85	3708.27	7349.13	7675.01	7466.02	188.014	190.92	186.441	392.005	380.644	385.597	1.04383	0	0	up
TRINITY_DN27470_c0_g1	7415.55	7301.08	7017.87	28979.4	29790.7	29533.4	363.471	361.695	352.838	1545.77	1477.47	1525.31	2.08625	0	0	up
TRINITY_DN2749_c0_g2	529.18	474.24	484.06	2024.75	2085.37	2013.57	25.938	23.494	24.337	108.001	103.425	103.995	2.10573	0	0	up
TRINITY_DN2769_c0_g1	3771.58	3535.61	3130.72	90.52	110.01	122.59	184.863	175.154	157.404	4.828	5.456	6.331	-4.94634	0	0	down
TRINITY_DN27757_c0_g1	203.09	224.38	206.21	1382.18	1424.91	1446.16	9.954	11.116	10.368	73.726	70.669	74.69	2.81156	0	0	up
TRINITY_DN28155_c0_g2	1177.18	1296.31	1103.26	6127.63	6373.36	6183.56	57.699	64.219	55.469	326.85	316.088	319.362	2.44904	0	0	up
TRINITY_DN2834_c0_g1	364.84	366.26	338.16	2331.01	2554.92	2284.56	17.882	18.144	17.002	124.337	126.712	117.99	2.80878	0	0	up
TRINITY_DN28888_c0_g1	10343.4	9966.6	9579.71	4319.37	4667.8	4455.9	506.98	493.745	481.64	230.397	231.501	230.134	-1.08957	0	0	down
TRINITY_DN288_c0_g1	8209.92	8166.66	7450.65	114006	129179	117753	402.407	404.576	374.598	6081.09	6406.65	6081.6	3.98356	0	0	up
TRINITY_DN2895_c0_g1	5619.12	5396.69	5419.8	2130.38	2249.79	2108.04	275.42	267.352	272.492	113.635	111.579	108.874	-1.27783	0	0	down
TRINITY_DN2921_c0_g1	272.98	263.77	255.41	2675.9	2873.51	2678.51	13.38	13.067	12.841	142.734	142.512	138.337	3.44023	0	0	up
TRINITY_DN2949_c1_g1	6560.87	6656.16	5984.91	20788.9	23072.6	21706	321.579	329.746	300.904	1108.89	1144.29	1121.05	1.83456	0	0	up
TRINITY_DN2962_c2_g2	5272.86	5228.16	5103.51	2297.23	2470.21	2408.86	258.448	259.003	256.59	122.535	122.511	124.41	-1.05773	0	0	down
TRINITY_DN3039_c0_g1	409.17	402.32	362.29	2220.53	2489.88	2430.86	20.055	19.931	18.215	118.444	123.486	125.546	2.66883	0	0	up
TRINITY_DN3048_c0_g1	1584.75	1537.94	1503.06	5930.74	6248.69	5894.79	77.676	76.189	75.57	316.347	309.905	304.448	2.02949	0	0	up
TRINITY_DN306_c0_g1	7262.78	7295	7228.61	18657.8	20063.8	18979.7	355.984	361.394	363.434	995.213	995.068	980.241	1.46803	0	0	up
TRINITY_DN3090_c0_g1	26597.9	26259.5	24145.7	7248.35	7740.45	7309.97	1303.69	1300.9	1213.98	386.629	383.889	377.538	-1.72447	0	0	down
TRINITY_DN31025_c0_g1	3691.5	3463.69	3517.32	145.2	197.94	160.64	180.938	171.591	176.841	7.745	9.817	8.297	-4.34184	0	0	down
TRINITY_DN31215_c0_g1	4715.52	4629.29	4433.79	1620.32	1768.79	1593.41	231.13	229.335	222.918	86.429	87.724	82.295	-1.40462	0	0	down
TRINITY_DN31241_c0_g1	493.84	455.62	454.65	78707.4	85893.8	76021.1	24.205	22.571	22.859	4198.28	4259.92	3926.26	7.48301	0	0	up
TRINITY_DN3207_c2_g1	528.38	441.12	421.66	4929.65	5732.37	5276.13	25.899	21.853	21.2	262.949	284.298	272.496	3.58102	0	0	up
TRINITY_DN3272_c0_g1	2222.57	2106.63	2116.99	5427.21	5669.94	5473.11	108.939	104.362	106.436	289.489	281.202	282.669	1.42526	0	0	up
TRINITY_DN32983_c0_g1	522.79	505.98	410.54	8660.95	9285.21	8604.48	25.625	25.066	20.641	461.978	460.502	444.395	4.26848	0	0	up
TRINITY_DN332_c0_g1	493.04	623.37	510.07	6979.41	7739.05	7206.13	24.166	30.881	25.645	372.284	383.82	372.175	3.81506	0	0	up
TRINITY_DN33464_c0_g1	3633.19	3649.66	3521.47	1031.51	1008.16	1062.53	178.08	180.804	177.049	55.021	50	54.877	-1.73613	0	0	down
TRINITY_DN33559_c0_g1	575.51	612	483.49	4330.01	4806.12	4505.81	28.209	30.318	24.309	230.964	238.36	232.712	3.09235	0	0	up
TRINITY_DN3430_c0_g1	28153.3	27717.3	25713.4	5384.84	5814.27	5444.61	1379.93	1373.12	1292.8	287.229	288.36	281.198	-2.22991	0	0	down
TRINITY_DN3440_c0_g1	3725.65	3654.75	3311.48	168.15	199.14	162.55	182.612	181.056	166.492	8.969	9.877	8.395	-4.27128	0	0	down
TRINITY_DN3447_c0_g1	3258.17	3182.28	2944.67	7191.61	7751.7	7461.05	159.698	157.65	148.05	383.603	384.447	385.341	1.31868	0	0	up
TRINITY_DN3468_c0_g1	17409.5	17602.4	16415.3	6039.91	6446.23	6017.95	853.323	872.021	825.314	322.171	319.702	310.809	-1.41143	0	0	down
TRINITY_DN35762_c0_g2	424.74	412.51	358.52	2040.24	2253	2125.83	20.819	20.436	18.025	108.827	111.738	109.793	2.48593	0	0	up
TRINITY_DN3634_c0_g1	1416.61	1469.35	1388.83	3985.3	4278.35	4056.4	69.435	72.791	69.827	212.577	212.186	209.501	1.58987	0	0	up
TRINITY_DN36680_c0_g1	1346.72	1314.14	1290.63	3496.7	3732.92	3445.19	66.009	65.103	64.889	186.515	185.135	177.934	1.49672	0	0	up
TRINITY_DN3677_c0_g1	1808.41	1960.83	1717.57	6549.23	7082	6773.54	88.639	97.139	86.354	349.338	351.233	349.833	1.95775	0	0	up
TRINITY_DN3738_c0_g1	4044.95	4007.29	3787.44	10350	11096.8	10692.8	198.262	198.521	190.421	552.07	550.346	552.252	1.50397	0	0	up
TRINITY_DN3776_c2_g1	3753.6	3745.88	3669.06	1247.25	1438.16	1364.12	183.982	185.57	184.47	66.529	71.326	70.453	-1.40135	0	0	down
TRINITY_DN3778_c0_g1	3321.27	3326.9	3134.3	399.76	399.89	423.98	162.791	164.815	157.584	21.323	19.833	21.897	-2.93509	0	0	down
TRINITY_DN3784_c0_g1	4292.37	4264.4	4136.53	8687.64	9280.39	8705.45	210.389	211.258	207.973	463.401	460.263	449.61	1.13445	0	0	up
TRINITY_DN3804_c1_g1	1881.49	1910.47	1817.66	3957.87	4199.45	4009.93	92.221	94.644	91.387	211.114	208.273	207.101	1.1803	0	0	up
TRINITY_DN386_c0_g1	8367.88	7884.66	7081.39	727.3	844.95	835.53	410.149	390.606	356.032	38.794	41.905	43.153	-3.21343	0	0	down
TRINITY_DN392_c0_g1	344.27	330.79	337.97	2013.37	2113.08	2064.44	16.874	16.387	16.992	107.394	104.799	106.622	2.67454	0	0	up
TRINITY_DN3930_c0_g1	28047.7	25375.7	24835	156.02	228.85	178.43	1374.75	1257.11	1248.63	8.322	11.35	9.215	-7.05732	0	0	down
TRINITY_DN39892_c0_g1	3393.96	3477.8	3082.27	438.58	460.52	462.23	166.354	172.29	154.968	23.394	22.839	23.873	-2.806	0	0	down
TRINITY_DN3_c1_g1	2446.82	2506.98	2287.01	22.21	29.91	29.07	119.93	124.196	114.985	1.185	1.483	1.501	-6.41909	0	0	down
TRINITY_DN40037_c0_g1	1018.63	1105.44	1107.41	5887.44	6173.81	5973.58	49.928	54.763	55.677	314.038	306.192	308.517	2.54362	0	0	up
TRINITY_DN4010_c0_g1	1852.34	1718.22	1813.14	7336.06	7810.52	7418.79	90.792	85.121	91.159	391.308	387.364	383.158	2.13081	0	0	up
TRINITY_DN4062_c0_g1	627.63	585.94	557.38	2017.29	2201.41	2082.8	30.763	29.027	28.024	107.603	109.179	107.57	1.8941	0	0	up
TRINITY_DN4089_c0_g1	674.36	626.89	621.09	2707.63	2980.51	2974.55	33.054	31.056	31.227	144.426	147.819	153.627	2.23531	0	0	up
TRINITY_DN411_c0_g1	992.67	933.58	969.62	3663.92	3988.47	3698.21	48.655	46.249	48.75	195.435	197.809	191.001	2.03294	0	0	up
TRINITY_DN4178_c0_g2	1622.1	1597.71	1687.41	19296.8	20692.5	19638.7	79.507	79.15	84.838	1029.3	1026.25	1014.28	3.66596	0	0	up
TRINITY_DN4178_c1_g1	1719.15	1680.4	1545.85	8775.35	8794.18	9509.43	84.263	83.247	77.721	468.08	436.149	491.133	2.51756	0	0	up
TRINITY_DN42379_c0_g1	2710.41	2516.19	2347.14	16895.5	18321.9	18768.7	132.85	124.652	118.008	901.208	908.678	969.347	2.89722	0	0	up
TRINITY_DN42584_c0_g1	92.46	99.75	123.46	1983.51	1942.24	2014.53	4.532	4.941	6.207	105.801	96.326	104.044	4.30096	0	0	up
TRINITY_DN4316_c0_g1	496.43	485.6	473.12	2815.69	3190.89	2753.1	24.333	24.057	23.787	150.19	158.253	142.189	2.65223	0	0	up
TRINITY_DN4334_c0_g1	13167.1	12793.8	12301.6	2246.47	2433.87	2218.77	645.38	633.803	618.488	119.827	120.708	114.593	-2.4083	0	0	down
TRINITY_DN43619_c0_g1	17773.3	16761.1	15808.9	3728.5	4153.08	3903.79	871.156	830.344	794.827	198.879	205.973	201.619	-2.03167	0	0	down
TRINITY_DN441_c0_g1	553.15	527.34	473.69	2173.68	2376.86	2327.59	27.112	26.125	23.816	115.945	117.881	120.213	2.20934	0	0	up
TRINITY_DN4462_c4_g1	2078.39	2118.38	2124.53	4599.69	4912.11	4886.19	101.872	104.945	106.815	245.349	243.617	252.357	1.25052	0	0	up
TRINITY_DN4495_c0_g1	2812.86	2907.54	2719.99	8228.15	8872.27	8339.42	137.871	144.039	136.753	438.892	440.022	430.705	1.6545	0	0	up
TRINITY_DN4521_c0_g1	4160.77	4181.9	3933.71	1233.44	1306.47	1260.27	203.939	207.171	197.776	65.792	64.795	65.089	-1.62905	0	0	down
TRINITY_DN4533_c0_g1	2645.51	2638.08	2578.8	819.12	862.62	811.43	129.669	130.691	129.655	43.692	42.782	41.908	-1.59411	0	0	down
TRINITY_DN45690_c0_g1	3940.91	3830.14	3875.46	1282.15	1422.7	1380.18	193.163	189.745	194.847	68.39	70.559	71.282	-1.44862	0	0	down
TRINITY_DN4672_c2_g1	219.66	206.94	209.61	1932.37	2055.06	1921.97	10.767	10.252	10.538	103.073	101.921	99.264	3.27671	0	0	up
TRINITY_DN4690_c0_g1	139.38	150.5	125.91	6567.33	7361.04	6899.38	6.832	7.456	6.331	350.303	365.072	356.332	5.71167	0	0	up
TRINITY_DN474_c0_g2	952.73	942.4	915.9	3030.88	3143.52	3137.49	46.698	46.686	46.049	161.668	155.903	162.042	1.79139	0	0	up
TRINITY_DN4761_c0_g1	627.83	590.05	541.92	2404.92	2560.95	2417.66	30.773	29.231	27.246	128.279	127.011	124.865	2.13226	0	0	up
TRINITY_DN47740_c0_g1	11486.1	11647.2	10786.8	3236.91	3400.28	3290.1	562.986	577.001	542.331	172.658	168.637	169.924	-1.70927	0	0	down
TRINITY_DN4979_c0_g1	22395	22450	22117.7	47614.8	51000.5	46621.3	1097.69	1112.17	1112.01	2539.79	2529.38	2407.85	1.17989	0	0	up
TRINITY_DN5039_c0_g1	8942.79	8801.19	8529.41	34925.4	37528.1	35354	438.329	436.01	428.834	1862.93	1861.21	1825.93	2.09989	0	0	up
TRINITY_DN5091_c0_g1	842.3	827.56	798.09	2806.92	2964.65	2828.44	41.285	40.997	40.126	149.722	147.033	146.081	1.86422	0	0	up
TRINITY_DN5238_c0_g1	206.48	222.81	184.73	1636.56	1834.64	1662.45	10.121	11.038	9.287	87.295	90.989	85.861	3.12637	0	0	up
TRINITY_DN5240_c0_g1	6145.31	6003.99	5829.22	2530.33	2580.82	2552.68	301.211	297.437	293.076	134.969	127.996	131.838	-1.16655	0	0	down
TRINITY_DN5248_c0_g1	10413.9	10512.4	10659.2	2848.54	2962.44	2781.4	510.436	520.782	535.915	151.942	146.923	143.651	-1.81516	0	0	down
TRINITY_DN534_c0_g1	3469.84	3579.7	3216.11	17490.2	19034.3	18129.2	170.073	177.338	161.697	932.935	944.013	936.318	2.47542	0	0	up
TRINITY_DN5370_c0_g1	716.49	704.69	668.22	2450.46	2624.99	2503.34	35.119	34.91	33.596	130.708	130.187	129.29	1.92213	0	0	up
TRINITY_DN5371_c0_g1	2356.96	2379.61	2269.29	5478.72	6110.78	5705.85	115.526	117.886	114.094	292.236	303.065	294.69	1.36636	0	0	up
TRINITY_DN542_c1_g1	234.84	229.48	203.95	5399.21	5698.24	5377.87	11.51	11.368	10.254	287.996	282.606	277.751	4.68764	0	0	up
TRINITY_DN5521_c0_g1	3101.81	3121.53	2845.9	13403	14173	13235.5	152.034	154.64	143.084	714.922	702.915	683.576	2.23335	0	0	up
TRINITY_DN5638_c0_g2	5114.9	5027.88	4729.16	1632.64	1781.64	1738.18	250.706	249.081	237.769	87.086	88.361	89.772	-1.46597	0	0	down
TRINITY_DN567_c0_g1	1644.06	1584.58	1639.72	233.85	255.75	216.87	80.583	78.5	82.44	12.474	12.684	11.2	-2.72101	0	0	down
TRINITY_DN5713_c0_g1	1123.07	1057.43	1130.22	3626.04	3941.09	3670.28	55.047	52.385	56.824	193.414	195.459	189.559	1.82615	0	0	up
TRINITY_DN573_c0_g1	481.46	447	402.81	2846.67	3023.87	2825.58	23.598	22.144	20.252	151.842	149.97	145.932	2.77157	0	0	up
TRINITY_DN5803_c0_g1	4041.56	4264.6	4006.84	9988.26	10760.9	10241.7	198.096	211.268	201.453	532.777	533.69	528.952	1.39434	0	0	up
TRINITY_DN5834_c0_g1	9826.23	9518.62	9098.1	22287	24982.1	23019.2	481.63	471.552	457.427	1188.8	1238.99	1188.87	1.36785	0	0	up
TRINITY_DN58587_c0_g1	1319.76	1200.48	1162.64	5255.69	5334.89	5691.69	64.688	59.472	58.454	280.34	264.585	293.959	2.20882	0	0	up
TRINITY_DN6010_c0_g1	102.04	123.46	82.56	1609.13	1801.92	1648.49	5.002	6.116	4.151	85.831	89.366	85.14	4.10049	0	0	up
TRINITY_DN605_c0_g1	1470.33	1407.62	1372.25	5199.71	5746.82	5638.72	72.068	69.733	68.993	277.354	285.015	291.223	2.02723	0	0	up
TRINITY_DN628_c0_g1	1425.4	1419.38	1335.11	4512.35	4936.2	4611.95	69.866	70.316	67.126	240.69	244.812	238.193	1.81328	0	0	up
TRINITY_DN6369_c1_g1	1591.14	1468.76	1358.11	7249.28	7767.76	7629.15	77.989	72.762	68.282	386.679	385.244	394.022	2.42146	0	0	up
TRINITY_DN6396_c0_g1	5411.44	5329.08	5288.8	1437.99	1445.19	1431.24	265.24	264.002	265.906	76.703	71.674	73.919	-1.83024	0	0	down
TRINITY_DN646_c0_g1	452.5	402.51	409.41	3485.13	3621.5	3561.47	22.179	19.94	20.584	185.898	179.609	183.939	3.14074	0	0	up
TRINITY_DN6490_c1_g1	2681.46	2862.27	2627.25	51.32	65.04	59.48	131.431	141.797	132.09	2.738	3.226	3.072	-5.48234	0	0	down
TRINITY_DN66278_c0_g1	8374.27	8362.43	7884	2811.21	3088.11	2839.35	410.463	414.274	396.385	149.951	153.156	146.644	-1.43151	0	0	down
TRINITY_DN664_c3_g1	1900.27	1839.53	1821.62	8438.67	8913.63	8493.37	93.141	91.13	91.586	450.121	442.073	438.656	2.27952	0	0	up
TRINITY_DN6686_c2_g1	1712.95	1644.93	1566.21	12100.2	12701	12094.6	83.96	81.49	78.744	645.427	629.906	624.65	2.9691	0	0	up
TRINITY_DN6698_c0_g2	20240.1	19007.8	18487.6	52494.2	56274	53084.5	992.065	941.648	929.505	2800.06	2790.92	2741.65	1.55063	0	0	up
TRINITY_DN6748_c0_g1	339.28	335.69	325.72	1503.12	1598.56	1527.05	16.63	16.63	16.376	80.177	79.281	78.868	2.27239	0	0	up
TRINITY_DN68260_c0_g1	477.86	471.88	432.41	6751.72	7297.6	6951.78	23.422	23.377	21.74	360.139	361.926	359.038	3.98872	0	0	up
TRINITY_DN6839_c0_g1	7593.27	7468.24	7115.51	2758.58	3007.61	2865.74	372.182	369.976	357.747	147.144	149.163	148.007	-1.29805	0	0	down
TRINITY_DN6896_c0_g1	2970.41	2918.32	2767.49	5847.31	6240.46	6101.52	145.594	144.573	139.141	311.897	309.497	315.125	1.13467	0	0	up
TRINITY_DN713_c0_g1	133.79	133.45	128.74	2001.42	2374.85	2104.79	6.558	6.611	6.473	106.756	117.781	108.706	4.09427	0	0	up
TRINITY_DN718_c0_g1	2350.37	2306.51	2270.8	6750.42	7212.69	6545.97	115.203	114.264	114.169	360.069	357.715	338.079	1.62887	0	0	up
TRINITY_DN7227_c0_g1	1714.95	1692.94	1601.46	3836	4010.15	3860.19	84.058	83.868	80.517	204.613	198.884	199.367	1.28807	0	0	up
TRINITY_DN7241_c0_g1	8831.76	8866.84	7721.33	1047.74	1240.42	1164.84	432.887	439.263	388.207	55.887	61.519	60.161	-2.81757	0	0	down
TRINITY_DN7251_c0_g1	429.14	390.56	399.04	2039.68	2181.13	2066.35	21.034	19.348	20.063	108.797	108.174	106.721	2.42984	0	0	up
TRINITY_DN739_c0_g1	4271.4	4272.24	3838.14	12314.4	13631	13013	209.362	211.646	192.971	656.855	676.033	672.079	1.71676	0	0	up
TRINITY_DN7550_c0_g1	3759.39	3735.69	3614.96	1300.44	1394	1312.48	184.266	185.066	181.75	69.366	69.136	67.786	-1.40856	0	0	down
TRINITY_DN7811_c0_g1	1281.82	1324.33	1321.92	6185.86	6705.8	6416.5	62.828	65.607	66.462	329.956	332.575	331.392	2.36011	0	0	up
TRINITY_DN7854_c0_g2	12825.2	12565.3	12159.8	2483.49	2987.34	2638.93	628.624	622.484	611.362	132.47	148.158	136.292	-2.14955	0	0	down
TRINITY_DN7866_c0_g1	5052	5102.35	4327.66	127.84	119.65	95.62	247.622	252.77	217.583	6.819	5.934	4.938	-5.33087	0	0	down
TRINITY_DN7875_c1_g1	5610.94	5384.73	5000.78	273.79	309.35	294.13	275.019	266.759	251.425	14.604	15.342	15.191	-4.12572	0	0	down
TRINITY_DN793_c0_g1	936.55	917.31	903.65	3329.67	3639.37	3357.61	45.905	45.444	45.433	177.606	180.495	173.41	1.96758	0	0	up
TRINITY_DN7940_c0_g1	9090.56	8762.98	8489.83	3533.84	3771.46	3553.05	445.572	434.117	426.844	188.496	187.046	183.504	-1.21541	0	0	down
TRINITY_DN8001_c0_g1	6939.28	6910.32	6330.61	504.27	547.04	493.59	340.127	342.337	318.285	26.898	27.131	25.492	-3.64391	0	0	down
TRINITY_DN80058_c0_g1	1206.34	1180.89	1127.2	3742.87	4357.04	3949.11	59.128	58.501	56.672	199.646	216.088	203.96	1.83979	0	0	up
TRINITY_DN8134_c0_g1	2017.88	1940.25	1985.42	4009.94	4276.34	4089.67	98.906	96.12	99.821	213.891	212.086	211.219	1.12135	0	0	up
TRINITY_DN8152_c0_g1	5054.39	4926.57	4708.05	1405.33	1401.42	1362.01	247.74	244.062	236.707	74.96	69.504	70.344	-1.75344	0	0	down
TRINITY_DN8189_c0_g1	5255.88	5269.51	5138.76	14401.3	15888.6	14118.9	257.616	261.051	258.362	768.171	788	729.198	1.56583	0	0	up
TRINITY_DN8320_c0_g1	9429.84	9292.67	9194.05	25986.2	27681.8	26108.7	462.201	460.358	462.25	1386.11	1372.88	1348.43	1.57794	0	0	up
TRINITY_DN8369_c0_g1	5097.33	4961.06	4722.56	1462.81	1608.4	1484.6	249.844	245.77	237.437	78.027	79.769	76.675	-1.6348	0	0	down
TRINITY_DN8391_c0_g1	563.53	578.29	580.38	2067.86	2203.41	2084.33	27.621	28.649	29.18	110.3	109.279	107.649	1.94679	0	0	up
TRINITY_DN842_c0_g1	3017.54	2961.82	2823.85	688.85	725.1	667.81	147.904	146.728	141.975	36.744	35.962	34.49	-2.01688	0	0	down
TRINITY_DN8453_c0_g1	10270.5	9961.11	9579.52	3686.13	4023.8	3641.79	503.408	493.473	481.631	196.619	199.561	188.087	-1.32986	0	0	down
TRINITY_DN8620_c0_g1	39.34	34.69	34.31	1829.16	1824.4	1875.3	1.928	1.718	1.725	97.568	90.482	96.854	5.74168	0	0	up
TRINITY_DN8681_c0_g1	768.01	745.06	682.73	3187.83	3382.81	3122.95	37.644	36.91	34.326	170.04	167.771	161.291	2.20568	0	0	up
TRINITY_DN870_c3_g1	376.42	382.13	308.57	3949.66	4338.17	4028.09	18.45	18.931	15.514	210.676	215.153	208.039	3.592	0	0	up
TRINITY_DN8757_c0_g1	781.39	792.09	745.69	2852.08	2978.7	2899.78	38.3	39.24	37.491	152.131	147.729	149.765	1.97596	0	0	up
TRINITY_DN877_c0_g1	5969.38	5923.84	5843.16	20406.2	21502.3	20373	292.588	293.466	293.778	1088.47	1066.41	1052.2	1.87536	0	0	up
TRINITY_DN8910_c0_g2	152.96	161.87	163.24	2550.12	2699.86	2519.02	7.497	8.019	8.207	136.024	133.9	130.1	4.08575	0	0	up
TRINITY_DN8973_c0_g1	408.57	389.58	339.67	2111.91	2299.97	2280.73	20.026	19.3	17.078	112.65	114.068	117.793	2.61811	0	0	up
TRINITY_DN8_c0_g1	3715.86	3689.63	3661.9	10952.8	11814	11010.5	182.132	182.784	184.11	584.224	585.92	568.657	1.67254	0	0	up
TRINITY_DN9024_c1_g1	1066.95	1031.95	986.21	5112.74	5111.25	5039.37	52.296	51.123	49.584	272.715	253.494	260.268	2.3709	0	0	up
TRINITY_DN9065_c0_g2	1069.95	1047.04	1006.94	4212.24	4443.97	4156.03	52.443	51.87	50.626	224.682	220.399	214.647	2.09936	0	0	up
TRINITY_DN9065_c1_g1	1754.89	1691.18	1640.66	5104.52	5487.86	5231.95	86.015	83.781	82.488	272.277	272.171	270.214	1.70043	0	0	up
TRINITY_DN9126_c0_g1	7080.87	6929.53	6530.8	1490.99	1580.49	1418.62	347.067	343.288	328.35	79.53	78.385	73.267	-2.1303	0	0	down
TRINITY_DN9279_c0_g1	2419.66	2405.67	2215.76	96.3	107	75.73	118.599	119.177	111.402	5.137	5.307	3.911	-4.59439	0	0	down
TRINITY_DN9353_c0_g1	5586.77	5444.11	5190.22	718.9	813.83	740.48	273.834	269.701	260.949	38.346	40.362	38.244	-2.77219	0	0	down
TRINITY_DN943_c1_g1	582.9	555.56	578.3	2617.12	2915.27	2632.04	28.571	27.522	29.075	139.598	144.583	135.937	2.31192	0	0	up
TRINITY_DN9488_c0_g1	2732.38	2797.8	2526.4	17552.8	18927.4	18252.5	133.927	138.603	127.02	936.27	938.706	942.689	2.8274	0	0	up
TRINITY_DN9488_c0_g2	1843.75	1883.42	1699.85	11840.4	13129.1	12083.9	90.371	93.305	85.464	631.57	651.143	624.097	2.83408	0	0	up
TRINITY_DN9592_c0_g1	711.3	710.18	733.44	3313.25	3440.42	3622.47	34.864	35.182	36.875	176.73	170.629	187.09	2.33125	0	0	up
TRINITY_DN9614_c0_g2	4570.54	4256.17	4348.77	11695.6	12323.1	11814.6	224.024	210.85	218.644	623.845	611.169	610.19	1.50683	0	0	up
TRINITY_DN9719_c0_g1	14545.5	14111.7	14102.5	30462	32942.8	30591.6	712.946	699.09	709.032	1624.85	1633.81	1579.96	1.19928	0	0	up
TRINITY_DN982_c0_g1	12674.8	12239.2	12116.7	30728.1	33121.3	31309.9	621.253	606.33	609.191	1639.05	1642.66	1617.06	1.42466	0	0	up
TRINITY_DN9901_c0_g1	391	362.34	343.82	1871.9	1935.62	1858.28	19.165	17.95	17.286	99.848	95.997	95.975	2.43241	0	0	up
TRINITY_DN9921_c0_g1	349.06	326.28	339.48	3423.92	3621.3	3498.36	17.109	16.164	17.068	182.633	179.599	180.68	3.44135	0	0	up
TRINITY_DN995_c1_g1	15028.2	14505.4	13635	38223	41593.2	37894.7	736.603	718.594	685.529	2038.83	2062.83	1957.14	1.5105	0	0	up
TRINITY_DN60244_c0_g1	154.96	157.36	144.39	1224.29	1297.84	1215.33	7.595	7.796	7.259	65.304	64.367	62.768	3.09798	1.29748e-307	3.70033e-305	up
TRINITY_DN881_c0_g1	2675.67	2548.53	2428.01	585.83	597.83	551.92	131.147	126.254	122.073	31.248	29.649	28.505	-2.07648	2.35714e-307	6.69376e-305	down
TRINITY_DN4727_c1_g1	23157.2	22230.9	20318.5	5938.01	6556.44	6011.26	1135.05	1101.32	1021.55	316.735	325.168	310.463	-1.76478	2.60337e-307	7.36169e-305	down
TRINITY_DN21413_c0_g1	438.92	424.26	370.96	2030.54	2143.99	1994.64	21.514	21.018	18.651	108.309	106.332	103.017	2.38556	2.79766e-307	7.8777e-305	up
TRINITY_DN42256_c1_g1	1416.01	1452.1	1306.84	4310.04	4408.83	4270.4	69.406	71.937	65.704	229.899	218.657	220.553	1.70131	7.0902e-307	1.98809e-304	up
TRINITY_DN223_c0_g1	2563.04	2497.38	2323.58	490.46	529.57	551.73	125.627	123.72	116.823	26.162	26.264	28.495	-2.16845	8.1659e-307	2.28013e-304	down
TRINITY_DN10188_c0_g1	3333.05	3289.67	3336.74	9538.3	10535.9	9315.12	163.369	162.97	167.762	508.776	522.529	481.098	1.62345	2.69143e-305	7.48385e-303	up
TRINITY_DN9727_c0_g1	1769.07	1673.94	1714.74	4482.3	5059.86	4593.02	86.71	82.927	86.212	239.087	250.945	237.215	1.51678	3.89388e-305	1.07825e-302	up
TRINITY_DN55050_c0_g1	3936.12	3943.02	4002.32	470.12	413.94	499.52	192.928	195.337	201.225	25.076	20.53	25.799	-3.03711	1.28866e-303	3.55366e-301	down
TRINITY_DN3024_c1_g1	1962.77	1865.2	1920.39	4765.23	4927.37	5066.34	96.205	92.402	96.552	254.179	244.374	261.661	1.42385	4.23026e-303	1.16175e-300	up
TRINITY_DN17595_c0_g1	976.69	965.72	910.81	2614.32	2727.57	2612.92	47.872	47.842	45.793	139.448	135.274	134.949	1.54228	7.28763e-303	1.9932e-300	up
TRINITY_DN5653_c0_g1	1653.65	1609.86	1534.35	253.44	256.56	224.9	81.053	79.752	77.143	13.519	12.724	11.615	-2.64312	7.78454e-303	2.12041e-300	down
TRINITY_DN5133_c1_g2	468.48	459.93	452.58	2824.65	2796.83	3102.11	22.962	22.785	22.754	150.668	138.709	160.215	2.72344	2.76456e-302	7.46936e-300	up
TRINITY_DN3413_c0_g1	4549.77	4386.29	4382.14	1948.98	2011.5	1964.99	223.006	217.297	220.321	103.959	99.761	101.486	-1.10494	2.06279e-301	5.55083e-299	down
TRINITY_DN14494_c0_g1	1590.74	1663.94	1489.11	64.76	84.11	65.21	77.97	82.432	74.868	3.454	4.172	3.368	-4.40779	2.14042e-301	5.73657e-299	down
TRINITY_DN20055_c0_g1	176.53	181.86	140.99	1771.12	2099.63	1988.13	8.652	9.009	7.089	94.472	104.131	102.681	3.61272	9.91175e-301	2.64584e-298	up
TRINITY_DN8616_c0_g1	5314.59	5088.83	5059.02	1698.71	1723.02	1586.72	260.493	252.1	254.353	90.61	85.454	81.949	-1.56247	3.26976e-299	8.69353e-297	down
TRINITY_DN18128_c0_g1	725.28	697.83	675.38	2045.09	2174.91	2161.78	35.549	34.571	33.956	109.086	107.865	111.649	1.6682	5.76487e-299	1.52666e-296	up
TRINITY_DN6637_c1_g1	1519.85	1516.58	1407.87	3391.07	3726.49	3601.25	74.495	75.131	70.784	180.881	184.816	185.993	1.3327	9.5791e-299	2.52672e-296	up
TRINITY_DN8664_c0_g2	364.84	378.41	352.11	1605.77	1666.01	1591.31	17.882	18.746	17.703	85.652	82.626	82.186	2.21429	1.24713e-298	3.27666e-296	up
TRINITY_DN11727_c0_g1	339.28	351.56	304.99	1597.55	1761.37	1624.2	16.63	17.416	15.334	85.214	87.355	83.885	2.38567	1.9449e-297	5.08993e-295	up
TRINITY_DN9721_c0_g1	10148.3	9639.53	9348.42	3704.05	3749.18	3613.68	497.418	477.542	470.012	197.575	185.941	186.635	-1.33241	2.8338e-295	7.38726e-293	down
TRINITY_DN8958_c0_g1	1793.83	1645.52	1618.42	7232.67	8484.83	7278.99	87.924	81.519	81.37	385.793	420.807	375.938	2.24691	4.41893e-293	1.14746e-290	up
TRINITY_DN536_c0_g1	2047.64	1884.6	1805.78	271.17	258.76	263.34	100.364	93.363	90.79	14.464	12.833	13.601	-2.79106	2.13126e-292	5.51279e-290	down
TRINITY_DN1697_c0_g1	1678.01	1822.48	1633.5	5872.13	6473.13	5887.52	82.247	90.285	82.128	313.221	321.036	304.073	1.8909	6.66907e-291	1.71838e-288	up
TRINITY_DN9788_c0_g1	1352.51	1321.79	1400.52	3443.7	3623.91	3474.07	66.293	65.481	70.414	183.688	179.729	179.425	1.43396	8.97381e-291	2.30333e-288	up
TRINITY_DN6019_c0_g1	2409.88	2388.62	2007.85	128.77	139.92	129.47	118.12	118.332	100.949	6.869	6.939	6.687	-4.03224	1.83183e-290	4.68381e-288	down
TRINITY_DN66745_c0_g1	1677.01	1549.5	1470.45	119.07	102.38	112.07	82.198	76.762	73.93	6.351	5.078	5.788	-3.75353	3.57098e-289	9.09579e-287	down
TRINITY_DN14315_c0_g1	1926.43	1833.65	1840.28	4173.8	4576.26	4201.93	94.423	90.839	92.524	222.632	226.961	217.017	1.27254	7.08414e-287	1.79757e-284	up
TRINITY_DN6735_c0_g1	4074.51	3872.27	3706.57	1336.27	1436.35	1398.54	199.711	191.832	186.356	71.277	71.236	72.23	-1.41898	6.02143e-286	1.52212e-283	down
TRINITY_DN632_c1_g1	4514.43	4133.5	4157.45	1122.95	1172.57	1237.32	221.274	204.773	209.025	59.899	58.154	63.904	-1.79406	6.34992e-286	1.5991e-283	down
TRINITY_DN7585_c0_g1	259.8	237.12	230.72	1476.43	1628.87	1454.38	12.734	11.747	11.6	78.753	80.784	75.114	2.70963	3.37744e-285	8.47344e-283	up
TRINITY_DN5359_c7_g1	270.38	281.8	293.49	1785.68	2069.51	1811.62	13.253	13.96	14.756	95.249	102.638	93.565	2.80743	2.54504e-283	6.36118e-281	up
TRINITY_DN6758_c0_g1	463.28	461.11	449.37	1565.08	1669.02	1629.56	22.708	22.843	22.593	83.482	82.775	84.162	1.8879	4.51148e-282	1.12341e-279	up
TRINITY_DN4871_c0_g1	3210.84	3221.08	3014.04	993.25	1093.48	999.04	157.379	159.572	151.537	52.98	54.231	51.597	-1.55144	4.41353e-281	1.09493e-278	down
TRINITY_DN2463_c0_g1	977.69	888.51	960.76	2626.63	2774.54	2676.22	47.921	44.017	48.304	140.105	137.604	138.218	1.57742	1.01778e-280	2.51562e-278	up
TRINITY_DN2822_c1_g1	1936.01	1976.31	1803.52	348.81	339.67	351.5	94.893	97.906	90.676	18.606	16.846	18.154	-2.39327	1.63341e-280	4.02234e-278	down
TRINITY_DN14451_c0_g1	1510.67	1390.37	1326.25	4586.25	4825.79	4460.11	74.045	68.879	66.68	244.632	239.336	230.351	1.77833	2.98526e-280	7.32431e-278	up
TRINITY_DN64258_c0_g1	3578.27	2973.38	3101.12	321	336.65	353.79	175.388	147.301	155.916	17.122	16.696	18.272	-3.1894	1.22443e-279	2.99313e-277	down
TRINITY_DN6173_c1_g2	3624.4	3676.51	3164.65	503.72	519.74	541.21	177.649	182.134	159.109	26.868	25.776	27.952	-2.67742	1.68099e-279	4.09419e-277	down
TRINITY_DN7146_c0_g1	585.9	563.79	546.26	1839.05	1980.98	1839.92	28.718	27.93	27.464	98.096	98.247	95.026	1.80176	4.75308e-278	1.15344e-275	up
TRINITY_DN1510_c0_g1	1164.2	1118.77	1032.95	2921.32	3186.28	2992.72	57.063	55.424	51.934	155.824	158.024	154.565	1.51957	2.77453e-277	6.70862e-275	up
TRINITY_DN14109_c0_g1	1387.06	1415.46	1300.99	3207.99	3370.77	3281.68	67.986	70.122	65.41	171.115	167.174	169.489	1.32838	3.69129e-277	8.89308e-275	up
TRINITY_DN5470_c0_g1	203.09	216.74	200.18	1729.5	1856.12	1608.9	9.954	10.737	10.065	92.252	92.055	83.095	3.12976	4.10273e-276	9.84876e-274	up
TRINITY_DN2462_c0_g1	3290.32	3213.05	2915.64	564	573.74	511.19	161.274	159.174	146.59	30.084	28.455	26.401	-2.44984	1.48573e-275	3.55376e-273	down
TRINITY_DN51310_c0_g1	1603.72	1404.48	1619.55	6370.25	7151.46	6676.01	78.606	69.578	81.426	339.791	354.678	344.796	2.18786	1.39694e-274	3.32947e-272	up
TRINITY_DN22521_c0_g1	3636.98	3587.73	3237.97	687.92	740.56	649.07	178.266	177.736	162.796	36.694	36.728	33.522	-2.26849	4.2527e-274	1.00998e-271	down
TRINITY_DN54166_c0_g1	2075.2	2039.8	2097.39	284.42	372.79	336.97	101.715	101.052	105.451	15.171	18.489	17.403	-2.58233	1.48065e-273	3.50394e-271	down
TRINITY_DN30792_c0_g1	580.7	596.71	570.58	2155.21	2170.69	2094.08	28.463	29.561	28.687	114.959	107.656	108.153	1.93977	3.66587e-273	8.64459e-271	up
TRINITY_DN515_c0_g1	241.03	213.41	238.82	1243.52	1390.58	1306.55	11.814	10.572	12.007	66.33	68.966	67.48	2.5706	6.23521e-273	1.46517e-270	up
TRINITY_DN75375_c0_g1	8635.86	8813.93	8448.17	2953.8	3444.84	3184.92	423.285	436.642	424.75	157.556	170.848	164.491	-1.37224	2.38807e-272	5.59186e-270	down
TRINITY_DN1464_c0_g1	1302.79	1263.58	1166.6	78.57	77.49	78.6	63.856	62.598	58.653	4.191	3.843	4.059	-3.92629	2.60663e-272	6.08229e-270	down
TRINITY_DN4995_c0_g2	454.3	418.58	429.39	1563.03	1628.67	1601.83	22.267	20.737	21.589	83.372	80.774	82.73	1.94387	5.80245e-272	1.34922e-269	up
TRINITY_DN5016_c0_g1	1280.82	1257.51	1251.99	201.56	194.93	185.5	62.779	62.297	62.946	10.751	9.667	9.581	-2.63769	2.44748e-271	5.67126e-269	down
TRINITY_DN768_c0_g1	438.92	417.8	420.16	1759.55	1901.49	1712.75	21.514	20.698	21.124	93.855	94.305	88.458	2.13626	1.28516e-270	2.95742e-268	up
TRINITY_DN4172_c1_g1	729.47	669.42	659.92	2004.22	2146.4	2135.39	35.755	33.163	33.179	106.906	106.451	110.286	1.67391	6.81537e-270	1.56297e-267	up
TRINITY_DN3164_c1_g1	640.41	635.91	600.17	2333.62	2591.86	2294.88	31.39	31.503	30.175	124.476	128.544	118.524	2.00724	3.29383e-269	7.52788e-267	up
TRINITY_DN1121_c1_g1	213.47	189.69	163.05	1346.72	1390.18	1403.51	10.463	9.397	8.198	71.835	68.946	72.487	2.93514	1.01269e-267	2.30656e-265	up
TRINITY_DN7833_c0_g1	20.57	26.26	21.11	1626.86	1762.37	1768.02	1.008	1.301	1.061	86.777	87.405	91.313	6.30777	6.69322e-266	1.51929e-263	up
TRINITY_DN11382_c0_g1	3487.21	3476.23	3357.48	1392.63	1515.65	1404.66	170.925	172.212	168.804	74.284	75.169	72.546	-1.19537	8.22801e-266	1.86134e-263	down
TRINITY_DN6221_c0_g3	88.86	98.37	85.58	986.34	1032.65	1033.08	4.356	4.873	4.303	52.612	51.214	53.355	3.54605	6.64038e-265	1.49711e-262	up
TRINITY_DN6831_c0_g1	489.04	475.41	449.37	1669.97	1787.66	1656.71	23.97	23.552	22.593	89.077	88.66	85.564	1.91916	2.31634e-263	5.20474e-261	up
TRINITY_DN10755_c0_g1	2576.22	2432.52	2237.44	464.71	486.61	462.61	126.273	120.507	112.492	24.788	24.134	23.892	-2.29245	2.98326e-262	6.6808e-260	down
TRINITY_DN16859_c0_g1	112.83	91.32	93.12	977.76	1061.96	1017.97	5.53	4.524	4.682	52.154	52.668	52.575	3.42717	4.77719e-262	1.06624e-259	up
TRINITY_DN2815_c0_g1	1324.16	1233.8	1255	189.24	214.4	200.42	64.903	61.122	63.098	10.094	10.633	10.351	-2.59769	5.39948e-261	1.19728e-258	down
TRINITY_DN2756_c0_g1	580.7	505.2	544.56	1823.75	1999.45	1921.97	28.463	25.027	27.379	97.279	99.163	99.264	1.8795	5.40017e-261	1.19728e-258	up
TRINITY_DN21478_c0_g1	73.49	76.23	80.68	1240.9	1242.43	1155.86	3.602	3.776	4.056	66.19	61.619	59.696	4.04763	8.63985e-261	1.90921e-258	up
TRINITY_DN12441_c0_g1	1200.55	1188.92	1152.65	177.3	179.47	184.55	58.844	58.899	57.952	9.457	8.901	9.531	-2.64804	1.86573e-260	4.10922e-258	down
TRINITY_DN8260_c0_g1	48762.3	46344	43154.1	17294.8	18195	17822.1	2390.07	2295.88	2169.67	922.512	902.386	920.456	-1.31082	6.17501e-259	1.35556e-256	down
TRINITY_DN2201_c0_g1	126.01	90.73	91.61	1633.01	1740.29	1532.6	6.176	4.495	4.606	87.105	86.31	79.154	4.05291	1.01194e-257	2.21416e-255	up
TRINITY_DN6708_c0_g1	2188.82	2015.5	1959.97	14	26.3	22.38	107.284	99.848	98.542	0.747	1.304	1.156	-6.57246	3.88576e-257	8.47439e-255	down
TRINITY_DN4541_c1_g1	2432.24	2298.28	2332.82	763.5	774.29	747.18	119.216	113.857	117.287	40.726	38.401	38.589	-1.56465	3.03728e-256	6.60237e-254	down
TRINITY_DN3207_c0_g1	8251.26	7799.62	7699.09	15454.9	16150.8	15182.4	404.433	386.392	387.088	824.366	801.003	784.124	1.04192	3.46486e-256	7.50739e-254	up
TRINITY_DN8183_c0_g1	49.12	49.78	38.83	1035.42	1073.4	1076.87	2.408	2.466	1.952	55.23	53.236	55.617	4.59206	1.91446e-255	4.13467e-253	up
TRINITY_DN12083_c0_g1	219.86	222.42	234.49	1196.86	1284.59	1191.24	10.776	11.019	11.789	63.841	63.709	61.524	2.50474	2.75213e-255	5.92463e-253	up
TRINITY_DN1098_c0_g1	541.36	527.34	516.48	1623.5	1704.35	1668	26.535	26.125	25.967	86.598	84.528	86.147	1.72046	3.21732e-255	6.90379e-253	up
TRINITY_DN5940_c1_g1	313.72	303.55	309.32	1331.05	1444.38	1325.68	15.377	15.038	15.552	70.998	71.635	68.467	2.20825	7.94229e-255	1.69338e-252	up
TRINITY_DN1431_c0_g1	956.92	965.72	878.95	2366.84	2536.66	2429.33	46.903	47.842	44.191	126.248	125.806	125.467	1.45112	1.54166e-254	3.27652e-252	up
TRINITY_DN6434_c0_g1	641.21	616.9	681.22	2052.19	2197.19	2178.8	31.429	30.561	34.25	109.464	108.97	112.528	1.79186	2.37834e-254	5.03868e-252	up
TRINITY_DN2004_c0_g1	1278.83	1344.71	1220.51	3299.44	3533.97	3548.66	62.681	66.617	61.364	175.993	175.268	183.277	1.49609	1.78706e-253	3.77404e-251	up
TRINITY_DN2547_c0_g1	1067.15	1074.87	1056.52	47.78	60.83	60.81	52.306	53.249	53.119	2.548	3.017	3.141	-4.17132	7.12412e-253	1.49977e-250	down
TRINITY_DN3374_c0_g1	1599.93	1546.36	1459.71	282.93	278.64	302.54	78.42	76.607	73.39	15.092	13.819	15.625	-2.349	1.10345e-252	2.31569e-250	down
TRINITY_DN2687_c0_g1	1117.67	1105.24	1057.65	110.49	131.89	133.49	54.783	54.754	53.175	5.893	6.541	6.894	-3.06631	2.74602e-252	5.74468e-250	down
TRINITY_DN4688_c0_g1	430.14	407.22	412.43	1533.35	1633.69	1513.09	21.083	20.173	20.736	81.79	81.023	78.147	1.96888	3.99487e-252	8.33118e-250	up
TRINITY_DN98_c0_g2	2372.14	2145.23	2096.82	411.15	432.21	453.24	116.27	106.275	105.422	21.931	21.436	23.408	-2.28764	6.6222e-252	1.37674e-249	down
TRINITY_DN116_c0_g1	11970.3	11655	10720.5	4058.27	4313.28	4036.51	586.722	577.39	538.995	216.47	213.918	208.473	-1.40512	9.17647e-251	1.90184e-248	down
TRINITY_DN34940_c0_g1	2167.85	1991.2	1836.32	208.65	199.54	179.38	106.257	98.644	92.325	11.13	9.896	9.265	-3.28499	4.23709e-250	8.75424e-248	down
TRINITY_DN3639_c0_g1	475.67	451.11	429.96	1613.42	1849.9	1737.8	23.315	22.348	21.617	86.06	91.746	89.752	2.00086	9.03535e-250	1.86103e-247	up
TRINITY_DN12151_c1_g1	2953.64	2822.68	2479.47	19.6	17.06	16.26	144.772	139.836	124.661	1.045	0.846	0.84	-7.21897	1.70772e-249	3.5066e-247	down
TRINITY_DN7644_c0_g1	2062.42	2016.87	2002.39	660.48	714.86	680.43	101.089	99.916	100.674	35.23	35.454	35.142	-1.50217	2.50065e-249	5.11905e-247	down
TRINITY_DN9900_c2_g1	1081.13	1113.87	1060.29	55.62	74.08	57.18	52.991	55.181	53.308	2.967	3.674	2.953	-4.059	3.06367e-249	6.25242e-247	down
TRINITY_DN20877_c0_g1	91.46	98.57	86.9	953.12	999.73	948.36	4.483	4.883	4.369	50.84	49.582	48.98	3.45186	1.27358e-248	2.59123e-246	up
TRINITY_DN2400_c0_g3	1826.58	1741.74	1785.05	484.68	530.58	489.77	89.529	86.286	89.747	25.853	26.314	25.295	-1.76696	1.52096e-248	3.08514e-246	down
TRINITY_DN5897_c0_g1	71.09	68.39	62.2	947.15	1013.78	935.55	3.484	3.388	3.127	50.521	50.279	48.318	3.91245	8.9167e-246	1.8032e-243	up
TRINITY_DN87962_c1_g1	1933.61	1741.15	1616.54	6002.03	6614.86	6208.43	94.776	86.257	81.275	320.15	328.065	320.646	1.89432	1.3121e-245	2.64541e-243	up
TRINITY_DN12316_c0_g1	90.86	67.22	105.93	1441.16	1464.06	1491.1	4.453	3.33	5.326	76.872	72.61	77.011	4.12105	1.94565e-244	3.91093e-242	up
TRINITY_DN17263_c0_g1	36397.2	36197.5	32780.7	12101.9	12732.9	11861.5	1784	1793.22	1648.12	645.516	631.489	612.61	-1.45799	2.94877e-244	5.90949e-242	down
TRINITY_DN9980_c0_g2	400.58	295.12	360.4	3354.49	3419.55	3255.87	19.634	14.62	18.12	178.93	169.593	168.156	3.31214	3.90268e-244	7.79776e-242	up
TRINITY_DN5219_c0_g1	1940.2	1867.75	1827.65	569.97	621.52	588.64	95.099	92.528	91.889	30.402	30.824	30.401	-1.59889	1.23193e-242	2.45411e-240	down
TRINITY_DN2588_c0_g1	4301.96	4138.59	4459.8	1314.81	1399.62	1368.32	210.859	205.026	224.226	70.132	69.414	70.67	-1.59707	1.76912e-242	3.51375e-240	down
TRINITY_DN9420_c0_g1	3994.63	3961.44	3782.16	1486.88	1533.72	1600.68	195.796	196.249	190.156	79.311	76.065	82.67	-1.28114	3.34688e-242	6.62771e-240	down
TRINITY_DN6764_c1_g2	121.61	118.75	83.69	1159.35	1241.83	1167.14	5.961	5.883	4.208	61.84	61.589	60.279	3.52026	4.71856e-241	9.31637e-239	up
TRINITY_DN1605_c1_g1	1143.43	1132.88	1142.85	34.9	42.56	29.45	56.045	56.123	57.459	1.862	2.111	1.521	-4.93515	4.34651e-239	8.55647e-237	down
TRINITY_DN13595_c0_g1	3632.59	3523.46	3121.86	10364	11629.8	11119.3	178.05	174.552	156.958	552.816	576.78	574.277	1.75092	7.88879e-239	1.54841e-236	up
TRINITY_DN605_c2_g1	19.57	33.9	29.78	1246.88	1393.59	1417.47	0.959	1.68	1.497	66.509	69.116	73.208	5.65646	9.60863e-239	1.88045e-236	up
TRINITY_DN53297_c0_g1	36.54	63.88	57.87	1486.32	1543.15	1394.14	1.791	3.165	2.909	79.281	76.533	72.003	4.86058	6.92762e-238	1.3518e-235	up
TRINITY_DN92713_c0_g1	1779.45	1956.71	1863.84	5292.09	5662.71	5307.88	87.219	96.935	93.709	282.282	280.843	274.136	1.60067	1.79374e-237	3.48995e-235	up
TRINITY_DN15501_c0_g1	3825.29	3776.45	3713.73	1235.68	1191.64	1145.15	187.496	187.085	186.716	65.911	59.1	59.143	-1.59895	2.02685e-237	3.93203e-235	down
TRINITY_DN2841_c0_g1	915.79	919.27	903.46	2171.44	2282.91	2277.48	44.887	45.541	45.423	115.825	113.221	117.625	1.36086	5.22195e-237	1.01011e-234	up
TRINITY_DN5636_c1_g1	1022.22	1031.76	1049.54	2555.53	2754.47	2555.74	50.104	51.113	52.768	136.313	136.608	131.996	1.40431	7.6353e-237	1.47266e-234	up
TRINITY_DN3875_c1_g1	8333.73	8364	8076.27	3429.14	3731.71	3340.59	408.476	414.352	406.052	182.912	185.075	172.531	-1.17532	2.18721e-236	4.20645e-234	down
TRINITY_DN6822_c0_g1	1872.51	1850.3	1622.38	243.93	266.79	253.58	91.781	91.664	81.569	13.011	13.232	13.097	-2.74109	3.06688e-236	5.88128e-234	down
TRINITY_DN3899_c1_g1	1028.81	972.18	1013.35	88.09	92.14	81.28	50.427	48.162	50.948	4.699	4.57	4.198	-3.4665	1.09384e-235	2.09161e-233	down
TRINITY_DN7307_c0_g1	509.41	467.97	467.09	1510.77	1669.22	1630.32	24.969	23.183	23.484	80.585	82.785	84.201	1.79887	2.24465e-235	4.2799e-233	up
TRINITY_DN1492_c0_g1	41787.5	40584.4	37418.8	15924.2	17442.8	16478.4	2048.2	2010.55	1881.31	849.403	865.08	851.06	-1.20171	5.62361e-235	1.06921e-232	down
TRINITY_DN4487_c0_g1	1089.52	1077.42	915.33	3744.74	4067.96	3953.51	53.402	53.375	46.02	199.745	201.752	204.187	1.99635	9.43567e-235	1.78889e-232	up
TRINITY_DN1946_c0_g1	624.24	708.02	632.78	2264.2	2456.56	2430.09	30.597	35.075	31.814	120.773	121.833	125.507	1.92624	1.35948e-232	2.56284e-230	up
TRINITY_DN1951_c0_g1	3680.52	3619.09	3584.99	1494.35	1555.6	1426.84	180.4	179.289	180.243	79.709	77.15	73.692	-1.2185	1.75507e-232	3.29928e-230	down
TRINITY_DN5063_c0_g1	1005.85	1044.69	973.2	57.86	65.04	57.56	49.301	51.754	48.93	3.086	3.226	2.973	-3.99948	2.5773e-232	4.83135e-230	down
TRINITY_DN11149_c2_g1	1377.67	1335.5	1358.67	2783.4	3058	2880.27	67.526	66.161	68.31	148.468	151.662	148.757	1.1612	4.21577e-232	7.88066e-230	up
TRINITY_DN13542_c0_g1	1394.65	1389.39	1374.32	3249.42	3508.28	3196.2	68.358	68.83	69.097	173.325	173.994	165.074	1.32215	1.31237e-230	2.4464e-228	up
TRINITY_DN5359_c0_g1	547.55	537.53	515.91	1654.66	1712.58	1637.59	26.838	26.629	25.939	88.26	84.936	84.577	1.70723	3.06971e-230	5.70632e-228	up
TRINITY_DN4904_c1_g1	4401.2	3947.92	3988.75	1026.47	1115.76	975.71	215.724	195.58	200.543	54.752	55.336	50.392	-1.92098	1.44329e-229	2.67549e-227	down
TRINITY_DN2030_c0_g1	1906.86	1788.18	1577.14	42.18	47.58	26.58	93.464	88.586	79.294	2.25	2.36	1.373	-5.42987	9.23769e-229	1.70769e-226	down
TRINITY_DN7265_c0_g1	1193.36	1147.38	1070.46	89.21	104.59	117.8	58.492	56.841	53.82	4.758	5.187	6.084	-3.38699	1.05334e-228	1.94184e-226	down
TRINITY_DN7626_c0_g1	227.65	205.96	247.49	1163.64	1254.48	1239.43	11.158	10.203	12.443	62.069	62.216	64.013	2.48772	1.39217e-228	2.5594e-226	up
TRINITY_DN845_c1_g1	1119.47	1037.64	993.94	65.13	70.66	78.98	54.871	51.404	49.972	3.474	3.505	4.079	-3.80988	4.94151e-228	9.05965e-226	down
TRINITY_DN29808_c0_g1	17453.8	17026.6	16799.3	5692.22	6093.11	5302.71	855.496	843.499	844.619	303.625	302.189	273.869	-1.52227	5.61416e-228	1.02647e-225	down
TRINITY_DN10347_c0_g1	565.13	632.38	540.79	3241.02	3885.08	3342.31	27.7	31.328	27.19	172.877	192.681	172.62	2.65171	2.62805e-227	4.79189e-225	up
TRINITY_DN108_c0_g1	566.92	583.58	562.66	1726.33	1852.3	1710.45	27.788	28.911	28.289	92.083	91.865	88.34	1.68832	5.87168e-227	1.0677e-224	up
TRINITY_DN10448_c0_g1	1484.11	1405.86	1231.63	79.69	91.74	85.1	72.743	69.646	61.923	4.251	4.55	4.395	-3.93979	1.39588e-225	2.5245e-223	down
TRINITY_DN5636_c0_g1	1665.23	1590.06	1563.38	417.87	452.69	466.44	81.621	78.772	78.602	22.289	22.451	24.09	-1.78629	7.86019e-225	1.41008e-222	down
TRINITY_DN16935_c0_g1	3361.01	3260.86	3094.9	1250.61	1372.92	1328.36	164.739	161.543	155.603	66.708	68.09	68.606	-1.2348	1.15517e-224	2.06676e-222	down
TRINITY_DN9722_c1_g1	2500.34	2507.57	2431.21	909.26	1013.98	924.65	122.553	124.225	122.234	48.5	50.289	47.755	-1.32236	5.353e-224	9.55167e-222	down
TRINITY_DN16384_c0_g2	25174.1	23882.7	22896.3	6117.55	7092.44	7222.76	1233.9	1183.15	1151.16	326.312	351.751	373.034	-1.75382	5.53666e-224	9.85305e-222	down
TRINITY_DN1324_c0_g1	784.79	767.6	638.81	3107.58	3349.29	3208.44	38.466	38.027	32.118	165.759	166.109	165.706	2.20431	7.3155e-224	1.2984e-221	up
TRINITY_DN1261_c0_g1	449.31	456.99	430.9	1424.74	1498.99	1434.88	22.023	22.639	21.664	75.996	74.343	74.107	1.76822	2.31678e-223	4.10107e-221	up
TRINITY_DN15179_c0_g2	291.15	269.65	265.59	1434.25	1695.72	1481.35	14.271	13.358	13.353	76.504	84.1	76.507	2.54106	4.77644e-223	8.43269e-221	up
TRINITY_DN15179_c0_g1	290.35	304.53	324.4	1344.11	1468.47	1344.23	14.232	15.086	16.31	71.695	72.829	69.425	2.23953	1.21754e-222	2.13822e-220	up
TRINITY_DN5480_c0_g1	1485.51	1454.26	1442.93	375.13	396.08	349.97	72.812	72.044	72.546	20.009	19.643	18.075	-1.90403	5.43904e-222	9.50195e-220	down
TRINITY_DN1923_c0_g1	1328.35	1304.74	1319.28	2701.29	2916.27	2746.02	65.109	64.637	66.33	144.087	144.633	141.824	1.14437	6.81351e-222	1.1872e-219	up
TRINITY_DN1415_c0_g1	1186.37	1082.71	1058.78	4027.29	4042.47	3764.37	58.15	53.637	53.232	214.817	200.487	194.418	1.89464	8.95225e-222	1.5558e-219	up
TRINITY_DN16654_c0_g1	1235.69	1259.86	1178.66	238.7	251.94	237.14	60.567	62.413	59.26	12.732	12.495	12.247	-2.27259	1.67519e-221	2.90373e-219	down
TRINITY_DN1909_c0_g1	1204.54	1146.79	1120.6	187.94	226.04	195.07	59.04	56.812	56.341	10.025	11.211	10.075	-2.44884	3.43001e-221	5.93009e-219	down
TRINITY_DN5318_c1_g1	681.55	690.39	689.7	1944.69	2157.84	1958.49	33.406	34.202	34.676	103.73	107.019	101.15	1.61805	8.34971e-221	1.43984e-218	up
TRINITY_DN51538_c0_g1	558.94	530.48	475.76	1979.4	1987.61	2020.65	27.396	26.28	23.92	105.582	98.576	104.36	2.00025	1.64436e-220	2.82825e-218	up
TRINITY_DN7402_c0_g1	1334.34	1293.37	1127.58	60.65	59.42	54.89	65.402	64.074	56.691	3.235	2.947	2.835	-4.35911	1.75043e-220	3.00296e-218	down
TRINITY_DN972_c0_g1	1869.71	1783.87	1726.43	3544.11	3906.76	3637.01	91.643	88.373	86.8	189.044	193.757	187.84	1.10625	2.99993e-220	5.13334e-218	up
TRINITY_DN6288_c0_g1	838.11	840.69	786.97	2429.74	2705.28	2408.29	41.08	41.648	39.566	129.603	134.169	124.381	1.67564	9.16088e-220	1.56356e-217	up
TRINITY_DN13817_c0_g1	783.19	804.83	691.4	2387	2593.27	2435.25	38.388	39.871	34.762	127.323	128.614	125.773	1.76523	1.27068e-219	2.16323e-217	up
TRINITY_DN87_c0_g1	1688.39	1538.13	1746.03	7366.3	8582.19	7334.26	82.756	76.199	87.785	392.92	425.636	378.792	2.28866	3.50597e-219	5.95345e-217	up
TRINITY_DN18185_c0_g1	1069.55	995.11	1002.79	67	98.17	72.67	52.424	49.298	50.418	3.574	4.869	3.753	-3.62594	2.23226e-218	3.78096e-216	down
TRINITY_DN9449_c0_g1	446.11	432.5	426.56	1731.56	1740.49	1636.06	21.866	21.426	21.446	92.362	86.32	84.498	2.03262	2.81958e-218	4.76366e-216	up
TRINITY_DN6832_c1_g1	1191.36	1104.66	1046.15	50.2	66.65	74.2	58.394	54.725	52.597	2.678	3.305	3.832	-4.06603	3.55329e-218	5.9881e-216	down
TRINITY_DN39243_c0_g1	1623.89	1659.83	1607.3	3464.42	3645.59	3419.57	79.595	82.228	80.81	184.793	180.804	176.61	1.16946	6.29387e-218	1.05799e-215	up
TRINITY_DN6790_c0_g1	3559.3	3436.45	3156.54	841.52	967.21	848.92	174.458	170.241	158.702	44.887	47.969	43.844	-1.87045	1.10261e-217	1.84881e-215	down
TRINITY_DN1855_c0_g1	2554.46	2486.02	2119.44	284.8	309.75	320.14	125.206	123.157	106.559	15.191	15.362	16.534	-2.90399	1.18447e-216	1.9811e-214	down
TRINITY_DN31681_c0_g1	533.98	534.59	522.32	1507.97	1664.4	1554.02	26.173	26.484	26.261	80.436	82.546	80.26	1.63346	1.38597e-216	2.31232e-214	up
TRINITY_DN2557_c0_g1	2663.09	2661.8	2220.29	299.91	334.85	308.09	130.531	131.865	111.63	15.998	16.607	15.912	-2.93659	1.78875e-216	2.97686e-214	down
TRINITY_DN1998_c1_g1	1956.58	1858.93	1713.99	4247.89	4673.42	4502.56	95.901	92.091	86.174	226.584	231.779	232.544	1.34266	5.05946e-216	8.39908e-214	up
TRINITY_DN8775_c0_g1	566.92	562.42	540.98	1561.72	1636.1	1582.32	27.788	27.862	27.199	83.303	81.143	81.722	1.58043	8.16287e-216	1.35174e-213	up
TRINITY_DN1250_c0_g1	10173.7	9752.41	8471.73	1814.98	1877.6	1979.72	498.661	483.134	425.935	96.812	93.12	102.247	-2.25898	1.48001e-215	2.44476e-213	down
TRINITY_DN3499_c0_g1	1407.63	1369.8	1353.4	362.81	389.85	381.33	68.994	67.86	68.045	19.352	19.335	19.695	-1.802	1.14728e-214	1.88581e-212	down
TRINITY_DN646_c1_g1	578.71	555.76	553.61	1658.02	1855.32	1683.49	28.365	27.532	27.834	88.439	92.015	86.947	1.68388	3.32875e-213	5.45809e-211	up
TRINITY_DN2877_c0_g1	1454.15	1440.35	1360.94	3393.31	3471.14	3300.43	71.275	71.355	68.424	181	172.152	170.457	1.32	5.1163e-213	8.36854e-211	up
TRINITY_DN3731_c0_g2	3112.59	3087.24	2823.85	6304.18	6591.17	6609.07	152.563	152.942	141.975	336.267	326.89	341.339	1.17564	7.26548e-213	1.18548e-210	up
TRINITY_DN37910_c0_g1	5006.07	4902.27	4678.83	2045.47	2175.11	1979.72	245.371	242.858	235.238	109.106	107.875	102.247	-1.17101	8.67179e-213	1.41149e-210	down
TRINITY_DN10256_c0_g1	825.13	749.57	728.16	3198.47	3640.17	3100.77	40.443	37.134	36.61	170.607	180.535	160.145	2.17227	1.40326e-212	2.2785e-210	up
TRINITY_DN3256_c3_g1	1614.31	1635.92	1745.28	229.93	220.02	252.25	79.125	81.043	87.748	12.264	10.912	13.028	-2.76783	5.87028e-212	9.50858e-210	down
TRINITY_DN11195_c0_g1	312.32	277.68	270.11	1368.75	1414.87	1308.28	15.308	13.756	13.581	73.009	70.171	67.568	2.31425	7.96485e-212	1.28701e-209	up
TRINITY_DN6474_c0_g1	500.43	518.52	502.53	1549.22	1654.17	1536.81	24.528	25.688	25.266	82.636	82.039	79.371	1.70191	8.14634e-212	1.31315e-209	up
TRINITY_DN818_c0_g1	580.3	553.41	484.06	2062.26	2353.17	2285.51	28.443	27.416	24.337	110.002	116.706	118.04	2.11385	1.64135e-211	2.63941e-209	up
TRINITY_DN4679_c0_g1	5615.73	5734.92	5615.84	2625.14	2712.91	2585.57	275.253	284.108	282.348	140.026	134.547	133.537	-1.03524	2.0443e-211	3.27948e-209	down
TRINITY_DN12286_c0_g1	1333.34	1294.74	1228.42	2719.95	3041.94	2855.03	65.353	64.141	61.762	145.083	150.866	147.453	1.22285	6.43203e-211	1.02936e-208	up
TRINITY_DN3285_c0_g1	2648.51	2377.06	2368.25	620.92	667.29	677.56	129.816	117.759	119.069	33.12	33.094	34.994	-1.8475	1.06468e-210	1.69979e-208	down
TRINITY_DN875_c1_g1	380.21	381.35	367.94	1220.56	1303.46	1275.96	18.636	18.892	18.499	65.105	64.645	65.899	1.81404	6.6856e-210	1.06483e-207	up
TRINITY_DN27155_c1_g2	1277.03	1506.58	1453.49	6512.65	6781.68	6904.92	62.593	74.636	73.077	347.387	336.339	356.618	2.31558	5.29711e-209	8.41673e-207	up
TRINITY_DN306_c1_g1	2990.38	2985.34	2836.29	5689.05	5802.43	5658.23	146.573	147.893	142.6	303.456	287.773	292.23	1.02451	6.70962e-209	1.06358e-206	up
TRINITY_DN6214_c0_g1	1894.47	1809.54	1711.16	3864.37	4061.54	3837.81	92.857	89.645	86.032	206.126	201.433	198.211	1.18294	1.41503e-208	2.23773e-206	up
TRINITY_DN8143_c1_g1	825.33	792.68	782.63	2423.39	2464.99	2297.56	40.453	39.269	39.349	129.265	122.252	118.662	1.64537	2.38478e-208	3.76237e-206	up
TRINITY_DN756_c0_g1	1130.65	1044.3	1117.4	159.76	164.01	149.55	55.419	51.735	56.18	8.521	8.134	7.724	-2.73282	2.83125e-208	4.45621e-206	down
TRINITY_DN3126_c0_g1	1251.27	1226.35	1262.92	2535.37	2775.55	2644.66	61.331	60.753	63.496	135.237	137.654	136.589	1.15176	3.05797e-208	4.80173e-206	up
TRINITY_DN3934_c0_g1	849.69	837.95	779.99	1930.32	2076.94	2027.72	41.647	41.512	39.216	102.964	103.006	104.726	1.35315	4.0014e-208	6.25371e-206	up
TRINITY_DN11765_c0_g1	113.03	110.33	96.7	801.58	864.42	860.96	5.54	5.466	4.862	42.756	42.871	44.466	3.04442	4.99565e-208	7.78937e-206	up
TRINITY_DN620_c0_g1	37.34	12.74	23.94	1527.38	1493.57	1428.95	1.83	0.631	1.204	81.471	74.074	73.801	5.9753	5.68737e-208	8.84724e-206	up
TRINITY_DN10764_c0_g2	3478.03	3561.87	3449.84	1538.77	1617.63	1592.46	170.475	176.455	173.448	82.078	80.227	82.246	-1.08028	7.33268e-208	1.13801e-205	down
TRINITY_DN7238_c0_g1	5544.44	5597.55	5317.64	2435.15	2733.99	2508.88	271.759	277.302	267.356	129.892	135.593	129.576	-1.03754	8.80157e-208	1.36281e-205	down
TRINITY_DN12091_c0_g1	1003.45	960.62	882.53	3033.11	3243.09	2915.27	49.184	47.589	44.371	161.787	160.842	150.565	1.75433	1.79951e-207	2.77987e-205	up
TRINITY_DN11522_c0_g1	777.4	643.75	658.79	3629.77	3495.63	3609.85	38.104	31.891	33.122	193.613	173.367	186.438	2.43339	2.06129e-207	3.1769e-205	up
TRINITY_DN5580_c1_g1	404.58	389.97	345.89	1347.28	1508.42	1443.1	19.83	19.319	17.39	71.865	74.811	74.532	1.97626	5.40291e-207	8.30791e-205	up
TRINITY_DN45245_c0_g1	1448.96	1447.6	1234.46	104.33	99.97	87.21	71.021	71.714	62.065	5.565	4.958	4.504	-3.76291	9.58177e-207	1.46998e-204	down
TRINITY_DN4826_c0_g1	1004.85	961.01	912.32	71.29	81.1	96.39	49.252	47.609	45.869	3.803	4.022	4.978	-3.47341	1.2044e-206	1.84348e-204	down
TRINITY_DN3887_c1_g1	411.76	416.43	413.18	1272.63	1405.24	1334.28	20.183	20.63	20.774	67.883	69.693	68.912	1.75555	2.32874e-206	3.55626e-204	up
TRINITY_DN29606_c0_g1	233.64	282.78	241.09	1256.58	1397.81	1323.38	11.452	14.009	12.121	67.026	69.325	68.349	2.45411	2.95098e-206	4.4962e-204	up
TRINITY_DN6818_c0_g1	1054.17	956.11	867.27	3178.5	3494.63	3371.76	51.67	47.366	43.604	169.542	173.317	174.141	1.86738	1.02927e-205	1.56109e-203	up
TRINITY_DN2224_c0_g1	3724.65	3939.1	3824.19	988.39	1094.68	1147.06	182.563	195.143	192.269	52.721	54.291	59.242	-1.7683	8.34153e-205	1.26229e-202	down
TRINITY_DN1932_c0_g1	317.11	322.95	312.9	1116.98	1240.22	1173.64	15.543	15.999	15.732	59.58	61.509	60.615	1.95223	1.31221e-204	1.98123e-202	up
TRINITY_DN7716_c1_g1	2675.87	2972.4	2696.24	236.09	185.29	186.84	131.157	147.253	135.559	12.593	9.19	9.65	-3.7126	1.46035e-204	2.19992e-202	down
TRINITY_DN6500_c0_g1	1340.93	1294.35	1251.61	2652.58	2864.68	2679.47	65.725	64.122	62.927	141.489	142.074	138.386	1.13953	2.55416e-204	3.83901e-202	up
TRINITY_DN16215_c0_g1	1603.92	1578.5	1434.26	330.9	331.44	324.73	78.616	78.199	72.111	17.65	16.438	16.771	-2.16162	4.73051e-204	7.09417e-202	down
TRINITY_DN2643_c0_g1	1319.96	1290.24	1228.8	2739.55	2856.85	2725.37	64.698	63.918	61.781	146.128	141.686	140.757	1.17964	6.2857e-204	9.40529e-202	up
TRINITY_DN283_c0_g1	1479.91	1505.99	1449.34	370.83	425.39	369.29	72.538	74.607	72.869	19.78	21.097	19.072	-1.86597	7.34815e-204	1.09704e-201	down
TRINITY_DN9394_c0_g1	912.59	939.26	962.08	77.26	91.34	75.92	44.73	46.531	48.371	4.121	4.53	3.921	-3.46541	1.20504e-203	1.79505e-201	down
TRINITY_DN11670_c1_g1	269.78	259.65	227.33	1235.87	1432.54	1288.39	13.223	12.863	11.429	65.921	71.047	66.541	2.44849	1.95848e-202	2.9109e-200	up
TRINITY_DN6211_c0_g1	1218.32	1211.65	1118.34	2540.97	2769.72	2608.71	59.716	60.025	56.227	135.536	137.365	134.732	1.22153	4.12444e-202	6.11655e-200	up
TRINITY_DN130_c0_g2	164.55	169.12	170.21	884.63	981.66	976.09	8.065	8.378	8.558	47.186	48.686	50.412	2.55851	6.41142e-202	9.48705e-200	up
TRINITY_DN14896_c0_g1	931.56	868.32	912.32	41.99	40.55	37.48	45.66	43.017	45.869	2.24	2.011	1.936	-4.43507	1.58529e-201	2.34058e-199	down
TRINITY_DN54166_c0_g2	1175.98	1205.97	1085.92	181.22	176.66	169.25	57.641	59.744	54.597	9.666	8.761	8.741	-2.65453	2.34827e-201	3.45943e-199	down
TRINITY_DN9076_c0_g1	2150.28	2266.93	2041.22	564.37	575.14	568.18	105.395	112.303	102.626	30.104	28.524	29.345	-1.85614	5.00704e-201	7.36001e-199	down
TRINITY_DN4061_c0_g1	472.87	478.35	440.89	1362.03	1464.46	1394.14	23.178	23.697	22.167	72.651	72.63	72.003	1.66317	1.1698e-200	1.71575e-198	up
TRINITY_DN6093_c1_g1	920.78	881.26	864.25	1995.26	2120.5	2025.43	45.132	43.657	43.452	106.428	105.167	104.607	1.26676	1.32281e-200	1.93592e-198	up
TRINITY_DN10220_c0_g1	1536.83	1540.29	1449.91	415.44	454.29	409.83	75.327	76.306	72.897	22.16	22.531	21.166	-1.76049	1.83827e-200	2.6844e-198	down
TRINITY_DN851_c0_g1	206.88	193.22	209.61	938.38	1041.68	1021.41	10.14	9.572	10.538	50.053	51.662	52.753	2.3612	3.8445e-200	5.60181e-198	up
TRINITY_DN956_c1_g1	1619.7	1566.74	1565.45	477.4	528.77	470.07	79.389	77.616	78.707	25.465	26.225	24.278	-1.62393	3.90489e-200	5.6774e-198	down
TRINITY_DN1331_c1_g1	7738.05	7897.21	7772.98	3260.99	3553.85	3186.83	379.279	391.227	390.803	173.942	176.254	164.59	-1.16414	4.44705e-200	6.45161e-198	down
TRINITY_DN1544_c0_g1	790.58	717.43	729.29	2003.29	2123.72	1977.23	38.75	35.541	36.667	106.856	105.326	102.118	1.51156	7.74545e-200	1.12124e-197	up
TRINITY_DN6820_c0_g1	746.25	735.46	770.76	2018.03	2321.05	2182.63	36.577	36.435	38.751	107.642	115.113	112.726	1.5961	9.16945e-200	1.32451e-197	up
TRINITY_DN8766_c0_g1	512.61	521.66	498.19	1411.11	1533.92	1515.77	25.125	25.843	25.048	75.269	76.075	78.285	1.60392	2.68594e-199	3.87141e-197	up
TRINITY_DN10720_c0_g2	24.36	29.98	16.78	959.09	1026.23	967.1	1.194	1.485	0.843	51.158	50.896	49.948	5.44088	4.51575e-199	6.49479e-197	up
TRINITY_DN15566_c0_g1	57.71	51.93	49.95	859.81	1055.13	953.14	2.829	2.573	2.511	45.862	52.33	49.227	4.22532	1.59403e-198	2.28769e-196	up
TRINITY_DN1384_c0_g1	1872.51	1864.22	1665.36	4581.77	5087.36	5057.16	91.781	92.353	83.729	244.393	252.309	261.187	1.50976	1.67537e-198	2.39927e-196	up
TRINITY_DN5522_c0_g1	2628.74	2660.23	2637.43	1067.71	1139.05	1060.05	128.847	131.788	132.602	56.952	56.491	54.748	-1.21572	2.2271e-198	3.18255e-196	down
TRINITY_DN61814_c0_g1	2199.6	2035.49	2137.35	469.38	470.75	407.34	107.813	100.838	107.46	25.037	23.347	21.038	-2.1783	3.41944e-198	4.87599e-196	down
TRINITY_DN7490_c0_g1	21569.7	21201.9	18956.6	7109.49	7668.18	7185.86	1057.23	1050.34	953.083	379.222	380.305	371.128	-1.42723	4.95704e-198	7.05348e-196	down
TRINITY_DN15733_c0_g1	194.3	199.88	197.17	910.94	961.58	935.17	9.524	9.902	9.913	48.59	47.69	48.298	2.31142	5.36217e-198	7.61371e-196	up
TRINITY_DN15056_c0_g1	671.56	643.94	706.86	1925.65	2089.59	2099.63	32.916	31.901	35.539	102.715	103.634	108.439	1.65872	1.92449e-197	2.72676e-195	up
TRINITY_DN16933_c0_g1	474.47	496.18	443.15	2508.5	2320.45	2409.44	23.256	24.581	22.28	133.804	115.083	124.44	2.42199	3.41565e-196	4.82931e-194	up
TRINITY_DN2518_c0_g1	2249.53	2179.72	1943.39	384.83	411.73	354.18	110.26	107.983	97.708	20.527	20.42	18.292	-2.40527	4.05984e-195	5.72798e-193	down
TRINITY_DN5161_c0_g1	465.48	455.42	433.54	1395.99	1437.56	1382.29	22.815	22.562	21.797	74.463	71.296	71.391	1.70215	7.91318e-195	1.11411e-192	up
TRINITY_DN1406_c0_g1	136.59	123.65	120.07	802.32	842.94	848.72	6.695	6.126	6.037	42.796	41.806	43.834	2.77399	9.09368e-195	1.27761e-192	up
TRINITY_DN6729_c0_g1	932.36	971.79	914.2	135.49	143.74	134.63	45.699	48.143	45.963	7.227	7.129	6.953	-2.70401	1.06407e-194	1.49182e-192	down
TRINITY_DN1252_c0_g2	1451.96	1476.01	1324.93	298.05	322.6	310.77	71.167	73.121	66.614	15.898	16	16.05	-2.12683	2.7044e-194	3.78361e-192	down
TRINITY_DN4184_c0_g1	1972.15	1838.55	1854.04	501.66	505.08	446.74	96.665	91.081	93.216	26.759	25.05	23.073	-1.89829	2.76954e-194	3.86663e-192	down
TRINITY_DN9155_c0_g1	607.86	545.18	528.73	1723.72	1801.92	1706.05	29.794	27.008	26.583	91.944	89.366	88.113	1.7009	6.16636e-194	8.55535e-192	up
TRINITY_DN6495_c1_g1	1262.65	1248.1	1280.83	277.52	269.81	247.27	61.888	61.831	64.396	14.803	13.381	12.771	-2.1906	9.05808e-194	1.25413e-191	down
TRINITY_DN7528_c0_g1	1617.5	1517.16	1478.56	3193.99	3616.88	3395.47	79.281	75.16	74.338	170.368	179.38	175.366	1.20798	1.26613e-193	1.74938e-191	up
TRINITY_DN122_c1_g1	1245.08	1112.89	1113.44	121.68	161.4	135.78	61.027	55.132	55.981	6.491	8.005	7.013	-2.98781	1.8375e-193	2.53358e-191	down
TRINITY_DN13057_c1_g1	1624.49	1707.45	1462.16	4485.47	4847.47	4623.81	79.624	84.587	73.513	239.256	240.411	238.806	1.60513	4.50843e-193	6.20351e-191	up
TRINITY_DN7645_c0_g1	534.37	577.31	541.92	1587.85	1782.24	1655.95	26.192	28.6	27.246	84.696	88.391	85.525	1.66671	5.41219e-193	7.43174e-191	up
TRINITY_DN23047_c0_g1	2812.46	2717.45	2556.56	963.2	967.21	946.64	137.852	134.622	128.537	51.377	47.969	48.891	-1.42694	6.35407e-193	8.70717e-191	down
TRINITY_DN717_c1_g1	640.81	606.32	516.1	3338.44	3753.99	3189.89	31.409	30.037	25.948	178.073	186.18	164.748	2.60733	7.94997e-193	1.08718e-190	up
TRINITY_DN6266_c0_g1	1343.33	1341.77	1378.28	2981.79	3112.6	2939.36	65.843	66.471	69.296	159.05	154.37	151.809	1.21596	2.68657e-192	3.66643e-190	up
TRINITY_DN1213_c0_g1	12285.6	12395.2	11476.9	5523.14	5965.24	5530.67	602.177	614.057	577.026	294.606	295.847	285.642	-1.02401	4.5667e-192	6.21956e-190	down
TRINITY_DN1959_c0_g1	12948.6	11953.1	11892.9	3550.45	4299.43	3938.4	634.672	592.156	597.942	189.382	213.231	203.407	-1.58061	8.01533e-192	1.08941e-189	down
TRINITY_DN2172_c0_g1	583.1	568.69	577.36	1585.8	1770.4	1609.86	28.58	28.173	29.028	84.587	87.803	83.144	1.58474	9.13505e-192	1.23908e-189	up
TRINITY_DN18081_c0_g1	1521.45	1526.96	1422.01	11.76	14.65	17.02	74.574	75.646	71.495	0.627	0.727	0.879	-6.60348	1.95022e-191	2.63992e-189	down
TRINITY_DN992_c3_g1	818.54	825.8	835.6	1885.34	1989.42	1959.64	40.12	40.91	42.012	100.565	98.666	101.209	1.29662	2.47253e-191	3.34017e-189	up
TRINITY_DN5638_c0_g1	2314.23	2345.51	2290.41	867.46	896.34	825.39	113.431	116.196	115.155	46.27	44.454	42.629	-1.36201	3.4482e-191	4.6488e-189	down
TRINITY_DN2570_c0_g3	1165.6	1159.92	1060.66	214.44	225.04	218.59	57.132	57.462	53.327	11.438	11.161	11.289	-2.30043	3.72949e-191	5.01789e-189	down
TRINITY_DN23838_c0_g1	49.72	58.2	54.85	768.17	838.12	877.22	2.437	2.883	2.758	40.974	41.567	45.306	3.99179	3.43129e-190	4.59814e-188	up
TRINITY_DN5497_c0_g1	1761.88	1689.61	1628.22	522.56	567.52	572.57	86.358	83.703	81.862	27.874	28.146	29.572	-1.54698	4.13401e-190	5.52872e-188	down
TRINITY_DN4296_c1_g1	1401.04	1356.86	1219.56	3577.14	3771.86	3518.44	68.671	67.219	61.316	190.806	187.066	181.717	1.51364	5.6878e-190	7.59151e-188	up
TRINITY_DN10722_c0_g1	1820.19	1794.65	1587.88	4482.67	5045.61	4787.89	89.216	88.907	79.834	239.107	250.238	247.28	1.52319	7.4788e-190	9.96202e-188	up
TRINITY_DN34974_c0_g1	473.27	410.74	412.43	1973.61	2318.84	2341.74	23.197	20.348	20.736	105.273	115.004	120.944	2.41832	1.45472e-189	1.93003e-187	up
TRINITY_DN2962_c2_g1	4235.86	3967.91	3970.09	1546.23	1615.02	1456.87	207.62	196.57	199.605	82.476	80.097	75.243	-1.33489	4.07771e-189	5.38863e-187	down
TRINITY_DN5206_c0_g1	1346.92	1343.73	1135.87	4202.17	4434.33	4319.55	66.019	66.568	57.108	224.145	219.922	223.091	1.82334	3.51009e-188	4.62023e-186	up
TRINITY_DN15958_c0_g1	11122.8	10837.1	9872.25	4106.8	4262.09	4154.12	545.182	536.868	496.349	219.058	211.379	214.548	-1.2818	3.63428e-188	4.77428e-186	down
TRINITY_DN86475_c0_g1	2330.8	2330.81	2215.95	881.83	880.08	884.87	114.244	115.468	111.412	47.037	43.648	45.701	-1.31407	8.75429e-188	1.14777e-185	down
TRINITY_DN9575_c0_g1	22344.3	21875	20298.5	9737.81	10546.1	9788.64	1095.2	1083.69	1020.55	519.418	523.037	505.553	-1.03786	9.32267e-188	1.2199e-185	down
TRINITY_DN6187_c0_g1	1057.17	958.47	927.59	94.62	112.02	89.12	51.817	47.482	46.636	5.047	5.556	4.603	-3.25034	1.07375e-187	1.40229e-185	down
TRINITY_DN15087_c0_g1	846.49	844.41	786.03	2387.75	2367.83	2313.05	41.491	41.832	39.519	127.363	117.433	119.462	1.57769	2.0527e-187	2.67553e-185	up
TRINITY_DN8208_c0_g1	1241.88	1173.05	1076.31	176.18	197.13	179.96	60.871	58.113	54.114	9.397	9.777	9.294	-2.59483	1.22472e-186	1.59322e-184	down
TRINITY_DN960_c8_g1	6827.66	6644.99	6304.6	2332.13	2228.91	2223.36	334.656	329.192	316.977	124.397	110.543	114.83	-1.4788	5.7688e-186	7.4899e-184	down
TRINITY_DN6754_c0_g1	786.59	814.04	815.43	1909.97	1996.64	1934.4	38.554	40.327	40.998	101.879	99.024	99.906	1.33669	8.75775e-186	1.13485e-183	up
TRINITY_DN3796_c1_g1	1480.51	1292.59	1334.55	214.06	194.53	205.97	72.567	64.035	67.097	11.418	9.648	10.638	-2.67542	9.79442e-186	1.26673e-183	down
TRINITY_DN5453_c0_g1	677.35	716.25	686.31	1837.56	1934.01	1811.43	33.2	35.483	34.506	98.016	95.918	93.555	1.48824	1.44973e-185	1.87133e-183	up
TRINITY_DN7815_c0_g1	929.96	872.83	904.21	132.13	154.98	136.16	45.582	43.24	45.461	7.048	7.686	7.032	-2.61521	1.16526e-184	1.50123e-182	down
TRINITY_DN18322_c0_g1	2340.19	2318.47	2410.48	4633.47	4845.66	4607.94	114.704	114.857	121.192	247.151	240.322	237.986	1.05807	1.42171e-184	1.82808e-182	up
TRINITY_DN8636_c0_g2	1561.99	1463.66	1413.15	2887.73	3068.24	3030.01	76.56	72.51	71.049	154.032	152.17	156.491	1.08082	1.89121e-184	2.42711e-182	up
TRINITY_DN4615_c0_g1	160.35	157.36	136.28	907.77	982.26	884.3	7.86	7.796	6.852	48.421	48.715	45.671	2.67759	2.01888e-184	2.58599e-182	up
TRINITY_DN260_c1_g1	4688.76	4693.76	4464.51	556.34	780.31	638.74	229.818	232.529	224.463	29.676	38.7	32.989	-2.75017	4.43378e-184	5.66835e-182	down
TRINITY_DN1150_c0_g1	758.03	779.94	753.6	62.89	66.25	60.62	37.155	38.638	37.889	3.355	3.286	3.131	-3.5296	7.98087e-184	1.01642e-181	down
TRINITY_DN10976_c0_g1	1646.06	1608.88	1479.88	419.17	456.7	431.06	80.681	79.704	74.404	22.359	22.65	22.263	-1.7938	8.12784e-184	1.03317e-181	down
TRINITY_DN7444_c2_g1	776	827.37	757.19	2379.35	2495.9	2276.72	38.036	40.988	38.069	126.915	123.785	117.585	1.66283	1.02522e-183	1.30073e-181	up
TRINITY_DN3260_c0_g1	992.07	982.18	907.6	2191.23	2315.23	2344.61	48.626	48.657	45.632	116.881	114.824	121.092	1.31261	1.54673e-183	1.95865e-181	up
TRINITY_DN10164_c0_g1	192.3	200.86	190.95	863.35	915.61	887.74	9.426	9.951	9.6	46.051	45.41	45.849	2.25426	1.96806e-183	2.48747e-181	up
TRINITY_DN2677_c0_g1	1141.84	1084.86	1095.72	2280.43	2382.88	2301.58	55.967	53.744	55.09	121.639	118.18	118.869	1.13094	2.32387e-183	2.93164e-181	up
TRINITY_DN853_c1_g1	1269.24	1290.43	1179.41	2604.61	2769.32	2640.46	62.211	63.928	59.298	138.931	137.345	136.371	1.1635	1.37313e-182	1.72898e-180	up
TRINITY_DN152_c0_g1	647.8	640.41	627.69	1583.37	1673.84	1698.41	31.752	31.726	31.558	84.457	83.014	87.717	1.43395	4.17964e-182	5.25289e-180	up
TRINITY_DN42990_c0_g2	3097.02	3205.21	2689.83	315.78	295.5	248.04	151.8	158.786	135.237	16.844	14.655	12.81	-3.32082	7.27476e-182	9.12558e-180	down
TRINITY_DN40478_c0_g1	67.7	77.21	78.04	775.82	765.65	788.1	3.318	3.825	3.923	41.383	37.973	40.703	3.44897	7.89815e-182	9.88899e-180	up
TRINITY_DN74383_c0_g1	107.03	95.24	125.35	865.03	957.37	965.95	5.246	4.718	6.302	46.141	47.481	49.889	3.15414	8.11115e-182	1.01367e-179	up
TRINITY_DN7734_c0_g1	355.25	352.15	353.05	1100.56	1180.8	1167.9	17.413	17.445	17.75	58.704	58.562	60.319	1.76553	1.16309e-181	1.45082e-179	up
TRINITY_DN3253_c0_g1	836.11	863.82	788.29	81.56	94.95	88.74	40.982	42.793	39.633	4.35	4.709	4.583	-3.16259	1.85473e-181	2.30924e-179	down
TRINITY_DN365_c9_g2	481.46	445.63	434.48	2199.06	2046.83	2234.07	23.598	22.076	21.844	117.299	101.513	115.383	2.31677	1.87121e-181	2.32542e-179	up
TRINITY_DN3579_c0_g2	909.6	809.34	812.23	47.59	55.01	47.43	44.584	40.094	40.836	2.539	2.728	2.449	-4.01324	4.59212e-181	5.68563e-179	down
TRINITY_DN3935_c0_g1	2463.2	2326.11	2312.84	928.3	927.86	900.17	120.733	115.235	116.283	49.516	46.017	46.491	-1.30195	5.17971e-181	6.40125e-179	down
TRINITY_DN1968_c0_g1	3624.2	3633.98	3287.73	1206	1319.92	1217.82	177.639	180.027	165.298	64.329	65.462	62.897	-1.43085	1.482e-180	1.82811e-178	down
TRINITY_DN1456_c0_g1	1087.32	1070.95	1079.51	2417.23	2578.61	2370.23	53.295	53.055	54.275	128.936	127.887	122.415	1.2488	1.90978e-180	2.35147e-178	up
TRINITY_DN1321_c0_g1	3605.23	3549.32	3352.01	1546.23	1701.54	1657.29	176.71	175.833	168.53	82.476	84.388	85.594	-1.03585	4.76499e-180	5.8562e-178	down
TRINITY_DN24342_c0_g1	80.08	67.61	75.78	736.07	742.77	720.21	3.925	3.349	3.81	39.262	36.838	37.197	3.35905	3.33793e-179	4.08728e-177	up
TRINITY_DN1276_c1_g1	7060.7	7378.29	6609.59	2295.55	2329.68	2177.65	346.078	365.52	332.311	122.445	115.541	112.469	-1.56533	3.54284e-179	4.33024e-177	down
TRINITY_DN8125_c1_g1	832.91	815.02	811.1	118.14	134.5	113.02	40.825	40.376	40.78	6.301	6.671	5.837	-2.68925	3.64728e-179	4.44975e-177	down
TRINITY_DN1687_c0_g1	67.1	100.92	61.83	1388.9	1457.83	1355.13	3.289	5	3.108	74.084	72.302	69.988	4.25464	4.22278e-179	5.14246e-177	up
TRINITY_DN3966_c0_g1	4359.67	4201.1	3911.28	1213.84	1450.61	1328.93	213.688	208.122	196.648	64.747	71.943	68.635	-1.58049	6.2599e-179	7.60937e-177	down
TRINITY_DN919_c0_g1	916.58	906.73	918.54	1923.6	2097.02	1988.9	44.926	44.919	46.181	102.605	104.002	102.721	1.19445	9.40058e-179	1.14063e-176	up
TRINITY_DN16727_c0_g2	453.3	455.82	349.85	2462.59	2701.87	2495.49	22.218	22.581	17.589	131.355	134	128.885	2.66881	1.21828e-178	1.47553e-176	up
TRINITY_DN4905_c0_g1	486.05	441.31	520.62	2104.82	2176.31	2312.48	23.824	21.863	26.175	112.272	107.935	119.432	2.25	1.22832e-178	1.485e-176	up
TRINITY_DN4848_c0_g1	284.16	283.76	250.89	995.86	1068.98	1041.3	13.928	14.057	12.614	53.119	53.017	53.78	1.98632	1.28694e-178	1.55306e-176	up
TRINITY_DN13524_c0_g1	480.46	465.61	412.24	1364.45	1477.51	1454	23.55	23.066	20.726	72.78	73.277	75.095	1.72476	4.27697e-178	5.15205e-176	up
TRINITY_DN7229_c0_g1	225.85	228.69	220.92	1061.18	1121.98	1005.35	11.07	11.329	11.107	56.604	55.645	51.923	2.30075	9.61381e-178	1.156e-175	up
TRINITY_DN10343_c0_g1	382.81	380.76	353.43	1150.39	1221.15	1166.57	18.763	18.863	17.769	61.362	60.563	60.25	1.72653	1.23837e-177	1.48638e-175	up
TRINITY_DN27405_c0_g1	1290.41	1262.41	1151.14	242.81	272.01	238.09	63.249	62.54	57.876	12.951	13.491	12.297	-2.23475	1.46861e-177	1.75956e-175	down
TRINITY_DN13850_c0_g1	1079.33	1130.92	1037.1	122.06	142.73	102.7	52.903	56.025	52.142	6.511	7.079	5.304	-3.07883	1.56857e-177	1.87596e-175	down
TRINITY_DN14258_c0_g1	1159.61	1142.87	979.8	81.56	74.48	87.21	56.838	56.618	49.261	4.35	3.694	4.504	-3.69124	1.99938e-177	2.38692e-175	down
TRINITY_DN1191_c1_g1	238.43	254.17	236.56	997.73	1163.74	1089.11	11.687	12.591	11.894	53.219	57.716	56.249	2.2189	2.00618e-177	2.39076e-175	up
TRINITY_DN23794_c0_g1	2126.72	2030.79	1934.53	4365.84	4878.99	4397.38	104.24	100.605	97.263	232.875	241.974	227.111	1.22564	2.7148e-177	3.22945e-175	up
TRINITY_DN8399_c0_g1	1211.33	1109.36	1069.33	2663.59	2878.73	2666.66	59.373	54.958	53.763	142.077	142.771	137.725	1.33989	6.4066e-177	7.60756e-175	up
TRINITY_DN23838_c0_g2	877.25	760.93	788.48	5635.3	5523.39	6773.92	42.998	37.697	39.642	300.589	273.934	349.853	2.95085	9.75902e-177	1.15678e-174	up
TRINITY_DN5130_c0_g1	555.94	570.65	570.2	1510.77	1583.5	1617.32	27.249	28.27	28.668	80.585	78.534	83.53	1.53645	1.19059e-176	1.40876e-174	up
TRINITY_DN2120_c0_g2	5883.71	5897.18	5633.18	2490.77	2658.91	2378.65	288.389	292.146	283.22	132.858	131.869	122.85	-1.14656	1.49295e-175	1.76339e-173	down
TRINITY_DN2885_c0_g1	1607.32	1520.49	1478.56	470.12	521.34	472.94	78.782	75.325	74.338	25.076	25.856	24.426	-1.59048	1.51395e-175	1.78504e-173	down
TRINITY_DN4001_c0_g1	537.77	520.48	527.79	1384.42	1508.02	1402.94	26.359	25.785	26.536	73.846	74.791	72.458	1.50016	1.5357e-175	1.80749e-173	up
TRINITY_DN43076_c0_g1	786.98	819.92	778.86	1890.75	2005.88	1877.02	38.574	40.619	39.159	100.853	99.482	96.943	1.33805	3.22895e-175	3.79373e-173	up
TRINITY_DN4692_c1_g1	1865.92	1853.44	1805.22	700.8	768.67	716.39	91.458	91.819	90.761	37.381	38.122	36.999	-1.27448	5.03566e-175	5.90606e-173	down
TRINITY_DN189_c0_g1	979.49	951.8	946.25	2011.69	2127.53	2021.41	48.009	47.152	47.575	107.304	105.515	104.4	1.16177	1.24434e-174	1.45686e-172	up
TRINITY_DN73688_c0_g1	3935.92	3756.26	3514.31	1067.9	1263.71	1214.57	192.918	186.085	176.689	56.962	62.674	62.729	-1.59711	1.34453e-174	1.5714e-172	down
TRINITY_DN5120_c1_g1	3512.38	3562.06	3296.22	1398.61	1476.5	1368.9	172.158	176.464	165.724	74.602	73.228	70.699	-1.22558	1.97026e-174	2.2987e-172	down
TRINITY_DN3793_c0_g1	699.72	673.14	649.18	1619.76	1834.44	1716.96	34.297	33.347	32.639	86.399	90.979	88.676	1.4173	2.08531e-174	2.42868e-172	up
TRINITY_DN869_c0_g1	4107.26	3763.91	3387.45	773.58	884.5	818.32	201.316	186.464	170.311	41.263	43.867	42.264	-2.12142	2.80317e-174	3.25905e-172	down
TRINITY_DN8310_c0_g1	1336.14	1360.78	1318.71	377.37	410.93	361.25	65.49	67.413	66.301	20.129	20.38	18.658	-1.74253	5.71427e-174	6.63203e-172	down
TRINITY_DN8575_c1_g1	463.88	446.6	424.49	1244.82	1383.16	1293.93	22.737	22.125	21.342	66.399	68.598	66.828	1.61761	1.33009e-173	1.53836e-171	up
TRINITY_DN11129_c0_g1	2279.28	2203.43	2113.6	772.84	781.31	831.7	111.718	109.158	106.266	41.223	38.749	42.955	-1.40331	1.68643e-173	1.94712e-171	down
TRINITY_DN42560_c0_g2	104.84	136.78	113.29	858.87	939.9	951.23	5.139	6.776	5.696	45.813	46.615	49.128	3.016	2.73405e-173	3.15124e-171	up
TRINITY_DN17275_c0_g1	672.56	664.91	716.09	3519.85	3188.69	3309.61	32.965	32.94	36.003	187.75	158.144	170.931	2.3514	3.57118e-173	4.10901e-171	up
TRINITY_DN12424_c0_g1	1143.43	1150.9	1126.64	2243.86	2418.42	2277.29	56.045	57.016	56.644	119.688	119.942	117.615	1.08327	6.64375e-173	7.63116e-171	up
TRINITY_DN45460_c0_g2	158.16	177.54	141.94	837.97	904.37	865.17	7.752	8.796	7.136	44.698	44.852	44.683	2.51037	1.88843e-172	2.16537e-170	up
TRINITY_DN13777_c0_g1	1469.73	1485.22	1221.07	138.48	143.94	132.15	72.038	73.578	61.392	7.387	7.139	6.825	-3.27022	4.97914e-172	5.69954e-170	down
TRINITY_DN32927_c0_g1	36.14	27.44	45.43	706.96	737.15	711.22	1.772	1.359	2.284	37.709	36.559	36.732	4.38178	7.22655e-172	8.25794e-170	up
TRINITY_DN13057_c0_g1	1276.83	1342.56	1082.72	20.72	31.72	28.88	62.583	66.51	54.436	1.105	1.573	1.491	-5.43418	2.19321e-171	2.49767e-169	down
TRINITY_DN2197_c0_g3	1264.85	1141.89	1089.13	169.09	202.35	188.37	61.996	56.569	54.758	9.019	10.036	9.729	-2.58163	2.98399e-171	3.39245e-169	down
TRINITY_DN117_c0_g1	10543.9	10660.9	9392.72	3279.28	3386.02	3147.43	516.807	528.14	472.239	174.918	167.93	162.555	-1.57666	3.85864e-171	4.37936e-169	down
TRINITY_DN2076_c3_g1	4145.8	4202.67	4023.43	1227.47	1220.15	1079.55	203.205	208.2	202.287	65.473	60.514	55.756	-1.74659	6.54405e-171	7.41455e-169	down
TRINITY_DN3597_c0_g1	9915.49	9868.03	9021.01	4094.67	4172.35	4104.21	486.005	488.861	453.551	218.411	206.929	211.97	-1.15517	1.23041e-170	1.38937e-168	down
TRINITY_DN5368_c0_g2	242.43	251.23	223.56	981.68	995.91	1014.53	11.882	12.446	11.24	52.363	49.392	52.397	2.12523	1.24281e-170	1.401e-168	up
TRINITY_DN36358_c0_g1	5344.95	5722.77	5163.64	1373.6	1662.6	1525.33	261.981	283.506	259.613	73.268	82.457	78.779	-1.76975	1.57685e-170	1.77455e-168	down
TRINITY_DN132_c0_g2	924.97	943.38	809.21	46.28	50.59	41.88	45.337	46.735	40.685	2.469	2.509	2.163	-4.20397	1.75838e-170	1.97552e-168	down
TRINITY_DN348_c0_g1	197.1	171.86	157.21	926.43	1059.95	960.03	9.661	8.514	7.904	49.416	52.569	49.582	2.54839	4.29202e-170	4.81391e-168	up
TRINITY_DN4125_c0_g1	638.41	641.59	639.38	1547.16	1624.25	1551.72	31.292	31.784	32.146	82.526	80.555	80.142	1.3625	4.95422e-169	5.54732e-167	up
TRINITY_DN7926_c0_g1	2963.82	2825.82	2719.99	1223.55	1281.18	1214.95	145.271	139.991	136.753	65.264	63.54	62.748	-1.13035	6.55333e-169	7.32556e-167	down
TRINITY_DN13479_c0_g1	8712.95	8461.19	7680.62	3079.4	3412.72	3231.58	427.063	419.167	386.16	164.256	169.255	166.901	-1.29068	8.64827e-169	9.65121e-167	down
TRINITY_DN7817_c0_g1	1381.87	1436.43	1436.9	2819.42	3047.16	2868.8	67.732	71.16	72.243	150.389	151.124	148.165	1.10034	8.96533e-169	9.98833e-167	up
TRINITY_DN22666_c0_g1	99.85	114.05	65.78	1731.18	1799.11	1637.78	4.894	5.65	3.307	92.342	89.227	84.586	4.27086	1.0044e-168	1.11715e-166	up
TRINITY_DN13749_c0_g1	1668.42	1594.18	1497.03	3639.48	4158.9	3753.47	81.777	78.975	75.266	194.131	206.262	193.855	1.34184	2.22655e-168	2.46825e-166	up
TRINITY_DN1335_c1_g1	1685.8	1670.6	1645.94	586.02	618.3	552.11	82.629	82.762	82.753	31.258	30.665	28.515	-1.4474	3.05903e-168	3.38548e-166	down
TRINITY_DN28272_c0_g1	1348.72	1321	1062.17	6516.01	6456.67	6505.8	66.107	65.442	53.403	347.566	320.22	336.005	2.4495	3.09202e-168	3.41633e-166	up
TRINITY_DN8085_c0_g1	2880.55	2866.97	2559.01	788.14	846.56	760.56	141.189	142.03	128.66	42.04	41.985	39.281	-1.73016	3.34898e-168	3.69412e-166	down
TRINITY_DN38771_c0_g1	6505.75	6308.12	5784.17	2072.53	2404.97	2213.99	318.878	312.504	290.811	110.549	119.275	114.346	-1.41204	5.68351e-168	6.25889e-166	down
TRINITY_DN2680_c1_g1	5040.62	4936.37	4554.8	1994.7	2134.16	1984.31	247.064	244.547	229.002	106.398	105.844	102.484	-1.18578	6.31788e-168	6.94603e-166	down
TRINITY_DN10648_c0_g1	763.62	709.59	737.77	1681.91	1828.22	1819.27	37.429	35.153	37.093	89.714	90.671	93.96	1.33146	1.44464e-167	1.58566e-165	up
TRINITY_DN4649_c0_g1	1496.89	1550.28	1423.52	389.5	452.89	423.02	73.37	76.801	71.57	20.776	22.461	21.848	-1.75773	1.67759e-167	1.83833e-165	down
TRINITY_DN8112_c0_g1	311.12	270.24	269.74	1072.56	1183.41	1196.4	15.249	13.387	13.562	57.211	58.692	61.79	2.08327	2.04054e-167	2.23239e-165	up
TRINITY_DN6093_c1_g2	695.93	691.17	720.24	1750.22	1788.47	1755.39	34.111	34.24	36.212	93.357	88.699	90.661	1.39224	2.06817e-166	2.25891e-164	up
TRINITY_DN1248_c2_g1	3547.12	3124.86	3230.43	1076.48	1106.93	1099.63	173.861	154.805	162.417	57.42	54.898	56.793	-1.52871	2.62907e-166	2.86685e-164	down
TRINITY_DN7891_c0_g1	1410.22	1238.11	1097.61	85.85	84.92	86.82	69.122	61.336	55.185	4.579	4.211	4.484	-3.79475	2.87808e-166	3.13326e-164	down
TRINITY_DN4554_c0_g1	1347.12	1303.95	1181.49	266.32	297.71	277.87	66.029	64.598	59.402	14.206	14.765	14.351	-2.12289	3.02234e-166	3.28495e-164	down
TRINITY_DN8530_c0_g1	2830.63	2819.35	2690.77	1057.26	1108.33	1177.28	138.743	139.671	135.284	56.395	54.968	60.803	-1.2562	7.46896e-166	8.10473e-164	down
TRINITY_DN565_c2_g1	450.3	431.32	371.52	1467.47	1659.99	1525.14	22.072	21.368	18.679	78.275	82.327	78.769	1.95537	2.26619e-165	2.45511e-163	up
TRINITY_DN113_c0_g1	4204.31	3835.43	3854.35	8073.81	8374.42	7900.52	206.073	190.007	193.786	430.659	415.331	408.038	1.09771	3.89067e-165	4.20817e-163	up
TRINITY_DN5975_c0_g1	804.36	851.47	793.75	109.18	121.05	121.25	39.425	42.182	39.908	5.824	6.004	6.262	-2.73988	7.16028e-165	7.73206e-163	down
TRINITY_DN870_c0_g1	540.57	430.34	418.46	2830.62	3458.89	3184.34	26.496	21.319	21.039	150.986	171.545	164.462	2.83239	1.51304e-164	1.63122e-162	up
TRINITY_DN866_c0_g1	212.27	186.56	175.11	863.72	902.77	871.67	10.404	9.242	8.804	46.071	44.773	45.019	2.26452	2.2743e-164	2.44799e-162	up
TRINITY_DN759_c0_g2	274.98	269.26	274.83	1006.31	1013.58	1032.12	13.478	13.339	13.817	53.677	50.269	53.306	1.96141	3.10412e-164	3.3358e-162	up
TRINITY_DN9372_c0_g1	1527.04	1563.22	1507.96	450.71	505.48	432.2	74.848	77.442	75.816	24.041	25.07	22.322	-1.66536	4.32969e-164	4.64536e-162	down
TRINITY_DN32119_c0_g1	756.63	728.79	713.64	65.51	56.21	77.07	37.086	36.104	35.88	3.494	2.788	3.98	-3.40287	6.81819e-164	7.29185e-162	down
TRINITY_DN5569_c0_g1	1388.06	1304.35	1134.93	87.9	114.63	117.8	68.035	64.617	57.061	4.689	5.685	6.084	-3.5127	8.34464e-164	8.91007e-162	down
TRINITY_DN32652_c0_g1	8085.31	7342.04	6407.9	34892	40726.2	34281.4	396.3	363.724	322.171	1861.15	2019.83	1770.53	2.39461	1.56568e-163	1.6691e-161	up
TRINITY_DN21048_c0_g1	900.21	867.34	845.97	104.51	95.56	73.63	44.124	42.968	42.533	5.575	4.739	3.803	-3.18421	1.72622e-163	1.83731e-161	down
TRINITY_DN765_c7_g1	39692.7	38790.2	36675.5	17239.8	19121.7	17087.7	1945.53	1921.66	1843.94	919.575	948.344	882.528	-1.04451	2.5034e-163	2.66026e-161	down
TRINITY_DN40606_c0_g1	1239.69	1242.62	1064.24	157.7	178.06	170.59	60.763	61.559	53.507	8.412	8.831	8.81	-2.74314	3.2944e-163	3.49526e-161	down
TRINITY_DN646_c1_g2	538.57	518.72	546.64	1359.97	1439.16	1385.73	26.398	25.697	27.483	72.541	71.376	71.569	1.44573	4.19584e-163	4.43755e-161	up
TRINITY_DN1588_c1_g2	1519.65	1514.03	1329.65	294.13	285.26	283.04	74.485	75.005	66.851	15.689	14.148	14.618	-2.27549	5.2044e-163	5.4955e-161	down
TRINITY_DN14550_c0_g1	1403.63	1255.16	1474.22	158.26	148.15	167.14	68.799	62.18	74.12	8.442	7.348	8.632	-3.06366	7.15567e-163	7.54398e-161	down
TRINITY_DN1483_c0_g2	47.73	48.99	48.07	590.31	646.41	641.61	2.339	2.427	2.417	31.487	32.059	33.137	3.75787	7.92378e-163	8.32745e-161	up
TRINITY_DN16571_c0_g1	3127.17	2957.9	2679.84	756.04	751.8	707.4	153.277	146.534	134.735	40.327	37.286	36.535	-1.9197	8.41675e-163	8.83164e-161	down
TRINITY_DN449_c1_g1	1794.63	1749.38	1763.18	681.76	712.86	721.74	87.963	86.664	88.648	36.365	35.354	37.276	-1.26276	9.70788e-163	1.01704e-160	down
TRINITY_DN1497_c0_g1	2331	2290.05	2334.7	989.7	1020.6	1026.39	114.253	113.449	117.382	52.791	50.617	53.01	-1.13248	1.15525e-162	1.2084e-160	down
TRINITY_DN3723_c2_g1	530.18	554.97	558.7	1412.79	1492.97	1437.36	25.987	27.493	28.09	75.359	74.044	74.235	1.46444	1.87248e-162	1.9525e-160	up
TRINITY_DN7131_c0_g1	89.06	77.41	101.79	855.51	1006.75	867.85	4.365	3.835	5.118	45.633	49.93	44.822	3.4105	3.35247e-162	3.49028e-160	up
TRINITY_DN18371_c0_g1	971.7	966.89	903.08	2033.52	2297.56	2221.26	47.628	47.9	45.404	108.469	113.948	114.721	1.26786	4.45267e-162	4.62849e-160	up
TRINITY_DN16869_c0_g1	813.94	873.22	801.67	20.9	24.49	32.32	39.895	43.259	40.306	1.115	1.215	1.669	-4.95179	4.51406e-162	4.68501e-160	down
TRINITY_DN33321_c0_g1	8454.34	8749.66	7459.13	532.83	554.27	375.4	414.388	433.457	375.024	28.421	27.489	19.389	-4.0121	4.84059e-162	5.0161e-160	down
TRINITY_DN3264_c0_g1	1319.16	1306.7	1092.33	12.88	18.67	23.33	64.658	64.734	54.919	0.687	0.926	1.205	-6.01546	5.90192e-162	6.10643e-160	down
TRINITY_DN3407_c0_g1	1850.54	1875.19	1792.78	684.93	771.28	723.08	90.704	92.897	90.136	36.535	38.252	37.345	-1.27798	7.16402e-162	7.40078e-160	down
TRINITY_DN9991_c0_g1	195.5	176.37	190.76	802.88	854.79	816.6	9.582	8.737	9.591	42.826	42.393	42.175	2.19935	8.02813e-162	8.28063e-160	up
TRINITY_DN4972_c0_g1	1300.59	1397.23	1298.92	319.7	318.39	299.67	63.748	69.219	65.306	17.053	15.79	15.477	-2.02795	9.26321e-162	9.53981e-160	down
TRINITY_DN2365_c0_g1	4934.98	4961.65	4667.52	1838.31	1753.34	1775.67	241.887	245.8	234.67	98.056	86.957	91.708	-1.37572	1.00883e-161	1.03735e-159	down
TRINITY_DN4939_c1_g1	1046.78	926.72	953.41	2226.13	2328.88	2263.9	51.308	45.91	47.935	118.742	115.501	116.924	1.28374	2.08729e-161	2.143e-159	up
TRINITY_DN27802_c0_g1	641.81	666.28	594.51	1611.74	1812.96	1753.67	31.458	33.008	29.89	85.971	89.914	90.572	1.50702	2.26921e-161	2.3262e-159	up
TRINITY_DN10019_c0_g1	353.65	312.17	356.44	1250.24	1265.32	1236.56	17.334	15.465	17.921	66.688	62.754	63.865	1.93994	2.66576e-161	2.72852e-159	up
TRINITY_DN7357_c0_g2	803.76	736.05	779.05	101.71	110.41	100.97	39.396	36.464	39.168	5.425	5.476	5.215	-2.82619	3.24657e-161	3.31791e-159	down
TRINITY_DN11600_c0_g2	931.36	922.41	826.74	23.33	22.48	17.79	45.65	45.696	41.566	1.244	1.115	0.919	-5.34707	4.41419e-161	4.5043e-159	down
TRINITY_DN16279_c0_g1	1648.85	1635.33	1520.78	282.93	232.67	269.46	80.818	81.014	76.46	15.092	11.539	13.917	-2.54816	6.43315e-161	6.55444e-159	down
TRINITY_DN2202_c1_g1	682.75	667.07	667.27	1552.76	1668.22	1558.03	33.465	33.046	33.549	82.825	82.736	80.468	1.30752	1.25313e-160	1.27481e-158	up
TRINITY_DN10209_c0_g1	5145.65	5186.03	4451.5	1249.86	1419.29	1353.22	252.213	256.915	223.809	66.668	70.39	69.89	-1.81504	1.74766e-160	1.77519e-158	down
TRINITY_DN10500_c0_g2	1016.43	1021.37	947.19	5.6	22.68	20.85	49.82	50.599	47.622	0.299	1.125	1.077	-5.83675	2.14341e-160	2.17387e-158	down
TRINITY_DN6578_c0_g1	1406.83	1393.9	1323.8	455.38	466.94	459.93	68.955	69.054	66.557	24.29	23.158	23.754	-1.51428	2.64979e-160	2.6793e-158	down
TRINITY_DN12645_c0_g1	27221.4	28082	24638	2074.02	1863.55	1430.67	1334.25	1391.18	1238.73	110.629	92.423	73.89	-3.82952	5.44734e-160	5.49136e-158	down
TRINITY_DN8737_c0_g1	430.34	448.17	430.9	1266.47	1373.12	1252.62	21.093	22.202	21.664	67.554	68.1	64.694	1.63488	8.19516e-160	8.24893e-158	up
TRINITY_DN10661_c0_g1	2349.37	2367.26	2389.74	993.43	1077.22	1047.04	115.154	117.274	120.149	52.99	53.425	54.076	-1.12613	9.1651e-160	9.21134e-158	down
TRINITY_DN10579_c0_g1	2702.63	2809.75	2559.77	1011.54	1083.64	1042.64	132.469	139.195	128.698	53.956	53.743	53.849	-1.29968	1.97973e-159	1.98374e-157	down
TRINITY_DN11217_c0_g1	859.47	821.09	850.49	148.18	163.21	135.59	42.127	40.677	42.76	7.904	8.094	7.003	-2.43793	2.64322e-159	2.64461e-157	down
TRINITY_DN4647_c0_g1	4753.46	4776.65	4466.96	1898.59	1927.18	2035.37	232.99	236.635	224.586	101.271	95.579	105.121	-1.1921	2.83734e-159	2.83457e-157	down
TRINITY_DN29293_c0_g2	1152.42	1128.37	1078	15.12	4.82	20.46	56.486	55.899	54.199	0.806	0.239	1.057	-6.32788	5.12525e-159	5.11261e-157	down
TRINITY_DN14880_c0_g1	729.07	735.65	706.48	25.38	45.97	29.64	35.735	36.444	35.52	1.354	2.28	1.531	-4.36389	1.38533e-158	1.37575e-156	down
TRINITY_DN2246_c0_g1	1466.34	1416.05	1336.24	438.58	475.97	449.99	71.872	70.151	67.182	23.394	23.606	23.241	-1.5644	1.52011e-158	1.50735e-156	down
TRINITY_DN2098_c0_g1	877.25	862.84	754.17	31.35	34.53	26.96	42.998	42.745	37.917	1.672	1.712	1.393	-4.68147	2.47503e-158	2.45061e-156	down
TRINITY_DN8170_c1_g2	905.8	805.81	828.25	24.45	18.87	21.42	44.398	39.92	41.642	1.304	0.936	1.106	-5.24677	1.13164e-157	1.11551e-155	down
TRINITY_DN49247_c0_g1	305.93	332.55	298.39	1175.58	1326.14	1170.58	14.995	16.475	15.002	62.706	65.77	60.457	2.0332	2.79591e-157	2.752e-155	up
TRINITY_DN31925_c0_g1	185.51	164.02	176.24	790.01	814.24	813.54	9.093	8.126	8.861	42.139	40.382	42.017	2.26418	2.81914e-157	2.77077e-155	up
TRINITY_DN4590_c0_g1	150.57	138.35	121.2	787.58	820.66	765.54	7.38	6.854	6.094	42.01	40.701	39.538	2.598	5.90468e-157	5.79483e-155	up
TRINITY_DN2888_c0_g1	282.96	245.54	251.45	1506.29	1493.17	1336.2	13.869	12.164	12.642	80.346	74.054	69.01	2.53917	5.97622e-157	5.85643e-155	up
TRINITY_DN4850_c0_g1	687.14	656.88	689.14	1582.25	1642.72	1602.59	33.68	32.542	34.648	84.398	81.471	82.769	1.31107	1.15244e-156	1.12768e-154	up
TRINITY_DN5202_c0_g1	1675.01	1716.07	1690.99	584.15	608.87	551.35	82.1	85.014	85.018	31.159	30.197	28.475	-1.48	1.70582e-156	1.66674e-154	down
TRINITY_DN2649_c0_g1	378.22	341.96	361.91	1119.22	1184.62	1217.44	18.538	16.941	18.196	59.7	58.751	62.877	1.76551	2.51923e-156	2.45791e-154	up
TRINITY_DN10534_c0_g1	1460.74	1330.6	1296.09	356.65	364.36	366.8	71.598	65.918	65.164	19.024	18.07	18.944	-1.84582	3.61702e-156	3.51869e-154	down
TRINITY_DN10302_c0_g1	759.83	696.26	720.24	28.37	29.91	23.14	37.243	34.493	36.212	1.513	1.483	1.195	-4.68439	4.26482e-156	4.14283e-154	down
TRINITY_DN12349_c0_g1	221.46	193.22	188.31	815.39	880.28	844.9	10.855	9.572	9.468	43.493	43.658	43.637	2.14025	9.18153e-156	8.90595e-154	up
TRINITY_DN5089_c0_g1	935.75	930.05	853.88	1984.25	2081.36	1986.03	45.866	46.075	42.931	105.841	103.225	102.572	1.217	1.28908e-155	1.24858e-153	up
TRINITY_DN17019_c0_g1	66.5	94.06	88.59	735.7	784.73	747.94	3.259	4.66	4.454	39.242	38.919	38.629	3.25027	1.50052e-155	1.45126e-153	up
TRINITY_DN57863_c0_g1	722.48	716.65	647.1	46.84	55.21	51.44	35.412	35.503	32.535	2.499	2.738	2.657	-3.70592	1.58626e-155	1.53197e-153	down
TRINITY_DN47056_c0_g1	6580.04	6326.15	5824.88	13595.8	13800.2	13396.4	322.519	313.397	292.858	725.205	684.426	691.882	1.1874	2.75123e-155	2.6494e-153	up
TRINITY_DN9243_c0_g1	967.91	939.46	929.85	1881.42	1980.38	1922.54	47.442	46.541	46.75	100.355	98.217	99.293	1.09091	6.99094e-155	6.72248e-153	up
TRINITY_DN2124_c0_g1	1440.97	1423.49	1353.02	2935.69	3094.74	2847.76	70.629	70.52	68.026	156.591	153.484	147.078	1.13756	1.19812e-154	1.15045e-152	up
TRINITY_DN15127_c0_g2	2086.98	2112.9	1922.27	445.86	518.33	415.18	102.293	104.673	96.646	23.782	25.707	21.443	-2.08787	1.24242e-154	1.19128e-152	down
TRINITY_DN3251_c0_g1	722.68	709.79	737.77	1694.42	1735.87	1703.76	35.422	35.163	37.093	90.381	86.091	87.994	1.30506	1.86751e-154	1.78807e-152	up
TRINITY_DN6095_c0_g1	1136.64	1074.09	1134.93	292.64	305.14	286.48	55.712	53.21	57.061	15.609	15.133	14.796	-1.85723	3.38366e-154	3.23508e-152	down
TRINITY_DN9767_c0_g2	783.79	749.76	726.46	79.5	112.02	90.65	38.417	37.143	36.524	4.241	5.556	4.682	-2.93512	3.58399e-154	3.42171e-152	down
TRINITY_DN24647_c0_g1	2147.88	2044.11	1937.54	742.98	747.59	724.61	105.278	101.265	97.414	39.631	37.077	37.424	-1.40401	4.35673e-154	4.15352e-152	down
TRINITY_DN26550_c0_g1	914.79	888.7	885.36	162.55	193.92	150.51	44.838	44.026	44.513	8.671	9.618	7.773	-2.3416	4.93534e-154	4.69843e-152	down
TRINITY_DN6141_c0_g1	625.83	597.89	571.71	1407.01	1492.76	1439.66	30.675	29.619	28.744	75.05	74.034	74.354	1.33617	7.9432e-154	7.55113e-152	up
TRINITY_DN26123_c1_g1	30741.1	30880.6	27355.9	10235	11702.4	11171.3	1506.77	1529.82	1375.38	545.937	580.384	576.964	-1.36368	9.43851e-154	8.95987e-152	down
TRINITY_DN7938_c0_g1	3388.57	3599.29	3435.33	656.94	673.51	540.45	166.09	178.309	172.718	35.041	33.403	27.912	-2.41461	1.57194e-153	1.4901e-151	down
TRINITY_DN68604_c0_g1	512.61	533.03	480.29	1385.36	1586.11	1524.57	25.125	26.406	24.147	73.895	78.664	78.739	1.62126	1.66171e-153	1.57297e-151	up
TRINITY_DN6119_c0_g1	233.24	333.92	399.8	8565.77	9977.19	8759.95	11.432	16.543	20.101	456.901	494.821	452.425	4.87712	5.56873e-153	5.26387e-151	up
TRINITY_DN4034_c0_g2	1034.8	1040.97	961.7	243.18	252.54	255.5	50.721	51.569	48.352	12.971	12.525	13.196	-1.95098	9.79356e-153	9.24432e-151	down
TRINITY_DN19433_c0_g1	6842.63	6712.6	6188.11	1947.67	1987.41	1734.36	335.39	332.541	311.121	103.889	98.566	89.574	-1.73597	1.09219e-152	1.02948e-150	down
TRINITY_DN5979_c0_g1	122.01	115.42	110.84	658.8	704.43	657.87	5.98	5.718	5.572	35.141	34.936	33.977	2.6011	1.26199e-152	1.18786e-150	up
TRINITY_DN3066_c0_g1	1490.5	1477.97	1432	541.23	548.24	536.81	73.056	73.219	71.997	28.869	27.19	27.725	-1.37285	1.28354e-152	1.20644e-150	down
TRINITY_DN488_c0_g1	485.65	456.8	389.81	1622.75	1665.61	1672.97	23.804	22.63	19.598	86.558	82.606	86.404	1.96063	1.52467e-152	1.43107e-150	up
TRINITY_DN34164_c0_g1	556.54	528.91	477.65	1599.23	1637.1	1550.39	27.279	26.202	24.015	85.304	81.192	80.073	1.67764	2.76866e-152	2.59139e-150	up
TRINITY_DN889_c2_g1	1077.94	997.07	916.46	2692.7	2859.26	2641.79	52.835	49.395	46.077	143.629	141.806	136.441	1.51779	3.99723e-152	3.73607e-150	up
TRINITY_DN48689_c0_g2	549.75	451.5	533.06	1787.17	1898.48	1855.6	26.946	22.367	26.801	95.328	94.155	95.836	1.91521	1.21385e-151	1.13295e-149	up
TRINITY_DN1851_c0_g1	264.19	287.09	304.23	1128.74	1269.53	1277.49	12.949	14.222	15.296	60.207	62.963	65.978	2.16595	1.35266e-151	1.26075e-149	up
TRINITY_DN366_c0_g1	2014.89	2042.55	1960.92	833.68	917.62	868.23	98.759	101.188	98.589	44.469	45.51	44.841	-1.13709	1.39394e-151	1.29741e-149	down
TRINITY_DN5742_c0_g2	802.96	721.94	754.55	1839.43	2042.21	1857.52	39.357	35.765	37.936	98.116	101.284	95.935	1.39457	3.06115e-151	2.84521e-149	up
TRINITY_DN16743_c0_g1	321.9	319.82	342.31	1059.5	1090.87	1058.32	15.778	15.844	17.21	56.514	54.102	54.659	1.76863	3.59603e-151	3.33771e-149	up
TRINITY_DN8165_c1_g1	545.76	563.79	518.93	1519.17	1615.22	1468.15	26.75	27.93	26.09	81.033	80.107	75.826	1.56146	9.72703e-151	9.01574e-149	up
TRINITY_DN19243_c0_g1	1117.27	1071.54	1039.74	59.91	33.52	59.86	54.763	53.084	52.275	3.196	1.663	3.091	-4.32362	9.9353e-151	9.19601e-149	down
TRINITY_DN789_c0_g1	421.55	383.11	403.95	1173.9	1356.86	1283.41	20.662	18.979	20.309	62.616	67.294	66.284	1.71979	1.47087e-150	1.35953e-148	up
TRINITY_DN96732_c0_g2	1485.91	1403.11	1318.52	2831.74	3002.79	2840.68	72.831	69.51	66.292	151.046	148.924	146.713	1.10743	2.02118e-150	1.86303e-148	up
TRINITY_DN37012_c0_g1	1832.57	1802.29	1825.2	3757.61	4375.51	4241.52	89.823	89.285	91.766	200.432	217.004	219.062	1.24233	2.38544e-150	2.19576e-148	up
TRINITY_DN28548_c0_g1	1350.51	1536.96	1422.57	4233.33	4610.99	4177.26	66.195	76.141	71.523	225.807	228.683	215.743	1.65695	1.22343e-149	1.1246e-147	up
TRINITY_DN19845_c0_g1	1516.86	1413.89	1493.64	3114.3	3314.56	3047.03	74.348	70.044	75.096	166.118	164.386	157.37	1.16171	1.79481e-149	1.64755e-147	up
TRINITY_DN14522_c0_g1	1645.86	1636.9	1525.12	542.16	610.27	559.19	80.671	81.092	76.678	28.919	30.267	28.88	-1.42766	1.8828e-149	1.72594e-147	down
TRINITY_DN2746_c0_g1	490.24	486.39	508.56	1292.79	1383.56	1292.4	24.029	24.096	25.569	68.958	68.618	66.749	1.48121	3.12661e-149	2.8622e-147	up
TRINITY_DN4198_c2_g2	864.07	847.94	864.44	179.17	174.05	192.01	42.352	42.007	43.462	9.557	8.632	9.916	-2.17752	5.4885e-149	5.0106e-147	down
TRINITY_DN3129_c0_g1	1359.7	1371.76	1357.54	2529.03	2845.21	2635.1	66.645	67.957	68.253	134.899	141.109	136.095	1.03196	1.91298e-148	1.74164e-146	up
TRINITY_DN10296_c0_g1	1545.61	1411.93	1422.01	2725.17	2871.1	2844.32	75.758	69.947	71.495	145.362	142.393	146.9	1.00976	1.94239e-148	1.76601e-146	up
TRINITY_DN680_c0_g2	408.77	357.44	306.3	1661.2	1774.41	1680.81	20.036	17.708	15.4	88.609	88.002	86.809	2.31904	1.9634e-148	1.78269e-146	up
TRINITY_DN9155_c0_g2	554.34	572.81	569.44	1353.82	1474.3	1382.09	27.171	28.377	28.63	72.213	73.118	71.381	1.37445	2.71728e-148	2.46382e-146	up
TRINITY_DN5604_c0_g2	322.3	326.67	322.14	982.79	1019.6	1023.9	15.798	16.183	16.196	52.423	50.567	52.881	1.7036	6.14373e-148	5.56312e-146	up
TRINITY_DN5712_c0_g1	11400.6	11008.9	9896	3732.6	3777.28	3572.56	558.797	545.382	497.543	199.098	187.335	184.512	-1.47873	1.70866e-147	1.543e-145	down
TRINITY_DN31109_c0_g1	1089.52	1103.68	972.45	148.74	168.43	130.43	53.402	54.676	48.892	7.934	8.353	6.736	-2.76116	2.23258e-147	2.0134e-145	down
TRINITY_DN3693_c0_g1	60.31	63.49	54.48	588.07	615.7	569.7	2.956	3.145	2.739	31.368	30.536	29.424	3.38857	5.89438e-147	5.30852e-145	up
TRINITY_DN9677_c0_g1	769.21	759.17	680.84	86.22	85.92	76.11	37.703	37.609	34.231	4.599	4.261	3.931	-3.09119	8.34777e-147	7.50793e-145	down
TRINITY_DN46032_c0_g1	1992.72	1816.79	1636.89	5313.36	5493.48	5360.66	97.673	90.004	82.298	283.416	272.45	276.862	1.63421	9.4205e-147	8.46134e-145	up
TRINITY_DN2444_c0_g1	5195.98	5068.84	4479.4	1508.35	1690.5	1550	254.679	251.11	225.212	80.456	83.841	80.053	-1.57149	1.13934e-146	1.02196e-144	down
TRINITY_DN15500_c0_g1	671.76	696.66	632.4	69.61	76.49	72.29	32.926	34.512	31.795	3.713	3.793	3.733	-3.13522	1.53115e-146	1.37156e-144	down
TRINITY_DN275_c0_g1	668.17	715.47	613.74	1740.33	1849.29	1779.3	32.75	35.444	30.857	92.83	91.716	91.895	1.48983	2.18914e-146	1.95572e-144	up
TRINITY_DN10495_c0_g1	1986.33	1917.72	1841.22	700.05	795.16	699.56	97.36	95.004	92.571	37.341	39.436	36.13	-1.32522	2.93467e-146	2.61826e-144	down
TRINITY_DN7951_c0_g1	419.15	421.52	370.2	1138.44	1253.27	1220.11	20.545	20.882	18.613	60.725	62.156	63.015	1.63919	2.99848e-146	2.67161e-144	up
TRINITY_DN6468_c0_g1	1419.01	1373.72	1350.19	503.53	508.9	490.91	69.552	68.054	67.884	26.858	25.239	25.354	-1.39847	3.69919e-146	3.29154e-144	down
TRINITY_DN15398_c0_g1	390.6	385.27	325.72	1293.91	1481.52	1347.86	19.145	19.086	16.376	69.017	73.476	69.613	1.96662	9.68457e-146	8.60585e-144	up
TRINITY_DN6337_c0_g1	3007.36	2964.76	3018.56	1078.72	1038.67	980.3	147.405	146.874	151.765	57.539	51.513	50.629	-1.47314	1.54167e-145	1.36813e-143	down
TRINITY_DN3891_c0_g1	675.56	716.84	634.48	38.07	42.36	44.75	33.112	35.512	31.9	2.031	2.101	2.311	-3.95628	2.00362e-145	1.77572e-143	down
TRINITY_DN514_c0_g1	5646.88	5449.4	4999.46	1893.36	2133.35	1891.94	276.78	269.963	251.359	100.993	105.804	97.713	-1.38042	3.20058e-145	2.82902e-143	down
TRINITY_DN896_c1_g1	1530.24	1491.49	1582.23	449.41	464.13	492.44	75.004	73.888	79.55	23.971	23.019	25.433	-1.64905	3.55492e-145	3.13807e-143	down
TRINITY_DN1068_c0_g1	1205.34	1239.48	1136.06	2345.57	2593.67	2419.96	59.079	61.404	57.118	125.113	128.634	124.983	1.10253	4.1125e-145	3.62547e-143	up
TRINITY_DN5079_c0_g1	1358.7	1337.86	1234.27	386.7	429	394.53	66.596	66.277	62.055	20.627	21.276	20.376	-1.63555	8.2799e-145	7.27051e-143	down
TRINITY_DN5453_c0_g2	565.13	578.69	557.19	1318.92	1443.98	1356.47	27.7	28.668	28.014	70.351	71.615	70.057	1.33873	8.49205e-145	7.447e-143	up
TRINITY_DN2902_c0_g1	1427.2	1340.79	1327.57	392.3	454.09	384.01	69.954	66.423	66.747	20.925	22.521	19.833	-1.67278	1.4762e-144	1.29284e-142	down
TRINITY_DN21763_c0_g1	729.47	747.8	680.28	96.11	109.41	92.37	35.755	37.046	34.203	5.127	5.426	4.771	-2.79752	1.49993e-144	1.31189e-142	down
TRINITY_DN7049_c1_g1	175.73	174.8	161.92	874.92	863.22	819.08	8.613	8.66	8.141	46.669	42.811	42.303	2.38159	1.70357e-144	1.48806e-142	up
TRINITY_DN21134_c0_g1	1372.28	1233.8	1294.02	175.25	238.29	182.83	67.262	61.122	65.06	9.348	11.818	9.442	-2.64878	1.79656e-144	1.56724e-142	down
TRINITY_DN50032_c0_g1	1103.3	1077.81	952.66	152.29	175.05	184.16	54.078	53.395	47.897	8.123	8.682	9.512	-2.55335	4.84464e-144	4.22071e-142	down
TRINITY_DN15506_c0_g1	435.13	445.23	422.98	1122.58	1188.83	1148.21	21.328	22.057	21.266	59.879	58.96	59.301	1.47207	7.58555e-144	6.60002e-142	up
TRINITY_DN870_c2_g1	51.12	70.35	44.86	792.62	923.24	786.76	2.506	3.485	2.256	42.279	45.788	40.634	3.97629	8.1074e-144	7.04489e-142	up
TRINITY_DN16914_c0_g1	546.16	514.02	478.4	1327.31	1425.92	1332.37	26.77	25.464	24.053	70.799	70.719	68.813	1.47259	1.53373e-143	1.331e-141	up
TRINITY_DN5083_c0_g1	1228.9	1180.69	1246.52	2419.85	2500.12	2512.13	60.234	58.491	62.671	129.075	123.994	129.744	1.08638	1.69951e-143	1.47295e-141	up
TRINITY_DN5402_c0_g1	653.99	644.33	624.67	1391.7	1535.93	1459.93	32.055	31.92	31.407	74.234	76.175	75.401	1.25305	1.894e-143	1.63938e-141	up
TRINITY_DN3603_c0_g1	13991	13343.9	12288.6	5492.71	6098.13	5816.57	685.765	661.054	617.834	292.983	302.438	300.408	-1.12338	2.45724e-143	2.12414e-141	down
TRINITY_DN10645_c0_g1	1140.24	1102.11	1090.63	2150.54	2342.33	2153.17	55.889	54.598	54.834	114.71	116.168	111.205	1.05861	4.08813e-143	3.52938e-141	up
TRINITY_DN3905_c0_g2	649.4	658.84	607.71	25.94	29.31	27.35	31.83	32.639	30.554	1.384	1.454	1.412	-4.48321	4.30922e-143	3.71545e-141	down
TRINITY_DN16429_c0_g1	5233.52	5014.36	5347.61	1700.57	1964.52	1969.39	256.52	248.411	268.863	90.709	97.431	101.713	-1.40694	7.53232e-143	6.48606e-141	down
TRINITY_DN6450_c1_g1	299.14	258.48	282.37	919.71	1001.13	992.92	14.662	12.805	14.197	49.058	49.651	51.281	1.85927	1.69942e-142	1.46148e-140	up
TRINITY_DN11330_c0_g1	84.07	71.14	75.59	599.46	638.38	582.14	4.121	3.524	3.8	31.975	31.661	30.066	3.04045	3.04375e-142	2.61421e-140	up
TRINITY_DN9914_c0_g1	1445.97	1429.57	1325.12	438.58	482	430.1	70.874	70.821	66.623	23.394	23.905	22.213	-1.57355	4.38184e-142	3.75864e-140	down
TRINITY_DN16891_c0_g1	921.98	963.17	859.35	16.98	15.86	9.75	45.19	47.715	43.206	0.906	0.787	0.504	-5.93247	4.46287e-142	3.82323e-140	down
TRINITY_DN6180_c1_g1	695.73	692.35	654.27	104.33	110.01	92.75	34.101	34.299	32.895	5.565	5.456	4.79	-2.67045	4.68221e-142	4.00599e-140	down
TRINITY_DN3835_c1_g1	736.46	692.15	627.5	34.15	43.56	40.93	36.098	34.289	31.549	1.822	2.16	2.114	-4.04751	5.81788e-142	4.97127e-140	down
TRINITY_DN21984_c0_g1	666.17	608.28	618.64	1430.52	1505.81	1489.95	32.652	30.134	31.104	76.304	74.681	76.952	1.28899	2.07314e-141	1.76693e-139	up
TRINITY_DN10386_c0_g2	305.13	269.65	281.23	924.01	984.47	926.75	14.956	13.358	14.14	49.287	48.825	47.864	1.79092	2.40124e-141	2.04396e-139	up
TRINITY_DN35419_c0_g1	200.89	177.94	170.78	731.59	797.97	774.14	9.847	8.815	8.586	39.023	39.576	39.982	2.12979	4.16711e-141	3.54257e-139	up
TRINITY_DN4368_c0_g1	2437.64	2475.63	2512.26	1069.95	1156.31	1093.89	119.48	122.643	126.31	57.072	57.347	56.496	-1.09873	4.17435e-141	3.54421e-139	down
TRINITY_DN28155_c0_g1	1469.73	1227.92	1303.63	3808.19	4335.96	4004.57	72.038	60.831	65.543	203.13	215.043	206.824	1.66485	5.21217e-141	4.41975e-139	up
TRINITY_DN22529_c0_g1	705.91	759.37	750.21	2206.16	2627.59	2312.29	34.6	37.619	37.718	117.677	130.316	119.423	1.75083	6.72849e-141	5.69829e-139	up
TRINITY_DN2751_c0_g1	627.63	609.26	617.32	1421	1503.61	1412.5	30.763	30.183	31.037	75.797	74.572	72.951	1.28919	7.31956e-141	6.19101e-139	up
TRINITY_DN21214_c0_g1	997.86	882.43	971.88	2225.19	2317.24	2300.43	48.91	43.716	48.863	118.692	114.924	118.81	1.3259	9.84716e-141	8.31836e-139	up
TRINITY_DN14518_c0_g1	369.43	363.71	358.33	981.12	1076.21	1029.83	18.107	18.018	18.016	52.333	53.375	53.188	1.56342	9.97243e-141	8.41353e-139	up
TRINITY_DN1585_c0_g1	1626.29	1542.25	1636.14	566.05	599.03	563.78	79.712	76.403	82.26	30.193	29.709	29.117	-1.41132	1.12457e-140	9.47575e-139	down
TRINITY_DN11555_c0_g1	826.72	806.99	801.1	1665.67	1884.42	1751.95	40.522	39.978	40.277	88.848	93.458	90.483	1.18518	1.26971e-140	1.06853e-138	up
TRINITY_DN9924_c0_g1	474.27	467.57	506.49	1484.46	1559.21	1417.86	23.246	23.164	25.465	79.181	77.329	73.228	1.68627	1.71663e-140	1.44281e-138	up
TRINITY_DN6396_c2_g1	5866.14	5821.15	5322.35	1486.88	1863.95	1648.68	287.527	288.379	267.593	79.311	92.443	85.149	-1.70499	2.49296e-140	2.09267e-138	down
TRINITY_DN40992_c0_g1	935.75	900.26	877.45	140.53	123.06	104.03	45.866	44.599	44.115	7.496	6.103	5.373	-2.81754	4.23658e-140	3.55186e-138	down
TRINITY_DN2813_c1_g1	1409.02	1338.25	1298.92	457.06	507.49	486.71	69.063	66.297	65.306	24.38	25.169	25.137	-1.41635	5.686e-140	4.76104e-138	down
TRINITY_DN36396_c0_g1	898.41	1022.35	880.27	77.26	67.85	87.4	44.035	50.647	44.258	4.121	3.365	4.514	-3.52935	7.04867e-140	5.89465e-138	down
TRINITY_DN25475_c0_g2	2933.67	2885.39	2790.3	1106.53	1067.38	1010.32	143.793	142.942	140.288	59.023	52.937	52.18	-1.37072	1.35997e-139	1.13589e-137	down
TRINITY_DN8586_c0_g1	600.07	564.97	558.7	37.7	40.35	40.93	29.412	27.988	28.09	2.011	2.001	2.114	-3.79343	3.33316e-139	2.78048e-137	down
TRINITY_DN7325_c0_g1	202.49	180.68	170.97	741.3	814.03	809.9	9.925	8.951	8.596	39.541	40.372	41.829	2.15698	3.92306e-139	3.26848e-137	up
TRINITY_DN10763_c0_g1	3444.88	3487.4	2970.31	854.21	840.13	839.16	168.85	172.765	149.339	45.564	41.667	43.34	-1.90203	4.22854e-139	3.5186e-137	down
TRINITY_DN6014_c0_g1	166.74	161.28	138.36	704.34	738.95	723.46	8.173	7.99	6.956	37.57	36.649	37.365	2.28017	4.69219e-139	3.89955e-137	up
TRINITY_DN2884_c0_g1	581.3	568.69	526.28	1368.19	1408.05	1379.61	28.492	28.173	26.46	72.979	69.832	71.253	1.37377	5.05018e-139	4.19184e-137	up
TRINITY_DN55752_c0_g1	300.34	291.4	265.02	893.03	1000.73	941.86	14.721	14.436	13.325	47.634	49.631	48.644	1.791	6.56599e-139	5.44325e-137	up
TRINITY_DN98_c1_g1	5326.77	4829.76	4700.69	1863.5	2070.12	2034.41	261.09	239.266	236.338	99.4	102.668	105.071	-1.25262	7.80686e-139	6.4639e-137	down
TRINITY_DN11012_c0_g1	2940.26	2809.16	2692.84	1192.19	1226.97	1131.19	144.116	139.166	135.388	63.592	60.852	58.422	-1.186	8.41257e-139	6.95679e-137	down
TRINITY_DN10699_c0_g1	3707.08	3382.75	3147.49	620.92	533.99	528.59	181.701	167.581	158.247	33.12	26.483	27.3	-2.53678	9.14173e-139	7.55042e-137	down
TRINITY_DN9335_c0_g1	1096.71	1041.75	1021.08	309.25	335.45	330.08	53.755	51.608	51.337	16.495	16.637	17.048	-1.63475	9.37932e-139	7.73707e-137	down
TRINITY_DN55910_c0_g1	1825.78	1634.94	1626.71	389.68	445.66	467.97	89.49	80.995	81.787	20.786	22.103	24.169	-1.90107	1.7436e-138	1.43653e-136	down
TRINITY_DN11269_c0_g1	1121.27	1109.75	1021.83	287.22	322	310.38	54.959	54.977	51.375	15.321	15.97	16.03	-1.76056	4.62885e-138	3.80895e-136	down
TRINITY_DN11166_c0_g1	362.24	378.21	317.24	1120.15	1248.05	1225.66	17.755	18.737	15.95	59.749	61.897	63.302	1.82847	5.10188e-138	4.19303e-136	up
TRINITY_DN1057_c0_g1	695.73	668.44	679.34	1493.42	1642.12	1511.37	34.101	33.114	34.155	79.659	81.441	78.058	1.24811	5.95931e-138	4.89169e-136	up
TRINITY_DN10055_c0_g1	585.5	598.28	588.29	1357.92	1546.97	1446.54	28.698	29.639	29.578	72.432	76.722	74.709	1.35865	7.03015e-138	5.7636e-136	up
TRINITY_DN1398_c0_g1	874.05	831.28	812.79	1682.84	1789.87	1711.41	42.841	41.182	40.865	89.763	88.769	88.389	1.10501	9.80537e-138	8.02897e-136	up
TRINITY_DN1409_c2_g1	1449.36	1452.49	1382.61	521.44	554.07	500.86	71.04	71.956	69.514	27.814	27.479	25.868	-1.37955	1.20391e-137	9.84591e-136	down
TRINITY_DN25432_c0_g1	3000.37	2786.04	2637.61	529.1	669.09	525.53	147.062	138.02	132.612	28.222	33.184	27.142	-2.22704	1.21644e-137	9.93625e-136	down
TRINITY_DN25695_c0_g1	1806.81	1788.77	1767.52	689.04	735.94	643.71	88.56	88.616	88.866	36.754	36.499	33.246	-1.31135	1.99456e-137	1.62523e-135	down
TRINITY_DN30575_c0_g1	12311	12330.7	11494.6	3723.83	3767.44	4245.92	603.42	610.863	577.917	198.63	186.847	219.289	-1.55832	2.19545e-137	1.78457e-135	down
TRINITY_DN4240_c1_g1	648	677.26	642.58	1501.63	1660.79	1521.51	31.762	33.551	32.307	80.097	82.367	78.581	1.31397	2.37362e-137	1.92705e-135	up
TRINITY_DN94841_c0_g1	707.91	691.56	682.73	121.5	139.92	137.69	34.698	34.26	34.326	6.481	6.939	7.111	-2.31774	7.9149e-137	6.40244e-135	down
TRINITY_DN20225_c0_g1	707.91	731.93	667.84	1548.1	1643.73	1565.88	34.698	36.26	33.577	82.576	81.521	80.873	1.23766	1.23504e-136	9.96618e-135	up
TRINITY_DN6744_c0_g1	168.54	159.52	165.5	693.89	747.79	693.44	8.261	7.902	8.321	37.012	37.087	35.814	2.17173	1.27409e-136	1.02689e-134	up
TRINITY_DN3974_c0_g1	238.83	233.98	239.01	797.47	904.57	841.07	11.706	11.591	12.017	42.537	44.862	43.439	1.89903	1.50507e-136	1.21159e-134	up
TRINITY_DN8192_c0_g1	1137.44	1143.85	1223.71	3042.07	3221.61	3403.12	55.751	56.666	61.525	162.265	159.776	175.761	1.52627	2.78571e-136	2.23981e-134	up
TRINITY_DN10_c0_g1	923.37	887.13	886.12	1781.76	1967.53	1814.87	45.259	43.949	44.551	95.04	97.58	93.733	1.10838	2.97168e-136	2.38647e-134	up
TRINITY_DN6966_c0_g2	1453.36	1444.46	1354.9	510.62	556.88	523.23	71.236	71.558	68.121	27.237	27.618	27.023	-1.35511	3.75907e-136	3.01516e-134	down
TRINITY_DN10887_c0_g1	162.75	142.27	161.92	686.8	775.89	720.78	7.977	7.048	8.141	36.634	38.481	37.226	2.28798	1.05757e-135	8.47259e-134	up
TRINITY_DN18899_c0_g1	265.19	263.38	258.62	877.54	974.43	998.66	12.998	13.048	13.002	46.808	48.327	51.578	1.91969	1.26057e-135	1.00868e-133	up
TRINITY_DN15632_c0_g1	1289.81	1250.65	1048.6	140.16	125.07	140.75	63.22	61.957	52.721	7.476	6.203	7.269	-3.07879	2.13424e-135	1.70573e-133	down
TRINITY_DN7516_c0_g1	5502.5	5347.11	5093.71	2515.22	2545.09	2395.48	269.704	264.895	256.097	134.162	126.224	123.719	-1.03261	3.56738e-135	2.84771e-133	down
TRINITY_DN12401_c1_g1	255.41	250.05	215.83	829.01	906.58	866.89	12.519	12.388	10.851	44.22	44.962	44.772	1.91523	4.07709e-135	3.24684e-133	up
TRINITY_DN1444_c0_g1	134.39	141.88	139.67	663.66	691.18	720.4	6.587	7.029	7.022	35.4	34.279	37.207	2.38164	9.88013e-135	7.85876e-133	up
TRINITY_DN9550_c0_g1	713.9	648.84	650.31	1574.79	1621.04	1562.24	34.992	32.144	32.696	84	80.396	80.685	1.30469	1.08226e-134	8.59816e-133	up
TRINITY_DN4894_c0_g1	2044.44	2027.85	1897.77	804	848.16	866.51	100.208	100.459	95.414	42.886	42.065	44.753	-1.18155	1.199e-134	9.51433e-133	down
TRINITY_DN6868_c0_g1	577.31	578.88	566.81	25.57	35.93	25.24	28.297	28.678	28.497	1.364	1.782	1.304	-4.2452	3.18735e-134	2.52322e-132	down
TRINITY_DN8354_c0_g1	574.51	534.01	521.19	1428.28	1572.06	1404.28	28.16	26.455	26.204	76.185	77.967	72.527	1.49694	4.34977e-134	3.43529e-132	up
TRINITY_DN13765_c0_g1	98.25	103.67	103.3	714.23	882.29	746.98	4.816	5.136	5.193	38.097	43.757	38.579	3.00237	5.007e-134	3.94501e-132	up
TRINITY_DN10639_c0_g1	104.24	104.25	100.66	557.09	619.31	601.83	5.109	5.165	5.061	29.715	30.715	31.083	2.58728	5.28071e-134	4.15576e-132	up
TRINITY_DN7524_c2_g1	4415.38	4177	4002.89	1789.04	1893.06	1966.14	216.419	206.928	201.254	95.428	93.887	101.545	-1.09343	1.11709e-133	8.78078e-132	down
TRINITY_DN1093_c0_g2	504.02	498.54	504.79	1184.17	1246.65	1230.44	24.704	24.697	25.379	63.164	61.828	63.548	1.34272	1.19682e-133	9.39646e-132	up
TRINITY_DN2729_c1_g1	897.41	886.16	840.69	1757.87	1994.23	1854.84	43.987	43.9	42.267	93.765	98.904	95.797	1.15805	1.22463e-133	9.6035e-132	up
TRINITY_DN6911_c1_g1	933.76	982.96	837.3	126.16	120.85	136.16	45.768	48.696	42.097	6.73	5.994	7.032	-2.78202	1.28129e-133	1.0036e-131	down
TRINITY_DN11455_c0_g1	592.09	614.16	575.85	71.11	75.48	73.25	29.021	30.425	28.952	3.793	3.744	3.783	-2.96147	1.64577e-133	1.28758e-131	down
TRINITY_DN2286_c0_g1	254.01	227.12	254.66	833.49	930.07	866.89	12.45	11.252	12.803	44.459	46.127	44.772	1.89988	2.5426e-133	1.98689e-131	up
TRINITY_DN229_c0_g2	139.38	111.7	107.82	652.27	697	699.17	6.832	5.534	5.421	34.792	34.568	36.11	2.57575	2.87709e-133	2.24564e-131	up
TRINITY_DN4030_c0_g1	1954.38	2005.31	1850.65	684.93	780.91	692.29	95.794	99.343	93.045	36.535	38.729	35.755	-1.36622	6.31872e-133	4.92617e-131	down
TRINITY_DN98_c0_g3	2644.92	2414.1	2160.72	505.21	480.79	462.23	129.64	119.594	108.635	26.948	23.845	23.873	-2.25223	1.1207e-132	8.72692e-131	down
TRINITY_DN33850_c0_g1	663.18	623.37	595.46	1660.82	1643.93	1711.22	32.505	30.881	29.938	88.589	81.531	88.379	1.47934	1.57919e-132	1.22686e-130	up
TRINITY_DN14456_c0_g1	1216.12	1162.27	1115.14	363.93	354.32	369.67	59.608	57.579	56.066	19.412	17.573	19.092	-1.61895	1.63798e-132	1.27106e-130	down
TRINITY_DN15475_c0_g1	1175.38	1222.04	1137.95	3088.73	3055.59	3316.3	57.611	60.54	57.213	164.754	151.543	171.277	1.48439	3.53439e-132	2.73629e-130	up
TRINITY_DN13360_c0_g1	444.51	425.44	417.89	1237.73	1314.5	1180.53	21.788	21.076	21.011	66.021	65.193	60.971	1.59848	4.0264e-132	3.11358e-130	up
TRINITY_DN6024_c0_g1	323.7	329.81	303.1	911.69	1017.59	953.52	15.866	16.339	15.239	48.63	50.468	49.247	1.65422	7.44556e-132	5.75092e-130	up
TRINITY_DN8094_c1_g1	2053.03	1988.85	2052.15	905.72	963.59	908.77	100.629	98.528	103.176	48.311	47.79	46.935	-1.06985	1.20941e-131	9.33062e-130	down
TRINITY_DN2698_c0_g1	5084.55	4932.84	4658.1	2047.71	2052.25	1905.52	249.218	244.372	234.196	109.225	101.782	98.414	-1.22469	1.73419e-131	1.33639e-129	down
TRINITY_DN1322_c0_g1	164.75	155.2	145.52	764.44	781.31	715.62	8.075	7.689	7.316	40.775	38.749	36.96	2.34239	1.98333e-131	1.52662e-129	up
TRINITY_DN25013_c0_g1	802.76	833.44	944.55	3062.42	3357.92	3041.87	39.347	41.289	47.489	163.35	166.537	157.103	1.93575	2.33246e-131	1.79328e-129	up
TRINITY_DN40696_c0_g1	3192.07	2910.67	2841.94	1045.88	1139.45	1003.06	156.459	144.195	142.885	55.787	56.511	51.805	-1.42494	2.41446e-131	1.85419e-129	down
TRINITY_DN13348_c0_g1	1022.82	906.14	928.9	14.56	7.43	12.05	50.133	44.89	46.703	0.776	0.368	0.622	-6.32923	4.05585e-131	3.11111e-129	down
TRINITY_DN6637_c0_g1	901.61	970.03	834.85	18.66	13.45	9.18	44.192	48.055	41.974	0.995	0.667	0.474	-5.98102	5.71051e-131	4.37533e-129	down
TRINITY_DN5863_c0_g1	1750.9	1738.02	1569.22	3325.38	3669.28	3397.96	85.82	86.101	78.896	177.377	181.979	175.494	1.10185	5.8922e-131	4.50936e-129	up
TRINITY_DN4244_c1_g2	258.8	270.43	281.05	931.47	944.72	912.98	12.685	13.397	14.13	49.685	46.854	47.153	1.84709	6.18384e-131	4.72713e-129	up
TRINITY_DN799_c0_g1	230.84	253.78	251.45	832.18	882.09	840.88	11.315	12.572	12.642	44.389	43.747	43.429	1.85843	8.62376e-131	6.58474e-129	up
TRINITY_DN32742_c0_g1	738.66	725.07	675	13.44	14.86	17.79	36.205	35.92	33.937	0.717	0.737	0.919	-5.47587	1.01316e-130	7.72725e-129	down
TRINITY_DN4178_c0_g4	85.47	107.58	81.43	658.24	669.09	652.7	4.189	5.33	4.094	35.111	33.184	33.71	2.91689	1.0153e-130	7.73474e-129	up
TRINITY_DN2851_c0_g1	735.46	719.98	725.71	157.7	166.62	164.85	36.049	35.668	36.486	8.412	8.264	8.514	-2.09112	1.02021e-130	7.76324e-129	down
[truncated: 17,885 more rows]

## Sheet: S3_vs_S4.DEG_final
#id	S3-1-Count	S3-2-Count	S3-3-Count	S4-1-Count	S4-2-Count	S4-3-Count	S3-1-FPKM	S3-2-FPKM	S3-3-FPKM	S4-1-FPKM	S4-2-FPKM	S4-3-FPKM	log2FoldChange	pvalue	qvalue	significant
[truncated: 5,619 more rows]

[truncated: 2 more sheets: S4_vs_S5.DEG_final, S5_vs_S6.DEG_final]
