# Supplementary material for: The Transcriptome Analysis Provides New Insights into Signaling for Bamboo Shoot Development of Sympodial Bamboo
Source: Foods. 2025 May 7;14(9):1647. doi: 10.3390/foods14091647 (PMC12072057; doi:10.3390/foods14091647)
Supplement: Supplementary file 1 [file foods-14-01647-s001.zip › Table S3. Common DEGs at different developmental stages.xlsx]

## Sheet: comm_gene.annotation
ID	S1-1-count	S1-2-count	S1-3-count	S2-1-count	S2-2-count	S2-3-count	S3-1-count	S3-2-count	S3-3-count	S4-1-count	S4-2-count	S4-3-count	S5-1-count	S5-2-count	S5-3-count	S6-1-count	S6-2-count	S6-3-count	S1-1-fpkm	S1-2-fpkm	S1-3-fpkm	S2-1-fpkm	S2-2-fpkm	S2-3-fpkm	S3-1-fpkm	S3-2-fpkm	S3-3-fpkm	S4-1-fpkm	S4-2-fpkm	S4-3-fpkm	S5-1-fpkm	S5-2-fpkm	S5-3-fpkm	S6-1-fpkm	S6-2-fpkm	S6-3-fpkm	S1_vs_S2-log2FC	S1_vs_S2-pvalue	S1_vs_S2-qvalue	S1_vs_S2-significant	S1_vs_S3-log2FC	S1_vs_S3-pvalue	S1_vs_S3-qvalue	S1_vs_S3-significant	S1_vs_S4-log2FC	S1_vs_S4-pvalue	S1_vs_S4-qvalue	S1_vs_S4-significant	S1_vs_S5-log2FC
TRINITY_DN48423_c0_g1	851.18	801.32	944.69	124.21	170.69	72.19	64.57	48.38	33.85	94.5	92.18	53.62	31.82	9.22	19.53	35.69	10.17	13.54	46.762	45.782	49.448	6.088	8.456	3.63	3.444	2.399	1.748	5.427	4.957	2.877	1.581	0.479	1.035	2.009	0.54	0.684	-2.94661	1.38281e-25	1.90455e-24	down	-4.21215	4.35928e-111	8.09933e-109	down	-3.41864	1.32169e-63	1.29689e-61	down	-5.484
TRINITY_DN39237_c0_g2	14.34	20.37	23.6	0	0.59	1.7	0	1.2	1.15	1.73	0.55	0.55	0	0	0	0	0	0	0.788	1.164	1.235	0	0.029	0.085	0	0.06	0.059	0.099	0.03	0.029	0	0	0	0	0	0	-4.38933	4.06737e-05	0.00014819	down	-4.93307	5.5491e-05	0.00031108	down	-3.8401	5.55589e-05	0.000353018	down	-6.78469
TRINITY_DN64554_c0_g1	48.56	29.92	40.35	2	6.07	6.22	11.01	6.62	13	10.9	4.43	8.78	8.68	4.43	15.01	11.83	11.96	16.37	2.668	1.709	2.112	0.098	0.301	0.313	0.587	0.329	0.672	0.626	0.238	0.471	0.431	0.23	0.796	0.666	0.635	0.827	-3.2052	1.16455e-08	6.36365e-08	down	-2.00807	7.11904e-06	4.63352e-05	down	-2.28921	9.19111e-06	6.69578e-05	down	-2.14946
TRINITY_DN80856_c0_g1	21.99	19.45	30.46	11.38	5.68	6.6	8.77	13.25	8.8	6.06	9.61	7.87	10.41	6.09	10.3	0	0	3.23	1.208	1.112	1.594	0.558	0.282	0.332	0.468	0.657	0.454	0.348	0.517	0.422	0.517	0.316	0.546	0	0	0.163	-1.68332	0.000937574	0.00277849	down	-1.26641	0.00608866	0.0211231	down	-1.55124	0.00202244	0.00903244	down	-1.51512
TRINITY_DN21259_c0_g1	30.21	24.41	28.65	151.77	145.21	122.14	7.65	7.63	10.71	4.85	10.53	5.31	0	0	0	4.13	0.8	4.65	1.66	1.395	1.499	7.439	7.194	6.141	0.408	0.378	0.553	0.278	0.566	0.285	0	0	0	0.233	0.042	0.235	2.21259	9.29378e-22	1.10547e-20	up	-1.69206	0.000112747	0.000597247	down	-1.97403	0.000149893	0.000879549	down	-7.30298
TRINITY_DN50574_c0_g2	23.52	0	75.65	0	0	0	0	0	0	0	0	0	0	0	0	0	0	0	1.292	0	3.96	0	0	0	0	0	0	0	0	0	0	0	0	0	0	0	-7.57453	0.0084832	0.0204238	down	-7.52719	0.0100297	0.032349	down	-7.44259	0.0104772	0.0368833	down	-7.52482
TRINITY_DN4863_c0_g1	66.73	68.83	65.56	334.08	336.28	282.74	26.13	13.45	31.55	14.37	12.56	15.74	2.89	0.55	1.45	10.14	4.59	7.28	3.666	3.932	3.432	16.375	16.659	14.216	1.394	0.667	1.63	0.825	0.675	0.844	0.144	0.029	0.077	0.571	0.244	0.367	2.11364	2.3576e-43	5.32711e-42	up	-1.57705	5.68042e-05	0.000317902	down	-2.22254	8.68387e-13	1.46266e-11	down	-5.41209
TRINITY_DN1024_c0_g1	1672.73	1768.55	2044.31	397.19	415.45	367.94	884.81	955.16	875.5	483.07	511.14	442.67	852.05	682.44	685.91	154.96	173.27	137.03	91.896	101.043	107.006	19.468	20.581	18.499	47.196	47.371	45.217	27.743	27.487	23.752	42.338	35.468	36.364	8.724	9.2	6.92	-2.3386	5.99922e-165	6.47897e-163	down	-1.08676	3.16779e-51	2.17961e-49	down	-1.91927	1.24173e-94	2.04544e-92	down	-1.37826
TRINITY_DN49588_c0_g1	151.23	114.89	147.66	10.58	0	0	11.94	0	0	23.54	17.18	17.2	0	5.9	0	5.07	5.78	10.91	8.308	6.564	7.729	0.519	0	0	0.637	0	0	1.352	0.924	0.923	0	0.307	0	0.286	0.307	0.551	-5.37312	1.98802e-05	7.55115e-05	down	-5.13627	0.000144131	0.000746688	down	-2.81891	3.05555e-24	1.0172e-22	down	-6.17809
TRINITY_DN3818_c0_g1	45.31	37.07	20.17	152.36	150.7	159.47	77.08	104.99	142.86	101.6	147.04	175.86	185.53	147.74	260.88	174.12	182.64	206.15	2.489	2.118	1.056	7.468	7.466	8.018	4.111	5.207	7.378	5.835	7.907	9.436	9.219	7.678	13.831	9.803	9.698	10.41	2.04797	3.23257e-10	2.0292e-09	up	1.58522	0.000220832	0.00110125	up	2.05303	1.22666e-07	1.17961e-06	up	2.46908
TRINITY_DN105244_c0_g1	111.46	150.5	151.3	6.79	4.7	3.96	18.66	26.7	18.55	1.21	0	3.66	6.17	6.46	4.88	2.25	0	2.43	6.124	8.598	7.919	0.333	0.233	0.199	0.995	1.324	0.958	0.07	0	0.196	0.307	0.336	0.259	0.127	0	0.122	-4.81126	2.39282e-28	3.60894e-27	down	-2.74109	1.35132e-21	3.3844e-20	down	-6.35574	1.75049e-19	4.52267e-18	down	-4.67291
TRINITY_DN20768_c0_g1	207.44	198.22	203.95	2.4	0	5.28	0	8.43	2.49	2.6	0	0	0	0	0	0	0	0	11.396	11.325	10.675	0.117	0	0.265	0	0.418	0.128	0.149	0	0	0	0	0	0	0	0	-6.56641	3.366e-31	5.56551e-30	down	-6.00531	5.17375e-35	2.24183e-33	down	-7.65439	1.43173e-19	3.7279e-18	down	-10.1807
TRINITY_DN70500_c0_g1	222.93	200.79	259.42	83.07	108.17	123.28	46.1	84.31	70.38	87.58	119.15	93.88	170.1	104.4	84.61	92.6	72.38	42.65	12.247	11.472	13.579	4.072	5.359	6.198	2.459	4.182	3.635	5.03	6.407	5.037	8.452	5.426	4.486	5.213	3.843	2.154	-1.23855	2.00258e-10	1.27633e-09	down	-1.84792	9.86891e-17	1.8978e-15	down	-1.17006	4.47238e-13	7.74854e-12	down	-1.00602
TRINITY_DN61293_c0_g1	28.11	22.39	35.71	3.79	14.7	3.96	2.05	4.22	2.1	4.15	15.33	8.23	0	0	0	0	1.99	2.02	1.544	1.279	1.869	0.186	0.728	0.199	0.11	0.209	0.109	0.239	0.825	0.442	0	0	0	0	0.106	0.102	-2.01704	0.00327549	0.00870911	down	-3.49626	2.30168e-07	1.86993e-06	down	-1.66402	0.0043274	0.0173971	down	-7.34822
TRINITY_DN34193_c0_g1	33.65	39.64	51.84	16.18	21.16	16.78	6.72	5.02	6.69	11.94	9.61	8.42	8.68	9.22	6.33	0	0	2.02	1.849	2.265	2.714	0.793	1.048	0.843	0.358	0.249	0.346	0.686	0.517	0.452	0.431	0.479	0.335	0	0	0.102	-1.3416	0.000119335	0.000406886	down	-2.79756	2.35099e-09	2.42789e-08	down	-2.05307	9.25249e-07	7.8862e-06	down	-2.46307
TRINITY_DN32257_c0_g1	93.87	105.9	101.27	15.58	14.31	18.28	7.47	4.82	5.74	7.44	4.25	6.95	0.77	2.4	1.63	8.26	9.37	6.06	5.157	6.05	5.301	0.763	0.709	0.919	0.398	0.239	0.296	0.427	0.228	0.373	0.038	0.125	0.086	0.465	0.498	0.306	-2.77315	1.3926e-22	1.71208e-21	down	-4.13839	4.52574e-25	1.34746e-23	down	-4.05374	1.19744e-23	3.8846e-22	down	-5.98567
TRINITY_DN40288_c0_g1	42.83	37.62	52.85	6.39	7.84	7.54	10.26	10.04	13.39	16.27	19.58	16.1	12.92	13.28	12.84	9.02	12.36	9.1	2.353	2.15	2.766	0.313	0.388	0.379	0.548	0.498	0.691	0.934	1.053	0.864	0.642	0.69	0.681	0.508	0.656	0.459	-2.72496	1.00122e-10	6.55165e-10	down	-2.09129	2.46356e-08	2.26506e-07	down	-1.35181	4.24377e-05	0.000275258	down	-1.84912
TRINITY_DN45460_c0_g2	3047.39	3098.08	3503.81	158.16	177.54	141.94	837.97	904.37	865.17	1484.53	1561.13	1530.05	494.88	443.59	461.19	358.77	404.95	338.13	167.417	177.003	183.401	7.752	8.796	7.136	44.698	44.852	44.683	85.255	83.951	82.097	24.59	23.054	24.45	20.197	21.502	17.075	-4.4574	0	0	down	-1.96094	0	0	down	-1.06422	1.6287e-105	3.22614e-103	down	-2.85654
TRINITY_DN14894_c0_g1	856.34	859.31	704.43	458.29	433.67	353.05	22.77	33.73	78.79	37.91	34.73	25.07	12.73	53.86	49.9	54.28	4.59	55.99	47.046	49.095	36.872	22.463	21.484	17.75	1.214	1.673	4.069	2.177	1.868	1.345	0.632	2.799	2.645	3.056	0.244	2.827	-1.08843	1.58237e-12	1.18739e-11	down	-4.23412	4.0389e-24	1.15001e-22	down	-4.61754	8.55408e-97	1.44655e-94	down	-4.43413
TRINITY_DN10527_c0_g1	3905.08	3969.69	4298.42	1432.59	1350.59	1407.12	1421.56	1455.63	1337.15	1161.39	1269.07	1145.57	1822.9	1693.02	1640.46	658.18	724.17	889.09	214.536	226.801	224.993	70.218	66.908	70.746	75.827	72.192	69.06	66.697	68.245	61.467	90.579	87.989	86.971	37.053	38.452	44.897	-1.66113	0	0	down	-1.60331	4.486e-252	2.78101e-249	down	-1.75604	6.77315e-265	6.06569e-262	down	-1.31213
TRINITY_DN27_c0_g1	316.42	325.96	376.42	135.19	135.61	114.79	64.95	76.49	67.32	87.06	106.59	79.6	35.29	29.88	36.34	7.7	5.18	5.86	17.383	18.623	19.703	6.626	6.718	5.771	3.464	3.793	3.477	5	5.732	4.271	1.754	1.553	1.927	0.434	0.275	0.296	-1.52129	1.87878e-35	3.49889e-34	down	-2.36424	2.27827e-62	2.00069e-60	down	-1.88165	1.69542e-37	8.90924e-36	down	-3.4043
TRINITY_DN88892_c0_g1	52.58	47.72	50.63	10.18	16.85	24.5	5.97	10.24	11.09	7.27	6.1	22.87	7.91	6.09	7.95	18.97	17.94	26.27	2.888	2.726	2.65	0.499	0.835	1.232	0.319	0.508	0.573	0.417	0.328	1.227	0.393	0.316	0.422	1.068	0.953	1.327	-1.69509	1.43361e-05	5.54843e-05	down	-2.56878	2.02546e-11	2.5808e-10	down	-2.07553	0.000359511	0.00194894	down	-2.86104
TRINITY_DN26091_c0_g1	43.59	20.01	35.91	68.29	93.08	156.45	175.06	203.36	93.33	196.1	91.44	98.45	243	23.06	152.77	35.5	215.93	96	2.395	1.143	1.88	3.347	4.611	7.866	9.338	10.086	4.82	11.262	4.917	5.283	12.075	1.198	8.099	1.999	11.466	4.848	1.55486	0.00106258	0.00311651	up	2.1661	6.32244e-07	4.81532e-06	up	1.98079	4.65936e-05	0.000300376	up	1.99337
TRINITY_DN68219_c0_g3	26.58	37.26	33.49	6.39	0	0	6.91	7.23	13.77	0	0	0	0	0	0	0	0	0	1.46	2.129	1.753	0.313	0	0	0.368	0.358	0.711	0	0	0	0	0	0	0	0	0	-4.15775	0.000987257	0.00291483	down	-1.86845	0.000107236	0.000570899	down	-7.44956	6.47874e-09	7.27327e-08	down	-7.53303
TRINITY_DN8037_c0_g1	38.05	30.65	39.14	256.6	282.58	236.75	191.11	218.21	187.22	142.97	130.97	145.3	268.46	254.35	240.63	508.66	474.94	520.04	2.09	1.751	2.048	12.577	13.999	11.903	10.194	10.822	9.67	8.21	7.043	7.796	13.34	13.219	12.757	28.636	25.218	26.261	2.72469	1.41581e-46	3.42436e-45	up	2.39058	3.2616e-36	1.46603e-34	up	1.96937	2.2231e-21	6.40543e-20	up	2.74848
TRINITY_DN3238_c1_g1	516.02	478.29	560.6	1438.18	1459.35	1365.08	1635.63	1761.77	1742.96	1215.56	1312.85	1388.59	1611.72	1649.86	1759.24	2337.06	2517.24	2585.22	28.349	27.326	29.344	70.492	72.296	68.632	87.245	87.375	90.019	69.809	70.6	74.507	80.085	85.746	93.268	131.568	133.662	130.548	1.33234	1.62994e-121	1.16409e-119	up	1.65194	1.33245e-214	6.46732e-212	up	1.34434	1.49885e-107	3.09424e-105	up	1.62205
TRINITY_DN48475_c0_g1	40.53	42.03	36.92	18.97	13.33	9.8	3.55	2.41	7.65	5.02	5.91	4.39	9.06	4.24	5.24	18.22	18.14	15.16	2.227	2.401	1.932	0.93	0.66	0.493	0.189	0.119	0.395	0.288	0.318	0.236	0.45	0.22	0.278	1.026	0.963	0.765	-1.64283	1.49643e-05	5.77948e-05	down	-3.17371	8.84144e-09	8.57348e-08	down	-2.99195	9.22594e-10	1.14979e-08	down	-2.81568
TRINITY_DN19234_c1_g1	117.2	76.35	172.68	60.11	66.24	61.83	45.16	23.49	38.44	16.79	48.77	38.43	22.37	39.1	37.24	9.77	29.71	31.73	6.439	4.362	9.039	2.946	3.281	3.108	2.409	1.165	1.985	0.964	2.623	2.062	1.112	2.032	1.974	0.55	1.577	1.602	-1.0694	0.00113719	0.00331724	down	-1.83758	1.85545e-05	0.000113055	down	-1.80322	0.000146275	0.000859962	down	-1.95225
TRINITY_DN930_c0_g1	76.67	73.96	77.67	170.34	184.6	178.69	341.72	366.97	358	214.62	228.51	229.66	304.14	304.33	252.38	141.44	154.52	179.27	4.212	4.226	4.065	8.349	9.145	8.984	18.227	18.2	18.49	12.326	12.288	12.323	15.112	15.817	13.38	7.963	8.205	9.053	1.09885	4.20068e-13	3.27646e-12	up	2.14637	3.03894e-64	2.76164e-62	up	1.56821	1.89965e-29	7.80783e-28	up	1.83506
TRINITY_DN22435_c0_g1	36.52	45.52	57.69	26.96	22.73	22.62	22.21	23.09	21.23	9	12.19	9.52	14.46	16.23	16.45	18.97	25.52	21.63	2.006	2.601	3.02	1.321	1.126	1.137	1.185	1.145	1.096	0.517	0.656	0.511	0.719	0.844	0.872	1.068	1.355	1.092	-1.07033	0.000707639	0.00214049	down	-1.16597	0.000310443	0.00150122	down	-2.17271	6.49599e-08	6.47908e-07	down	-1.68403
TRINITY_DN16562_c0_g1	16.82	17.25	16.95	105.24	90.93	59.56	83.05	56.01	115.32	35.31	74.08	57.46	177.04	228.71	217.67	82.46	98.7	116.82	0.924	0.986	0.887	5.158	4.505	2.995	4.43	2.778	5.956	2.028	3.983	3.083	8.797	11.887	11.54	4.642	5.241	5.899	2.20058	6.2276e-10	3.81968e-09	up	2.24784	7.08326e-08	6.13846e-07	up	1.70351	2.55918e-05	0.000172852	up	3.54378
TRINITY_DN104351_c0_g2	54.49	56.9	0	0	0	0	0	0	0	0	0	0	0	0	0	0	0	0	2.994	3.251	0	0	0	0	0	0	0	0	0	0	0	0	0	0	0	0	-7.81102	0.00468702	0.0120186	down	-7.75967	0.00556228	0.0195537	down	-7.67464	0.00579586	0.022347	down	-7.75926
TRINITY_DN103385_c0_g1	31.93	31.94	39.54	2.4	0	2.45	0	0	0	0	0	0	1.35	1.29	0	0	0	0	1.754	1.825	2.07	0.117	0	0.123	0	0	0	0	0	0	0.067	0.067	0	0	0	0	-4.82074	3.99471e-09	2.2866e-08	down	-7.62863	1.16208e-09	1.23891e-08	down	-7.5439	1.99609e-09	2.39244e-08	down	-5.77182
TRINITY_DN66602_c0_g1	1930.65	1988.61	1896.44	354.65	353.52	257.3	442.13	561.49	500.86	569.44	531.09	774.63	296.04	392.13	368.08	124.91	126.41	136.02	106.065	113.616	99.266	17.383	17.513	12.936	23.583	27.847	25.868	32.703	28.56	41.564	14.71	20.38	19.514	7.032	6.712	6.869	-2.71724	2.02204e-99	1.11722e-97	down	-2.02935	2.81734e-121	5.97974e-119	down	-1.62601	2.31133e-28	9.12817e-27	down	-2.533
TRINITY_DN16510_c0_g2	260.78	256.95	244.7	48.53	53.89	48.07	44.98	43.56	55.27	10.73	12.01	8.05	14.46	13.28	12.29	0	0	0.81	14.327	14.68	12.808	2.378	2.67	2.417	2.399	2.16	2.854	0.616	0.646	0.432	0.719	0.69	0.652	0	0	0.041	-2.46194	3.29192e-49	8.44318e-48	down	-2.48074	1.71679e-45	1.03062e-43	down	-4.61218	1.63048e-55	1.37863e-53	down	-4.36488
TRINITY_DN3260_c0_g1	5828.84	5997.76	6673.16	992.07	982.18	907.6	2191.23	2315.23	2344.61	2672.05	2879.34	2630.97	2687.68	2453.3	2367.77	1709.69	1714.71	1547.98	320.223	342.671	349.295	48.626	48.657	45.632	116.881	114.824	121.092	153.454	154.838	141.168	133.549	127.502	125.529	96.249	91.049	78.17	-2.80492	0	0	down	-1.50603	6.91341e-232	3.73163e-229	down	-1.16491	1.82377e-102	3.43085e-100	down	-1.37345
TRINITY_DN54659_c0_g1	5.93	10.83	12.1	39.14	51.15	74.27	37.89	66.45	48.96	12.46	42.3	42.82	50.34	43.71	29.65	27.24	33.1	17.79	0.326	0.619	0.634	1.918	2.534	3.734	2.021	3.295	2.529	0.716	2.275	2.298	2.501	2.272	1.572	1.533	1.757	0.898	2.38208	1.38496e-06	6.08982e-06	up	2.31953	2.21557e-07	1.80371e-06	up	1.73583	0.0104436	0.036781	up	2.01885
TRINITY_DN76336_c0_g1	36.9	51.39	150.09	32.35	27.63	23.75	13.62	18.07	13.77	13.85	11.82	19.76	3.86	2.03	4.34	4.13	6.18	3.64	2.027	2.936	7.856	1.586	1.369	1.194	0.727	0.896	0.711	0.795	0.636	1.06	0.192	0.105	0.23	0.233	0.328	0.184	-1.60155	0.00748571	0.0182812	down	-2.42317	0.000129944	0.000680455	down	-2.33697	0.000315793	0.00173397	down	-4.61927
TRINITY_DN22947_c0_g2	36.71	32.12	25.62	0	0	0	6.72	3.41	3.25	6.58	4.99	3.29	0	0	0	1.5	1.6	1.62	2.017	1.835	1.341	0	0	0	0.358	0.169	0.168	0.378	0.268	0.177	0	0	0	0.085	0.085	0.082	-7.5557	3.87692e-09	2.22249e-08	down	-2.94202	8.14155e-07	6.09915e-06	down	-2.65152	2.3278e-06	1.85873e-05	down	-7.50474
TRINITY_DN4525_c0_g1	112.04	131.78	164.61	391.2	407.41	477.65	876.6	802.99	760.95	342.19	447.59	506.91	1236.8	868.73	815.17	837.75	753.68	1092.42	6.155	7.529	8.616	19.174	20.183	24.015	46.758	39.825	39.301	19.651	24.07	27.199	61.456	45.15	43.217	47.162	40.019	55.165	1.52298	2.56714e-18	2.63614e-17	up	2.50844	6.46967e-62	5.60285e-60	up	1.67369	7.33733e-18	1.72344e-16	up	2.76095
TRINITY_DN5029_c1_g1	216.81	251.26	279.39	15.78	25.67	19.42	105.07	132.9	110.15	86.89	136.7	134.14	156.02	93.33	113.9	49.78	78.16	32.74	11.911	14.355	14.624	0.773	1.272	0.976	5.605	6.591	5.689	4.99	7.351	7.197	7.753	4.85	6.038	2.802	4.15	1.653	-3.73593	1.56026e-50	4.09962e-49	down	-1.17678	2.76676e-14	4.49261e-13	down	-1.05514	1.19744e-07	1.15431e-06	down	-1.1163
TRINITY_DN5051_c0_g1	32.88	35.42	46.6	123.41	96.61	91.23	111.04	96.96	117.42	108.18	103.63	94.43	214.27	233.14	181.51	80.58	94.51	105.7	1.807	2.024	2.439	6.049	4.786	4.587	5.923	4.809	6.064	6.213	5.573	5.067	10.647	12.117	9.623	4.536	5.018	5.338	1.31354	1.39594e-07	6.84905e-07	up	1.43017	2.33145e-09	2.4089e-08	up	1.42746	1.03498e-09	1.28207e-08	up	2.3799
TRINITY_DN9414_c0_g1	10.13	11.38	17.35	45.33	49.38	46.94	130.45	143.54	135.4	92.77	86.64	89.12	152.74	155.49	185.13	105	103.08	128.95	0.557	0.65	0.908	2.222	2.446	2.36	6.958	7.119	6.993	5.328	4.659	4.782	7.59	8.081	9.815	5.911	5.474	6.512	1.7724	6.36182e-07	2.90571e-06	up	3.35554	2.78693e-31	1.06143e-29	up	2.83874	5.35935e-19	1.34479e-17	up	3.63133
TRINITY_DN13616_c0_g1	2281.1	2089.74	2382	558.94	488.54	466.15	1101.12	1228.98	1108.81	320.2	356.89	309.27	461.51	429.2	438.41	19.72	25.12	11.12	125.318	119.393	124.682	27.396	24.202	23.437	58.734	60.952	57.267	18.389	19.192	16.594	22.932	22.306	23.243	1.11	1.334	0.561	-2.27982	5.7235e-282	1.3335e-279	down	-1.04697	1.03773e-123	2.29594e-121	down	-2.76411	0	0	down	-2.41688
TRINITY_DN53222_c0_g1	16.44	23.49	39.74	3.2	0	3.2	0	0	0	0	3.33	0	0	0	0	0	6.18	0	0.903	1.342	2.08	0.157	0	0.161	0	0	0	0	0.179	0	0	0	0	0	0.328	0	-3.82995	3.62477e-05	0.000132937	down	-7.22295	4.60672e-07	3.57733e-06	down	-4.7089	0.000146422	0.000860533	down	-7.22145
TRINITY_DN30469_c0_g1	38.05	25.88	27.64	5.39	6.07	15.27	3.92	4.01	3.44	5.54	9.79	8.42	7.52	14.02	12.66	16.34	1.6	8.89	2.09	1.479	1.447	0.264	0.301	0.768	0.209	0.199	0.178	0.318	0.526	0.452	0.374	0.729	0.671	0.92	0.085	0.449	-1.94112	0.000869279	0.002592	down	-3.1382	1.08406e-07	9.16505e-07	down	-1.93096	4.74422e-05	0.000305135	down	-1.46315
TRINITY_DN8082_c0_g1	227.13	215.1	253.57	75.08	74.47	69.74	74.28	82.31	75.92	71.66	69.27	68.26	89.29	76.54	72.5	62.93	66.4	59.22	12.478	12.29	13.273	3.68	3.689	3.506	3.962	4.082	3.921	4.115	3.725	3.662	4.437	3.978	3.843	3.542	3.525	2.99	-1.78998	3.61825e-36	6.87674e-35	down	-1.65778	4.56919e-32	1.79705e-30	down	-1.72277	2.25939e-31	9.88042e-30	down	-1.62023
TRINITY_DN33975_c0_g1	96.36	61.3	102.28	285.36	272.2	297.07	259.79	190.71	192.2	181.22	204.86	204.04	275.4	276.67	262.68	180.32	163.7	200.7	5.294	3.502	5.353	13.987	13.485	14.936	13.857	9.458	9.926	10.407	11.017	10.948	13.685	14.379	13.926	10.152	8.692	10.135	1.60404	1.08791e-17	1.08439e-16	up	1.25059	2.39023e-06	1.67255e-05	up	1.20291	1.07056e-09	1.32458e-08	up	1.58665
TRINITY_DN3837_c0_g1	323.88	336.79	400.03	178.52	159.32	138.36	139.79	150.56	145.53	149.02	128.2	130.48	88.33	73.04	81.53	88.47	102.68	83.07	17.793	19.242	20.939	8.75	7.893	6.956	7.456	7.467	7.516	8.558	6.894	7.001	4.389	3.796	4.323	4.981	5.452	4.195	-1.2786	6.80615e-22	8.14075e-21	down	-1.35203	4.65166e-30	1.69433e-28	down	-1.36715	2.62223e-22	7.97761e-21	down	-2.19722
TRINITY_DN76763_c0_g1	44.36	46.8	41.96	1.4	1.96	0.94	10.82	14.05	12.05	16.96	16.99	20.13	6.17	3.14	1.45	4.32	4.19	7.28	2.437	2.674	2.196	0.069	0.097	0.047	0.577	0.697	0.622	0.974	0.914	1.08	0.307	0.163	0.077	0.243	0.222	0.367	-5.18131	5.59224e-11	3.74355e-10	down	-1.92309	5.2174e-08	4.60043e-07	down	-1.29206	5.18189e-05	0.000331041	down	-3.81449
TRINITY_DN49018_c0_g1	164.04	113.24	195.88	37.94	13.13	26.39	29.49	16.26	13.96	43.96	13.85	0	14.85	14.76	0	0	25.12	0	9.012	6.47	10.253	1.86	0.65	1.327	1.573	0.806	0.721	2.525	0.745	0	0.738	0.767	0	0	1.334	0	-2.73538	6.80935e-11	4.51882e-10	down	-3.0606	2.31523e-15	4.04814e-14	down	-2.96633	0.0116305	0.0401909	down	-4.06252
TRINITY_DN110287_c0_g1	129.25	116.36	132.54	2.2	2.35	0	42.55	48.38	37.1	49.67	36.95	37.15	17.36	14.76	26.58	9.02	8.97	2.43	7.1	6.648	6.937	0.108	0.116	0	2.27	2.399	1.916	2.853	1.987	1.993	0.862	0.767	1.409	0.508	0.476	0.122	-6.68462	2.84313e-19	3.04531e-18	down	-1.63564	8.50733e-17	1.64455e-15	down	-1.59267	4.81259e-13	8.31984e-12	down	-2.74764
TRINITY_DN9930_c1_g1	88.71	105.53	78.27	382.21	336.67	412.24	422.9	454.9	382.29	679.35	798.02	685.69	477.13	575.28	525.55	487.44	596.56	601.69	4.874	6.029	4.097	18.734	16.679	20.726	22.558	22.561	19.744	39.015	42.914	36.792	23.708	29.898	27.862	27.441	31.676	30.384	1.92315	4.43045e-25	5.98578e-24	up	2.12805	1.27135e-36	5.81045e-35	up	2.99244	1.96926e-85	2.85224e-83	up	2.45597
TRINITY_DN77543_c0_g1	25.81	18.54	37.72	15.38	14.5	8.67	0.93	3.61	3.82	2.6	2.4	1.83	3.86	0	0	0	0	0	1.418	1.059	1.975	0.754	0.718	0.436	0.05	0.179	0.198	0.149	0.129	0.098	0.192	0	0	0	0	0	-1.24196	0.00831918	0.0200717	down	-3.27365	5.32721e-06	3.53228e-05	down	-3.54313	1.90706e-06	1.54332e-05	down	-4.45687
TRINITY_DN25596_c0_g1	85.08	81.86	105.91	1.4	2.16	1.7	39.94	42.56	31.36	20.94	20.5	28.18	37.41	29.33	35.25	1.5	6.58	2.83	4.674	4.677	5.544	0.069	0.107	0.085	2.13	2.111	1.62	1.203	1.103	1.512	1.859	1.524	1.869	0.085	0.349	0.143	-5.89027	1.00228e-17	1.00174e-16	down	-1.33109	2.45739e-08	2.25972e-07	down	-1.97101	3.07602e-13	5.41339e-12	down	-1.5042
TRINITY_DN113965_c0_g1	51.62	54.14	62.54	3	2.55	2.07	2.05	2.01	3.25	6.92	6.28	7.14	1.74	1.48	1.81	3.19	1.99	2.02	2.836	3.093	3.273	0.147	0.126	0.104	0.11	0.1	0.168	0.398	0.338	0.383	0.086	0.077	0.096	0.18	0.106	0.102	-4.52271	4.32752e-15	3.77089e-14	down	-4.6658	2.13533e-14	3.48593e-13	down	-3.06621	9.40931e-14	1.73114e-12	down	-5.14995
TRINITY_DN114043_c0_g1	28.87	6.24	25.82	0	0	0	0	0	0	0	0	0	0	0	0	0	0	0	1.586	0.357	1.352	0	0	0	0	0	0	0	0	0	0	0	0	0	0	0	-6.89271	6.45636e-05	0.000228776	down	-6.84382	0.000105002	0.000560009	down	-6.75871	0.000141133	0.000832373	down	-6.84218
TRINITY_DN36126_c0_g1	25.62	25.69	20.58	128.2	125.61	122.9	119.26	127.88	118.38	90.52	93.1	94.79	144.45	154.01	141.92	89.41	89.72	99.64	1.407	1.468	1.077	6.284	6.223	6.179	6.361	6.342	6.114	5.199	5.007	5.086	7.178	8.004	7.524	5.033	4.764	5.032	2.24407	5.68036e-22	6.81254e-21	up	2.24653	1.25198e-21	3.14316e-20	up	1.94382	5.47502e-15	1.08857e-13	up	2.5181
TRINITY_DN58676_c0_g1	51.62	37.81	53.46	0	0.2	0.57	1.31	2.41	1.72	2.25	1.66	0.91	0.39	0.37	0	0	0	0	2.836	2.16	2.798	0	0.01	0.028	0.07	0.119	0.089	0.129	0.089	0.049	0.019	0.019	0	0	0	0	-7.17463	5.33461e-09	3.02095e-08	down	-4.90894	1.33639e-11	1.73637e-10	down	-4.82251	3.54443e-11	5.13604e-10	down	-8.0855
TRINITY_DN22871_c0_g1	17.78	42.76	27.43	176.33	165	173.42	170.77	154.58	160.45	113.2	96.06	124.99	172.42	157.52	146.62	203.43	208.16	219.29	0.977	2.443	1.436	8.643	8.174	8.719	9.109	7.666	8.287	6.501	5.166	6.706	8.567	8.186	7.773	11.452	11.053	11.074	2.41499	6.29199e-13	4.85762e-12	up	2.38608	6.60361e-12	8.79727e-11	up	1.92805	4.31532e-07	3.85156e-06	up	2.35629
TRINITY_DN76715_c0_g1	60.23	2.39	62.54	2.2	4.31	0	0	0	0	4.67	2.4	0	2.31	4.8	4.52	0	0	0	3.309	0.136	3.273	0.108	0.214	0	0	0	0	0.268	0.129	0	0.115	0.249	0.24	0	0	0	-4.47928	0.00217506	0.00600212	down	-7.86821	6.22646e-05	0.000346078	down	-4.08917	0.00603802	0.0231417	down	-3.41393
TRINITY_DN33585_c0_g1	7.65	4.77	19.16	37.94	46.44	40.53	31.73	40.95	40.16	28.9	42.3	35.87	56.31	64.92	70.33	22.92	34.29	49.11	0.42	0.273	1.003	1.86	2.301	2.038	1.692	2.031	2.074	1.66	2.275	1.925	2.798	3.374	3.728	1.29	1.821	2.48	1.86052	0.000436773	0.00136805	up	1.76051	0.00120473	0.00512618	up	1.765	0.00159937	0.0073601	up	2.52509
TRINITY_DN22602_c0_g1	10.9	11.01	9.28	42.33	40.76	28.27	43.86	38.54	43.03	60.23	56.9	51.42	33.17	39.84	47	37.76	53.24	48.1	0.599	0.629	0.486	2.075	2.019	1.422	2.339	1.912	2.222	3.459	3.06	2.759	1.648	2.071	2.492	2.125	2.827	2.429	1.71298	4.31684e-05	0.000156876	up	1.94972	3.00981e-07	2.40527e-06	up	2.44998	2.26273e-11	3.35057e-10	up	1.88298
TRINITY_DN5156_c0_g1	62.33	65.89	77.87	22.57	15.09	14.89	5.04	10.04	8.22	4.5	5.36	3.66	3.09	4.43	2.35	4.32	1.6	4.85	3.424	3.764	4.076	1.106	0.748	0.749	0.269	0.498	0.425	0.258	0.288	0.196	0.153	0.23	0.125	0.243	0.085	0.245	-2.08118	1.38722e-11	9.72502e-11	down	-3.23736	1.27269e-16	2.43468e-15	down	-3.97385	4.43378e-17	9.94067e-16	down	-4.58793
TRINITY_DN2556_c0_g1	8.41	14.87	18.36	294.94	288.85	294.05	46.1	56.01	45.13	65.6	60.22	57.83	97.59	76.18	81.53	656.86	698.05	650.8	0.462	0.849	0.961	14.457	14.31	14.784	2.459	2.778	2.331	3.767	3.238	3.103	4.849	3.959	4.323	36.979	37.065	32.864	4.29839	1.16893e-63	3.9043e-62	up	1.76836	4.14363e-06	2.79725e-05	up	2.18154	4.19813e-09	4.8244e-08	up	2.57007
TRINITY_DN21979_c0_g1	125.04	104.8	105.91	19.17	17.24	24.5	44.42	50.19	45.52	22.5	23.65	26.53	38.57	36.52	23.14	7.7	10.17	8.49	6.869	5.987	5.544	0.94	0.854	1.232	2.369	2.489	2.351	1.292	1.272	1.424	1.917	1.898	1.227	0.434	0.54	0.429	-2.60896	1.11651e-21	1.32404e-20	down	-1.33829	7.54729e-11	9.08941e-10	down	-2.19328	1.53388e-18	3.75116e-17	down	-1.84032
TRINITY_DN4244_c5_g1	27.34	32.49	27.64	17.17	4.31	8.86	0	0	4.78	0	0	4.76	0	0	0	0	0	0	1.502	1.856	1.447	0.842	0.214	0.445	0	0	0.247	0	0	0.255	0	0	0	0	0	0	-1.66721	0.00456432	0.0117392	down	-4.19696	0.000657819	0.00297387	down	-4.13095	0.000699208	0.00354194	down	-7.37643
TRINITY_DN10187_c0_g1	48.75	45.15	55.07	284.36	281.21	244.29	132.51	133.3	118.95	118.04	111.94	118.03	202.89	170.24	159.45	401.97	431.87	383.2	2.678	2.58	2.883	13.938	13.931	12.282	7.068	6.611	6.143	6.779	6.02	6.333	10.081	8.848	8.454	22.629	22.932	19.351	2.31818	1.37688e-44	3.2001e-43	up	1.29752	6.92739e-12	9.20706e-11	up	1.23688	8.62583e-11	1.20067e-09	up	1.76267
TRINITY_DN56882_c0_g1	12.62	3.85	10.29	29.15	79.95	12.44	18.66	162.81	22.38	23.89	142.79	15.74	86.98	92.22	10.12	84.34	178.05	17.58	0.693	0.22	0.539	1.429	3.961	0.625	0.995	8.074	1.156	1.372	7.679	0.844	4.322	4.793	0.537	4.748	9.454	0.888	2.04855	0.0198012	0.0430991	up	2.81784	0.00519128	0.0184264	up	2.7618	0.00532601	0.0208064	up	2.72511
TRINITY_DN7997_c0_g4	24.28	24.59	22.8	2.6	1.37	3.96	14	11.24	9.94	4.5	1.48	0	0	1.48	0	0	1.4	2.63	1.334	1.405	1.193	0.127	0.068	0.199	0.747	0.558	0.514	0.258	0.079	0	0	0.077	0	0	0.074	0.133	-3.29487	1.71646e-06	7.44578e-06	down	-1.11409	0.00864354	0.0284946	down	-3.82322	5.79557e-05	0.000367111	down	-6.14069
TRINITY_DN37759_c0_g1	229.24	233.09	201.12	74.88	95.63	52.4	65.32	77.49	85.29	71.31	120.26	84.91	52.65	39.84	55.32	40.95	58.62	50.93	12.594	13.317	10.527	3.67	4.738	2.635	3.484	3.843	4.405	4.095	6.467	4.556	2.616	2.071	2.933	2.305	3.113	2.572	-1.70096	2.7499e-11	1.88943e-10	down	-1.62446	2.15051e-19	4.8055e-18	down	-1.26232	2.19411e-08	2.32169e-07	down	-2.23892
TRINITY_DN85839_c0_g1	200.94	165.18	180.95	85.47	77.01	64.28	61.4	62.63	63.49	41.89	46.74	40.63	32.21	32.09	33.81	16.15	16.75	11.92	11.039	9.437	9.472	4.189	3.815	3.232	3.275	3.106	3.279	2.405	2.513	2.18	1.6	1.668	1.792	0.909	0.889	0.602	-1.39911	7.8126e-16	7.08182e-15	down	-1.622	9.6721e-22	2.4439e-20	down	-2.06201	1.9742e-27	7.45414e-26	down	-2.55253
TRINITY_DN14650_c0_g1	78.96	54.88	27.03	510.61	303.75	635.61	173.57	262.58	294.32	257.03	131.71	161.22	88.14	201.97	154.75	210.38	218.73	82.87	4.338	3.135	1.415	25.027	15.048	31.956	9.258	13.023	15.201	14.761	7.083	8.651	4.379	10.497	8.204	11.843	11.614	4.185	3.03851	3.94469e-11	2.67641e-10	up	2.0925	1.76331e-06	1.25905e-05	up	1.786	0.000319433	0.00175259	up	1.38979
TRINITY_DN29793_c0_g1	13.77	8.99	10.69	74.48	109.54	90.67	31.54	44.97	37.67	22.33	35.47	40.63	42.43	45.19	40.86	54.66	41.47	54.57	0.756	0.514	0.56	3.651	5.427	4.558	1.682	2.23	1.946	1.282	1.907	2.18	2.108	2.349	2.166	3.077	2.202	2.756	2.89513	6.5358e-15	5.64347e-14	up	1.68178	1.76549e-05	0.000107889	up	1.5321	0.000752067	0.00378199	up	1.84113
TRINITY_DN20080_c0_g1	140.33	133.98	144.24	53.72	51.15	40.34	23.52	16.66	17.21	21.46	19.21	16.65	0	0	0	0	0	0	7.71	7.655	7.55	2.633	2.534	2.028	1.254	0.826	0.889	1.233	1.033	0.894	0	0	0	0	0	0	-1.65118	1.16324e-18	1.21226e-17	down	-2.92154	1.45665e-31	5.62997e-30	down	-2.86274	1.196e-31	5.26272e-30	down	-9.63711
TRINITY_DN13_c0_g1	869.92	896.2	997.14	236.43	207.14	190.76	146.5	160.8	152.61	422.15	379.61	409.92	186.69	160.84	137.94	347.12	325.2	295.29	47.791	51.203	52.194	11.589	10.261	9.591	7.815	7.975	7.882	24.244	20.414	21.995	9.276	8.359	7.313	19.542	17.268	14.911	-2.24662	4.24462e-133	3.45766e-131	down	-2.6599	3.03067e-185	1.20866e-182	down	-1.17566	3.41382e-42	2.09927e-40	down	-2.58065
TRINITY_DN55483_c0_g2	33.46	34.5	30.46	1.2	2.94	2.45	3.92	2.61	1.34	0	1.29	0	6.17	0	1.27	0	5.18	1.21	1.838	1.971	1.594	0.059	0.146	0.123	0.209	0.129	0.069	0	0.07	0	0.307	0	0.067	0	0.275	0.061	-4.14056	3.92017e-09	2.24644e-08	down	-3.67556	1.37566e-08	1.30447e-07	down	-6.48773	2.5663e-07	2.37071e-06	down	-3.88533
TRINITY_DN11074_c1_g1	2118.01	2200.96	2081.83	314.11	337.84	267.85	789.82	809.22	708.93	631.06	773.27	561.99	412.53	455.39	410.03	332.47	323.8	273.26	116.359	125.748	108.97	15.396	16.737	13.467	42.129	40.133	36.614	36.241	41.583	30.154	20.498	23.668	21.738	18.717	17.193	13.799	-2.92488	3.25047e-185	4.10991e-183	down	-1.54744	6.87424e-79	8.07536e-77	down	-1.69493	2.32063e-41	1.37644e-39	down	-2.39892
TRINITY_DN3613_c1_g2	0	0.92	0	544.76	546.35	525.52	98.54	103.39	95.43	41.89	48.58	43.19	35.87	35.6	35.98	912.51	959.24	994.59	0	0.052	0	26.701	27.066	26.422	5.256	5.127	4.929	2.405	2.613	2.317	1.782	1.85	1.907	51.371	50.934	50.225	10.4313	1.00568e-18	1.05084e-17	up	8.03606	1.9809e-11	2.5271e-10	up	6.97162	1.31459e-08	1.42665e-07	up	6.57844
TRINITY_DN2007_c4_g1	24.66	20.19	14.93	55.91	37.82	38.26	47.03	54.4	56.03	41.54	45.44	71.19	51.88	61.97	59.3	50.15	46.06	78.22	1.355	1.153	0.781	2.741	1.874	1.924	2.509	2.698	2.894	2.386	2.444	3.82	2.578	3.221	3.144	2.823	2.446	3.95	1.00775	0.00801999	0.019435	up	1.30991	5.80323e-05	0.00032405	up	1.39929	0.000465818	0.00246247	up	1.45392
TRINITY_DN27_c0_g2	141.1	138.57	164.41	60.11	64.86	64.47	23.14	20.28	25.24	50.71	55.6	37.88	46.09	30.62	32.18	5.26	6.78	3.64	7.752	7.917	8.606	2.946	3.213	3.241	1.234	1.006	1.304	2.912	2.99	2.033	2.29	1.591	1.706	0.296	0.36	0.184	-1.35358	6.14271e-16	5.60089e-15	down	-2.7785	8.04551e-33	3.24583e-31	down	-1.60086	1.41264e-14	2.7318e-13	down	-2.09923
TRINITY_DN73635_c3_g1	101.71	100.03	115.39	3.2	4.31	2.26	2.43	1.2	0	3.46	1.11	3.48	0	0	0	0	0	0	5.588	5.715	6.04	0.157	0.214	0.114	0.129	0.06	0	0.199	0.06	0.187	0	0	0	0	0	0	-5.26045	4.19632e-24	5.45809e-23	down	-6.79569	2.40898e-15	4.20853e-14	down	-5.48849	4.60326e-21	1.30434e-19	down	-9.2369
TRINITY_DN48487_c0_g1	246.83	271.82	314.29	82.27	81.52	67.1	35.46	36.74	41.12	53.31	47.47	49.41	6.17	4.8	5.06	6.39	9.17	7.68	13.56	15.53	16.451	4.033	4.039	3.374	1.891	1.822	2.124	3.062	2.553	2.651	0.307	0.249	0.268	0.36	0.487	0.388	-1.97257	4.02041e-35	7.43329e-34	down	-2.95433	2.46064e-54	1.81043e-52	down	-2.46959	1.26448e-43	8.1625e-42	down	-5.77342
TRINITY_DN56764_c0_g1	69.59	63.69	59.71	23.16	29.98	23.56	3.73	0	3.63	0	0	3.66	7.33	10.88	0	29.11	29.31	34.16	3.823	3.639	3.125	1.135	1.485	1.185	0.199	0	0.188	0	0	0.196	0.364	0.566	0	1.639	1.556	1.725	-1.45786	1.20217e-07	5.9355e-07	down	-4.67201	8.16893e-15	1.3731e-13	down	-5.59454	3.34805e-12	5.35687e-11	down	-3.51902
TRINITY_DN115820_c0_g1	88.52	68.64	77.87	2.4	0	2.26	1.31	1.2	1.15	7.44	3.69	1.28	1.16	4.98	3.62	2.25	1.2	2.43	4.863	3.922	4.076	0.117	0	0.114	0.07	0.06	0.059	0.427	0.199	0.069	0.057	0.259	0.192	0.127	0.064	0.122	-6.00521	6.08312e-15	5.26077e-14	down	-6.37101	3.14222e-13	4.72148e-12	down	-4.28087	3.4087e-16	7.24878e-15	down	-4.63048
TRINITY_DN89202_c0_g1	143.58	91.77	138.39	382.61	396.05	351.54	235.53	274.82	311.91	269.32	292.42	275.78	383.4	409.1	331.93	492.51	554.49	531.76	7.888	5.243	7.244	18.753	19.62	17.675	12.563	13.63	16.109	15.467	15.725	14.797	19.051	21.262	17.597	27.726	29.443	26.853	1.47723	8.90482e-19	9.33109e-18	up	1.06754	1.5778e-07	1.31231e-06	up	1.17719	6.99636e-12	1.08369e-10	up	1.51811
TRINITY_DN10720_c0_g1	118.73	99.84	107.52	2	3.92	0	293.38	306.94	275.39	2.08	6.28	4.21	3.09	0	6.15	0	0	0	6.523	5.704	5.628	0.098	0.194	0	15.649	15.223	14.223	0.119	0.338	0.226	0.153	0	0.326	0	0	0	-5.8918	9.50591e-21	1.08966e-19	down	1.34639	8.76617e-26	2.69321e-24	up	-4.75913	3.98205e-24	1.3153e-22	down	-5.25381
TRINITY_DN6764_c1_g2	392.9	356.61	459.13	121.61	118.75	83.69	1159.35	1241.83	1167.14	82.56	65.95	61.3	51.49	37.07	47.55	10.89	14.75	11.52	21.585	20.374	24.032	5.961	5.883	4.208	61.84	61.589	60.279	4.741	3.546	3.289	2.559	1.927	2.521	0.613	0.783	0.582	-2.01646	1.09e-34	1.99099e-33	down	1.48924	1.83261e-98	2.85436e-96	up	-2.5077	3.46615e-47	2.4299e-45	down	-3.22156
TRINITY_DN50509_c0_g1	21.6	26.8	25.01	6.79	10.78	8.48	4.48	11.64	5.35	4.5	7.02	6.4	5.21	4.43	2.71	4.88	3.19	2.43	1.187	1.531	1.309	0.333	0.534	0.426	0.239	0.577	0.277	0.258	0.377	0.344	0.259	0.23	0.144	0.275	0.169	0.122	-1.63356	0.000441083	0.00138058	down	-1.90322	0.00106284	0.00457843	down	-2.11639	6.97818e-05	0.00043607	down	-2.7015
TRINITY_DN63461_c0_g1	271.87	218.59	318.73	97.25	88.58	111.4	568.29	624.13	621.91	686.62	794.51	786.53	1131.7	1188.38	1198.8	732.56	753.87	821.99	14.936	12.489	16.683	4.767	4.388	5.601	30.313	30.954	32.12	39.432	42.725	42.202	56.233	61.762	63.555	41.241	40.03	41.509	-1.56431	4.03928e-18	4.11298e-17	down	1.09326	2.34394e-20	5.48639e-19	up	1.49968	5.24726e-38	2.78965e-36	up	2.05289
TRINITY_DN2567_c2_g2	93.11	82.22	88.36	19.77	24.3	15.83	20.16	22.48	26.39	24.4	20.69	20.68	24.11	18.08	18.44	15.97	18.14	12.13	5.115	4.698	4.625	0.969	1.204	0.796	1.075	1.115	1.363	1.402	1.113	1.11	1.198	0.939	0.978	0.899	0.963	0.612	-2.25556	8.91883e-17	8.47181e-16	down	-2.02545	2.94792e-15	5.11864e-14	down	-1.98248	1.87978e-14	3.61428e-13	down	-2.20589
TRINITY_DN79326_c0_g1	28.49	29.73	58.7	184.12	164.41	137.41	156.58	142.73	231.21	30.98	170.69	174.4	222.94	93.88	250.93	252.64	105.08	179.68	1.565	1.699	3.073	9.024	8.145	6.909	8.352	7.079	11.941	1.779	9.179	9.358	11.078	4.879	13.303	14.223	5.579	9.073	1.93739	2.0727e-09	1.21535e-08	up	2.12247	1.863e-08	1.73868e-07	up	1.68495	0.0137087	0.0461411	up	2.22388
TRINITY_DN39427_c0_g2	60.99	38.73	60.52	26.56	20.18	18.66	11.01	16.26	21.04	7.62	13.3	27.45	6.75	16.05	9.22	8.08	17.75	10.71	3.351	2.213	3.168	1.302	1	0.938	0.587	0.806	1.086	0.437	0.715	1.473	0.335	0.834	0.489	0.455	0.942	0.541	-1.40574	3.05625e-05	0.000113177	down	-1.8164	2.97364e-06	2.05031e-05	down	-1.73932	0.000756581	0.00380288	down	-2.39572
TRINITY_DN7058_c0_g1	245.11	254.38	286.05	72.49	68.78	65.03	107.31	109.21	112.07	113.37	99.94	100.47	162.39	132.43	118.05	71.38	77.76	81.65	13.466	14.534	14.973	3.553	3.408	3.27	5.724	5.416	5.788	6.511	5.374	5.391	8.069	6.883	6.259	4.018	4.129	4.123	-2.05244	1.45604e-45	3.45518e-44	down	-1.33179	8.89312e-26	2.7282e-24	down	-1.31318	4.96884e-21	1.40667e-19	down	-1.00408
TRINITY_DN29486_c0_g1	161.94	154.72	177.32	26.96	39.98	29.41	14	11.44	18.74	21.64	24.01	24.52	10.41	10.51	7.77	10.14	18.74	13.95	8.897	8.84	9.281	1.321	1.98	1.478	0.747	0.568	0.968	1.243	1.291	1.316	0.517	0.546	0.412	0.571	0.995	0.704	-2.48518	1.04929e-31	1.76607e-30	down	-3.56094	2.82528e-40	1.47048e-38	down	-2.78718	3.07922e-37	1.60352e-35	down	-4.16232
TRINITY_DN16452_c0_g1	104.58	143.16	144.64	384.61	371.94	341.18	452.21	519.74	472.94	540.37	557.69	491.9	980.3	998.4	1103.52	1176.61	1245.56	1285.23	5.745	8.179	7.571	18.851	18.426	17.153	24.121	25.776	24.426	31.033	29.99	26.393	48.711	51.888	58.504	66.239	66.137	64.902	1.35823	2.95782e-19	3.16511e-18	up	1.80321	1.16945e-37	5.52623e-36	up	2.02839	6.08608e-39	3.32455e-37	up	2.90122
TRINITY_DN70608_c0_g1	40.53	57.63	58.9	353.65	313.74	329.3	130.83	129.68	110.73	196.28	160.9	215.94	198.07	191.08	183.14	398.4	389	419.79	2.227	3.293	3.083	17.334	15.543	16.556	6.978	6.432	5.719	11.272	8.652	11.586	9.842	9.931	9.709	22.429	20.655	21.198	2.5343	3.10142e-51	8.2664e-50	up	1.16214	2.25367e-07	1.83258e-06	up	1.87109	2.13877e-15	4.36991e-14	up	1.78324
TRINITY_DN29591_c0_g1	299.6	305.95	362.3	26.36	25.48	26.58	4.67	6.62	4.78	1.38	3.88	3.48	3.28	3.87	1.81	2.63	1.79	0.81	16.459	17.48	18.964	1.292	1.262	1.336	0.249	0.329	0.247	0.08	0.209	0.187	0.163	0.201	0.096	0.148	0.095	0.041	-3.7547	4.16679e-79	1.79129e-77	down	-5.90383	1.14541e-56	8.88692e-55	down	-6.90697	2.84759e-39	1.57856e-37	down	-6.81991
TRINITY_DN36520_c0_g2	23.13	15.6	31.07	94.45	121.5	141.37	0	0	0	7.96	7.94	4.03	4.05	0	3.8	0	3.59	0	1.271	0.891	1.626	4.63	6.019	7.108	0	0	0	0.457	0.427	0.216	0.201	0	0.201	0	0.191	0	2.23766	2.04633e-11	1.41771e-10	up	-7.04938	4.71695e-07	3.6584e-06	down	-1.78325	0.00246446	0.0107153	down	-3.1898
TRINITY_DN295_c1_g1	1473.89	1364.95	1502.87	194.7	189.5	178.69	266.88	325.61	304.45	412.63	455.17	427.67	241.46	233.32	212.42	337.73	355.5	327.02	80.972	77.984	78.665	9.543	9.388	8.984	14.236	16.149	15.724	23.697	24.477	22.947	11.998	12.126	11.262	19.013	18.877	16.514	-3.06737	0	0	down	-2.3493	2.17518e-273	1.60229e-270	down	-1.73325	8.90619e-201	4.49437e-198	down	-2.73455
TRINITY_DN69531_c0_g1	116.05	107.18	124.06	5.99	11.56	8.67	22.02	26.3	24.1	10.56	8.31	11.53	5.01	3.87	2.17	1.13	0.6	1.62	6.376	6.124	6.494	0.294	0.573	0.436	1.175	1.304	1.244	0.606	0.447	0.619	0.249	0.201	0.115	0.063	0.032	0.082	-3.80526	6.39671e-30	1.01679e-28	down	-2.34215	6.10099e-24	1.71995e-22	down	-3.47212	3.68127e-28	1.43778e-26	down	-5.05177
TRINITY_DN11247_c0_g2	44.55	31.57	38.13	13.18	5.1	9.61	18.1	18.87	12.05	16.79	17.92	21.59	17.55	16.05	16.81	10.33	13.76	12.33	2.447	1.804	1.996	0.646	0.252	0.483	0.966	0.936	0.622	0.964	0.964	1.159	0.872	0.834	0.891	0.582	0.731	0.623	-2.16121	2.53319e-06	1.07816e-05	down	-1.30374	0.000402633	0.00190035	down	-1.00167	0.00316987	0.0132994	down	-1.24461
TRINITY_DN3974_c1_g2	117.2	111.41	143.23	471.47	437.59	392.26	269.31	284.06	273.09	8.65	11.08	12.81	41.46	37.81	32.18	22.54	22.73	22.84	6.439	6.365	7.497	23.109	21.678	19.722	14.365	14.088	14.104	0.497	0.596	0.687	2.06	1.965	1.706	1.269	1.207	1.153	1.68822	3.15703e-40	6.60903e-39	up	1.08269	1.13839e-18	2.44774e-17	up	-3.47807	2.63049e-28	1.03565e-26	down	-1.81179
TRINITY_DN29654_c0_g2	13.19	22.39	21.38	73.09	83.29	65.41	46.84	48.58	44.94	57.46	50.43	38.8	74.25	75.07	80.81	63.49	44.46	55.38	0.725	1.279	1.119	3.582	4.126	3.289	2.499	2.409	2.321	3.3	2.712	2.082	3.689	3.901	4.284	3.574	2.361	2.797	1.85637	5.12498e-09	2.90537e-08	up	1.25784	0.000155337	0.000800174	up	1.39743	0.00026861	0.00149818	up	1.96686
TRINITY_DN60469_c0_g1	79.92	3.3	85.94	0	0	0	3.36	3.61	3.44	0	0	0	0	6.82	0	0	0	0	4.39	0.189	4.498	0	0	0	0.179	0.179	0.178	0	0	0	0	0.355	0	0	0	0	-8.3513	8.09129e-06	3.22924e-05	down	-4.12729	0.000373443	0.00177637	down	-8.21789	1.19317e-05	8.52915e-05	down	-4.63728
TRINITY_DN22699_c0_g2	33.08	28.45	44.99	8.39	9.99	3.02	0	3.21	2.49	0.87	0.74	3.29	2.51	1.66	2.35	3.76	1.6	0.81	1.817	1.625	2.355	0.411	0.495	0.152	0	0.159	0.128	0.05	0.04	0.177	0.125	0.086	0.125	0.211	0.085	0.041	-2.45361	3.70461e-06	1.54641e-05	down	-4.47813	1.54758e-08	1.45953e-07	down	-4.39001	1.72381e-08	1.84679e-07	down	-3.98731
TRINITY_DN43618_c0_g2	43.4	42.03	56.69	6.19	13.52	12.82	0	7.43	0	3.98	6.83	0	0	7.75	0	0	0	0	2.384	2.401	2.967	0.303	0.67	0.644	0	0.368	0	0.229	0.368	0	0	0.403	0	0	0	0	-2.22163	1.21809e-07	6.01096e-07	down	-4.44562	0.000241111	0.00119388	down	-3.6735	2.07102e-07	1.93596e-06	down	-4.21769
TRINITY_DN90221_c0_g2	60.23	63.14	0	0	0	0	0	0	0	0	0	0	0	0	0	0	0	0	3.309	3.607	0	0	0	0	0	0	0	0	0	0	0	0	0	0	0	0	-7.95906	0.00349303	0.0092352	down	-7.9077	0.00413273	0.0151412	down	-7.82267	0.00428678	0.0172513	down	-7.9073
TRINITY_DN77016_c0_g2	57.36	58	90.58	11.78	13.72	16.02	17.17	13.05	2.1	14.89	19.03	10.61	35.87	33.75	33.08	13.52	29.11	17.99	3.151	3.314	4.741	0.577	0.68	0.806	0.916	0.647	0.109	0.855	1.023	0.57	1.782	1.754	1.754	0.761	1.546	0.908	-2.40871	6.12331e-11	4.08552e-10	down	-2.74683	5.35584e-05	0.000301272	down	-2.17616	1.52889e-08	1.65048e-07	down	-1.06603
TRINITY_DN19438_c0_g1	31.93	35.06	37.32	11.18	10.97	5.47	4.11	6.62	6.69	10.04	14.04	6.95	7.33	4.8	6.15	3.94	4.98	9.7	1.754	2.003	1.953	0.548	0.544	0.275	0.219	0.329	0.346	0.577	0.755	0.373	0.364	0.249	0.326	0.222	0.265	0.49	-2.07058	2.12878e-06	9.13503e-06	down	-2.60641	2.77593e-08	2.52997e-07	down	-1.73569	3.60026e-05	0.000236121	down	-2.60361
TRINITY_DN14994_c0_g2	17.02	0	0	99.45	106.21	103.67	115.15	195.53	258.75	208.91	217.61	111.81	625.25	561.45	430.45	390.14	232.28	202.52	0.935	0	0	4.874	5.262	5.212	6.142	9.697	13.364	11.998	11.702	5.999	31.068	29.179	22.821	21.963	12.334	10.227	4.0568	0.00799741	0.0193866	up	4.98318	0.0006978	0.00313604	up	5.00085	0.000549898	0.00286104	up	6.48835
TRINITY_DN94169_c0_g2	0	0	0	43.73	31.75	32.23	21.28	44.97	20.46	49.33	27.15	68.44	49.37	21.03	19.89	18.22	30.9	26.68	0	0	0	2.144	1.573	1.621	1.135	2.23	1.057	2.833	1.46	3.672	2.453	1.093	1.054	1.026	1.641	1.347	7.48677	3.49585e-09	2.01316e-08	up	7.19674	4.36981e-07	3.40704e-06	up	8.04036	1.895e-09	2.27729e-08	up	7.2623
TRINITY_DN48069_c0_g1	166.34	269.06	270.32	757.63	746.82	573.03	87.53	78.69	105.56	44.66	62.62	25.8	23.91	16.42	18.8	13.9	34.09	16.57	9.138	15.372	14.149	37.135	36.998	28.81	4.669	3.903	5.452	2.565	3.368	1.384	1.188	0.853	0.997	0.783	1.81	0.837	1.43376	1.92598e-10	1.22998e-09	up	-1.44097	1.06037e-07	8.97872e-07	down	-2.38494	5.88617e-10	7.50785e-09	down	-3.6539
TRINITY_DN36907_c0_g1	84.51	78.37	100.26	5.19	4.51	5.28	5.23	5.42	6.31	27.17	18.1	15.19	0.96	1.11	7.59	0	0	0	4.643	4.478	5.248	0.254	0.223	0.265	0.279	0.269	0.326	1.561	0.974	0.815	0.048	0.058	0.403	0	0	0	-4.25216	6.14384e-23	7.65642e-22	down	-4.10983	2.45922e-22	6.40245e-21	down	-2.11235	2.87516e-11	4.21425e-10	down	-4.77313
TRINITY_DN108328_c0_g1	30.78	24.96	25.22	7.39	3.72	1.88	3.92	4.22	3.82	13.5	11.64	7.87	1.93	5.9	1.99	5.26	1.79	3.84	1.691	1.426	1.32	0.362	0.184	0.095	0.209	0.209	0.198	0.775	0.626	0.422	0.096	0.307	0.105	0.296	0.095	0.194	-2.76714	3.90946e-06	1.62682e-05	down	-2.82971	6.70667e-07	5.0863e-06	down	-1.23849	0.00535091	0.0208859	down	-3.09184
TRINITY_DN89673_c0_g1	30.21	21.66	26.83	13.78	3.53	6.79	13.06	13.05	14.53	7.27	9.24	14.82	18.32	12.91	9.04	8.45	5.18	5.05	1.66	1.237	1.404	0.675	0.175	0.341	0.697	0.647	0.751	0.417	0.497	0.795	0.91	0.671	0.479	0.476	0.275	0.255	-1.78502	0.00184012	0.00515144	down	-1.01815	0.00946038	0.0307471	down	-1.34153	0.00478817	0.0189784	down	-1.05818
TRINITY_DN10364_c0_g1	51.62	32.85	40.75	165.54	165	131.95	131.39	158.19	136.16	143.83	163.85	173.12	290.64	296.03	295.95	203.05	181.64	185.34	2.836	1.877	2.133	8.114	8.174	6.634	7.008	7.845	7.032	8.26	8.811	9.289	14.442	15.385	15.69	11.431	9.645	9.359	1.75454	5.74247e-14	4.70888e-13	up	1.67961	2.34589e-14	3.82309e-13	up	1.94301	2.47469e-20	6.74746e-19	up	2.73825
TRINITY_DN5903_c0_g3	64.05	72.86	66.57	15.18	18.22	23	8.21	10.04	6.12	26.48	39.16	22.51	10.22	9.41	5.24	5.64	1.79	7.68	3.519	4.163	3.485	0.744	0.903	1.156	0.438	0.498	0.316	1.521	2.106	1.208	0.508	0.489	0.278	0.317	0.095	0.388	-1.98907	7.82304e-11	5.16784e-10	down	-3.16446	1.82466e-16	3.45996e-15	down	-1.20617	5.76154e-05	0.000365173	down	-3.16489
TRINITY_DN62035_c0_g1	54.87	45.33	33.69	20.37	10.39	10.56	0	0	0	0	0	0	0	11.62	10.85	0	0	0	3.015	2.59	1.763	0.998	0.515	0.531	0	0	0	0	0	0	0	0.604	0.575	0	0	0	-1.84076	4.5987e-05	0.000166384	down	-8.00331	2.82312e-10	3.2098e-09	down	-7.91844	4.66413e-10	6.02649e-09	down	-2.60163
TRINITY_DN16055_c0_g1	70.36	44.78	56.69	262	257.3	276.9	119.07	139.92	129.28	127.74	116.93	112.73	181.29	169.5	197.78	236.86	222.71	220.71	3.865	2.559	2.967	12.842	12.747	13.922	6.351	6.939	6.677	7.336	6.288	6.049	9.008	8.809	10.486	13.334	11.826	11.145	2.08904	8.82166e-32	1.48778e-30	up	1.1	1.47333e-07	1.22852e-06	up	1.07278	2.24748e-06	1.79866e-05	up	1.60548
TRINITY_DN41601_c0_g1	338.03	290.35	313.89	90.26	110.13	63.71	156.4	135.71	144.58	64.73	65.21	64.23	108.77	109.01	130.71	145.95	119.83	146.33	18.57	16.589	16.43	4.424	5.456	3.203	8.342	6.73	7.467	3.718	3.507	3.446	5.405	5.665	6.93	8.216	6.363	7.389	-1.95967	2.14434e-21	2.52182e-20	down	-1.18014	1.03506e-19	2.34982e-18	down	-2.26843	6.09945e-53	4.85391e-51	down	-1.50282
TRINITY_DN21043_c0_g2	273.21	260.8	274.35	42.53	38.8	37.89	91.26	83.51	93.33	8.31	6.65	7.32	29.12	30.06	37.06	2.44	2.39	3.64	15.01	14.901	14.36	2.085	1.922	1.905	4.868	4.142	4.82	0.477	0.358	0.393	1.447	1.563	1.965	0.137	0.127	0.184	-2.8748	2.92239e-66	1.02274e-64	down	-1.66542	2.33729e-36	1.06124e-34	down	-5.18814	4.90216e-56	4.17827e-54	down	-3.14514
TRINITY_DN22225_c0_g1	68.64	61.48	59.91	23.76	16.07	21.68	25.2	25.9	15.49	26.65	32.51	31.66	31.44	23.61	22.96	20.66	19.74	21.02	3.771	3.513	3.136	1.165	0.796	1.09	1.344	1.284	0.8	1.531	1.748	1.699	1.562	1.227	1.217	1.163	1.048	1.061	-1.74036	4.18201e-09	2.38951e-08	down	-1.60078	3.72875e-07	2.93967e-06	down	-1.03771	4.84828e-05	0.000311293	down	-1.35999
TRINITY_DN11888_c0_g2	70.93	68.09	68.99	17.17	19.2	18.66	0	0	2.29	4.15	4.06	6.59	0.58	0.55	1.81	4.88	1	0.61	3.897	3.89	3.611	0.842	0.951	0.938	0	0	0.119	0.239	0.219	0.353	0.029	0.029	0.096	0.275	0.053	0.031	-2.04254	2.97903e-13	2.34583e-12	down	-6.77514	1.26929e-10	1.49387e-09	down	-3.78441	1.93051e-17	4.43138e-16	down	-5.7733
TRINITY_DN9103_c3_g1	3.82	8.63	13.52	185.11	141.1	113.66	62.71	30.11	34.81	23.54	53.76	35.68	134.81	87.61	96.18	337.54	278.34	357.13	0.21	0.493	0.707	9.073	6.99	5.715	3.345	1.493	1.798	1.352	2.891	1.915	6.699	4.553	5.099	19.002	14.78	18.034	3.90523	7.0398e-19	7.41176e-18	up	2.1918	0.000479752	0.00223187	up	2.0858	0.000543606	0.00283062	up	3.49071
TRINITY_DN102412_c0_g1	114.14	71.76	97.64	30.55	34.88	26.95	66.25	43.96	35.76	50.37	22.35	35.5	36.64	46.11	24.77	9.39	15.15	22.23	6.271	4.1	5.111	1.498	1.728	1.355	3.534	2.18	1.847	2.893	1.202	1.905	1.821	2.396	1.313	0.529	0.805	1.123	-1.73084	1.20196e-09	7.18891e-09	down	-1.02359	0.00313011	0.0118858	down	-1.36901	0.00059096	0.00304898	down	-1.4673
TRINITY_DN36734_c0_g1	7.07	13.03	29.45	85.87	66.24	61.07	83.24	86.92	78.98	67.33	63.73	53.25	93.54	91.12	75.75	52.41	53.24	92.77	0.389	0.745	1.542	4.209	3.281	3.071	4.44	4.311	4.079	3.867	3.427	2.857	4.648	4.735	4.016	2.95	2.827	4.685	2.01011	0.000154263	0.000517294	up	2.28604	5.18684e-06	3.4454e-05	up	1.93833	0.000323206	0.00177085	up	2.35302
TRINITY_DN19751_c0_g1	639.73	572.08	608.21	178.72	152.07	174.36	284.42	336.25	301.78	292.51	311.63	285.48	215.62	221.89	220.02	297.53	250.63	325.4	35.145	32.685	31.836	8.76	7.533	8.766	15.171	16.677	15.586	16.799	16.758	15.318	10.714	11.532	11.664	16.75	13.308	16.432	-1.97291	6.00533e-82	2.68744e-80	down	-1.05596	1.4543e-35	6.41706e-34	down	-1.02104	1.69803e-32	7.68451e-31	down	-1.54002
TRINITY_DN48768_c0_g1	35.56	45.88	45.79	3.59	1.18	0	3.92	2.61	4.02	7.79	3.88	6.59	2.51	1.29	2.53	3.57	2.39	1.21	1.954	2.621	2.397	0.176	0.058	0	0.209	0.129	0.207	0.447	0.209	0.353	0.125	0.067	0.134	0.201	0.127	0.061	-4.80533	4.0528e-10	2.52246e-09	down	-3.61419	2.60032e-11	3.27725e-10	down	-2.73916	5.42689e-09	6.15086e-08	down	-4.26601
TRINITY_DN89424_c0_g3	0	43.68	43.37	0	0	0	0	0	0	0	0	0	0	0	0	0	0	0	0	2.496	2.27	0	0	0	0	0	0	0	0	0	0	0	0	0	0	0	-7.42425	0.0101192	0.0238793	down	-7.37455	0.0121564	0.0380556	down	-7.29059	0.0127541	0.0434168	down	-7.37337
TRINITY_DN90973_c0_g1	73.03	4.22	158.56	20.17	8.03	4.34	2.24	6.83	0	0	0	0	0	9.22	6.51	3.94	0	2.22	4.012	0.241	8.299	0.989	0.398	0.218	0.119	0.339	0	0	0	0	0	0.479	0.345	0.222	0	0.112	-2.97449	0.0113251	0.026385	down	-4.76951	0.00108133	0.00465104	down	-8.68843	3.34883e-06	2.6034e-05	down	-3.89397
TRINITY_DN2711_c0_g1	1171.43	1167.84	1348.95	473.67	442.1	446.92	561.01	591.4	603.55	467.67	483.06	445.05	586.29	514.97	476.37	210.38	217.13	183.11	64.355	66.722	70.609	23.217	21.901	22.47	29.924	29.331	31.172	26.858	25.977	23.88	29.132	26.764	25.255	11.843	11.529	9.247	-1.558	7.33292e-124	5.37538e-122	down	-1.14309	1.84623e-73	1.97604e-71	down	-1.38874	2.07217e-81	2.75642e-79	down	-1.29835
TRINITY_DN48198_c0_g1	15.87	10.65	28.24	39.94	35.47	45.99	96.86	104.59	90.27	61.27	37.13	71.37	120.54	107.35	136.13	166.42	119.43	142.69	0.872	0.608	1.478	1.958	1.757	2.312	5.167	5.187	4.662	3.519	1.997	3.829	5.989	5.579	7.217	9.369	6.342	7.206	1.02764	0.0158863	0.0355499	up	2.34348	9.55017e-12	1.25359e-10	up	1.64752	0.000742156	0.00373746	up	2.66672
TRINITY_DN24590_c0_g1	6.12	6.06	4.03	82.67	110.13	95.57	28.37	42.36	12.43	21.64	24.38	17.93	48.99	61.05	55.68	108.76	131.59	140.06	0.336	0.346	0.211	4.052	5.456	4.805	1.513	2.101	0.642	1.243	1.311	0.962	2.434	3.173	2.952	6.123	6.987	7.073	4.05145	3.48642e-20	3.90706e-19	up	2.27072	0.00179045	0.00728571	up	2.00879	0.000447181	0.00237322	up	3.30284
TRINITY_DN27405_c0_g1	71.7	62.59	79.68	1290.41	1262.41	1151.14	242.81	272.01	238.09	396.53	405.85	393.81	494.88	449.31	401.71	2490.52	2554.72	2343.09	3.939	3.576	4.171	63.249	62.54	57.876	12.951	13.491	12.297	22.773	21.825	21.131	24.59	23.351	21.297	140.208	135.652	118.321	3.98359	5.30011e-253	1.04797e-250	up	1.73517	1.46147e-32	5.85457e-31	up	2.48958	2.30732e-79	2.96981e-77	up	2.5732
TRINITY_DN81941_c0_g1	43.4	48.09	5.24	7.39	9.99	5.09	5.41	0	2.68	0	0	2.74	2.7	2.58	5.24	2.44	4.79	0	2.384	2.747	0.275	0.362	0.495	0.256	0.289	0	0.138	0	0	0.147	0.134	0.134	0.278	0.137	0.254	0	-2.28012	0.016339	0.0364405	down	-3.66341	0.00501052	0.017875	down	-5.03524	0.00146641	0.00681829	down	-3.22036
TRINITY_DN5292_c0_g1	558.85	494.26	582.99	1854.54	1822.09	1591.84	1392.07	1446.99	1308.08	1243.25	1383.97	1216.76	2517.19	2551.42	2623.22	4900.27	5158.09	4875.96	30.702	28.239	30.516	90.9	90.266	80.033	74.254	71.764	67.559	71.399	74.424	65.287	125.078	132.602	139.072	275.868	273.887	246.226	1.56481	3.11643e-93	1.61352e-91	up	1.26941	3.62067e-81	4.40196e-79	up	1.24468	2.36359e-61	2.24308e-59	up	2.16315
TRINITY_DN68758_c0_g1	0	41.66	41.35	0	0	0	0	0	0	0	0	0	0	0	0	0	0	0	0	2.38	2.165	0	0	0	0	0	0	0	0	0	0	0	0	0	0	0	-7.35638	0.011675	0.0270894	down	-7.30668	0.0140589	0.0430304	down	-7.22272	0.0147658	0.0491271	down	-7.3055
TRINITY_DN20249_c0_g3	45.5	35.24	35.1	0	0	0	2.8	5.62	8.22	5.54	0	2.74	0	2.77	5.42	0	0	0	2.5	2.013	1.837	0	0	0	0.149	0.279	0.425	0.318	0	0.147	0	0.144	0.288	0	0	0	-7.84026	3.76441e-10	2.34955e-09	down	-2.84823	1.99533e-08	1.85307e-07	down	-3.66379	1.84131e-06	1.49468e-05	down	-3.92166
TRINITY_DN3512_c0_g2	755.2	686.61	797.03	256.2	324.71	226.95	144.64	152.17	151.08	145.04	170.32	155	264.41	239.22	234.48	244.19	255.81	221.72	41.489	39.228	41.719	12.558	16.086	11.41	7.715	7.547	7.803	8.33	9.159	8.317	13.138	12.433	12.431	13.747	13.583	11.196	-1.59243	1.91856e-30	3.1052e-29	down	-2.39408	2.09521e-151	6.10175e-149	down	-2.24064	7.32513e-132	2.01628e-129	down	-1.67501
TRINITY_DN95225_c0_g1	42.25	42.76	53.66	19.17	25.67	17.34	16.24	11.84	6.88	11.6	11.45	13.72	9.26	4.61	0	8.45	2.19	17.38	2.321	2.443	2.809	0.94	1.272	0.872	0.866	0.587	0.356	0.666	0.616	0.736	0.46	0.24	0	0.476	0.116	0.878	-1.2854	6.65472e-05	0.000235317	down	-2.05786	4.54303e-07	3.53195e-06	down	-1.89612	1.01577e-07	9.89421e-07	down	-3.39935
TRINITY_DN22089_c0_g1	439.17	345.23	406.28	175.53	174.41	152.3	130.27	173.25	161.79	151.45	156.28	123.16	77.92	93.14	98.71	57.1	65.2	63.67	24.127	19.724	21.266	8.604	8.64	7.657	6.949	8.592	8.356	8.698	8.404	6.608	3.872	4.841	5.233	3.215	3.462	3.215	-1.36754	1.00303e-26	1.43364e-25	down	-1.43047	7.00993e-24	1.97176e-22	down	-1.45451	3.16245e-21	9.04956e-20	down	-2.20855
TRINITY_DN9174_c0_g1	626.53	574.1	634.64	23.76	34.29	19.6	123.92	180.07	126.41	118.39	142.06	163.6	225.84	239.04	233.94	17.66	11.76	19.6	34.42	32.8	33.219	1.165	1.699	0.986	6.61	8.931	6.529	6.799	7.639	8.778	11.222	12.423	12.402	0.994	0.625	0.99	-4.67966	2.95363e-146	2.72216e-144	down	-2.17084	3.74993e-57	2.92761e-55	down	-2.10473	3.45767e-83	4.76903e-81	down	-1.46485
TRINITY_DN13996_c0_g1	939.32	797.83	858.96	340.67	340.98	313.66	373.26	415.35	351.31	246.99	199.87	290.42	140.79	213.4	175.54	106.5	95.51	100.85	51.604	45.583	44.961	16.698	16.892	15.77	19.91	20.599	18.144	14.184	10.748	15.583	6.996	11.091	9.307	5.996	5.071	5.093	-1.5055	6.70443e-64	2.24833e-62	down	-1.26305	8.53776e-42	4.65658e-40	down	-1.80445	4.67497e-32	2.08379e-30	down	-2.36182
TRINITY_DN30471_c0_g1	120.83	106.63	122.45	22.17	23.32	25.45	22.96	23.89	16.26	19.9	29.37	26.53	15.43	18.26	12.11	30.81	35.09	39.41	6.638	6.092	6.409	1.086	1.155	1.279	1.224	1.185	0.84	1.143	1.579	1.424	0.767	0.949	0.642	1.734	1.863	1.99	-2.44388	2.99851e-25	4.06682e-24	down	-2.54701	8.14155e-24	2.2839e-22	down	-2.19336	1.04807e-20	2.92025e-19	down	-3.03167
TRINITY_DN83890_c0_g1	43.02	20.74	54.87	6.79	19.6	16.59	2.43	9.64	8.8	11.42	13.49	18.67	0	0	0	2.25	0	0	2.363	1.185	2.872	0.333	0.971	0.834	0.129	0.478	0.454	0.656	0.725	1.002	0	0	0	0.127	0	0	-1.53855	0.0093036	0.0221675	down	-2.57317	0.000194897	0.000983564	down	-1.44774	0.00468561	0.0186416	down	-7.809
TRINITY_DN1484_c2_g1	0	4.59	9.08	204.48	179.9	199.05	48.15	53.4	9.18	46.56	49.88	13.72	41.85	37.07	17.72	199.29	281.33	182.91	0	0.262	0.475	10.023	8.912	10.008	2.568	2.648	0.474	2.674	2.682	0.736	2.08	1.927	0.939	11.22	14.938	9.237	5.25959	3.27372e-33	5.73603e-32	up	2.91326	0.0154399	0.0465605	up	3.02101	0.00542591	0.0211375	up	2.72281
TRINITY_DN15449_c0_g1	70.17	49.55	75.65	269.58	283.95	250.7	4.11	9.03	9.18	14.37	17.55	19.03	22.18	17.52	16.27	275.18	267.18	309.43	3.855	2.831	3.96	13.214	14.067	12.604	0.219	0.448	0.474	0.825	0.944	1.021	1.102	0.911	0.863	15.492	14.187	15.626	1.91787	5.20556e-31	8.56462e-30	up	-3.22694	1.31802e-13	2.04119e-12	down	-1.92835	4.35567e-09	4.99821e-08	down	-1.87676
TRINITY_DN3156_c1_g1	27.15	27.53	31.87	87.27	72.9	94.25	70.73	69.86	85.87	65.77	73.34	50.14	122.47	93.51	73.58	149.14	172.07	148.55	1.492	1.573	1.668	4.277	3.611	4.739	3.773	3.465	4.435	3.777	3.944	2.69	6.085	4.86	3.901	8.396	9.137	7.502	1.42407	2.45563e-08	1.30122e-07	up	1.31154	3.70488e-07	2.92306e-06	up	1.13286	0.000120129	0.000717679	up	1.6596
TRINITY_DN69488_c0_g1	36.52	39.83	34.9	21.17	9.41	25.26	1.12	3.41	2.1	9.87	4.43	6.77	6.36	6.64	5.24	0.94	0	1.01	2.006	2.275	1.827	1.038	0.466	1.27	0.06	0.169	0.109	0.567	0.238	0.363	0.316	0.345	0.278	0.053	0	0.051	-1.15161	0.0120766	0.0279202	down	-4.30174	4.55558e-10	5.07361e-09	down	-2.40169	6.49815e-07	5.65378e-06	down	-2.71355
TRINITY_DN9450_c0_g1	65.77	61.85	73.23	442.92	461.3	450.69	18.1	13.85	8.8	21.64	27.34	24.7	21.79	29.14	30.73	382.25	372.05	420.8	3.613	3.534	3.833	21.709	22.853	22.66	0.966	0.687	0.454	1.243	1.47	1.326	1.083	1.515	1.629	21.519	19.755	21.249	2.63089	3.36967e-91	1.70619e-89	up	-2.36388	3.89767e-12	5.30648e-11	down	-1.4304	3.87377e-08	3.98065e-07	down	-1.36187
TRINITY_DN40777_c0_g2	41.87	0	43.37	0	0	0	0	0	0	0	0	0	0	0	0	0	0	0	2.3	0	2.27	0	0	0	0	0	0	0	0	0	0	0	0	0	0	0	-7.35874	0.0113525	0.0264339	down	-7.31049	0.0136628	0.0420232	down	-7.22531	0.0143805	0.0480162	down	-7.30854
TRINITY_DN10782_c0_g1	43.78	36.34	39.34	175.13	133.45	147.78	212.95	217.61	231.59	228.47	165.88	178.42	276.95	233.14	185.31	131.11	161.7	165.93	2.405	2.076	2.059	8.584	6.611	7.43	11.359	10.792	11.961	13.121	8.921	9.574	13.761	12.117	9.824	7.381	8.586	8.379	1.81417	9.54744e-17	9.05342e-16	up	2.40489	1.4152e-40	7.43372e-39	up	2.28277	1.67948e-19	4.35337e-18	up	2.46881
TRINITY_DN39595_c0_g1	61.95	79.84	52.65	44.13	44.09	19.04	0	3.61	0	0	0	0	0	0	0	0	0	0	3.403	4.561	2.756	2.163	2.184	0.957	0	0.179	0	0	0	0	0	0	0	0	0	0	-1.00259	0.0199392	0.043361	down	-5.70023	7.87831e-11	9.46622e-10	down	-8.46264	1.14146e-11	1.73054e-10	down	-8.54633
TRINITY_DN23098_c0_g1	37.28	40.56	40.35	115.22	134.63	107.63	117.95	120.05	112.07	151.45	123.4	164.88	180.13	161.39	157.47	145.57	163.5	158.86	2.048	2.317	2.112	5.648	6.669	5.411	6.292	5.954	5.788	8.698	6.636	8.847	8.951	8.388	8.348	8.195	8.681	8.022	1.47736	1.36375e-11	9.56646e-11	up	1.49473	1.40408e-13	2.17018e-12	up	1.90748	2.00799e-16	4.34124e-15	up	2.00366
TRINITY_DN11806_c0_g1	10.71	21.47	16.14	119.42	104.65	95.19	46.28	37.34	27.54	40.5	36.58	34.95	98.74	89.82	91.84	122.66	116.24	124.7	0.588	1.227	0.845	5.853	5.184	4.786	2.469	1.852	1.422	2.326	1.967	1.875	4.907	4.668	4.869	6.905	6.172	6.297	2.60556	8.00616e-17	7.62118e-16	up	1.13512	0.010526	0.0336909	up	1.23199	0.00156945	0.00724339	up	2.4744
TRINITY_DN27403_c0_g1	126.76	169.77	184.98	50.72	60.75	58.25	41.99	35.93	58.52	52.1	44.52	37.88	20.83	48.51	20.07	27.99	18.74	16.37	6.964	9.7	9.683	2.486	3.01	2.928	2.24	1.782	3.022	2.992	2.394	2.033	1.035	2.521	1.064	1.576	0.995	0.827	-1.6251	8.92999e-13	6.81214e-12	down	-1.88547	3.2907e-11	4.10521e-10	down	-1.82088	1.2255e-12	2.03293e-11	down	-2.49298
TRINITY_DN27704_c0_g1	54.11	58.73	81.3	35.94	31.16	22.81	29.49	31.32	27.73	13.85	18.1	22.69	9.06	7.75	5.06	4.7	1.2	7.07	2.973	3.356	4.255	1.762	1.544	1.147	1.573	1.553	1.432	0.795	0.974	1.218	0.45	0.403	0.268	0.264	0.064	0.357	-1.2283	5.74772e-05	0.000205073	down	-1.21027	1.85993e-05	0.000113273	down	-1.80627	1.0668e-07	1.03638e-06	down	-3.21068
TRINITY_DN1894_c2_g2	84.12	57.63	78.07	281.76	291.99	239.2	21.46	34.93	31.17	24.58	32.88	28	24.49	32.83	40.32	18.22	15.15	27.89	4.622	3.293	4.086	13.811	14.465	12.026	1.145	1.732	1.61	1.411	1.768	1.502	1.217	1.706	2.137	1.026	0.805	1.408	1.76411	8.94921e-24	1.15053e-22	up	-1.41315	2.48982e-06	1.73525e-05	down	-1.34287	1.39299e-06	1.15373e-05	down	-1.24487
TRINITY_DN78295_c0_g2	32.88	25.33	27.43	0	2.16	0	1.12	1.2	0	6.75	10.16	3.48	2.31	0	2.17	7.33	3.19	2.22	1.807	1.447	1.436	0	0.107	0	0.06	0.06	0	0.388	0.546	0.187	0.115	0	0.115	0.412	0.169	0.112	-5.53259	1.16771e-06	5.18003e-06	down	-5.48358	1.05748e-06	7.77775e-06	down	-2.0758	0.000208524	0.00118764	down	-4.482
TRINITY_DN1968_c0_g1	276.27	256.4	263.05	3624.2	3633.98	3287.73	1206	1319.92	1217.82	1414.95	1475.78	1388.59	2742.45	2421.39	2321.49	4244.35	4134.05	3968.27	15.178	14.649	13.769	177.639	180.027	165.298	64.329	65.462	62.897	81.26	79.361	74.507	136.271	125.844	123.076	238.942	219.512	200.389	3.60598	0	0	up	2.16137	8.80256e-213	4.14402e-210	up	2.43998	9.78384e-229	7.06927e-226	up	3.16048
TRINITY_DN42560_c0_g1	66.34	48.82	61.12	6.79	6.07	3.39	13.81	18.47	12.81	10.04	11.82	12.81	10.03	17.34	12.66	3.38	1.6	5.05	3.645	2.789	3.199	0.333	0.301	0.171	0.737	0.916	0.662	0.577	0.636	0.687	0.498	0.901	0.671	0.19	0.085	0.255	-3.58169	7.81236e-15	6.71355e-14	down	-2.04095	5.30899e-10	5.87508e-09	down	-2.31854	4.34083e-11	6.2431e-10	down	-2.20636
TRINITY_DN13333_c0_g1	171.5	225.38	181.56	443.52	493.44	494.99	33.59	33.93	10.52	47.42	13.85	35.87	52.07	43.71	73.76	48.46	72.38	106.11	9.422	12.877	9.503	21.739	24.445	24.887	1.792	1.683	0.543	2.724	0.745	1.925	2.587	2.272	3.911	2.728	3.843	5.358	1.17971	6.99911e-14	5.70913e-13	up	-2.95293	5.95435e-12	7.95773e-11	down	-2.55884	1.75257e-08	1.8757e-07	down	-1.84048
TRINITY_DN31913_c0_g1	186.6	167.38	171.67	46.53	51.54	38.45	49.08	62.23	39.59	68.71	72.6	92.05	51.88	47.4	77.38	45.08	56.23	49.72	10.251	9.563	8.986	2.281	2.553	1.933	2.618	3.086	2.045	3.946	3.904	4.939	2.578	2.464	4.102	2.538	2.986	2.511	-2.06511	1.45732e-27	2.14697e-26	down	-1.87673	5.42528e-21	1.3146e-19	down	-1.15947	6.87343e-12	1.06517e-10	down	-1.64738
TRINITY_DN3766_c1_g1	113.76	55.79	110.35	0	6.47	6.6	36.02	40.35	37.67	24.4	9.61	33.31	44.94	56.81	24.23	29.49	53.63	47.7	6.25	3.188	5.776	0	0.32	0.332	1.921	2.001	1.946	1.402	0.517	1.787	2.233	2.952	1.284	1.66	2.848	2.409	-4.53414	9.00845e-10	5.45501e-09	down	-1.3618	8.0184e-05	0.000436457	down	-2.03875	0.000120482	0.000719655	down	-1.22136
TRINITY_DN15353_c0_g2	138.8	133.98	130.52	70.29	72.9	76.34	22.4	26.3	24.48	36.52	35.28	34.59	30.09	30.99	27.3	39.63	47.05	47.29	7.626	7.655	6.832	3.445	3.611	3.838	1.195	1.304	1.264	2.097	1.897	1.856	1.495	1.61	1.447	2.231	2.499	2.388	-1.00723	1.43391e-09	8.52109e-09	down	-2.56388	8.54523e-29	2.98906e-27	down	-1.90641	1.16608e-20	3.24057e-19	down	-2.27288
TRINITY_DN5635_c0_g1	1596.25	1610.34	1809.7	592.49	580.84	519.49	417.49	455.5	412.12	478.57	506.52	524.29	720.52	552.04	572.01	378.68	364.08	342.38	87.694	92.004	94.726	29.041	28.775	26.119	22.269	22.591	21.285	27.484	27.239	28.131	35.802	28.691	30.326	21.318	19.332	17.289	-1.69039	6.73863e-158	6.88683e-156	down	-2.03802	8.31102e-235	4.60511e-232	down	-1.72055	3.72402e-184	1.67935e-181	down	-1.51678
TRINITY_DN25629_c0_g1	129.82	74.15	131.93	512.21	557.13	480.1	261.1	358.74	325.87	213.58	285.4	236.98	459.97	349.52	279.14	1000.23	1006.5	966.5	7.132	4.236	6.906	25.106	27.6	24.138	13.927	17.792	16.83	12.266	15.348	12.716	22.856	18.165	14.799	56.309	53.444	48.806	2.08868	7.50948e-24	9.68615e-23	up	1.42301	3.21243e-09	3.26844e-08	up	1.14677	2.11957e-06	1.70359e-05	up	1.62487
TRINITY_DN16989_c0_g1	13.57	15.78	9.88	67.9	58.4	35.44	27.81	130.08	21.61	46.21	125.43	54.17	132.49	37.81	49.54	27.99	40.48	78.02	0.746	0.902	0.517	3.328	2.893	1.782	1.483	6.452	1.116	2.654	6.745	2.906	6.584	1.965	2.626	1.576	2.149	3.94	1.87555	2.5125e-05	9.41345e-05	up	2.0584	0.0114514	0.0361577	up	2.48342	7.20483e-06	5.32874e-05	up	2.3618
TRINITY_DN2379_c1_g2	2035.42	1875.18	2030.59	1089.32	1085.45	1050.67	861.86	808.21	853.12	444.13	425.06	504.71	646.46	684.84	508.37	542.1	549.7	645.34	111.821	107.135	106.288	53.393	53.773	52.825	45.972	40.083	44.061	25.506	22.858	27.081	32.122	35.592	26.952	30.518	29.189	32.589	-1.00434	5.67703e-118	3.93635e-116	down	-1.30794	2.4375e-101	4.01629e-99	down	-2.10122	1.60924e-198	7.93193e-196	down	-1.76655
TRINITY_DN15079_c1_g1	58.7	45.15	44.78	1.2	3.72	4.15	2.61	2.61	4.02	10.73	10.71	18.85	4.05	4.06	2.71	4.88	4.98	6.27	3.225	2.58	2.344	0.059	0.184	0.208	0.139	0.129	0.207	0.616	0.576	1.011	0.201	0.211	0.144	0.275	0.265	0.316	-4.17227	1.97415e-12	1.47274e-11	down	-3.97228	9.68715e-13	1.39403e-11	down	-1.85427	1.77243e-06	1.44312e-05	down	-3.83448
TRINITY_DN17570_c0_g1	133.64	134.72	180.75	2.8	1.37	3.02	1.49	6.22	7.84	7.79	12.38	15.55	18.51	4.61	12.11	4.32	5.78	1.41	7.342	7.697	9.461	0.137	0.068	0.152	0.08	0.309	0.405	0.447	0.666	0.835	0.92	0.24	0.642	0.243	0.307	0.071	-6.12506	2.10693e-25	2.87514e-24	down	-4.9791	4.11655e-28	1.39399e-26	down	-3.63147	3.93265e-29	1.59169e-27	down	-3.71552
TRINITY_DN52883_c0_g1	392.13	375.33	404.46	41.74	46.64	20.55	85.66	48.18	62.73	16.96	29.74	19.21	45.13	52.57	54.06	18.97	18.34	12.73	21.543	21.444	21.171	2.046	2.311	1.033	4.569	2.389	3.24	0.974	1.599	1.031	2.242	2.732	2.866	1.068	0.974	0.643	-3.53724	1.52643e-51	4.10296e-50	down	-2.63802	6.24557e-31	2.34024e-29	down	-4.1391	1.02517e-91	1.63369e-89	down	-3.01737
TRINITY_DN18117_c0_g1	62.9	54.33	63.34	25.56	20.18	21.87	18.1	22.89	23.52	16.62	23.65	18.85	14.85	18.44	21.88	8.08	14.16	12.13	3.456	3.104	3.316	1.253	1	1.099	0.966	1.135	1.215	0.954	1.272	1.011	0.738	0.959	1.16	0.455	0.752	0.612	-1.52686	3.03274e-08	1.59309e-07	down	-1.54331	3.85376e-08	3.45398e-07	down	-1.57451	6.4772e-08	6.46385e-07	down	-1.77913
TRINITY_DN82494_c0_g1	79.73	59.83	88.56	4.79	4.9	3.39	5.23	8.83	8.8	17.48	21.06	26.35	5.21	10.51	10.3	6.39	3.19	9.9	4.38	3.418	4.635	0.235	0.243	0.171	0.279	0.438	0.454	1.004	1.132	1.414	0.259	0.546	0.546	0.36	0.169	0.5	-4.25714	1.39796e-18	1.45073e-17	down	-3.38651	6.5809e-17	1.27926e-15	down	-1.82593	2.07316e-09	2.47735e-08	down	-3.20249
TRINITY_DN10720_c0_g3	538.2	542.9	665.3	17.37	9.6	7.92	227.32	343.88	297.38	1.73	12.01	13.91	10.22	3.5	1.63	0	0	0	29.568	31.018	34.824	0.852	0.476	0.398	12.125	17.055	15.359	0.099	0.646	0.746	0.508	0.182	0.086	0	0	0	-5.76155	2.82995e-100	1.5833e-98	down	-1.08413	1.08214e-12	1.54941e-11	down	-5.95175	1.53093e-84	2.16799e-82	down	-6.84106
TRINITY_DN1413_c1_g2	53.72	50.66	55.88	6.79	6.27	5.28	21.09	10.64	11.67	11.6	17.73	13.91	3.28	3.32	0.54	3.01	2.59	2.02	2.952	2.894	2.925	0.333	0.311	0.265	1.125	0.528	0.602	0.666	0.954	0.746	0.163	0.173	0.029	0.169	0.138	0.102	-3.28414	6.78669e-15	5.85631e-14	down	-1.93926	1.63007e-07	1.35273e-06	down	-1.86195	8.1406e-09	9.03652e-08	down	-4.59721
TRINITY_DN62873_c0_g1	5573.79	6067.5	6512.38	909.6	696.66	669.35	866.15	832.3	908.58	685.93	721.73	765.66	2138.42	1529.6	1406.16	488.75	501.05	501.24	306.211	346.656	340.879	44.584	34.512	33.653	46.201	41.278	46.926	39.392	38.811	41.083	106.257	79.496	74.549	27.515	26.605	25.311	-3.12077	1.83284e-156	1.85325e-154	down	-2.87215	0	0	down	-3.05125	0	0	down	-1.91747
TRINITY_DN91577_c0_g1	14.34	8.63	14.32	26.76	29.79	30.72	26.5	40.35	35.19	85.68	57.82	58.74	105.49	122.84	65.26	37	63.6	35.98	0.788	0.493	0.75	1.312	1.476	1.545	1.414	2.001	1.817	4.92	3.109	3.152	5.242	6.384	3.46	2.083	3.377	1.817	1.13082	0.00436918	0.0112851	up	1.37391	0.000735595	0.00328703	up	2.4787	1.06879e-09	1.32265e-08	up	2.9108
TRINITY_DN26670_c2_g1	115.1	117.65	147.26	15.98	19.6	20.73	21.09	40.15	33.08	1.04	0.92	2.01	5.01	0.92	0.9	1.88	3.59	2.83	6.323	6.722	7.708	0.783	0.971	1.042	1.125	1.991	1.709	0.06	0.05	0.108	0.249	0.048	0.048	0.106	0.191	0.143	-2.85669	4.34226e-27	6.27504e-26	down	-2.09094	4.04091e-15	6.9599e-14	down	-6.55668	2.99619e-18	7.21902e-17	down	-5.83426
TRINITY_DN108093_c0_g2	22.75	70.84	23.4	0	0	0	0	0	0	0	0	0	0	0	0	0	0	0	1.25	4.048	1.225	0	0	0	0	0	0	0	0	0	0	0	0	0	0	0	-7.87786	1.20695e-07	5.95863e-07	down	-7.82697	1.6791e-07	1.39121e-06	down	-7.74259	2.35732e-07	2.18655e-06	down	-7.82637
TRINITY_DN104313_c0_g1	28.11	29.18	27.03	7.59	3.53	7.35	3.36	0	0.57	1.73	2.96	2.01	0.58	0	0	0	0	0	1.544	1.667	1.415	0.372	0.175	0.37	0.179	0	0.03	0.099	0.159	0.108	0.029	0	0	0	0	0	-2.27003	4.09807e-06	1.70042e-05	down	-4.46149	3.78058e-07	2.97828e-06	down	-3.57716	1.43402e-07	1.36641e-06	down	-6.36281
TRINITY_DN26840_c0_g1	324.83	284.11	398.61	104.84	117.19	108.38	18.66	13.45	17.79	37.73	25.12	15.74	3.28	0	0	0	1.6	0	17.846	16.232	20.865	5.139	5.805	5.449	0.995	0.667	0.919	2.167	1.351	0.844	0.163	0	0	0	0.085	0	-1.72897	2.35737e-29	3.67699e-28	down	-4.4006	4.19367e-63	3.74577e-61	down	-3.64825	3.00041e-31	1.30313e-29	down	-8.46081
TRINITY_DN4629_c0_g1	62.71	48.82	52.45	367.23	361.16	338.54	160.32	162.41	151.84	117.18	117.12	122.79	218.32	172.46	191.09	657.24	653.38	617.86	3.445	2.789	2.745	18	17.892	17.021	8.551	8.055	7.842	6.729	6.298	6.589	10.848	8.963	10.131	37	34.694	31.2	2.57856	3.88012e-67	1.38113e-65	up	1.4578	6.0856e-16	1.11122e-14	up	1.13343	2.95879e-09	3.47106e-08	up	1.75124
TRINITY_DN53248_c0_g1	19.69	18.54	18.56	0	6.27	5.09	1.49	0	0	0	0	0	0	0	0	0	0	0	1.082	1.059	0.971	0	0.311	0.256	0.08	0	0	0	0	0	0	0	0	0	0	0	-2.51568	0.00791528	0.0192106	down	-5.82855	1.64886e-05	0.000101147	down	-6.70567	2.87726e-06	2.2628e-05	down	-6.78922
TRINITY_DN80022_c0_g1	127.14	132.15	186.6	33.55	17.44	0	0	0	0	19.56	0	0	20.06	0	17.9	0	0	18.8	6.985	7.55	9.767	1.644	0.864	0	0	0	0	1.123	0	0	0.997	0	0.949	0	0	0.949	-3.2597	0.00246519	0.00671869	down	-9.72616	8.22237e-16	1.48923e-14	down	-4.39999	0.0042878	0.0172543	down	-3.61939
TRINITY_DN21164_c0_g1	25.43	20.56	24.01	7.39	4.31	3.02	8.21	8.03	10.14	5.71	7.57	6.77	4.44	1.29	0	0	0	1.01	1.397	1.174	1.257	0.362	0.214	0.152	0.438	0.398	0.523	0.328	0.407	0.363	0.22	0.067	0	0	0	0.051	-2.44647	2.13791e-05	8.07902e-05	down	-1.50147	0.00101217	0.00438459	down	-1.72669	0.000425605	0.00227085	down	-3.89189
TRINITY_DN37074_c0_g1	11.47	19.45	14.12	39.14	51.54	72.95	67.19	42.76	52.4	89.31	84.79	21.78	71.16	51.64	28.75	58.04	32.1	114.6	0.63	1.112	0.739	1.918	2.553	3.668	3.584	2.121	2.706	5.129	4.56	1.168	3.536	2.684	1.524	3.268	1.705	5.787	1.7744	8.19429e-05	0.000285963	up	1.80941	1.30974e-05	8.17531e-05	up	2.17144	0.00116863	0.00557099	up	1.69904
TRINITY_DN13170_c0_g1	83.74	105.9	102.68	30.35	35.86	28.09	15.12	19.67	14.73	29.94	32.14	28.73	34.71	30.25	24.41	25.73	27.71	19	4.601	6.05	5.375	1.488	1.777	1.412	0.806	0.976	0.761	1.72	1.728	1.542	1.725	1.572	1.294	1.449	1.472	0.959	-1.76468	2.29006e-12	1.70137e-11	down	-2.62752	1.04148e-18	2.24166e-17	down	-1.67717	1.27611e-11	1.92823e-10	down	-1.79531
TRINITY_DN20091_c0_g1	42.64	43.31	45.99	148.37	158.73	138.36	12.69	18.07	17.4	9.17	2.4	2.56	11.57	4.98	9.76	11.27	20.54	7.07	2.342	2.475	2.407	7.272	7.864	6.956	0.677	0.896	0.899	0.527	0.129	0.137	0.575	0.259	0.518	0.634	1.09	0.357	1.63025	3.91752e-18	3.99205e-17	up	-1.53469	1.99977e-06	1.4161e-05	down	-3.21403	4.57964e-08	4.65982e-07	down	-2.36292
TRINITY_DN23229_c0_g1	33.08	38.73	38.53	9.59	10.78	3.96	1.87	1.61	2.29	1.21	0.92	2.38	0	0	0	0	0.8	0	1.817	2.213	2.017	0.47	0.534	0.199	0.1	0.08	0.119	0.07	0.05	0.128	0	0	0	0	0.042	0	-2.27679	8.37542e-07	3.77469e-06	down	-4.28414	3.69903e-10	4.15738e-09	down	-4.7854	3.62767e-09	4.20609e-08	down	-7.72528
TRINITY_DN13016_c0_g1	69.21	54.33	49.63	373.62	395.46	390.37	6.16	2.01	10.33	2.42	3.14	4.39	14.27	7.93	6.33	14.65	1.79	3.84	3.802	3.104	2.598	18.313	19.591	19.627	0.329	0.1	0.533	0.139	0.169	0.236	0.709	0.412	0.335	0.825	0.095	0.194	2.62052	1.39758e-62	4.56726e-61	up	-3.3357	1.00968e-09	1.08381e-08	down	-4.25811	2.32053e-13	4.11917e-12	down	-2.70808
TRINITY_DN20205_c0_g1	35.37	37.99	40.55	141.38	164.81	147.21	10.08	7.83	16.26	3.12	12.93	3.29	0	1.48	0	8.45	5.78	16.78	1.943	2.171	2.122	6.93	8.165	7.402	0.538	0.388	0.84	0.179	0.695	0.177	0	0.077	0	0.476	0.307	0.847	1.86816	4.2045e-20	4.69205e-19	up	-1.81704	9.01847e-06	5.77967e-05	down	-2.58409	8.13026e-05	0.000502336	down	-6.80062
TRINITY_DN13126_c0_g1	116.82	119.67	151.9	11.18	11.17	0	45.16	42.56	42.07	3.12	2.96	2.93	8.68	23.79	11.75	30.05	29.91	40.02	6.418	6.837	7.951	0.548	0.553	0	2.409	2.111	2.173	0.179	0.159	0.157	0.431	1.237	0.623	1.692	1.588	2.021	-4.27161	1.4139e-08	7.6709e-08	down	-1.6517	1.79447e-15	3.17036e-14	down	-5.41989	5.55021e-25	1.90966e-23	down	-3.17886
TRINITY_DN86280_c0_g1	21.03	12.85	23.4	2.6	2.74	0	0	0	0	0	0	0	0	0	0	0	0	0	1.155	0.734	1.225	0.127	0.136	0	0	0	0	0	0	0	0	0	0	0	0	0	-3.36714	0.000286389	0.000922119	down	-6.75526	5.94634e-06	3.91749e-05	down	-6.67038	9.99181e-06	7.23433e-05	down	-6.75384
TRINITY_DN66963_c0_g1	0	0	0	57.51	39.78	40.15	45.35	76.28	84.72	22.5	41.56	63.68	91.99	22.69	20.43	55.6	19.14	64.68	0	0	0	2.819	1.971	2.019	2.419	3.783	4.376	1.292	2.235	3.417	4.571	1.179	1.083	3.13	1.016	3.266	7.83998	3.79751e-10	2.36954e-09	up	8.4639	1.91092e-11	2.4413e-10	up	7.85427	9.12761e-09	1.00794e-07	up	7.83636
TRINITY_DN114129_c0_g1	30.59	5.32	46.6	0	0	0	0	0	0	0	0	0	0	0	0	0	0	0	1.681	0.304	2.439	0	0	0	0	0	0	0	0	0	0	0	0	0	0	0	-7.32452	3.0487e-05	0.00011291	down	-7.27625	4.34448e-05	0.000248466	down	-7.19135	5.51984e-05	0.000351114	down	-7.27431
TRINITY_DN80332_c0_g1	163.85	144.99	154.12	393.19	368.02	384.91	21.65	22.08	29.45	7.96	5.36	10.8	10.8	2.77	10.49	7.33	9.77	5.05	9.002	8.284	8.067	19.272	18.232	19.352	1.155	1.095	1.521	0.457	0.288	0.579	0.537	0.144	0.556	0.412	0.519	0.255	1.18453	1.48264e-29	2.32786e-28	up	-2.7388	8.20483e-33	3.30798e-31	down	-4.25918	1.4799e-35	7.35142e-34	down	-4.34297
TRINITY_DN13706_c0_g2	18.55	17.8	13.92	65.7	59.77	52.02	52.63	52.6	32.51	30.98	36.21	36.78	63.64	66.58	60.56	30.24	30.11	46.49	1.019	1.017	0.729	3.22	2.961	2.616	2.807	2.609	1.679	1.779	1.947	1.974	3.162	3.461	3.211	1.702	1.599	2.347	1.67671	1.14029e-07	5.64459e-07	up	1.36976	0.000439429	0.00205943	up	1.03482	0.0029364	0.0124647	up	1.83799
TRINITY_DN62516_c0_g1	81.26	72.86	90.58	18.77	18.62	15.27	9.52	19.47	10.14	21.29	22.17	25.8	13.11	15.12	10.3	18.03	20.94	17.99	4.464	4.163	4.741	0.92	0.922	0.768	0.508	0.966	0.523	1.223	1.192	1.384	0.652	0.786	0.546	1.015	1.112	0.908	-2.33003	6.99876e-17	6.68323e-16	down	-2.72636	5.32276e-16	9.7534e-15	down	-1.81577	2.66987e-12	4.30974e-11	down	-2.75984
TRINITY_DN16065_c0_g1	8.41	8.63	10.69	84.27	72.31	80.11	29.11	38.54	28.88	29.42	21.06	21.41	24.49	29.88	36.52	93.35	96.5	92.77	0.462	0.493	0.56	4.13	3.582	4.028	1.553	1.912	1.491	1.69	1.132	1.149	1.217	1.553	1.936	5.256	5.124	4.685	2.95307	2.6292e-17	2.57072e-16	up	1.71719	5.203e-05	0.00029357	up	1.36092	0.00475891	0.0188777	up	1.63559
TRINITY_DN6273_c0_g1	47.8	56.71	39.54	113.42	103.27	109.7	210.71	152.37	196.02	88.45	107.51	96.62	167.21	171.9	164.52	130.73	141.76	152.8	2.626	3.24	2.07	5.559	5.116	5.516	11.239	7.557	10.124	5.079	5.781	5.184	8.308	8.934	8.722	7.36	7.527	7.716	1.04095	5.26186e-06	2.15659e-05	up	1.87306	3.94014e-12	5.35847e-11	up	1.01938	1.77494e-05	0.000123126	up	1.72145
TRINITY_DN9104_c0_g1	0	0	0	37.74	39.58	39.58	0	157.39	41.31	133.97	81.46	41.72	46.29	0	39.95	36.06	0	43.66	0	0	0	1.85	1.961	1.99	0	7.806	2.133	7.694	4.381	2.239	2.3	0	2.118	2.03	0	2.205	7.61716	7.72513e-10	4.70355e-09	up	8.37151	0.00224267	0.00889579	up	8.89277	7.2848e-11	1.02138e-09	up	7.20942
TRINITY_DN12321_c1_g1	19.69	26.43	30.66	2	0	0	6.91	4.62	4.59	9	6.65	6.77	6.75	4.43	0	4.13	0	0	1.082	1.51	1.605	0.098	0	0	0.368	0.229	0.237	0.517	0.358	0.363	0.335	0.23	0	0.233	0	0	-5.3904	4.40502e-06	1.82121e-05	down	-2.24836	3.1446e-05	0.000183686	down	-1.72746	0.000489338	0.00257247	down	-2.89622
TRINITY_DN7591_c0_g1	33.84	36.52	38.53	166.54	138.35	176.05	91.64	98.77	144.96	91.21	108.99	84.55	168.17	159.91	192.36	187.84	175.26	223.33	1.859	2.087	2.017	8.163	6.854	8.852	4.888	4.898	7.487	5.238	5.861	4.536	8.356	8.311	10.198	10.575	9.306	11.278	2.00602	5.23678e-20	5.82258e-19	up	1.53739	1.06045e-07	8.97872e-07	up	1.38413	2.62094e-09	3.09241e-08	up	2.17114
TRINITY_DN24799_c0_g1	72.08	57.63	93	17.77	25.28	20.55	15.49	14.65	4.97	6.58	12.75	2.38	9.45	15.68	15.55	27.99	11.56	6.27	3.96	3.293	4.868	0.871	1.252	1.033	0.826	0.727	0.257	0.378	0.685	0.128	0.47	0.815	0.824	1.576	0.614	0.316	-1.91651	1.23134e-09	7.35733e-09	down	-2.73776	2.09789e-09	2.17475e-08	down	-3.32358	7.89854e-09	8.78009e-08	down	-2.50442
TRINITY_DN50145_c1_g1	56.4	64.79	65.36	26.76	32.33	27.9	9.89	8.23	7.08	5.54	8.68	8.78	11.76	4.24	7.23	3.01	3.59	3.64	3.099	3.702	3.421	1.312	1.602	1.403	0.528	0.408	0.365	0.318	0.467	0.471	0.585	0.22	0.383	0.169	0.191	0.184	-1.21978	2.7361e-06	1.15948e-05	down	-2.96888	6.97222e-15	1.17764e-13	down	-2.94602	3.01319e-14	5.73281e-13	down	-3.09237
TRINITY_DN11638_c0_g1	220.83	247.41	270.92	35.94	36.84	29.97	83.61	97.97	100.97	89.83	114.16	97.54	61.71	56.99	57.13	28.36	34.29	21.22	12.132	14.135	14.181	1.762	1.825	1.507	4.46	4.859	5.215	5.159	6.139	5.234	3.067	2.962	3.029	1.597	1.821	1.072	-2.96572	2.40557e-52	6.55593e-51	down	-1.45868	4.68504e-23	1.26333e-21	down	-1.28085	8.61145e-18	2.01379e-16	down	-2.14216
TRINITY_DN60908_c0_g1	72.84	109.2	88.96	0	0	21.49	48.71	59.02	24.86	11.25	22.35	32.57	11.38	11.25	10.49	28.74	9.77	32.14	4.002	6.239	4.657	0	0	1.08	2.598	2.927	1.284	0.646	1.202	1.748	0.565	0.585	0.556	1.618	0.519	1.623	-3.79707	0.0199237	0.0433317	down	-1.10862	0.0051399	0.0182699	down	-2.04307	3.08588e-06	2.41374e-05	down	-3.15988
TRINITY_DN18299_c0_g1	50.67	48.09	54.47	19.37	19.79	18.28	17.73	17.26	24.48	30.46	20.69	23.42	29.7	19	21.33	22.73	19.54	28.3	2.783	2.747	2.851	0.949	0.981	0.919	0.946	0.856	1.264	1.749	1.113	1.257	1.476	0.987	1.131	1.28	1.038	1.429	-1.54694	1.16347e-07	5.75549e-07	down	-1.44706	1.96799e-06	1.39518e-05	down	-1.03253	0.00055867	0.00290169	down	-1.20236
TRINITY_DN43276_c0_g1	97.89	81.31	96.22	13.18	12.93	13.95	20.34	35.73	26.77	14.02	18.1	14.09	25.84	31.54	29.83	18.78	20.74	14.75	5.378	4.645	5.037	0.646	0.641	0.701	1.085	1.772	1.383	0.805	0.974	0.756	1.284	1.639	1.581	1.057	1.101	0.745	-2.90294	2.89424e-22	3.51476e-21	down	-1.80474	2.27054e-11	2.88017e-10	down	-2.56813	1.00927e-18	2.49314e-17	down	-1.71399
TRINITY_DN24576_c0_g1	32.5	44.42	20.78	130.4	171.27	111.02	154.34	219.82	250.72	114.23	122.1	134.69	380.7	252.5	272.63	302.23	361.49	283.56	1.786	2.538	1.088	6.391	8.485	5.582	8.233	10.902	12.949	6.56	6.566	7.227	18.917	13.123	14.454	17.014	19.194	14.319	1.95034	1.70543e-07	8.29257e-07	up	2.59841	4.56201e-13	6.76074e-12	up	1.93461	1.82702e-09	2.20101e-08	up	3.13517
TRINITY_DN32954_c0_g1	9.56	9.73	9.48	120.21	154.62	162.48	106.19	78.09	55.46	26.31	55.05	32.57	105.11	94.99	89.13	97.49	145.35	164.32	0.525	0.556	0.496	5.892	7.66	8.169	5.664	3.873	2.864	1.511	2.96	1.748	5.223	4.937	4.725	5.488	7.718	8.298	3.79188	6.02491e-27	8.66531e-26	up	2.9735	6.65303e-11	8.04804e-10	up	1.9761	5.91056e-05	0.000373836	up	3.24274
TRINITY_DN13886_c0_g1	132.88	128.11	135.56	5.99	6.66	3.39	66.25	56.21	52.21	27.87	30.11	32.57	19.09	19.37	22.24	12.02	14.95	9.5	7.3	7.319	7.096	0.294	0.33	0.171	3.534	2.788	2.696	1.6	1.619	1.748	0.949	1.007	1.179	0.677	0.794	0.48	-4.75658	1.39274e-32	2.39989e-31	down	-1.26233	1.03608e-11	1.35574e-10	down	-2.11483	5.50921e-24	1.80939e-22	down	-2.79804
TRINITY_DN20686_c0_g1	105.92	87.55	128.9	23.56	28.22	29.59	21.65	32.72	26.2	50.37	47.29	36.78	62.29	42.42	38.15	42.45	28.31	39.61	5.819	5.002	6.747	1.155	1.398	1.488	1.155	1.623	1.353	2.893	2.543	1.974	3.095	2.205	2.022	2.39	1.503	2	-2.09497	7.92387e-16	7.17878e-15	down	-2.06704	1.3788e-14	2.27545e-13	down	-1.25065	4.598e-07	4.08894e-06	down	-1.25753
TRINITY_DN83778_c0_g1	158.31	16.33	153.11	0	0	0	0	0	0	0	0	0	0	0	0	0	0	0	8.697	0.933	8.014	0	0	0	0	0	0	0	0	0	0	0	0	0	0	0	-9.30846	4.13112e-09	2.36225e-08	down	-9.25994	5.75127e-09	5.69515e-08	down	-9.17481	7.00639e-09	7.83631e-08	down	-9.25813
TRINITY_DN21412_c1_g1	38.81	48.82	43.77	0	5.29	10.74	11.76	6.22	0	5.88	11.27	0	18.71	5.72	5.42	0	5.18	0	2.132	2.789	2.291	0	0.262	0.54	0.627	0.309	0	0.338	0.606	0	0.93	0.297	0.288	0	0.275	0	-3.15903	0.000543493	0.00167581	down	-2.93859	0.00190109	0.00767804	down	-2.94846	0.00105095	0.00507818	down	-2.22795
TRINITY_DN5797_c0_g1	165	184.64	179.54	36.54	35.67	21.11	73.72	87.12	81.09	73.56	75.55	70.27	62.68	51.83	55.14	59.17	76.36	56.79	9.065	10.549	9.398	1.791	1.767	1.061	3.932	4.321	4.188	4.225	4.063	3.77	3.114	2.694	2.923	3.331	4.055	2.868	-2.6216	1.26604e-27	1.86846e-26	down	-1.20665	1.14264e-14	1.89872e-13	down	-1.25829	8.45273e-15	1.66131e-13	down	-1.71481
TRINITY_DN11844_c0_g1	29.06	28.63	39.94	244.42	237.12	210.93	95.18	120.45	106.71	101.6	103.45	100.28	124.97	121.73	109.38	341.86	326.19	336.72	1.597	1.636	2.091	11.98	11.747	10.605	5.077	5.974	5.511	5.835	5.563	5.381	6.21	6.327	5.799	19.246	17.32	17.004	2.69803	7.06673e-43	1.57592e-41	up	1.64281	1.64087e-12	2.31657e-11	up	1.6519	3.95472e-13	6.90154e-12	up	1.78987
TRINITY_DN24030_c0_g1	131.92	97.27	135.16	61.7	42.52	58.25	37.89	41.55	50.68	16.1	24.01	18.67	26.61	23.98	23.5	9.77	19.34	20.21	7.247	5.558	7.075	3.024	2.107	2.928	2.021	2.061	2.617	0.924	1.291	1.002	1.322	1.246	1.246	0.55	1.027	1.021	-1.27845	6.18934e-08	3.1533e-07	down	-1.54464	4.35403e-11	5.35912e-10	down	-2.61229	2.95086e-20	8.01483e-19	down	-2.34815
TRINITY_DN40524_c0_g1	32.31	38.18	33.29	7.99	14.11	13.19	2.43	4.42	7.46	14.02	11.45	11.16	4.05	6.64	4.16	15.21	14.56	12.33	1.775	2.181	1.742	0.392	0.699	0.663	0.129	0.219	0.385	0.805	0.616	0.599	0.201	0.345	0.22	0.857	0.773	0.623	-1.68181	3.71165e-05	0.000135934	down	-3.06521	5.81372e-08	5.09324e-07	down	-1.50599	0.000118029	0.000706464	down	-2.85532
TRINITY_DN67719_c0_g1	24.28	38.91	22.39	10.18	13.72	11.88	4.29	0	4.21	0	6.28	4.21	0	4.24	1.99	1.88	0	4.04	1.334	2.223	1.172	0.499	0.68	0.597	0.229	0	0.217	0	0.338	0.226	0	0.22	0.105	0.106	0	0.204	-1.37264	0.00491014	0.0125381	down	-3.48233	7.76365e-05	0.000423732	down	-3.10848	0.000548719	0.0028556	down	-3.90309
TRINITY_DN43901_c0_g1	105.35	85.71	108.13	43.73	48.4	46.75	30.98	33.93	23.71	23.71	32.88	30.74	42.43	18.81	23.14	47.33	51.84	40.22	5.787	4.897	5.66	2.144	2.398	2.35	1.653	1.683	1.225	1.362	1.768	1.65	2.108	0.978	1.227	2.665	2.753	2.031	-1.22585	2.09681e-09	1.22895e-08	down	-1.82037	8.11131e-14	1.2751e-12	down	-1.75344	2.2359e-13	3.97337e-12	down	-1.90793
TRINITY_DN814_c0_g1	57.74	51.39	63.14	501.23	464.05	508.94	150.05	135.91	118	133.62	123.58	124.62	261.71	238.3	281.49	305.99	306.85	339.35	3.172	2.936	3.305	24.567	22.989	25.588	8.004	6.74	6.094	7.674	6.646	6.687	13.004	12.385	14.923	17.226	16.293	17.136	2.97733	1.71661e-98	9.44549e-97	up	1.16162	1.07718e-08	1.03396e-07	up	1.16887	2.41257e-10	3.20654e-09	up	2.11344
TRINITY_DN51172_c0_g1	0	0	0	221.46	77.21	38.64	44.23	51.19	40.54	87.23	79.62	122.24	135.77	0	78.28	105.94	74.17	85.09	0	0	0	10.855	3.825	1.943	2.359	2.539	2.094	5.01	4.281	6.559	6.746	0	4.15	5.964	3.938	4.297	9.11769	6.31734e-10	3.87294e-09	up	7.8694	1.66583e-10	1.93511e-09	up	9.04146	1.60421e-13	2.88631e-12	up	8.51437
TRINITY_DN88004_c0_g1	26	26.06	27.64	11.18	5.49	8.67	9.33	5.82	5.16	8.48	8.5	8.6	9.06	10.88	10.67	6.2	7.78	3.84	1.428	1.489	1.447	0.548	0.272	0.436	0.498	0.289	0.267	0.487	0.457	0.461	0.45	0.566	0.565	0.349	0.413	0.194	-1.8018	0.000125606	0.000426957	down	-2.07072	2.58818e-05	0.000153707	down	-1.66716	0.000161195	0.000939627	down	-1.43856
TRINITY_DN33361_c0_g1	109.55	145.91	144.24	16.57	9.6	17.15	9.52	0	10.33	0	0	0	9.45	9.41	0	0	0	0	6.019	8.336	7.55	0.812	0.476	0.862	0.508	0	0.533	0	0	0	0.47	0.489	0	0	0	0	-3.30883	9.45709e-25	1.26007e-23	down	-4.37798	1.07964e-08	1.03601e-07	down	-9.49157	3.67756e-15	7.4045e-14	down	-4.56166
TRINITY_DN6686_c2_g1	31585.5	27366.2	31213.6	1712.95	1644.93	1566.21	12100.2	12701	12094.6	12635.6	12577.3	12160.8	9551.34	10123.6	10506.4	3638.2	3787.32	3809.01	1735.23	1563.52	1633.82	83.96	81.49	78.744	645.427	629.906	624.65	725.65	676.354	652.502	474.6	526.141	557.008	204.818	201.101	192.347	-4.31704	0	0	down	-1.36164	6.72167e-215	3.288e-212	down	-1.25686	4.61962e-111	9.89002e-109	down	-1.64782
TRINITY_DN46139_c0_g1	172.07	174.54	186.4	47.93	50.76	53.91	27.62	42.36	30.02	60.58	62.44	71	13.69	5.53	2.71	14.84	34.89	12.94	9.453	9.972	9.757	2.349	2.514	2.71	1.473	2.101	1.551	3.479	3.358	3.81	0.68	0.288	0.144	0.835	1.853	0.653	-1.92333	4.47565e-30	7.14667e-29	down	-2.48985	1.12844e-34	4.83277e-33	down	-1.44748	5.43524e-20	1.45513e-18	down	-4.61128
TRINITY_DN9533_c0_g1	5.16	4.77	5.04	61.11	70.55	56.55	22.96	25.29	28.49	29.25	27.89	35.5	47.83	36.52	37.78	209.44	216.93	228.59	0.284	0.273	0.264	2.995	3.495	2.843	1.224	1.254	1.472	1.68	1.5	1.905	2.377	1.898	2.003	11.791	11.519	11.543	3.53217	7.68237e-15	6.60525e-14	up	2.26685	2.17834e-05	0.000131362	up	2.64243	2.78608e-07	2.5596e-06	up	2.96083
TRINITY_DN3274_c0_g3	1260.9	1185.82	1450.02	729.87	723.11	629.76	300.47	322.4	323.96	174.12	220.19	168.36	177.82	112.51	150.78	102.56	105.28	88.53	69.271	67.75	75.899	35.775	35.823	31.663	16.027	15.99	16.732	10	11.841	9.033	8.836	5.847	7.994	5.774	5.59	4.47	-1.02499	3.87318e-40	8.09299e-39	down	-2.11415	3.88903e-160	1.19953e-157	down	-2.78112	5.05232e-140	1.51531e-137	down	-3.21131
TRINITY_DN64619_c0_g2	82.59	83.33	71.21	17.37	22.34	14.51	13.81	17.26	6.88	23.89	27.34	22.33	10.22	8.48	1.63	10.89	9.37	6.47	4.538	4.761	3.727	0.852	1.107	0.73	0.737	0.856	0.356	1.372	1.47	1.198	0.508	0.441	0.086	0.613	0.498	0.327	-2.26072	9.623e-14	7.78556e-13	down	-2.72005	2.91387e-13	4.39205e-12	down	-1.69108	5.94564e-10	7.58218e-09	down	-3.65
TRINITY_DN30869_c0_g1	260.59	255.11	236.43	114.82	93.67	87.65	69.05	81.7	49.53	28.9	49.51	59.47	117.45	144.24	97.44	13.34	22.13	11.32	14.316	14.576	12.375	5.628	4.64	4.407	3.683	4.052	2.558	1.66	2.662	3.191	5.836	7.496	5.166	0.751	1.175	0.572	-1.46682	1.93654e-20	2.18971e-19	down	-1.98155	3.33554e-22	8.59459e-21	down	-2.44436	1.14389e-23	3.71845e-22	down	-1.14733
TRINITY_DN34346_c0_g2	26.58	26.8	26.63	4.99	3.33	1.7	9.14	14.86	3.63	12.81	12.75	7.32	0	7.19	7.23	0	3.39	3.44	1.46	1.531	1.394	0.245	0.165	0.085	0.488	0.737	0.188	0.736	0.685	0.393	0	0.374	0.383	0	0.18	0.174	-3.14384	2.12123e-07	1.0207e-06	down	-1.61378	0.00343837	0.012903	down	-1.28244	0.00392349	0.0159979	down	-2.5886
TRINITY_DN31153_c0_g1	94.26	84.43	86.94	25.36	26.65	30.91	21.28	23.49	27.16	35.48	40.64	37.33	27.96	33.57	32.72	31.93	23.33	28.3	5.178	4.824	4.551	1.243	1.32	1.554	1.135	1.165	1.403	2.038	2.185	2.003	1.39	1.745	1.735	1.798	1.239	1.429	-1.79774	1.33922e-13	1.07528e-12	down	-1.97455	7.42126e-15	1.25146e-13	down	-1.21974	2.46886e-08	2.59686e-07	down	-1.55173
TRINITY_DN99117_c1_g2	29.83	22.21	23.4	6.19	2.35	6.03	6.91	14.05	6.5	1.21	7.57	6.77	2.7	2.95	0	6.2	5.98	3.23	1.639	1.269	1.225	0.303	0.116	0.303	0.368	0.697	0.336	0.07	0.407	0.363	0.134	0.153	0	0.349	0.318	0.163	-2.54544	2.49031e-05	9.33396e-05	down	-1.55526	0.00298615	0.0114167	down	-2.23352	0.00161971	0.00744294	down	-3.72471
TRINITY_DN82287_c0_g1	29.83	33.04	35.5	4.99	6.66	20.73	21.46	18.27	12.62	7.27	1.85	1.83	0	3.5	3.43	1.69	0	0	1.639	1.887	1.858	0.245	0.33	1.042	1.145	0.906	0.652	0.417	0.099	0.098	0	0.182	0.182	0.095	0	0	-1.69906	0.00807435	0.0195475	down	-1.00056	0.00577245	0.0201815	down	-3.14779	9.05971e-07	7.73329e-06	down	-3.88856
TRINITY_DN58237_c0_g1	356.19	360.46	355.24	159.35	116.4	98.58	153.41	241.7	157.58	12.12	8.5	18.3	14.46	2.58	11.03	1.5	2.39	2.43	19.568	20.594	18.595	7.811	5.767	4.956	8.183	11.987	8.139	0.696	0.457	0.982	0.719	0.134	0.585	0.085	0.127	0.122	-1.64519	2.54033e-19	2.7302e-18	down	-1.03497	3.4127e-08	3.07364e-07	down	-4.80745	1.09834e-74	1.29327e-72	down	-5.33187
TRINITY_DN4677_c0_g1	305.71	251.08	320.75	0	1.57	1.7	12.5	21.88	10.71	21.46	26.79	17.93	14.27	5.35	10.49	9.77	11.36	6.67	16.795	14.345	16.789	0	0.078	0.085	0.667	1.085	0.553	1.233	1.44	0.962	0.709	0.278	0.556	0.55	0.603	0.337	-7.89802	7.38794e-27	1.05959e-25	down	-4.35942	1.75979e-59	1.45748e-57	down	-3.72029	2.05604e-60	1.92535e-58	down	-4.99057
TRINITY_DN71110_c0_g1	22.18	12.85	22.39	3	3.14	0	3.36	3.41	6.5	0	0	0	0	0	0	0	0	0	1.218	0.734	1.172	0.147	0.155	0	0.179	0.169	0.336	0	0	0	0	0	0	0	0	0	-3.36824	0.000285296	0.000918779	down	-2.31451	0.000840479	0.00370441	down	-6.67146	9.91278e-06	7.18284e-05	down	-6.75498
TRINITY_DN7531_c1_g1	238.22	236.76	260.83	133.79	130.32	122.9	112.35	121.65	121.82	86.54	88.11	83.81	122.08	117.12	94.01	79.08	96.9	81.65	13.087	13.527	13.653	6.558	6.456	6.179	5.993	6.033	6.292	4.97	4.738	4.497	6.066	6.087	4.984	4.452	5.145	4.123	-1.05014	3.76076e-19	4.00438e-18	down	-1.12138	1.31069e-20	3.10974e-19	down	-1.49512	5.63599e-29	2.26809e-27	down	-1.21764
TRINITY_DN93908_c0_g1	19.88	19.27	19.77	40.94	44.29	46.37	35.65	46.57	45.71	50.19	48.77	46.12	52.46	55.15	44.84	50.72	50.84	45.88	1.092	1.101	1.035	2.007	2.194	2.331	1.901	2.31	2.361	2.883	2.623	2.474	2.607	2.866	2.377	2.855	2.7	2.317	1.02838	0.000714309	0.0021587	up	1.0528	0.000744822	0.00332327	up	1.30948	1.25957e-05	8.9685e-05	up	1.2919
TRINITY_DN34841_c0_g1	55.25	65.16	64.96	18.17	18.22	24.13	15.86	16.06	19.7	29.42	25.49	25.62	15.81	33.38	28.93	3.57	0	3.64	3.036	3.723	3.4	0.891	0.903	1.213	0.846	0.796	1.017	1.69	1.371	1.375	0.786	1.735	1.534	0.201	0	0.184	-1.7474	5.23143e-09	2.96421e-08	down	-1.90514	4.75136e-10	5.28132e-09	down	-1.1977	1.16069e-05	8.31659e-05	down	-1.31373
TRINITY_DN18543_c0_g1	348.73	195.65	221.3	24.76	25.87	26.01	58.98	33.52	89.12	116.48	53.76	82.17	59.98	33.57	52.61	23.86	27.91	28.09	19.159	11.178	11.583	1.214	1.281	1.308	3.146	1.663	4.603	6.69	2.891	4.409	2.98	1.745	2.789	1.343	1.482	1.419	-3.4373	1.83921e-26	2.61309e-25	down	-2.13958	5.58376e-07	4.28608e-06	down	-1.58006	4.42904e-05	0.000286399	down	-2.455
TRINITY_DN72905_c0_g1	66.73	78	61.73	244.62	295.32	254.85	23.33	21.08	35.95	25.27	28.26	27.08	38.76	29.33	36.52	8.26	8.17	16.57	3.666	4.457	3.231	11.99	14.63	12.813	1.244	1.045	1.857	1.451	1.52	1.453	1.926	1.524	1.936	0.465	0.434	0.837	1.81551	2.55246e-23	3.22061e-22	up	-1.44872	1.49026e-05	9.21427e-05	down	-1.36539	9.5065e-07	8.08644e-06	down	-1.05619
TRINITY_DN67875_c0_g1	30.97	42.95	32.28	3.79	0	2.45	4.11	12.04	5.35	3.98	5.36	6.77	5.21	6.64	3.98	0	0	0	1.702	2.454	1.689	0.186	0	0.123	0.219	0.597	0.277	0.229	0.288	0.363	0.259	0.345	0.211	0	0	0	-4.27523	3.06438e-08	1.60933e-07	down	-2.42536	1.30346e-05	8.1402e-05	down	-2.72542	2.16159e-07	2.01499e-06	down	-2.80746
TRINITY_DN57608_c0_g1	19.69	23.49	14.12	69.29	58.79	64.65	47.96	54	53.16	48.12	57.08	59.47	71.16	73.04	68.16	61.61	72.58	60.03	1.082	1.342	0.739	3.396	2.912	3.251	2.558	2.678	2.746	2.763	3.07	3.191	3.536	3.796	3.613	3.468	3.854	3.031	1.63129	2.62472e-07	1.25006e-06	up	1.36383	3.08906e-05	0.000180728	up	1.52849	3.48144e-06	2.699e-05	up	1.8181
TRINITY_DN35444_c0_g1	22.37	25.33	24.81	72.69	63.3	60.51	3.92	2.61	1.15	2.6	1.11	0	2.31	0	0.72	6.01	11.76	1.82	1.229	1.447	1.299	3.563	3.136	3.042	0.209	0.129	0.059	0.149	0.06	0	0.115	0	0.038	0.338	0.625	0.092	1.32799	7.29114e-07	3.30885e-06	up	-3.24299	3.33023e-06	2.28235e-05	down	-4.15035	8.82062e-06	6.4436e-05	down	-4.66104
TRINITY_DN25061_c0_g1	70.17	83.51	95.01	526.39	466.2	481.23	35.09	18.87	23.14	18.87	18.29	17.2	29.7	26.19	26.21	28.93	19.74	7.28	3.855	4.771	4.973	25.801	23.096	24.195	1.872	0.936	1.195	1.083	0.983	0.923	1.476	1.361	1.39	1.628	1.048	0.367	2.44186	2.74524e-75	1.10529e-73	up	-1.75874	1.92421e-07	1.5807e-06	down	-2.19219	1.46835e-13	2.65452e-12	down	-1.67446
TRINITY_DN42207_c0_g2	8.22	7.89	6.46	31.15	30.18	33.55	21.09	21.48	23.71	20.94	18.84	24.89	29.7	36.52	31.46	26.11	26.12	45.27	0.452	0.451	0.338	1.527	1.495	1.687	1.125	1.065	1.225	1.203	1.013	1.335	1.476	1.898	1.668	1.47	1.387	2.286	1.98578	9.61007e-06	3.79876e-05	up	1.50915	0.00247637	0.0097029	up	1.57117	0.00206453	0.00919844	up	2.08136
TRINITY_DN7076_c0_g1	211.84	223.36	228.15	601.47	565.95	530.8	72.79	69.46	68.85	7.1	4.62	10.25	31.63	20.66	26.03	41.32	44.86	51.34	11.638	12.761	11.942	29.481	28.037	26.687	3.882	3.445	3.556	0.408	0.248	0.55	1.572	1.074	1.38	2.326	2.382	2.592	1.23305	1.84921e-42	4.08962e-41	up	-1.72547	4.94204e-31	1.86071e-29	down	-4.90339	1.12974e-47	8.01709e-46	down	-3.14295
TRINITY_DN88886_c0_g1	46.46	44.05	43.17	4.99	4.9	5.65	4.48	3.21	2.68	6.75	9.79	5.67	1.74	2.21	1.45	1.5	2.59	2.22	2.552	2.517	2.26	0.245	0.243	0.284	0.239	0.159	0.138	0.388	0.526	0.304	0.086	0.115	0.077	0.085	0.138	0.112	-3.17942	3.18075e-12	2.3355e-11	down	-3.80774	2.55885e-12	3.55092e-11	down	-2.52285	1.26226e-09	1.54732e-08	down	-4.80837
TRINITY_DN18870_c0_g1	733.41	654.49	646.74	141.58	76.82	68.99	124.48	164.41	256.84	123.58	90.52	91.68	210.79	199.02	185.67	40.57	24.72	35.98	40.292	37.393	33.852	6.94	3.806	3.469	6.64	8.154	13.265	7.097	4.868	4.919	10.474	10.343	9.843	2.284	1.313	1.817	-2.95018	1.86584e-27	2.7325e-26	down	-1.97768	9.61388e-14	1.50263e-12	down	-2.71373	1.42915e-56	1.22139e-54	down	-1.84554
TRINITY_DN4338_c0_g1	135.36	138.39	154.12	513.21	499.91	512.71	354.41	357.73	279.4	526.52	532.38	557.78	991.68	865.23	888.75	458.13	462.17	497.6	7.437	7.906	8.067	25.155	24.765	25.777	18.904	17.742	14.43	30.238	28.629	29.928	49.276	44.967	47.118	25.791	24.541	25.128	1.71502	7.79628e-68	2.8157e-66	up	1.14209	6.28966e-14	9.96494e-13	up	1.93263	2.01221e-84	2.81816e-82	up	2.61239
TRINITY_DN106292_c0_g1	34.99	73.05	0	0	0	0	0	0	0	0	0	0	0	0	0	0	0	0	1.922	4.173	0	0	0	0	0	0	0	0	0	0	0	0	0	0	0	0	-7.78112	0.00544692	0.0137674	down	-7.72934	0.0064479	0.0221764	down	-7.6447	0.00670976	0.025318	down	-7.72916
TRINITY_DN97711_c0_g1	46.27	28.08	31.27	16.37	11.95	10.56	4.85	3.21	14.34	6.4	4.8	4.76	5.59	3.69	0	5.26	4.39	3.64	2.542	1.604	1.637	0.803	0.592	0.531	0.259	0.159	0.741	0.368	0.258	0.255	0.278	0.192	0	0.296	0.233	0.184	-1.55358	0.000254501	0.000826676	down	-2.32438	0.000618724	0.00281459	down	-2.7016	4.80015e-07	4.2568e-06	down	-3.47951
TRINITY_DN8453_c1_g1	18.35	9.18	12.91	60.91	34.69	45.62	75.03	57.01	57.75	33.06	37.13	29.65	80.81	81.16	66.71	65.55	76.76	92.37	1.008	0.524	0.676	2.985	1.718	2.293	4.002	2.828	2.983	1.899	1.997	1.591	4.015	4.218	3.537	3.691	4.076	4.664	1.7052	9.49866e-05	0.000328268	up	2.18087	1.72363e-08	1.6156e-07	up	1.33552	0.00105723	0.00510504	up	2.44474
TRINITY_DN13348_c0_g1	83.93	96.91	86.74	1022.82	906.14	928.9	14.56	7.43	12.05	2.42	7.2	4.76	4.82	0	2.35	2.25	2.19	6.87	4.611	5.537	4.54	50.133	44.89	46.703	0.776	0.368	0.622	0.139	0.387	0.255	0.24	0	0.125	0.127	0.116	0.347	3.29046	2.69463e-175	3.17795e-173	up	-3.05104	2.0264e-17	4.06924e-16	down	-4.25397	4.8269e-20	1.29828e-18	down	-5.33684
TRINITY_DN5030_c1_g1	61.56	24.96	38.73	124.41	104.25	87.08	22.96	13.05	11.47	3.46	4.06	5.31	14.66	9.59	10.12	19.91	21.13	14.55	3.382	1.426	2.027	6.098	5.165	4.378	1.224	0.647	0.593	0.199	0.219	0.285	0.728	0.498	0.537	1.121	1.122	0.735	1.20035	0.00161541	0.00456978	up	-1.48365	0.00737807	0.0248822	down	-3.37984	2.13885e-07	1.99467e-06	down	-1.92024
TRINITY_DN3957_c0_g1	4404.66	4674.65	5386.54	855.88	893.41	774.72	1569.75	1781.64	1663.6	1495.78	1623.57	1485.95	1612.49	1168.27	1170.78	595.07	599.15	527.72	241.981	267.078	281.949	41.951	44.259	38.95	83.731	88.361	85.92	85.902	87.308	79.73	80.124	60.717	62.07	33.5	31.814	26.649	-2.64075	2.33487e-241	4.34585e-239	down	-1.60127	9.19005e-125	2.06984e-122	down	-1.63844	1.45727e-112	3.21733e-110	down	-1.94753
TRINITY_DN7902_c1_g1	470.52	476.83	527.12	185.31	162.85	178.51	258.86	256.15	248.42	169.45	143.9	149.14	221.21	184.08	180.61	77.95	84.54	67.91	25.849	27.243	27.591	9.083	8.067	8.975	13.807	12.704	12.83	9.731	7.738	8.002	10.992	9.567	9.575	4.388	4.489	3.429	-1.60741	2.7774e-62	9.02337e-61	down	-1.02385	2.25528e-32	8.94867e-31	down	-1.66141	1.16074e-47	8.22791e-46	down	-1.40477
TRINITY_DN60394_c0_g1	38.43	16.89	24.41	13.38	6.66	8.86	0	2.41	2.49	5.02	0	0	2.31	0	0	0	2.19	0	2.111	0.965	1.278	0.656	0.33	0.445	0	0.119	0.128	0.288	0	0	0.115	0	0	0	0.116	0	-1.56807	0.0048818	0.0124715	down	-4.38151	7.21384e-06	4.68985e-05	down	-3.92322	0.005426	0.0211375	down	-5.38309
TRINITY_DN34436_c0_g1	57.17	41.66	70.81	336.68	277.68	261.25	188.68	164.21	170.97	118.73	154.25	144.75	193.24	265.05	158.55	266.16	249.83	242.13	3.141	2.38	3.706	16.502	13.756	13.135	10.064	8.144	8.83	6.819	8.295	7.767	9.602	13.775	8.406	14.984	13.266	12.227	2.24606	2.11498e-27	3.09124e-26	up	1.55848	1.50939e-12	2.13721e-11	up	1.31144	3.87962e-09	4.48024e-08	up	1.79234
TRINITY_DN696_c0_g2	97.89	84.43	93.4	32.75	42.13	42.03	28.55	30.11	27.54	39.29	39.72	43.92	26.42	28.04	18.62	17.84	26.12	20.01	5.378	4.824	4.889	1.605	2.087	2.113	1.523	1.493	1.422	2.256	2.136	2.357	1.313	1.457	0.987	1.005	1.387	1.01	-1.35475	1.73603e-09	1.02443e-08	down	-1.73374	9.29006e-14	1.45602e-12	down	-1.14974	5.38994e-08	5.43128e-07	down	-1.98708
TRINITY_DN16461_c0_g1	27.91	24.78	57.09	205.48	179.11	131.19	271.36	256.15	211.13	122.02	186.39	150.42	490.63	393.24	408.4	480.67	490.49	402.2	1.534	1.416	2.988	10.072	8.873	6.596	14.474	12.704	10.904	7.008	10.023	8.071	24.379	20.437	21.652	27.06	26.044	20.31	2.11471	9.07571e-09	5.01535e-08	up	2.68635	2.16317e-16	4.08206e-15	up	2.07629	7.2223e-09	8.05795e-08	up	3.49055
TRINITY_DN16074_c1_g1	17.59	20.74	23.8	64.3	82.89	55.04	51.88	66.45	47.24	44.48	56.16	51.79	123.24	71.2	57.85	90.16	89.52	76.6	0.966	1.185	1.246	3.152	4.107	2.767	2.767	3.295	2.44	2.555	3.02	2.779	6.124	3.7	3.067	5.076	4.754	3.868	1.55841	1.31151e-06	5.78251e-06	up	1.31381	2.27206e-05	0.000136422	up	1.28037	1.87077e-05	0.000129295	up	1.91821
TRINITY_DN12417_c0_g2	73.8	50.29	54.87	4.59	2.16	3.58	16.24	14.25	11.86	13.33	27.89	35.32	22.56	14.02	15.55	6.57	10.57	10.91	4.054	2.873	2.872	0.225	0.107	0.18	0.866	0.707	0.612	0.765	1.5	1.895	1.121	0.729	0.824	0.37	0.561	0.551	-4.14811	3.7931e-14	3.14248e-13	down	-2.16405	2.71851e-09	2.78811e-08	down	-1.23575	0.00385424	0.0157539	down	-1.83136
TRINITY_DN33362_c0_g1	27.72	36.71	30.26	19.97	11.37	7.54	15.3	11.24	15.87	7.1	9.42	7.32	3.28	3.87	2.71	3.19	1.6	5.05	1.523	2.097	1.584	0.979	0.563	0.379	0.816	0.558	0.82	0.408	0.507	0.393	0.163	0.201	0.144	0.18	0.085	0.255	-1.41671	0.00304398	0.00814524	down	-1.25237	0.00174316	0.0071141	down	-2.04036	1.01388e-05	7.33242e-05	down	-3.3249
TRINITY_DN14494_c0_g1	205.15	214.55	240.66	1590.74	1663.94	1489.11	64.76	84.11	65.21	67.5	60.78	86.01	59.21	44.64	52.25	67.81	76.36	68.11	11.27	12.258	12.597	77.97	82.432	74.868	3.454	4.172	3.368	3.877	3.268	4.615	2.942	2.32	2.77	3.817	4.055	3.44	2.72074	4.9694e-241	9.17261e-239	up	-1.70152	7.16875e-27	2.31131e-25	down	-1.60878	1.76156e-20	4.83833e-19	down	-2.15526
TRINITY_DN63020_c0_g1	122.55	85.34	42.36	0	0	0	0	0	0	0	0	0	0	0	0	0	0	0	6.733	4.876	2.217	0	0	0	0	0	0	0	0	0	0	0	0	0	0	0	-8.95981	2.41421e-11	1.66479e-10	down	-8.9095	3.45606e-11	4.2978e-10	down	-8.82442	5.2033e-11	7.40978e-10	down	-8.90857
TRINITY_DN13701_c0_g1	76.09	71.4	83.31	16.37	15.87	19.42	21.09	22.08	26.39	36.35	39.35	31.48	31.44	28.4	27.48	13.9	14.75	15.16	4.18	4.079	4.361	0.803	0.786	0.976	1.125	1.095	1.363	2.087	2.116	1.689	1.562	1.476	1.457	0.783	0.783	0.765	-2.29445	3.74245e-16	3.44344e-15	down	-1.80949	2.84955e-12	3.93514e-11	down	-1.10496	2.18669e-06	1.75332e-05	down	-1.4911
TRINITY_DN23662_c0_g1	172.07	176.56	228.76	75.28	96.02	90.29	77.64	66.45	86.06	33.75	43.04	55.27	86.21	55.15	63.28	15.4	19.74	6.87	9.453	10.088	11.974	3.69	4.757	4.539	4.141	3.295	4.445	1.938	2.315	2.965	4.284	2.866	3.355	0.867	1.048	0.347	-1.26557	8.41813e-12	5.98841e-11	down	-1.39748	9.4828e-13	1.36619e-11	down	-2.11925	6.69468e-21	1.88351e-19	down	-1.57418
TRINITY_DN9380_c0_g1	101.71	120.4	116.8	835.71	846.96	813.55	271.55	321.2	292.98	208.74	227.21	241.01	505.87	455.58	434.61	1390.55	1435.37	1420.85	5.588	6.879	6.114	40.962	41.958	40.903	14.484	15.93	15.132	11.988	12.219	12.932	25.136	23.677	23.041	78.283	76.216	71.75	2.7577	2.04827e-168	2.28235e-166	up	1.31045	4.44815e-24	1.26424e-22	up	1.00732	1.3383e-13	2.4278e-12	up	1.96892
TRINITY_DN68304_c0_g1	111.08	83.33	103.08	0	9.6	19.42	10.82	35.13	20.65	21.46	50.98	31.11	0	10.7	19.89	18.22	9.37	10.31	6.103	4.761	5.396	0	0.476	0.976	0.577	1.742	1.067	1.233	2.742	1.669	0	0.556	1.054	1.026	0.498	0.521	-3.46301	0.000389349	0.00122928	down	-2.23186	7.73596e-08	6.67363e-07	down	-1.52332	1.90889e-05	0.000131623	down	-3.30082
TRINITY_DN260_c0_g2	217.19	214.92	237.23	73.29	62.9	70.12	80.06	97.76	80.7	50.19	44.89	50.51	47.44	46.85	37.78	12.59	14.75	10.51	11.932	12.279	12.417	3.592	3.116	3.525	4.271	4.849	4.168	2.883	2.414	2.71	2.357	2.435	2.003	0.708	0.783	0.531	-1.82201	1.31689e-35	2.4628e-34	down	-1.44336	3.165e-25	9.49091e-24	down	-2.18428	2.23065e-40	1.2824e-38	down	-2.41421
TRINITY_DN110928_c0_g1	34.03	15.97	26.02	1.6	1.57	1.51	5.04	6.83	6.69	1.21	6.65	3.29	3.28	3.32	4.88	3.01	0	1.62	1.87	0.912	1.362	0.078	0.078	0.076	0.269	0.339	0.346	0.07	0.358	0.177	0.163	0.173	0.259	0.169	0	0.082	-3.78061	1.97732e-06	8.51636e-06	down	-2.07098	0.000330182	0.00158796	down	-2.78452	0.000524542	0.0027392	down	-2.85167
TRINITY_DN50145_c2_g1	37.09	29	36.51	9.78	19.6	6.79	13.62	21.68	12.81	9.69	6.47	9.7	8.68	11.99	9.58	1.5	4.39	3.03	2.038	1.657	1.911	0.48	0.971	0.341	0.727	1.075	0.662	0.557	0.348	0.52	0.431	0.623	0.508	0.085	0.233	0.153	-1.59814	0.00116296	0.00338662	down	-1.14707	0.00205513	0.00823854	down	-1.97051	6.30585e-06	4.70489e-05	down	-1.80177
TRINITY_DN1440_c0_g1	79.73	93.6	105.5	464.88	517.35	386.6	236.65	279.44	256.64	242.84	276.91	250.34	531.13	343.8	373.33	510.91	452.21	391.9	4.38	5.348	5.522	22.786	25.629	19.437	12.623	13.859	13.255	13.946	14.891	13.432	26.392	17.868	19.792	28.763	24.011	19.79	2.16665	1.51235e-36	2.91086e-35	up	1.39085	2.94587e-22	7.6282e-21	up	1.47063	2.78568e-24	9.2979e-23	up	2.07993
TRINITY_DN8453_c2_g1	15.49	15.78	23.8	61.7	51.73	55.79	82.86	61.63	67.89	46.04	59.48	49.23	118.42	79.86	82.44	78.7	101.29	127.53	0.851	0.902	1.246	3.024	2.563	2.805	4.42	3.057	3.506	2.644	3.199	2.641	5.884	4.151	4.371	4.431	5.378	6.44	1.50803	1.55114e-06	6.77009e-06	up	1.88826	2.32111e-08	2.13786e-07	up	1.49825	5.16765e-06	3.91493e-05	up	2.275
TRINITY_DN106785_c0_g1	48.37	49.92	47.41	91.86	120.32	114.42	3.92	15.06	4.78	4.67	4.25	6.59	3.86	2.21	0	1.69	1.99	4.24	2.657	2.852	2.481	4.502	5.961	5.753	0.209	0.747	0.247	0.268	0.228	0.353	0.192	0.115	0	0.095	0.106	0.214	1.04574	3.28072e-06	1.3774e-05	up	-2.6833	5.60677e-07	4.30269e-06	down	-3.17119	5.89976e-12	9.21243e-11	down	-4.67416
TRINITY_DN103694_c0_g1	22.75	23.49	11.7	116.22	130.32	120.64	85.85	133.1	69.8	60.75	34.36	58.19	110.7	97.2	44.84	143.51	104.68	57.8	1.25	1.342	0.612	5.697	6.456	6.065	4.579	6.601	3.605	3.489	1.848	3.122	5.501	5.052	2.377	8.079	5.558	2.919	2.53316	8.24746e-17	7.84639e-16	up	2.227	2.25473e-07	1.83321e-06	up	1.40773	0.00275641	0.0117999	up	2.03043
TRINITY_DN11768_c1_g1	0	52.86	52.45	0	0	0	0	0	0	0	0	0	0	0	0	0	0	0	0	3.02	2.745	0	0	0	0	0	0	0	0	0	0	0	0	0	0	0	-7.69543	0.0057441	0.0144222	down	-7.64573	0.00684117	0.0233355	down	-7.56177	0.00713615	0.0266894	down	-7.64455
TRINITY_DN43923_c0_g1	45.31	60.93	52.85	7.19	4.12	7.54	3.36	5.42	6.5	8.65	12.01	8.78	0	0	0	0	0	0	2.489	3.481	2.766	0.352	0.204	0.379	0.179	0.269	0.336	0.497	0.646	0.471	0	0	0	0	0	0	-3.19123	2.85955e-12	2.10475e-11	down	-3.58415	7.18846e-13	1.04624e-11	down	-2.39929	9.3798e-10	1.16713e-08	down	-8.24644
TRINITY_DN4178_c0_g3	242.24	271.45	313.28	1798.62	1871.47	1574.88	678.21	821.66	808.76	758.62	856.58	739.5	1609.99	1354.19	1409.24	3711.27	3763.19	3351.02	13.308	15.509	16.398	88.159	92.712	79.18	36.176	40.751	41.77	43.567	46.063	39.679	79.999	70.38	74.712	208.931	199.82	169.22	2.54433	5.07324e-129	3.97706e-127	up	1.40883	1.91931e-36	8.73355e-35	up	1.5243	1.38735e-43	8.91942e-42	up	2.33209
TRINITY_DN5219_c0_g1	211.07	208.86	217.46	1940.2	1867.75	1827.65	569.97	621.52	588.64	429.59	445.19	440.29	955.62	913.55	901.04	1856.57	1948.19	2086.2	11.596	11.933	11.383	95.099	92.528	91.889	30.402	30.824	30.401	24.671	23.94	23.625	47.484	47.479	47.77	104.519	103.446	105.349	3.02229	0	0	up	1.40927	4.94265e-65	4.5578e-63	up	1.05677	5.80001e-32	2.57354e-30	up	2.04857
TRINITY_DN9105_c0_g1	55.45	81.49	83.11	840.5	793.66	709.68	329.59	377.21	330.27	214.62	282.82	197.64	801.14	512.57	476.37	1212.67	1147.06	1022.69	3.046	4.656	4.35	41.197	39.318	35.681	17.58	18.708	17.058	12.326	15.209	10.605	39.808	26.639	25.255	68.269	60.907	51.644	3.29594	1.68794e-99	9.33393e-98	up	2.16846	3.08105e-36	1.38687e-34	up	1.67734	4.92146e-12	7.76299e-11	up	2.95034
TRINITY_DN56515_c0_g1	3.06	0	0	46.93	3.72	29.03	172.26	222.63	150.7	79.62	429.67	38.43	100.48	99.78	81.72	21.04	27.12	16.98	0.168	0	0	2.3	0.184	1.459	9.188	11.041	7.783	4.572	23.106	2.062	4.993	5.186	4.332	1.184	1.44	0.857	4.60486	0.00570745	0.0143443	up	7.43046	1.67789e-17	3.38787e-16	up	7.5028	1.0903e-07	1.05793e-06	up	6.48027
TRINITY_DN5418_c0_g1	30.59	34.5	46.6	383.01	369.59	344.19	103.77	129.48	114.55	109.73	128.57	126.45	171.45	164.52	148.97	375.86	363.48	348.44	1.681	1.971	2.439	18.773	18.309	17.305	5.535	6.422	5.916	6.302	6.914	6.785	8.519	8.551	7.898	21.16	19.3	17.596	3.17009	4.67182e-75	1.87419e-73	up	1.56271	7.45157e-12	9.87857e-11	up	1.71647	5.24647e-15	1.04443e-13	up	2.04343
TRINITY_DN4563_c1_g1	25.43	23.86	28.85	113.42	108.76	137.98	0	0	0.96	3.81	10.71	6.77	3.86	5.72	3.8	0.94	0.8	2.63	1.397	1.363	1.51	5.559	5.388	6.937	0	0	0.049	0.219	0.576	0.363	0.192	0.297	0.201	0.053	0.042	0.133	2.086	2.63943e-16	2.44612e-15	up	-6.25249	1.06844e-06	7.85378e-06	down	-1.81949	0.000458694	0.00242966	down	-2.54849
TRINITY_DN17797_c0_g1	14.53	16.33	12.31	63.3	67.41	61.26	30.98	45.97	38.44	30.81	34.54	31.84	44.55	53.12	52.79	73.44	69.78	81.05	0.798	0.933	0.644	3.103	3.34	3.08	1.653	2.28	1.985	1.769	1.858	1.709	2.214	2.761	2.799	4.135	3.705	4.093	2.02602	1.3296e-10	8.61163e-10	up	1.33849	0.000335945	0.00161333	up	1.19612	0.00109772	0.00527576	up	1.73935
TRINITY_DN52237_c0_g1	3.25	6.61	3.23	26.96	27.44	49.39	21.65	12.04	29.45	37.21	23.46	50.69	32.79	11.07	28.56	6.76	55.83	35.17	0.179	0.377	0.169	1.321	1.359	2.483	1.155	0.597	1.521	2.137	1.262	2.72	1.629	0.575	1.514	0.381	2.964	1.776	2.85809	1.71933e-05	6.58981e-05	up	2.20007	0.00469029	0.0168952	up	3.09719	3.63841e-06	2.81236e-05	up	2.40363
TRINITY_DN31740_c0_g1	32.12	29	21.58	263.39	341.37	286.51	14.93	11.64	14.73	11.08	10.9	10.98	3.66	11.07	3.62	6.57	6.58	10.51	1.765	1.657	1.13	12.91	16.912	14.405	0.796	0.577	0.761	0.636	0.586	0.589	0.182	0.575	0.192	0.37	0.349	0.531	3.29935	1.10522e-42	2.45648e-41	up	-1.0588	0.0106241	0.0339495	down	-1.32396	0.00239009	0.0104398	down	-2.20556
TRINITY_DN59542_c0_g1	30.21	0	62.33	0	0	0	0	0	0	0	0	0	0	0	0	0	0	0	1.66	0	3.263	0	0	0	0	0	0	0	0	0	0	0	0	0	0	0	-7.4606	0.00973869	0.023091	down	-7.41295	0.0116216	0.0366158	down	-7.32815	0.0121837	0.0417981	down	-7.41072
TRINITY_DN40567_c0_g1	240.71	208.68	256.4	121.21	117.38	123.28	89.4	83.71	85.48	55.21	59.85	67.71	100.29	110.85	135.59	114.2	89.52	132.79	13.224	11.923	13.421	5.941	5.815	6.198	4.768	4.152	4.415	3.171	3.219	3.633	4.983	5.761	7.188	6.429	4.754	6.706	-1.08894	1.02502e-17	1.02355e-16	down	-1.52369	1.25432e-26	4.00901e-25	down	-1.93587	2.25521e-34	1.08141e-32	down	-1.09097
TRINITY_DN98570_c0_g1	59.27	0	30.46	0	0	0	0	0	0	0	0	0	0	0	0	0	0	0	3.256	0	1.594	0	0	0	0	0	0	0	0	0	0	0	0	0	0	0	-7.43732	0.0103132	0.0242898	down	-7.38848	0.0123304	0.0385058	down	-7.30293	0.0129548	0.0439791	down	-7.38681
TRINITY_DN17006_c0_g1	96.17	100.58	101.47	52.32	36.25	32.8	10.26	13.05	4.97	12.29	12.19	17.38	4.24	2.4	1.08	1.13	4.39	7.48	5.283	5.746	5.311	2.564	1.796	1.649	0.548	0.647	0.257	0.706	0.656	0.933	0.211	0.125	0.058	0.063	0.233	0.378	-1.42624	3.59851e-09	2.07047e-08	down	-3.48794	4.96071e-23	1.33594e-21	down	-2.85241	6.98886e-22	2.06592e-20	down	-5.48687
TRINITY_DN9255_c0_g1	59.27	78.19	96.43	272.38	221.64	208.66	30.23	25.29	37.29	12.12	14.04	19.58	0	0	0	0.94	1.79	4.45	3.256	4.467	5.047	13.351	10.98	10.491	1.613	1.254	1.926	0.696	0.755	1.051	0	0	0	0.053	0.095	0.225	1.47119	8.84129e-12	6.28071e-11	up	-1.40883	1.05745e-05	6.71366e-05	down	-2.3295	2.09003e-10	2.80009e-09	down	-8.79059
TRINITY_DN47094_c0_g1	37.66	33.04	29.05	1	2.74	6.6	2.05	2.01	1.91	5.02	0.92	4.94	0.96	2.03	2.89	0.94	1	1.01	2.069	1.887	1.521	0.049	0.136	0.332	0.11	0.1	0.099	0.288	0.05	0.265	0.048	0.105	0.153	0.053	0.053	0.051	-3.30624	7.21788e-07	3.27761e-06	down	-4.13586	4.5314e-09	4.53306e-08	down	-3.17244	4.27114e-07	3.81534e-06	down	-4.13177
TRINITY_DN1955_c0_g2	161.37	185	184.78	33.35	39.39	39.58	61.77	60.83	72.67	23.89	26.6	26.17	17.55	14.2	10.49	2.82	2.99	2.83	8.865	10.57	9.672	1.635	1.951	1.99	3.295	3.017	3.753	1.372	1.43	1.404	0.872	0.738	0.556	0.159	0.159	0.143	-2.36864	1.04371e-31	1.75757e-30	down	-1.5119	8.79936e-18	1.80168e-16	down	-2.77622	9.37853e-36	4.68808e-34	down	-3.7357
TRINITY_DN25652_c0_g1	284.68	249.98	278.99	117.02	119.54	123.65	80.81	68.66	61.2	68.02	109.17	82.35	31.05	56.07	53.51	51.28	69.19	30.92	15.64	14.282	14.603	5.736	5.922	6.217	4.31	3.405	3.161	3.906	5.871	4.419	1.543	2.914	2.837	2.887	3.674	1.562	-1.29537	1.70351e-26	2.42236e-25	down	-2.01959	9.85252e-37	4.5227e-35	down	-1.64409	1.38042e-20	3.81621e-19	down	-2.59595
TRINITY_DN43814_c0_g1	53.53	55.79	83.92	6.79	19.79	11.31	22.96	31.52	31.55	22.85	38.61	18.67	37.22	26.19	37.78	32.68	31.7	25.06	2.941	3.188	4.393	0.333	0.981	0.569	1.224	1.563	1.63	1.312	2.076	1.002	1.85	1.361	2.003	1.84	1.683	1.266	-2.46592	1.33114e-07	6.54607e-07	down	-1.22721	8.09452e-05	0.000440141	down	-1.24554	0.00136886	0.00641303	down	-1.0069
TRINITY_DN28616_c0_g1	20.27	20.74	26.63	3.79	4.51	3.39	6.91	9.03	8.22	10.9	12.19	8.42	7.52	5.72	0.36	5.07	1.99	4.24	1.113	1.185	1.394	0.186	0.223	0.171	0.368	0.448	0.425	0.626	0.656	0.452	0.374	0.297	0.019	0.286	0.106	0.214	-2.62281	1.07893e-05	4.23651e-05	down	-1.57478	0.00098895	0.0042943	down	-1.11824	0.0148236	0.0492928	down	-2.36885
TRINITY_DN2534_c0_g1	135.75	147.75	152.51	450.5	464.05	445.04	382.41	382.63	376.55	324.36	363.54	338.36	547.14	539.68	510	511.1	543.52	625.74	7.458	8.441	7.983	22.081	22.989	22.375	20.398	18.976	19.448	18.628	19.55	18.155	27.187	28.048	27.038	28.773	28.86	31.599	1.51389	7.54289e-50	1.95493e-48	up	1.31258	2.54262e-34	1.0735e-32	up	1.24176	1.89675e-29	7.80098e-28	up	1.79705
TRINITY_DN22838_c0_g2	36.33	47.9	47	4.59	6.66	9.42	3.92	3.01	4.02	3.98	10.9	5.86	3.86	2.03	3.98	0.94	1	1.82	1.996	2.737	2.46	0.225	0.33	0.474	0.209	0.149	0.207	0.229	0.586	0.314	0.192	0.105	0.211	0.053	0.053	0.092	-2.76395	7.80585e-10	4.75183e-09	down	-3.64792	2.30108e-11	2.91536e-10	down	-2.63687	5.78088e-08	5.8059e-07	down	-3.78516
TRINITY_DN17309_c0_g1	51.24	59.65	28.24	24.36	29.2	16.78	8.21	5.42	7.84	13.15	16.07	13.54	10.8	2.77	12.29	2.44	9.57	5.05	2.815	3.408	1.478	1.194	1.447	0.843	0.438	0.269	0.405	0.755	0.864	0.727	0.537	0.144	0.652	0.137	0.508	0.255	-1.1288	0.0157178	0.035226	down	-2.81021	6.63129e-07	5.03462e-06	down	-1.69674	0.000357699	0.00194077	down	-2.50389
TRINITY_DN46646_c0_g1	395	394.97	480.92	219.86	204	189.63	154.72	135.91	143.43	110.43	131.34	135.97	162.19	141.47	154.21	55.04	46.66	55.58	21.7	22.566	25.173	10.776	10.106	9.534	8.253	6.74	7.408	6.342	7.063	7.296	8.059	7.352	8.176	3.098	2.477	2.807	-1.17108	4.79414e-27	6.91755e-26	down	-1.62014	3.30206e-37	1.54278e-35	down	-1.74167	3.88476e-44	2.53602e-42	down	-1.54604
TRINITY_DN33045_c0_g1	32.88	21.66	27.84	13.38	14.7	16.02	5.23	6.62	9.18	14.37	5.17	7.87	12.92	3.87	5.06	4.88	2.39	7.28	1.807	1.237	1.457	0.656	0.728	0.806	0.279	0.329	0.474	0.825	0.278	0.422	0.642	0.201	0.268	0.275	0.127	0.367	-1.03598	0.0081233	0.0196582	down	-2.05596	3.99417e-05	0.000229711	down	-1.59548	0.00412859	0.0167024	down	-1.99544
TRINITY_DN40050_c0_g1	38.62	30.1	44.38	9.19	3.53	4.52	13.25	3.61	8.61	3.12	11.82	4.94	3.86	2.77	3.62	6.95	9.57	6.67	2.122	1.72	2.323	0.45	0.175	0.227	0.707	0.179	0.444	0.179	0.636	0.265	0.192	0.144	0.192	0.391	0.508	0.337	-2.77011	1.83445e-08	9.83482e-08	down	-2.1785	2.58238e-05	0.000153392	down	-2.49087	1.2316e-05	8.78606e-05	down	-3.42835
TRINITY_DN62911_c0_g1	6.5	5.14	6.46	28.36	24.89	19.42	23.89	22.89	26.58	31.5	21.06	19.4	35.68	39.29	38.69	24.04	24.13	37.39	0.357	0.294	0.338	1.39	1.233	0.976	1.274	1.135	1.373	1.809	1.132	1.041	1.773	2.042	2.051	1.354	1.281	1.888	1.95844	0.000253009	0.000822108	up	2.05033	7.46204e-05	0.000408664	up	2.10392	0.000331532	0.00181148	up	2.67522
TRINITY_DN24062_c0_g1	22.18	25.14	22.19	3.99	3.33	6.6	5.41	5.82	4.97	10.38	3.69	6.22	9.64	7.93	5.6	2.63	2.39	2.02	1.218	1.437	1.162	0.196	0.165	0.332	0.289	0.289	0.257	0.596	0.199	0.334	0.479	0.412	0.297	0.148	0.127	0.102	-2.42558	3.81713e-05	0.000139592	down	-2.18593	4.62127e-05	0.000263286	down	-1.77032	0.00185782	0.00838735	down	-1.602
TRINITY_DN70312_c0_g1	28.68	58.55	12.51	0	7.84	0	0	4.42	0	0	0	0	0	0	0	0	0	0	1.576	3.345	0.655	0	0.388	0	0	0.219	0	0	0	0	0	0	0	0	0	0	-3.81089	0.0172731	0.0382428	down	-4.79113	0.000588371	0.00269079	down	-7.53344	1.42262e-06	1.17567e-05	down	-7.61748
TRINITY_DN4008_c1_g1	0	4.96	4.84	112.63	105.23	111.02	35.46	57.82	34.42	15.06	19.58	24.7	30.09	54.96	33.45	83.96	80.15	104.09	0	0.283	0.253	5.52	5.213	5.582	1.891	2.867	1.778	0.865	1.053	1.326	1.495	2.857	1.773	4.727	4.256	5.256	4.91743	4.55075e-22	5.48245e-21	up	3.58556	2.08085e-06	1.4687e-05	up	2.58943	0.00747374	0.0277787	up	3.49036
TRINITY_DN20017_c0_g1	29.25	33.4	18.36	0	0	3.58	0	4.01	0	0	0	0	0	0	3.62	0	0	0	1.607	1.908	0.961	0	0	0.18	0	0.199	0	0	0	0	0	0	0.192	0	0	0	-4.44707	0.000285775	0.000920185	down	-4.4335	0.000289473	0.00140786	down	-7.18046	2.27022e-07	2.11068e-06	down	-4.38131
TRINITY_DN12869_c0_g2	227.52	205.19	292.51	90.46	107.19	95.19	68.49	78.29	105.76	84.29	69.27	78.51	50.72	30.8	49.17	19.16	35.09	18.39	12.499	11.723	15.311	4.434	5.31	4.786	3.653	3.883	5.462	4.841	3.725	4.212	2.52	1.601	2.607	1.079	1.863	0.929	-1.43147	3.33318e-16	3.07409e-15	down	-1.59535	1.35023e-12	1.92097e-11	down	-1.62744	2.38357e-17	5.43605e-16	down	-2.53705
TRINITY_DN35934_c0_g1	30.4	28.08	36.11	17.57	4.7	10.56	5.79	3.21	3.82	11.94	8.13	15.92	4.05	4.24	8.5	5.82	11.56	12.94	1.67	1.604	1.89	0.861	0.233	0.531	0.309	0.159	0.198	0.686	0.437	0.854	0.201	0.22	0.45	0.328	0.614	0.653	-1.58996	0.00251171	0.00683318	down	-2.92171	7.80242e-08	6.72818e-07	down	-1.37026	0.00122011	0.00578694	down	-2.6196
TRINITY_DN6014_c0_g1	354.09	322.66	346.17	166.74	161.28	138.36	704.34	738.95	723.46	66.29	62.25	68.62	75.99	64.37	71.95	63.86	71.98	66.09	19.453	18.434	18.119	8.173	7.99	6.956	37.57	36.649	37.365	3.807	3.348	3.682	3.776	3.345	3.815	3.595	3.822	3.337	-1.258	2.77863e-29	4.32293e-28	down	1.00864	5.81698e-47	3.64948e-45	up	-2.36544	4.34857e-65	4.36808e-63	down	-2.34328
TRINITY_DN20269_c0_g1	37.28	18.9	30.06	69.09	58.2	97.45	69.24	68.66	63.87	42.75	49.51	87.11	69.81	68.8	59.84	169.8	255.01	189.78	2.048	1.08	1.573	3.387	2.883	4.9	3.693	3.405	3.299	2.455	2.662	4.674	3.469	3.576	3.172	9.559	13.541	9.584	1.26518	0.000910491	0.00270388	up	1.16229	0.000133447	0.000696411	up	1.07454	0.0130537	0.0442671	up	1.14017
TRINITY_DN55605_c0_g1	475.87	420.3	461.55	1178.58	1040.58	963.4	190.55	204.36	180.53	131.54	204.31	185.56	173.57	204	220.02	143.32	107.07	99.24	26.143	24.013	24.159	57.768	51.55	48.437	10.164	10.135	9.324	7.554	10.987	9.956	8.625	10.602	11.664	8.068	5.685	5.011	1.10497	7.25729e-34	1.29542e-32	up	-1.31098	5.32974e-41	2.83286e-39	down	-1.37287	7.8916e-20	2.08901e-18	down	-1.25233
TRINITY_DN5975_c0_g1	3.82	12.11	12.71	804.36	851.47	793.75	109.18	121.05	121.25	167.03	159.97	176.59	415.61	376.27	378.39	1945.8	2048.08	2024.76	0.21	0.692	0.665	39.425	42.182	39.908	5.824	6.004	6.262	9.592	8.603	9.475	20.651	19.555	20.061	109.542	108.75	102.246	6.27749	2.9497e-112	1.88991e-110	up	3.52376	6.09436e-23	1.63631e-21	up	4.13166	1.6193e-35	8.03761e-34	up	5.26179
TRINITY_DN7716_c2_g1	12.81	15.78	17.95	69.49	70.94	52.59	30.23	40.35	38.82	46.39	45.81	50.51	117.26	77.65	96.18	36.44	42.07	36.38	0.704	0.902	0.94	3.406	3.514	2.644	1.613	2.001	2.005	2.664	2.464	2.71	5.826	4.036	5.099	2.051	2.234	1.837	1.91441	4.0153e-09	2.29819e-08	up	1.13833	0.00132069	0.00556624	up	1.6169	6.50525e-07	5.65918e-06	up	2.55661
TRINITY_DN5997_c0_g1	78.39	77.64	114.38	237.83	238.29	187.55	198.95	197.74	213.62	177.06	205.6	174.76	435.09	311.53	344.58	225.59	218.53	219.9	4.306	4.436	5.987	11.657	11.805	9.43	10.612	9.807	11.033	10.169	11.056	9.377	21.619	16.191	18.268	12.7	11.603	11.104	1.17888	2.77579e-09	1.6122e-08	up	1.10962	6.71364e-10	7.33615e-09	up	1.06224	1.75826e-08	1.88148e-07	up	1.94575
TRINITY_DN38844_c1_g1	40.91	24.41	34.09	12.58	19.4	13.01	0	3.81	3.63	7.1	10.34	3.29	3.28	0	0	0	0	0	2.248	1.395	1.784	0.617	0.961	0.654	0	0.189	0.188	0.408	0.556	0.177	0.163	0	0	0	0	0	-1.25701	0.00234625	0.00642739	down	-3.70805	9.99462e-07	7.3779e-06	down	-2.2917	6.47898e-05	0.000406753	down	-5.1228
TRINITY_DN8071_c1_g1	217.58	224.65	198.3	41.14	34.49	33.74	68.87	81.1	73.82	104.2	93.1	106.14	68.46	50.54	71.77	89.6	82.15	93.17	11.953	12.835	10.38	2.016	1.709	1.696	3.673	4.022	3.813	5.984	5.007	5.695	3.402	2.627	3.805	5.044	4.362	4.705	-2.68284	2.64303e-39	5.42229e-38	down	-1.59433	5.39232e-22	1.37808e-20	down	-1.07187	2.7129e-11	3.9856e-10	down	-1.82154
TRINITY_DN45400_c0_g1	0	0	0	163.35	42.13	100.28	36.02	32.12	97.92	17.83	50.62	16.84	84.86	23.79	80.09	74.01	111.26	107.73	0	0	0	8.006	2.087	5.042	1.921	1.593	5.057	1.024	2.722	0.903	4.217	1.237	4.246	4.166	5.908	5.44	8.98166	7.25165e-11	4.80563e-10	up	8.16136	8.90623e-09	8.63278e-08	up	7.2827	1.67945e-06	1.37169e-05	up	8.34718
TRINITY_DN11406_c0_g1	100.38	133.25	190.63	67.7	72.31	32.8	54.87	44.97	45.71	48.46	62.81	49.96	75.6	27.67	37.06	73.63	79.16	46.49	5.514	7.613	9.978	3.318	3.582	1.649	2.927	2.23	2.361	2.783	3.377	2.681	3.757	1.438	1.965	4.145	4.203	2.347	-1.41274	0.000353456	0.00112239	down	-1.60174	2.36248e-07	1.91708e-06	down	-1.38137	4.85019e-06	3.68716e-05	down	-1.66438
TRINITY_DN79817_c0_g2	400.35	396.62	403.86	122.81	82.5	91.99	14.56	12.04	9.18	47.42	38.24	58.19	0	0	0	0	0	0	21.994	22.66	21.139	6.02	4.087	4.625	0.776	0.597	0.474	2.724	2.056	3.122	0	0	0	0	0	0	-2.14103	6.42012e-43	1.43316e-41	down	-5.13443	7.57057e-87	1.0172e-84	down	-3.05994	4.67894e-79	5.9981e-77	down	-11.1606
TRINITY_DN10110_c0_g1	554.45	511.33	606.8	107.23	107.39	95	49.64	62.03	48.77	47.25	51.35	45.75	78.69	64.56	66.17	19.91	13.76	16.37	30.46	29.214	31.762	5.256	5.32	4.776	2.648	3.076	2.519	2.714	2.762	2.455	3.91	3.355	3.508	1.121	0.731	0.827	-2.55765	2.88384e-118	2.00587e-116	down	-3.44933	6.50608e-134	1.61014e-131	down	-3.52513	4.42211e-131	1.20676e-128	down	-3.06463
TRINITY_DN80224_c0_g3	25.62	18.72	24.21	8.19	12.35	8.29	1.49	0	0	0	0	0	0	0	0	1.31	0	0	1.407	1.07	1.267	0.401	0.612	0.417	0.08	0	0	0	0	0	0	0	0	0.074	0	0	-1.42205	0.00234119	0.00641538	down	-6.07535	3.94407e-06	2.66973e-05	down	-6.95221	3.24447e-07	2.94603e-06	down	-7.03578
TRINITY_DN36760_c0_g1	69.21	51.57	63.75	29.55	11.95	18.28	13.44	21.08	6.5	19.9	25.49	6.4	13.31	6.64	6.33	11.46	0	12.53	3.802	2.947	3.337	1.449	0.592	0.919	0.717	1.045	0.336	1.143	1.371	0.344	0.661	0.345	0.335	0.645	0	0.633	-1.7485	1.04175e-05	4.09897e-05	down	-2.28712	6.84974e-07	5.18412e-06	down	-1.84115	0.000566575	0.00293795	down	-2.90565
TRINITY_DN69033_c0_g1	16.82	41.11	37.52	312.92	268.86	286.89	53.75	133.7	62.15	85.16	119.52	66.43	143.29	105.87	158.55	409.48	382.22	412.11	0.924	2.349	1.964	15.338	13.32	14.424	2.867	6.631	3.21	4.89	6.427	3.564	7.12	5.502	8.406	23.052	20.295	20.811	3.05316	4.9881e-24	6.469e-23	up	1.28978	0.0163235	0.0487021	up	1.50465	0.000750272	0.00377445	up	2.01599
TRINITY_DN79196_c0_g2	50.09	37.44	52.65	0	0	0	5.41	4.01	0	1.38	0	0	0	2.58	0	0	0	0	2.752	2.139	2.756	0	0	0	0.289	0.199	0	0.08	0	0	0	0.134	0	0	0	0	-8.10524	5.14353e-11	3.45393e-10	down	-4.02694	5.56287e-10	6.13651e-09	down	-7.00918	1.37752e-08	1.49264e-07	down	-5.61216
TRINITY_DN26452_c0_g2	93.49	98.56	93.2	22.17	29.39	20.73	22.58	16.86	16.83	4.85	3.33	4.03	12.15	11.62	10.49	10.14	10.97	6.06	5.136	5.631	4.878	1.086	1.456	1.042	1.205	0.836	0.869	0.278	0.179	0.216	0.604	0.604	0.556	0.571	0.582	0.306	-2.10989	2.74215e-16	2.5392e-15	down	-2.39568	6.87337e-18	1.41846e-16	down	-4.56017	3.97729e-22	1.19514e-20	down	-3.14234
TRINITY_DN20977_c0_g1	130.97	120.95	149.28	64.3	56.44	51.27	11.94	9.84	10.9	20.94	23.46	29.28	0.96	1.11	0.36	5.64	3.19	3.84	7.195	6.91	7.814	3.152	2.796	2.578	0.637	0.488	0.563	1.203	1.262	1.571	0.048	0.058	0.019	0.317	0.169	0.194	-1.35136	9.76175e-14	7.89398e-13	down	-3.67418	9.47635e-34	3.92682e-32	down	-2.44568	2.0824e-25	7.29115e-24	down	-7.71817
TRINITY_DN22324_c0_g1	154.29	155.27	169.05	51.32	46.84	38.83	13.81	9.23	16.45	6.58	9.98	7.14	0.58	1.11	0.54	0.94	0.6	2.02	8.476	8.871	8.849	2.515	2.32	1.952	0.737	0.458	0.849	0.378	0.536	0.383	0.029	0.058	0.029	0.053	0.032	0.102	-1.92614	3.57379e-26	5.01867e-25	down	-3.68768	2.36684e-39	1.1932e-37	down	-4.3052	2.32601e-38	1.24702e-36	down	-7.3882
TRINITY_DN2741_c1_g1	155.82	40.38	132.33	442.92	355.87	415.07	33.59	14.65	24.1	21.29	25.12	32.76	6.94	0	0	0	0	13.74	8.56	2.307	6.927	21.709	17.63	20.868	1.792	0.727	1.244	1.223	1.351	1.758	0.345	0	0	0	0	0.694	1.77989	8.69856e-05	0.000302373	up	-2.2139	0.000342665	0.00164282	down	-2.03206	0.000279017	0.00155052	down	-5.64008
TRINITY_DN9394_c0_g1	29.44	24.23	27.23	912.59	939.26	962.08	77.26	91.34	75.92	75.98	64.65	70.09	71.74	59.21	52.25	966.42	1054.95	1180.13	1.618	1.384	1.425	44.73	46.531	48.371	4.121	4.53	3.921	4.364	3.477	3.761	3.565	3.077	2.77	54.406	56.016	59.594	5.01429	1.3397e-178	1.62308e-176	up	1.53417	6.97514e-10	7.60862e-09	up	1.41303	1.06281e-07	1.03298e-06	up	1.1188
TRINITY_DN70129_c0_g2	28.49	21.11	13.72	5.99	8.43	9.61	1.31	1.2	1.34	2.6	1.29	2.56	1.35	0	0	0	1.2	0	1.565	1.206	0.718	0.294	0.417	0.483	0.07	0.06	0.069	0.149	0.07	0.137	0.067	0	0	0	0.064	0	-1.52038	0.00881265	0.0211266	down	-4.47376	2.13643e-05	0.000129033	down	-3.16231	0.000157724	0.000921591	down	-5.95365
TRINITY_DN79795_c1_g1	42.25	22.02	21.79	0	0	0	0	0	0	0	0	0	0	0	0	0	0	0	2.321	1.258	1.14	0	0	0	0	0	0	0	0	0	0	0	0	0	0	0	-7.4092	6.66939e-08	3.38674e-07	down	-7.35941	1.03588e-07	8.78735e-07	down	-7.27435	1.6437e-07	1.55502e-06	down	-7.35824
TRINITY_DN32268_c0_g1	26.19	11.93	25.22	4.39	7.64	6.03	0	2.21	2.29	1.73	0	0	3.66	1.84	3.43	5.26	10.57	7.88	1.439	0.682	1.32	0.215	0.379	0.303	0	0.11	0.119	0.099	0	0	0.182	0.096	0.182	0.296	0.561	0.398	-1.91944	0.00262616	0.00711753	down	-4.04911	7.80578e-05	0.000425772	down	-4.93806	0.000247247	0.00138927	down	-2.87224
TRINITY_DN34037_c0_g1	25.62	15.05	33.29	2	0.98	7.35	3.36	1.2	1.15	0	0	0	0	0	0	0	0	0	1.407	0.86	1.742	0.098	0.049	0.37	0.179	0.06	0.059	0	0	0	0	0	0	0	0	0	-2.99111	0.000467375	0.00145556	down	-3.94317	9.10787e-06	5.83398e-05	down	-7.043	7.03828e-07	6.0962e-06	down	-7.12633
TRINITY_DN1159_c1_g1	3170.9	2968.69	3186.09	242.43	233.98	223.18	656.94	630.75	564.92	838.59	908.12	931.46	495.07	475.13	426.84	521.43	538.94	612.6	174.202	169.611	166.77	11.882	11.591	11.221	35.041	31.282	29.177	48.159	48.835	49.979	24.6	24.693	22.629	29.355	28.617	30.935	-3.86106	0	0	down	-2.4043	5.38124e-281	4.05947e-278	down	-1.78954	0	0	down	-2.81195
TRINITY_DN96964_c1_g1	0	81.49	40.35	0	0	0	0	0	0	0	0	0	0	0	0	0	0	0	0	4.656	2.112	0	0	0	0	0	0	0	0	0	0	0	0	0	0	0	-7.92167	0.00402383	0.0104834	down	-7.87098	0.00474686	0.0170754	down	-7.78705	0.00491913	0.0194175	down	-7.87029
TRINITY_DN4270_c0_g1	80.49	143.89	123.26	47.73	71.33	70.5	25.01	30.31	13.77	17.83	34.17	24.34	29.31	33.02	34.53	46.21	41.47	52.75	4.422	8.221	6.452	2.339	3.534	3.544	1.334	1.503	0.711	1.024	1.838	1.306	1.457	1.716	1.831	2.601	2.202	2.664	-1.00158	0.0028622	0.00769714	down	-2.4107	4.32274e-09	4.33402e-08	down	-2.19047	9.76193e-09	1.07388e-07	down	-1.91301
TRINITY_DN40000_c0_g2	53.15	53.96	84.52	13.38	5.29	16.21	20.53	14.86	11.47	8.65	11.45	5.86	5.79	5.72	5.6	2.63	0	2.83	2.92	3.083	4.424	0.656	0.262	0.815	1.095	0.737	0.593	0.497	0.616	0.314	0.287	0.297	0.297	0.148	0	0.143	-2.61108	7.19575e-08	3.64126e-07	down	-2.09261	2.17893e-07	1.77666e-06	down	-2.86557	6.22284e-11	8.79468e-10	down	-3.47984
TRINITY_DN35340_c0_g2	16.06	18.72	22.39	4.59	3.72	4.9	6.35	9.44	6.31	6.4	7.2	8.23	5.98	2.77	1.81	2.25	2.39	2.02	0.882	1.07	1.172	0.225	0.184	0.246	0.338	0.468	0.326	0.368	0.387	0.442	0.297	0.144	0.096	0.127	0.127	0.102	-2.14696	0.000283757	0.000914429	down	-1.51578	0.00473661	0.0170444	down	-1.42982	0.00717839	0.0268252	down	-2.45141
TRINITY_DN12415_c0_g1	37.28	40.01	49.22	200.29	181.07	156.45	18.29	12.85	15.68	7.1	9.05	5.67	4.82	0	2.17	4.88	5.18	7.48	2.048	2.286	2.576	9.817	8.97	7.866	0.976	0.637	0.81	0.408	0.487	0.304	0.24	0	0.115	0.275	0.275	0.378	1.96869	4.6773e-22	5.63287e-21	up	-1.49168	1.79261e-05	0.000109418	down	-2.50502	6.11036e-09	6.88746e-08	down	-4.24444
TRINITY_DN8843_c0_g1	49.52	60.38	105.1	342.87	281.41	218.84	200.44	169.83	151.46	185.2	181.4	195.63	341.75	325.18	330.12	176.94	183.23	178.06	2.72	3.45	5.501	16.806	13.941	11.003	10.692	8.423	7.823	10.636	9.755	10.497	16.981	16.9	17.501	9.961	9.73	8.992	1.85561	5.34769e-09	3.02751e-08	up	1.21692	0.000136349	0.000710253	up	1.40747	9.30114e-07	7.92342e-06	up	2.15065
TRINITY_DN40439_c0_g2	22.94	31.75	27.64	4.79	0.78	3.96	1.68	1.61	2.49	5.88	3.33	1.65	0.77	2.58	0.9	2.25	4.59	7.88	1.26	1.814	1.447	0.235	0.039	0.199	0.09	0.08	0.128	0.338	0.179	0.088	0.038	0.134	0.048	0.127	0.244	0.398	-3.18065	1.46326e-06	6.4079e-06	down	-3.86701	1.3741e-07	1.1493e-06	down	-2.90055	7.49835e-06	5.5336e-05	down	-4.12917
TRINITY_DN66458_c0_g1	152.57	198.03	114.78	65.3	54.87	62.39	13.25	20.48	52.78	26.48	24.94	100.47	5.79	0.92	8.86	5.07	7.98	10.31	8.382	11.314	6.008	3.201	2.718	3.137	0.707	1.016	2.726	1.521	1.341	5.391	0.287	0.048	0.47	0.286	0.423	0.521	-1.4916	6.33482e-07	2.89457e-06	down	-2.52606	1.17325e-05	7.39039e-05	down	-1.64031	0.00806911	0.0296183	down	-4.9444
TRINITY_DN7402_c0_g1	267.67	225.01	306.63	1334.34	1293.37	1127.58	60.65	59.42	54.89	51.92	70.57	88.94	39.73	16.23	17.72	28.74	16.75	14.96	14.705	12.856	16.05	65.402	64.074	56.691	3.235	2.947	2.835	2.982	3.795	4.772	1.974	0.844	0.939	1.618	0.889	0.755	2.11001	8.713e-88	4.19496e-86	up	-2.26206	2.56349e-38	1.23658e-36	down	-1.90538	2.26528e-19	5.81022e-18	down	-3.51041
TRINITY_DN1262_c2_g1	20.27	20.56	26.22	10.98	13.91	8.48	9.14	9.23	3.06	9	5.91	8.97	5.98	2.95	5.79	0	5.38	5.66	1.113	1.174	1.373	0.538	0.689	0.426	0.488	0.458	0.158	0.517	0.318	0.481	0.297	0.153	0.307	0	0.286	0.286	-1.14323	0.0114246	0.0265735	down	-1.74478	0.00267411	0.0103797	down	-1.46562	0.00302811	0.0127933	down	-2.22871
TRINITY_DN17014_c0_g1	690.2	692.11	893.05	122.21	134.63	124.6	252.14	240.5	247.85	117.35	129.12	107.05	305.68	281.09	253.46	57.48	67.39	42.44	37.918	39.543	46.745	5.99	6.669	6.264	13.449	11.927	12.801	6.739	6.944	5.744	15.189	14.609	13.438	3.236	3.578	2.143	-2.69325	2.43924e-92	1.25221e-90	down	-1.6892	1.8744e-45	1.12416e-43	down	-2.67316	3.44442e-80	4.4696e-78	down	-1.50774
TRINITY_DN89716_c0_g1	250.08	200.24	218.07	3	0	6.03	70.55	83.51	145.53	42.75	58.93	56.73	13.5	31.17	42.12	0	5.78	5.25	13.739	11.44	11.414	0.147	0	0.303	3.763	4.142	7.516	2.455	3.169	3.044	0.671	1.62	2.233	0	0.307	0.265	-6.3364	1.6635e-34	3.02444e-33	down	-1.22449	7.39762e-05	0.000405415	down	-2.06208	5.83948e-28	2.25439e-26	down	-3.00078
TRINITY_DN10400_c0_g1	46.27	34.14	24.81	155.36	113.07	124.97	107.13	118.84	107.09	84.98	71.49	102.85	111.67	90.56	111	92.23	159.91	109.14	2.542	1.95	1.299	7.615	5.602	6.283	5.714	5.894	5.531	4.881	3.844	5.518	5.549	4.707	5.885	5.192	8.491	5.511	1.77464	6.6073e-09	3.70599e-08	up	1.58645	1.39843e-08	1.32486e-07	up	1.30937	0.000105561	0.000637353	up	1.50391
TRINITY_DN67534_c0_g1	20.84	27.35	26.22	3	5.88	2.83	9.33	11.04	10.9	5.19	5.17	4.57	6.36	7.19	6.15	5.26	1.99	3.84	1.145	1.562	1.373	0.147	0.291	0.142	0.498	0.548	0.563	0.298	0.278	0.245	0.316	0.374	0.326	0.296	0.106	0.194	-2.74898	5.10757e-06	2.09697e-05	down	-1.33123	0.00217112	0.00864156	down	-2.29289	2.76157e-05	0.000185341	down	-2.03519
TRINITY_DN11765_c0_g1	2943.77	2781.48	3054.97	113.03	110.33	96.7	801.58	864.42	860.96	1131.96	1257.62	1211.27	729.2	642.6	604.19	230.66	235.87	233.04	161.724	158.915	159.907	5.54	5.466	4.862	42.756	42.871	44.466	65.008	67.629	64.992	36.233	33.397	32.032	12.986	12.524	11.768	-4.90084	0	0	down	-1.87037	0	0	down	-1.27492	5.25152e-268	4.83931e-265	down	-2.22468
TRINITY_DN10879_c0_g1	118.54	120.4	114.98	52.32	33.51	39.21	47.22	51.59	41.31	57.12	63.18	55.08	57.47	63.26	40.32	34.56	51.64	25.47	6.512	6.879	6.019	2.564	1.66	1.971	2.519	2.559	2.133	3.28	3.397	2.956	2.856	3.288	2.137	1.946	2.742	1.286	-1.62778	6.16893e-13	4.76647e-12	down	-1.41396	1.0635e-12	1.52378e-11	down	-1.00676	4.14445e-08	4.24554e-07	down	-1.22241
TRINITY_DN83677_c0_g1	1915.54	1842.15	1959.38	395.19	390.56	424.49	399.39	452.09	415.76	907.3	860.27	937.5	668.64	602.95	656.44	636.01	735.93	737.1	105.235	105.248	102.56	19.37	19.348	21.342	21.304	22.421	21.473	52.106	46.262	50.303	33.224	31.336	34.802	35.805	39.077	37.222	-2.36319	0	0	down	-2.24801	0	0	down	-1.06808	1.44408e-82	1.95779e-80	down	-1.64053
TRINITY_DN58562_c0_g1	53.92	51.02	62.74	7.39	11.37	13.01	11.38	5.02	6.5	1.21	10.71	7.32	6.56	8.48	6.69	8.26	18.94	7.48	2.962	2.915	3.284	0.362	0.563	0.654	0.607	0.249	0.336	0.07	0.576	0.393	0.326	0.441	0.355	0.465	1.006	0.378	-2.55743	3.90598e-12	2.84854e-11	down	-3.00019	1.68365e-12	2.37429e-11	down	-3.14466	9.84017e-08	9.60512e-07	down	-3.00312
TRINITY_DN40266_c0_g1	55.45	34.32	22.59	556.74	603.97	567.37	298.61	129.68	249.95	627.94	638.6	557.23	455.73	556.47	624.08	560.69	715.19	901.22	3.046	1.961	1.183	27.288	29.92	28.526	15.928	6.432	12.909	36.062	34.341	29.899	22.645	28.921	33.086	31.565	37.976	45.51	3.81932	7.6114e-42	1.65582e-40	up	2.53257	1.77508e-07	1.46665e-06	up	4.03351	1.0049e-44	6.68364e-43	up	3.79594
TRINITY_DN74517_c0_g1	86.23	81.67	69.39	333.29	277.09	288.77	30.79	13.25	31.55	19.21	27.89	16.29	24.3	19.18	38.15	0	5.78	0	4.737	4.666	3.632	16.336	13.727	14.519	1.643	0.657	1.63	1.103	1.5	0.874	1.207	0.997	2.022	0	0.307	0	1.79716	7.04258e-28	1.04679e-26	up	-1.70931	4.89128e-05	0.000277482	down	-1.90576	3.83471e-09	4.43159e-08	down	-1.61933
TRINITY_DN16626_c0_g1	31.93	27.9	38.33	189.51	177.15	200.94	103.58	104.19	98.87	125.49	133.19	148.78	129.79	111.22	123.3	77.2	82.55	81.25	1.754	1.594	2.006	9.289	8.776	10.102	5.525	5.167	5.106	7.207	7.162	7.983	6.449	5.78	6.537	4.346	4.383	4.103	2.41412	1.13441e-32	1.96084e-31	up	1.57606	1.33785e-12	1.90509e-11	up	2.06593	3.06335e-22	9.27523e-21	up	1.82257
TRINITY_DN113056_c0_g1	23.52	24.41	24.21	0	0	0	0	0	0	0	0	0	0	0	0	0	0	0	1.292	1.395	1.267	0	0	0	0	0	0	0	0	0	0	0	0	0	0	0	-7.15194	4.36493e-08	2.25765e-07	down	-7.10223	7.39097e-08	6.38745e-07	down	-7.01751	1.30218e-07	1.24809e-06	down	-7.10104
TRINITY_DN11166_c1_g2	108.98	107.92	127.09	2.4	4.7	9.61	2.61	2.61	2.49	0	0	0	2.51	0	5.06	0	2.39	0	5.987	6.166	6.652	0.117	0.233	0.483	0.139	0.129	0.128	0	0	0	0.125	0	0.268	0	0.127	0	-4.45805	1.24741e-25	1.72126e-24	down	-5.49859	7.67132e-24	2.15586e-22	down	-9.27096	9.24802e-15	1.8121e-13	down	-5.49614
TRINITY_DN603_c0_g2	3.06	2.02	5.04	350.66	425.83	305.36	60.28	55.41	66.36	87.58	89.04	83.26	196.33	137.96	141.92	772.95	693.06	674.04	0.168	0.115	0.264	17.187	21.096	15.353	3.215	2.748	3.427	5.03	4.788	4.468	9.756	7.17	7.524	43.514	36.801	34.038	6.63575	1.50107e-40	3.17028e-39	up	4.10894	2.54569e-14	4.14332e-13	up	4.71458	2.97496e-20	8.07342e-19	up	5.49883
TRINITY_DN65146_c0_g1	44.93	44.78	38.53	5.99	2.16	4.34	17.36	12.04	5.74	20.42	4.62	13.91	5.01	8.67	5.06	11.46	9.97	3.84	2.468	2.559	2.017	0.294	0.107	0.218	0.926	0.597	0.296	1.173	0.248	0.746	0.249	0.451	0.268	0.645	0.529	0.194	-3.5538	2.89259e-11	1.98399e-10	down	-1.95524	1.88024e-05	0.000114432	down	-1.70536	0.00195818	0.00877749	down	-2.83909
TRINITY_DN87_c0_g1	22756.3	21664.9	22331.9	1688.39	1538.13	1746.03	7366.3	8582.19	7334.26	8095.96	7943.63	8208.39	7017.56	7610.36	7839.11	767.5	903.61	939.01	1250.18	1237.79	1168.92	82.756	76.199	87.785	392.92	425.636	378.792	464.944	427.174	440.432	348.698	395.524	415.597	43.208	47.981	47.418	-3.87066	0	0	down	-1.59592	1.44628e-196	6.20247e-194	down	-1.44972	2.22139e-228	1.58702e-225	down	-1.64175
TRINITY_DN13119_c1_g1	71.89	51.57	65.56	31.75	21.56	15.65	31.35	21.08	25.24	31.5	15.33	26.53	31.44	30.25	23.14	29.3	28.71	21.63	3.949	2.947	3.432	1.556	1.068	0.787	1.672	1.045	1.304	1.809	0.825	1.424	1.562	1.572	1.227	1.65	1.525	1.092	-1.56428	5.0619e-06	2.0795e-05	down	-1.37079	7.80788e-06	5.04567e-05	down	-1.33949	0.000432178	0.00230244	down	-1.24989
TRINITY_DN26452_c1_g1	673.76	535.74	667.11	296.14	151.87	163.24	78.57	70.86	90.84	89.83	71.86	108.52	15.62	52.57	41.22	171.31	75.57	153.81	37.015	30.609	34.919	14.515	7.524	8.207	4.191	3.515	4.692	5.159	3.864	5.823	0.776	2.732	2.185	9.644	4.012	7.767	-1.74423	8.83951e-11	5.81166e-10	down	-3.0315	6.41096e-89	8.94008e-87	down	-2.77785	7.58318e-59	6.83928e-57	down	-4.15342
TRINITY_DN18714_c0_g1	59.46	70.11	67.98	36.94	24.89	29.22	12.13	10.24	9.56	20.77	22.17	19.76	5.79	5.16	4.34	10.89	17.75	14.96	3.267	4.006	3.558	1.811	1.233	1.469	0.647	0.508	0.494	1.193	1.192	1.06	0.287	0.268	0.23	0.613	0.942	0.755	-1.23957	5.42433e-06	2.21841e-05	down	-2.69611	1.16494e-14	1.93373e-13	down	-1.6348	8.73116e-09	9.65835e-08	down	-3.79021
TRINITY_DN13957_c0_g2	2.68	1.84	3.63	23.76	17.44	20.36	73.53	80.1	55.46	37.91	41.19	40.81	51.69	53.86	28.93	24.04	29.51	27.49	0.147	0.105	0.19	1.165	0.864	1.024	3.922	3.973	2.864	2.177	2.215	2.19	2.568	2.799	1.534	1.354	1.567	1.388	2.64104	0.000136778	0.000462314	up	4.46534	6.03479e-15	1.02567e-13	up	3.74971	7.65546e-11	1.07052e-09	up	3.83137
TRINITY_DN19230_c1_g2	31.74	28.26	27.03	6.19	2.94	8.48	10.64	10.04	10.71	6.75	6.65	4.21	7.33	9.78	10.49	4.51	2.99	3.23	1.744	1.615	1.415	0.303	0.146	0.426	0.567	0.498	0.553	0.388	0.358	0.226	0.364	0.508	0.556	0.254	0.159	0.163	-2.47944	2.6509e-06	1.12553e-05	down	-1.51721	0.000189327	0.000958388	down	-2.26174	7.67697e-06	5.65951e-05	down	-1.75974
TRINITY_DN1075_c0_g2	45.31	43.13	41.35	191.3	188.52	170.21	10.08	11.84	10.14	2.77	5.54	4.21	5.01	4.98	1.81	2.63	1.79	1.82	2.489	2.464	2.165	9.377	9.339	8.558	0.538	0.587	0.523	0.159	0.298	0.226	0.249	0.259	0.096	0.148	0.095	0.092	1.96803	1.54488e-27	2.27294e-26	up	-2.08731	1.33515e-08	1.26817e-07	down	-3.30368	6.82018e-11	9.59624e-10	down	-3.50314
TRINITY_DN42658_c0_g1	31.55	25.88	34.7	6.19	6.47	8.29	11.2	3.41	6.88	6.92	7.39	10.61	5.01	2.58	4.88	4.51	4.59	0.61	1.733	1.479	1.816	0.303	0.32	0.417	0.597	0.169	0.356	0.398	0.397	0.57	0.249	0.134	0.259	0.254	0.244	0.031	-2.33629	4.76801e-07	2.20679e-06	down	-2.20657	8.476e-05	0.000458693	down	-1.88268	2.65768e-05	0.00017884	down	-2.90761
TRINITY_DN6055_c1_g1	396.15	381.75	423.63	34.15	28.02	25.45	120.75	126.07	131.57	187.8	193.59	188.31	139.05	113.43	104.68	80.96	90.72	86.1	21.763	21.811	22.174	1.674	1.388	1.279	6.441	6.252	6.795	10.785	10.411	10.104	6.909	5.895	5.549	4.558	4.817	4.348	-3.91106	4.45531e-107	2.67455e-105	down	-1.73843	1.70166e-60	1.43207e-58	down	-1.06488	1.01239e-29	4.21833e-28	down	-1.8248
TRINITY_DN26774_c0_g1	16.25	0	16.74	45.13	77.8	141.37	265.39	137.11	166.19	70.1	163.67	149.88	267.69	298.8	208.09	116.46	239.66	201.1	0.893	0	0.876	2.212	3.854	7.108	14.156	6.8	8.583	4.026	8.801	8.042	13.301	15.529	11.032	6.556	12.726	10.155	2.91457	0.00737961	0.0180434	up	4.07057	1.27688e-05	7.98617e-05	up	3.56465	0.000257148	0.00144057	up	4.50397
TRINITY_DN34608_c0_g1	206.3	150.87	220.09	77.88	79.17	62.77	3.73	5.82	8.41	8.13	4.25	1.28	36.84	61.6	27.84	9.58	5.78	10.71	11.333	8.619	11.52	3.817	3.922	3.156	0.199	0.289	0.435	0.467	0.228	0.069	1.83	3.202	1.476	0.539	0.307	0.541	-1.51002	3.88477e-14	3.21642e-13	down	-5.07197	3.325e-36	1.49346e-34	down	-5.45095	4.94924e-30	2.08544e-28	down	-2.2529
TRINITY_DN35542_c0_g1	83.17	72.68	86.14	1.8	3.14	0.94	5.79	4.82	6.31	11.77	13.12	7.14	3.86	5.53	7.77	2.63	4.59	0.81	4.569	4.152	4.509	0.088	0.155	0.047	0.309	0.239	0.326	0.676	0.705	0.383	0.192	0.288	0.412	0.148	0.244	0.041	-5.45577	6.25594e-18	6.31987e-17	down	-3.90341	2.46617e-21	6.07931e-20	down	-2.90548	2.34753e-17	5.35578e-16	down	-3.81815
TRINITY_DN30032_c0_g1	431.52	436.81	432.71	43.33	42.52	35.63	173.75	179.67	170.78	47.25	45.44	34.59	54.39	63.82	58.03	15.03	29.11	24.86	23.707	24.957	22.649	2.124	2.107	1.791	9.268	8.911	8.82	2.714	2.444	1.856	2.702	3.317	3.077	0.846	1.546	1.255	-3.54023	4.22535e-108	2.56422e-106	down	-1.38493	4.26493e-44	2.46802e-42	down	-3.34731	5.27796e-93	8.4746e-91	down	-2.96037
TRINITY_DN114847_c0_g1	24.47	35.24	39.74	9.19	0	4.71	10.45	16.26	15.11	5.19	4.99	0	0	0	0	0	0	0	1.344	2.013	2.08	0.45	0	0.237	0.557	0.806	0.78	0.298	0.268	0	0	0	0	0	0	0	-2.94807	0.00121868	0.00353315	down	-1.34729	0.0013559	0.00569929	down	-3.2864	4.74116e-05	0.000304972	down	-7.55723
TRINITY_DN12095_c1_g1	96.36	88.28	102.68	25.96	23.71	5.84	33.22	32.92	21.8	3.98	7.94	8.23	12.34	4.06	3.98	5.64	1.79	0	5.294	5.044	5.375	1.272	1.175	0.294	1.772	1.633	1.126	0.229	0.427	0.442	0.613	0.211	0.211	0.317	0.095	0	-2.48496	5.90975e-07	2.70944e-06	down	-1.77777	8.05558e-13	1.16702e-11	down	-3.83268	1.65969e-23	5.34056e-22	down	-3.91862
TRINITY_DN10161_c2_g1	47.03	45.15	47.41	352.46	367.83	308.19	178.23	172.44	119.53	99.18	132.63	106.51	171.64	127.08	131.97	118.34	158.31	90.75	2.584	2.58	2.481	17.276	18.222	15.495	9.507	8.552	6.173	5.696	7.132	5.715	8.529	6.605	6.997	6.662	8.406	4.583	2.76314	2.37524e-61	7.59097e-60	up	1.68475	1.3802e-11	1.78883e-10	up	1.29489	1.1405e-09	1.40647e-08	up	1.55732
TRINITY_DN113726_c0_g1	35.56	26.06	29.25	0	4.7	1.51	13.44	3.41	13.39	15.06	14.96	10.06	0	3.32	3.25	1.5	2.99	1.62	1.954	1.489	1.531	0	0.233	0.076	0.717	0.169	0.691	0.865	0.805	0.54	0	0.173	0.173	0.085	0.159	0.082	-3.82052	1.89107e-06	8.16175e-06	down	-1.71031	0.00615573	0.0213156	down	-1.17234	0.00423305	0.0170686	down	-3.98868
TRINITY_DN7751_c0_g1	364.03	368.17	408.1	19.97	20.38	20.55	96.11	84.31	91.03	165.12	141.13	143.84	153.13	118.97	113.9	42.08	38.68	47.7	19.999	21.035	21.361	0.979	1.01	1.033	5.127	4.182	4.701	9.483	7.589	7.718	7.609	6.183	6.038	2.369	2.054	2.409	-4.3465	1.8187e-97	9.84459e-96	down	-2.14497	7.36948e-65	6.76576e-63	down	-1.32745	1.71716e-27	6.49902e-26	down	-1.63613
TRINITY_DN12751_c0_g1	13	10.65	6.86	34.95	31.75	30.35	22.4	25.5	28.88	25.96	28.63	30.74	28.16	26.19	26.03	23.86	29.31	27.69	0.714	0.608	0.359	1.713	1.573	1.526	1.195	1.264	1.491	1.491	1.54	1.65	1.399	1.361	1.38	1.343	1.556	1.398	1.51778	0.000340686	0.00108458	up	1.23303	0.00784275	0.0262205	up	1.4775	0.000777151	0.00389274	up	1.29046
TRINITY_DN9278_c0_g1	226.18	209.23	251.15	802.16	711.75	884.04	701.73	613.49	685.6	528.77	633.43	658.43	665.94	630.06	632.21	990.09	996.73	1023.29	12.426	11.954	13.146	39.318	35.26	44.447	37.43	30.426	35.409	30.367	34.063	35.329	33.09	32.745	33.517	55.738	52.925	51.674	1.68503	4.33895e-44	9.9697e-43	up	1.47502	1.23215e-36	5.63538e-35	up	1.41767	1.65114e-44	1.08681e-42	up	1.41931
TRINITY_DN24273_c0_g2	146.64	73.23	144.64	13.18	12.35	12.25	26.5	44.16	28.11	14.37	10.34	48.86	4.44	4.98	7.41	1.31	4.79	4.45	8.056	4.184	7.571	0.646	0.612	0.616	1.414	2.19	1.452	0.825	0.556	2.622	0.22	0.259	0.393	0.074	0.254	0.225	-3.4155	1.86428e-16	1.74277e-15	down	-1.96753	3.33237e-07	2.64515e-06	down	-2.31084	0.000484134	0.00254827	down	-4.5706
TRINITY_DN48527_c1_g1	27.34	28.45	27.43	9.39	7.05	14.51	2.61	0	10.71	7.79	2.59	5.12	2.51	2.58	2.35	2.07	4.59	2.43	1.502	1.625	1.436	0.46	0.349	0.73	0.139	0	0.553	0.447	0.139	0.275	0.125	0.134	0.125	0.116	0.244	0.122	-1.52583	0.000961099	0.00284441	down	-2.61552	0.0164153	0.0489458	down	-2.34168	2.59696e-05	0.000175162	down	-3.43293
TRINITY_DN1914_c1_g2	52.2	58.55	53.26	229.85	220.07	217.15	131.76	138.52	137.69	152.66	137.25	143.29	256.12	224.84	256.54	132.61	189.62	124.5	2.867	3.345	2.788	11.266	10.902	10.918	7.028	6.87	7.111	8.767	7.381	7.688	12.726	11.685	13.601	7.466	10.068	6.287	1.89993	1.46506e-32	2.52124e-31	up	1.24353	3.71821e-12	5.07649e-11	up	1.41225	1.51258e-13	2.7292e-12	up	2.09703
TRINITY_DN87610_c0_g1	47.03	26.8	42.36	4.99	4.9	5.09	5.6	0	0	0	0	0	0	0	0	0	0	0	2.584	1.531	2.217	0.245	0.243	0.256	0.299	0	0	0	0	0	0	0	0	0	0	0	-3.06901	5.22538e-09	2.96124e-08	down	-4.3071	0.000744207	0.00332101	down	-7.69861	1.97214e-09	2.36508e-08	down	-7.78216
TRINITY_DN24764_c0_g1	179.15	185.74	182.77	75.28	46.64	78.6	88.46	58.82	66.55	52.62	49.14	16.65	35.68	17.52	0	0	14.95	33.55	9.842	10.612	9.567	3.69	2.311	3.952	4.719	2.917	3.437	3.022	2.642	0.894	1.773	0.911	0	0	0.794	1.694	-1.57133	7.31119e-12	5.22439e-11	down	-1.42684	1.81164e-11	2.32015e-10	down	-2.18432	3.54337e-07	3.20122e-06	down	-3.44849
TRINITY_DN46602_c0_g1	63.28	55.98	45.99	16.77	8.62	26.2	0	20.88	9.18	19.21	9.24	9.33	0	0	0	0	0	0	3.477	3.198	2.407	0.822	0.427	1.317	0	1.035	0.474	1.103	0.497	0.501	0	0	0	0	0	0	-1.79132	0.000106771	0.000366522	down	-2.57036	0.0155283	0.0467822	down	-2.14003	2.76954e-06	2.18511e-05	down	-8.30093
TRINITY_DN89333_c0_g1	25.62	16.52	23	3.59	1.57	2.45	6.91	7.63	7.65	5.88	9.98	7.69	7.52	7.56	5.06	3.19	3.99	6.47	1.407	0.944	1.204	0.176	0.078	0.123	0.368	0.378	0.395	0.338	0.536	0.412	0.374	0.393	0.268	0.18	0.212	0.327	-3.16603	7.93558e-06	3.1709e-05	down	-1.59248	0.00145157	0.00605188	down	-1.44904	0.00455894	0.0182026	down	-1.72454
TRINITY_DN11737_c0_g1	112.42	135.27	126.08	281.17	297.48	266.34	11.76	23.09	48.77	30.46	41.56	42.64	15.43	16.23	7.59	25.36	19.54	12.13	6.176	7.728	6.599	13.781	14.737	13.391	0.627	1.145	2.519	1.749	2.235	2.288	0.767	0.844	0.403	1.428	1.038	0.612	1.05365	3.43039e-15	3.00567e-14	up	-2.23134	1.29997e-05	8.1192e-05	down	-1.69147	1.66161e-13	2.98451e-12	down	-3.33496
TRINITY_DN46981_c0_g1	27.91	29.18	29.65	6.19	3.92	3.02	2.24	4.62	3.25	5.02	4.62	4.94	3.28	1.48	3.07	8.83	12.36	14.15	1.534	1.667	1.552	0.303	0.194	0.152	0.119	0.229	0.168	0.288	0.248	0.265	0.163	0.077	0.163	0.497	0.656	0.714	-2.86743	1.12678e-07	5.58103e-07	down	-3.19879	8.98536e-08	7.69e-07	down	-2.52542	7.69883e-07	6.63759e-06	down	-3.70847
TRINITY_DN35274_c0_g1	23.71	19.82	20.58	0	0	0	0	0	0	0.87	3.33	0.73	0	0	0	0	0	0	1.302	1.132	1.077	0	0	0	0	0	0	0.05	0.179	0.039	0	0	0	0	0	0	-7.00373	1.85511e-07	8.98156e-07	down	-6.95403	3.43095e-07	2.71892e-06	down	-3.69326	1.11988e-05	8.0441e-05	down	-6.95282
TRINITY_DN84371_c0_g1	0	0	0	113.23	118.56	39.58	181.4	209.98	41.31	44.66	40.82	125.17	46.29	136.3	0	144.45	37.88	261.53	0	0	0	5.55	5.873	1.99	9.676	10.414	2.133	2.565	2.195	6.716	2.3	7.084	0	8.132	2.012	13.207	8.81559	5.67067e-11	3.79453e-10	up	9.53511	2.69304e-11	3.39001e-10	up	8.57948	6.71747e-10	8.51523e-09	up	8.27903
TRINITY_DN97240_c0_g1	41.87	0	43.37	0	0	0	0	0	0	0	0	0	0	0	0	0	0	0	2.3	0	2.27	0	0	0	0	0	0	0	0	0	0	0	0	0	0	0	-7.35874	0.0113525	0.0264339	down	-7.31049	0.0136628	0.0420232	down	-7.22531	0.0143805	0.0480162	down	-7.30854
TRINITY_DN38720_c0_g1	49.14	76.17	59.51	186.71	181.86	153.25	5.79	6.83	9.75	1.21	6.47	7.5	1.54	6.46	6.51	3.38	5.38	5.46	2.699	4.352	3.115	9.152	9.009	7.705	0.309	0.339	0.504	0.07	0.348	0.403	0.077	0.336	0.345	0.19	0.286	0.276	1.36816	2.22393e-09	1.30173e-08	up	-3.08738	7.60404e-12	1.00722e-10	down	-3.63022	7.63833e-10	9.62496e-09	down	-3.69682
TRINITY_DN43618_c0_g1	26.77	32.85	20.17	16.37	9.6	4.9	6.72	11.44	9.18	9.17	13.49	3.11	4.44	11.8	8.14	6.95	3.39	11.32	1.471	1.877	1.056	0.803	0.476	0.246	0.358	0.568	0.474	0.527	0.725	0.167	0.22	0.613	0.431	0.391	0.18	0.572	-1.50644	0.00941123	0.0223887	down	-1.65281	0.000930789	0.00406639	down	-1.67542	0.010637	0.0373402	down	-1.81422
TRINITY_DN2125_c0_g2	185.26	187.02	210.6	94.25	78.19	62.58	25.57	35.93	33.28	62.66	52.65	33.31	21.41	23.42	34.35	5.26	7.18	7.28	10.178	10.685	11.024	4.62	3.874	3.146	1.364	1.782	1.719	3.598	2.831	1.787	1.064	1.217	1.821	0.296	0.381	0.367	-1.43447	2.19315e-16	2.04104e-15	down	-2.69156	2.54202e-42	1.40604e-40	down	-1.94978	3.36955e-13	5.91033e-12	down	-2.97059
TRINITY_DN60230_c0_g1	36.9	38.54	32.48	18.77	16.07	14.7	9.33	7.83	4.59	12.46	10.9	14.09	4.63	10.88	9.58	5.64	12.96	8.89	2.027	2.202	1.7	0.92	0.796	0.739	0.498	0.388	0.237	0.716	0.586	0.756	0.23	0.566	0.508	0.317	0.688	0.449	-1.23838	0.000367372	0.00116381	down	-2.37231	2.02545e-07	1.65799e-06	down	-1.53804	5.72678e-05	0.000363224	down	-2.12692
TRINITY_DN90221_c0_g1	20.08	30.28	30.06	6.59	6.86	7.73	0.75	0	0	1.9	1.11	3.66	8.87	1.11	3.25	0	1	2.02	1.103	1.73	1.573	0.323	0.34	0.389	0.04	0	0	0.109	0.06	0.196	0.441	0.058	0.173	0	0.053	0.102	-1.98577	5.38617e-05	0.000193031	down	-6.29207	1.4986e-06	1.08064e-05	down	-3.50557	3.13785e-06	2.45047e-05	down	-2.70775
TRINITY_DN11672_c0_g1	232.49	194.36	249.13	25.36	28.61	23.18	52.44	61.43	43.03	51.92	56.9	66.25	57.09	61.24	63.64	45.64	54.63	43.86	12.772	11.105	13.04	1.243	1.417	1.166	2.797	3.047	2.222	2.982	3.06	3.554	2.837	3.183	3.374	2.57	2.901	2.215	-3.25234	1.94487e-51	5.21298e-50	down	-2.18536	3.36547e-32	1.3278e-30	down	-1.93501	7.62865e-30	3.19539e-28	down	-1.95981
TRINITY_DN47782_c0_g1	199.99	110.86	203.54	57.51	80.74	81.62	65.69	52.4	47.43	24.4	38.98	23.61	57.47	16.23	60.93	35.13	42.67	69.32	10.987	6.334	10.654	2.819	4	4.104	3.504	2.599	2.449	1.402	2.096	1.267	2.856	0.844	3.23	1.977	2.266	3.501	-1.33204	1.37213e-05	5.32252e-05	down	-1.70301	6.37224e-08	5.55303e-07	down	-2.54885	4.27288e-13	7.42399e-12	down	-2.00235
TRINITY_DN8746_c0_g1	134.22	132.15	136.37	327.29	341.76	360.59	29.49	38.54	42.26	11.25	13.12	7.14	10.99	4.61	5.42	19.16	29.11	18.19	7.374	7.55	7.138	16.042	16.931	18.13	1.573	1.912	2.183	0.646	0.705	0.383	0.546	0.24	0.288	1.079	1.546	0.919	1.23478	7.28974e-26	1.01176e-24	up	-1.94522	6.96285e-21	1.67614e-19	down	-3.68625	3.39936e-32	1.52429e-30	down	-4.33373
TRINITY_DN23688_c0_g1	29.06	30.83	37.92	75.68	72.31	74.27	4.85	5.82	5.55	0	0	0.73	1.35	1.48	1.81	0	1.2	0	1.597	1.762	1.985	3.71	3.582	3.734	0.259	0.289	0.286	0	0	0.039	0.067	0.077	0.096	0	0.064	0	1.05811	7.57863e-06	3.03775e-05	up	-2.59939	7.10769e-08	6.15623e-07	down	-6.49665	2.47296e-07	2.28847e-06	down	-4.68314
TRINITY_DN33840_c0_g1	30.21	27.71	33.29	8.19	9.99	19.23	6.91	1.81	7.46	3.12	14.96	9.33	7.52	5.53	3.07	0	0	0	1.66	1.583	1.742	0.401	0.495	0.967	0.368	0.09	0.385	0.179	0.805	0.501	0.374	0.288	0.163	0	0	0	-1.41577	0.00243458	0.00664318	down	-2.57331	4.01096e-06	2.71354e-05	down	-1.75356	0.00277622	0.0118743	down	-2.49596
TRINITY_DN26497_c0_g1	18.55	71.58	42.56	167.94	98.57	156.45	191.48	260.97	231.4	117.18	133.37	150.97	170.68	210.27	109.56	211.69	240.26	197.46	1.019	4.09	2.228	8.232	4.883	7.866	10.214	12.943	11.951	6.729	7.172	8.101	8.481	10.928	5.808	11.917	12.757	9.972	1.52139	0.00442197	0.0114025	up	2.25938	2.26684e-06	1.59123e-05	up	1.57669	0.00146738	0.00682183	up	1.78247
TRINITY_DN55441_c0_g1	25.05	25.14	30.26	8.39	7.25	9.99	6.72	5.02	3.82	3.12	2.22	2.56	3.86	3.87	3.8	0.38	0	0	1.376	1.437	1.584	0.411	0.359	0.502	0.358	0.249	0.198	0.179	0.119	0.137	0.192	0.201	0.201	0.021	0	0	-1.79864	5.56776e-05	0.000199164	down	-2.39169	5.02778e-06	3.34614e-05	down	-3.30807	4.4819e-07	3.99239e-06	down	-2.80744
TRINITY_DN15980_c0_g1	16.44	18.54	22.39	51.12	41.15	44.67	62.89	52.4	60.62	45.52	72.04	39.89	102.41	88.9	67.25	84.15	95.11	87.11	0.903	1.059	1.172	2.506	2.039	2.246	3.355	2.599	3.131	2.614	3.874	2.141	5.089	4.62	3.565	4.737	5.05	4.399	1.14262	0.000290402	0.000934272	up	1.5567	5.58771e-07	4.28859e-06	up	1.48032	0.000140583	0.000829514	up	2.10237
TRINITY_DN28843_c0_g3	27.15	19.45	35.91	7.39	4.9	0	2.05	4.01	1.91	2.6	9.98	0	10.03	6.09	10.3	3.57	7.38	9.5	1.492	1.112	1.88	0.362	0.243	0	0.11	0.199	0.099	0.149	0.536	0	0.498	0.316	0.546	0.201	0.392	0.48	-2.89314	0.00126305	0.00365026	down	-3.42556	1.28275e-06	9.34675e-06	down	-2.64328	0.0141799	0.0474483	down	-1.72
TRINITY_DN110146_c0_g1	193.49	101.13	159.16	21.17	4.31	4.34	19.04	24.69	9.18	28.21	9.24	9.33	28.16	37.44	58.39	12.4	4.19	17.79	10.63	5.778	8.331	1.038	0.214	0.218	1.015	1.225	0.474	1.62	0.497	0.501	1.399	1.946	3.096	0.698	0.222	0.898	-4.09273	1.91352e-09	1.12508e-08	down	-3.16705	6.29798e-13	9.23069e-12	down	-3.26133	5.54694e-09	6.27686e-08	down	-1.93661
TRINITY_DN61729_c0_g1	29.83	41.11	27.23	16.18	9.21	14.7	14	11.04	8.22	5.71	3.33	2.93	4.82	2.77	1.45	14.84	10.57	13.54	1.639	2.349	1.425	0.793	0.456	0.739	0.747	0.548	0.425	0.328	0.179	0.157	0.24	0.144	0.077	0.835	0.561	0.684	-1.42433	0.00143907	0.00411479	down	-1.64921	0.000388113	0.00183889	down	-3.0213	9.08582e-07	7.75349e-06	down	-3.53325
TRINITY_DN15409_c0_g1	485.63	475.91	495.04	136.39	183.03	144.2	199.32	179.07	204.24	94.16	114.16	91.5	35.1	38.92	29.47	33.62	24.52	29.1	26.679	27.19	25.912	6.685	9.067	7.25	10.632	8.881	10.549	5.407	6.139	4.91	1.744	2.023	1.562	1.893	1.302	1.47	-1.77713	1.7158e-41	3.70601e-40	down	-1.3969	1.72617e-43	9.8077e-42	down	-2.26984	9.95379e-85	1.41906e-82	down	-3.89557
TRINITY_DN20995_c0_g1	82.59	54.51	89.77	5.59	5.68	17.15	0	6.62	0	24.92	12.01	30.38	0	0	0	0	5.38	0	4.538	3.114	4.699	0.274	0.282	0.862	0	0.329	0	1.431	0.646	1.63	0	0	0	0	0.286	0	-3.08516	2.03722e-09	1.19507e-08	down	-5.12347	4.31911e-06	2.90506e-05	down	-1.74462	4.49726e-05	0.000290426	down	-8.7555
TRINITY_DN31679_c0_g1	54.49	49.92	61.12	3.2	1.57	2.45	4.85	4.42	4.78	3.46	8.31	12.99	10.22	7.75	5.6	2.44	2.79	0.4	2.994	2.852	3.199	0.157	0.078	0.123	0.259	0.219	0.247	0.199	0.447	0.697	0.508	0.403	0.297	0.137	0.148	0.02	-4.68028	1.45216e-14	1.22968e-13	down	-3.63016	5.83629e-15	9.9247e-14	down	-2.77618	4.06547e-09	4.6821e-08	down	-2.85376
TRINITY_DN40614_c0_g1	37.66	19.27	31.67	279.77	223.4	300.27	0	0	0	0	6.1	0	0	6.82	0	5.82	0	5.86	2.069	1.101	1.658	13.713	11.067	15.097	0	0	0	0	0.328	0	0	0.355	0	0.328	0	0.296	3.05511	7.47476e-29	1.14552e-27	up	-7.40025	3.86294e-08	3.46073e-07	down	-3.89625	0.0043996	0.0176461	down	-3.73441
TRINITY_DN15098_c0_g1	60.42	55.98	63.54	12.58	30.37	10.18	13.81	11.24	8.22	19.04	18.84	21.78	16.39	35.23	21.15	17.28	22.33	30.92	3.319	3.198	3.326	0.617	1.505	0.512	0.737	0.558	0.425	1.093	1.013	1.168	0.815	1.831	1.121	0.973	1.186	1.562	-1.8863	6.33663e-05	0.000224796	down	-2.51887	8.00879e-13	1.16051e-11	down	-1.57343	2.54332e-08	2.67076e-07	down	-1.39082
TRINITY_DN33258_c0_g1	63.48	68.09	67.78	33.35	29.59	24.13	5.97	6.22	9.94	19.73	21.61	13.91	0	0	0	1.88	0	0	3.487	3.89	3.548	1.635	1.466	1.213	0.319	0.309	0.514	1.133	1.162	0.746	0	0	0	0.106	0	0	-1.31845	2.76942e-07	1.3153e-06	down	-3.2517	1.45835e-16	2.77627e-15	down	-1.81819	2.10396e-09	2.51138e-08	down	-8.5675
TRINITY_DN1087_c0_g1	177.23	172.71	161.58	1290.61	1233.01	1180.92	518.09	539.61	508.51	635.39	770.31	760.18	1746.14	1754.99	1880.37	1589.85	1732.46	1720.18	9.737	9.867	8.458	63.259	61.083	59.373	27.635	26.762	26.263	36.49	41.424	40.788	86.765	91.21	99.689	89.503	91.991	86.865	2.73139	3.44258e-230	6.02081e-228	up	1.53933	2.09577e-55	1.58481e-53	up	2.08776	2.19039e-85	3.15813e-83	up	3.32204
TRINITY_DN33257_c0_g1	49.52	49.55	52.25	6.39	0	4.34	10.82	4.82	8.8	18.87	20.69	24.89	18.51	11.62	24.95	19.53	27.12	17.79	2.72	2.831	2.735	0.313	0	0.218	0.577	0.239	0.454	1.083	1.113	1.335	0.92	0.604	1.323	1.1	1.44	0.898	-4.05093	8.40539e-12	5.97998e-11	down	-2.67436	4.85792e-11	5.95592e-10	down	-1.21608	2.62626e-05	0.000176951	down	-1.51008
TRINITY_DN7253_c0_g1	13.19	1.65	18.36	62.1	55.85	81.43	53.38	40.55	60.43	153.01	171.24	176.04	163.74	125.98	131.07	225.78	204.77	223.94	0.725	0.094	0.961	3.044	2.767	4.094	2.847	2.011	3.121	8.787	9.209	9.446	8.136	6.547	6.949	12.711	10.873	11.309	2.49398	0.00014251	0.000480204	up	2.1756	0.00149889	0.00622719	up	3.94872	1.51348e-14	2.91969e-13	up	3.61762
TRINITY_DN1909_c0_g1	98.65	87.18	97.64	1204.54	1146.79	1120.6	187.94	226.04	195.07	196.8	189.9	191.78	348.69	338.82	379.83	1339.27	1365.19	1303.83	5.42	4.981	5.111	59.04	56.812	56.341	10.025	11.211	10.075	11.302	10.212	10.29	17.326	17.609	20.137	75.396	72.49	65.84	3.48935	8.63303e-268	1.8677e-265	up	1.02592	5.46954e-13	8.06557e-12	up	1.0401	2.34638e-13	4.16272e-12	up	1.84077
TRINITY_DN1790_c1_g1	10.52	10.65	11.3	37.14	33.51	30.91	25.75	21.88	28.88	25.62	31.22	21.96	32.4	33.38	24.59	29.49	23.73	39.41	0.578	0.608	0.591	1.821	1.66	1.554	1.374	1.085	1.491	1.471	1.679	1.178	1.61	1.735	1.304	1.66	1.26	1.99	1.50394	8.11948e-05	0.000283531	up	1.15057	0.00686222	0.0233933	up	1.27011	0.00290093	0.0123347	up	1.37259
TRINITY_DN63222_c0_g1	0	0	0	125.61	92.1	18.66	41.43	22.28	19.7	20.6	9.79	19.76	0	61.42	28.56	34.94	35.49	48.71	0	0	0	6.157	4.563	0.938	2.21	1.105	1.017	1.183	0.526	1.06	0	3.192	1.514	1.967	1.884	2.46	8.61229	1.30243e-08	7.08399e-08	up	7.1701	4.92685e-07	3.81175e-06	up	6.54949	8.53659e-05	0.000525095	up	7.29242
TRINITY_DN36228_c0_g1	134.79	106.27	143.63	466.88	411.72	378.88	26.31	23.69	25.63	41.37	30.66	36.42	20.06	10.51	9.76	24.61	27.32	23.65	7.405	6.071	7.518	22.884	20.397	19.049	1.404	1.175	1.324	2.376	1.649	1.954	0.997	0.546	0.518	1.385	1.45	1.194	1.58669	3.00805e-30	4.82984e-29	up	-2.41045	8.38172e-23	2.23511e-21	down	-1.81684	1.37591e-14	2.66237e-13	down	-3.30352
TRINITY_DN55452_c0_g1	45.89	29.92	30.26	5.99	7.45	7.54	9.52	12.85	15.68	7.62	7.02	2.93	13.31	13.46	10.67	0	3.79	1.62	2.521	1.709	1.584	0.294	0.369	0.379	0.508	0.637	0.81	0.437	0.377	0.157	0.661	0.7	0.565	0	0.201	0.082	-2.45935	4.85175e-07	2.24399e-06	down	-1.51919	0.000388052	0.00183874	down	-2.54353	5.59405e-06	4.21187e-05	down	-1.59338
TRINITY_DN19155_c0_g1	98.27	89.93	112.97	373.42	368.22	378.31	32.29	38.34	38.82	43.1	50.8	45.57	62.29	44.64	48.45	33.43	36.69	37.59	5.399	5.138	5.913	18.303	18.242	19.02	1.722	1.902	2.005	2.475	2.732	2.445	3.095	2.32	2.569	1.882	1.948	1.898	1.77273	2.17132e-50	5.69396e-49	up	-1.53777	1.77367e-12	2.49562e-11	down	-1.09207	6.71292e-08	6.67973e-07	down	-1.02944
TRINITY_DN13000_c0_g1	266.14	265.03	328.61	27.16	38.8	31.48	96.3	103.79	102.89	99.35	77.03	87.29	127.87	93.51	128.72	36.63	26.12	30.52	14.621	15.142	17.201	1.331	1.922	1.583	5.137	5.147	5.314	5.706	4.142	4.684	6.354	4.86	6.824	2.062	1.387	1.541	-3.26823	1.01824e-58	3.09957e-57	down	-1.57669	2.14054e-30	7.88849e-29	down	-1.69284	7.60182e-24	2.48639e-22	down	-1.36175
TRINITY_DN7711_c0_g2	876.04	744.6	815.38	305.13	316.68	299.9	335.93	337.46	341.17	399.82	357.26	347.15	269.81	240.52	276.6	399.34	404.95	414.73	48.127	42.542	42.68	14.956	15.688	15.078	17.919	16.736	17.621	22.961	19.212	18.627	13.407	12.5	14.664	22.481	21.502	20.943	-1.52453	4.64553e-68	1.68784e-66	down	-1.33759	2.70896e-54	1.9908e-52	down	-1.12774	2.42491e-24	8.10223e-23	down	-1.69979
TRINITY_DN110892_c0_g1	0	56.9	56.48	0	0	0	0	0	0	0	0	0	0	0	0	0	0	0	0	3.251	2.957	0	0	0	0	0	0	0	0	0	0	0	0	0	0	0	-7.80132	0.00462548	0.0118749	down	-7.75163	0.00549262	0.0193512	down	-7.66766	0.00571837	0.0220991	down	-7.75044
TRINITY_DN9070_c0_g1	1546.16	1493.43	1830.28	595.08	674.71	529.48	834.05	881.49	812.77	661.52	716.93	607.37	914.92	663.45	822.76	399.53	440.24	409.28	84.942	85.324	95.803	29.168	33.425	26.621	44.489	43.717	41.977	37.991	38.553	32.589	45.462	34.48	43.619	22.492	23.376	20.668	-1.55717	1.57207e-51	4.22393e-50	down	-1.01699	5.41089e-49	3.555e-47	down	-1.27942	1.14813e-44	7.61237e-43	down	-1.09035
TRINITY_DN19004_c0_g1	175.9	158.39	189.42	86.27	87.01	81.62	19.04	25.09	28.69	39.64	43.23	34.77	28.16	28.77	20.43	42.64	27.71	46.89	9.663	9.049	9.915	4.228	4.31	4.104	1.015	1.245	1.482	2.276	2.325	1.866	1.399	1.495	1.083	2.4	1.472	2.368	-1.15807	1.68296e-15	1.49822e-14	down	-2.91383	1.03392e-38	5.06546e-37	down	-2.13529	1.50354e-29	6.21592e-28	down	-2.83593
TRINITY_DN39485_c0_g1	71.7	126.09	127.49	574.51	564.97	521.57	20.9	34.73	16.26	18.17	20.14	24.34	8.29	20.1	16.45	0	3.79	5.86	3.939	7.204	6.673	28.16	27.988	26.223	1.115	1.722	0.84	1.044	1.083	1.306	0.412	1.045	0.872	0	0.201	0.296	2.23032	5.37064e-24	6.95833e-23	up	-2.25558	7.14031e-08	6.18106e-07	down	-2.38184	6.42947e-11	9.07261e-10	down	-2.95197
TRINITY_DN46050_c0_g2	76.86	84.43	128.5	20.17	36.45	30.54	6.35	3.21	12.24	4.67	6.28	6.22	3.09	4.61	4.34	5.64	2.79	6.06	4.222	4.824	6.726	0.989	1.806	1.535	0.338	0.159	0.632	0.268	0.338	0.334	0.153	0.24	0.23	0.317	0.148	0.306	-1.84506	1.57144e-07	7.67059e-07	down	-3.84438	1.26697e-13	1.96455e-12	down	-4.07023	1.92217e-18	4.67735e-17	down	-4.65396
TRINITY_DN42554_c0_g1	701.86	671.92	749.42	113.03	121.11	106.88	162.55	182.48	158.92	252.53	282.45	271.57	283.12	273.16	268.47	250.2	300.47	282.76	38.559	38.389	39.227	5.54	6	5.373	8.671	9.05	8.208	14.502	15.189	14.571	14.068	14.197	14.233	14.085	15.955	14.279	-2.76078	1.23278e-172	1.42613e-170	down	-2.14817	2.02411e-135	5.131e-133	down	-1.3844	3.02456e-77	3.73424e-75	down	-1.43743
TRINITY_DN16423_c0_g1	184.5	137.65	139.8	24.56	30.18	26.95	39.57	41.15	37.48	9	12.75	25.44	36.06	35.97	34.71	21.79	15.15	19.6	10.136	7.864	7.317	1.204	1.495	1.355	2.11	2.041	1.936	0.517	0.685	1.365	1.792	1.869	1.84	1.227	0.805	0.99	-2.61825	4.78286e-24	6.20766e-23	down	-2.04391	2.743e-18	5.79835e-17	down	-3.29411	6.13661e-18	1.44944e-16	down	-2.18389
TRINITY_DN15169_c0_g1	95.6	82.04	77.46	32.95	23.71	34.31	29.49	43.96	22.38	31.5	17.92	35.32	46.67	38.55	40.32	8.08	18.34	12.53	5.252	4.687	4.055	1.615	1.175	1.725	1.573	2.18	1.156	1.809	0.964	1.895	2.319	2.003	2.137	0.455	0.974	0.633	-1.61169	2.19398e-09	1.28466e-08	down	-1.50545	2.67715e-06	1.85774e-05	down	-1.57279	2.44485e-06	1.94565e-05	down	-1.09244
TRINITY_DN68219_c0_g2	43.97	50.29	44.18	3.59	3.72	5.65	9.89	8.03	9.94	0	0	0	0	0	1.99	0	0	0	2.416	2.873	2.312	0.176	0.184	0.284	0.528	0.398	0.514	0	0	0	0	0	0.105	0	0	0	-3.42662	2.02864e-12	1.51221e-11	down	-2.37636	8.83894e-10	9.54359e-09	down	-7.95816	1.10378e-10	1.52372e-09	down	-6.18177
TRINITY_DN45769_c0_g1	145.69	147.75	139.19	76.48	58.4	55.23	13.81	14.86	14.15	20.25	8.31	11.35	4.63	3.14	3.25	7.51	7.78	5.46	8.004	8.441	7.286	3.749	2.893	2.777	0.737	0.737	0.731	1.163	0.447	0.609	0.23	0.163	0.173	0.423	0.413	0.276	-1.32232	7.87499e-12	5.61402e-11	down	-3.40783	2.15121e-35	9.46547e-34	down	-3.45746	1.40636e-23	4.54382e-22	down	-5.37421
TRINITY_DN11340_c0_g1	74.76	62.77	90.17	37.74	35.86	32.42	20.72	22.28	22.57	31.67	34.36	31.11	22.95	15.86	18.8	14.84	16.95	12.73	4.107	3.586	4.72	1.85	1.777	1.63	1.105	1.105	1.165	1.819	1.848	1.669	1.14	0.824	0.997	0.835	0.9	0.643	-1.22446	6.34498e-07	2.89861e-06	down	-1.85811	3.02939e-11	3.79283e-10	down	-1.21785	1.47321e-06	1.214e-05	down	-2.04397
TRINITY_DN5102_c0_g1	2284.73	2308.51	2665.83	1270.44	1168.93	1028.24	336.12	337.26	311.53	490.34	627.33	517.34	437.4	349.15	299.02	430.15	466.96	410.49	125.518	131.893	139.538	62.27	57.909	51.697	17.929	16.726	16.09	28.16	33.735	27.758	21.734	18.146	15.853	24.216	24.795	20.729	-1.18897	6.83952e-49	1.73948e-47	down	-2.95379	0	0	down	-2.14081	6.89768e-126	1.73353e-123	down	-2.81724
TRINITY_DN76080_c0_g1	240.14	207.76	258.21	91.26	86.22	67.86	104.51	116.23	115.89	50.37	80.36	57.83	49.76	39.29	33.99	53.35	50.64	59.83	13.192	11.87	13.516	4.473	4.272	3.412	5.575	5.765	5.985	2.893	4.321	3.103	2.472	2.042	1.802	3.003	2.689	3.021	-1.64866	7.75037e-26	1.07502e-24	down	-1.13921	4.14211e-18	8.65944e-17	down	-1.89866	4.03615e-23	1.2787e-21	down	-2.59313
TRINITY_DN16072_c0_g1	140.53	124.44	152.1	34.75	45.86	31.1	47.59	41.55	38.06	31.67	30.11	31.66	42.43	55.52	37.24	4.13	8.57	9.9	7.72	7.109	7.962	1.703	2.272	1.564	2.539	2.061	1.966	1.819	1.619	1.699	2.108	2.885	1.974	0.233	0.455	0.5	-2.01776	1.71905e-20	1.94941e-19	down	-1.77469	6.89909e-19	1.50095e-17	down	-2.13619	3.81504e-24	1.26079e-22	down	-1.6981
TRINITY_DN1330_c2_g2	20.84	33.4	39.14	5.59	8.62	0	12.5	3.21	12.24	3.12	3.14	9.15	6.17	6.09	3.07	0	0	2.83	1.145	1.908	2.048	0.274	0.427	0	0.667	0.159	0.632	0.179	0.169	0.491	0.307	0.316	0.163	0	0	0.143	-2.75879	0.00345507	0.0091468	down	-1.84259	0.00448856	0.0162697	down	-2.62449	6.89445e-05	0.000431134	down	-2.70594
TRINITY_DN36522_c0_g2	71.51	37.26	36.92	0	0	0	0	0	0	0	0	0	0	0	0	0	0	0	3.928	2.129	1.932	0	0	0	0	0	0	0	0	0	0	0	0	0	0	0	-8.17281	4.31479e-10	2.67926e-09	down	-8.12301	6.05809e-10	6.65815e-09	down	-8.03793	9.53579e-10	1.18608e-08	down	-8.12183
TRINITY_DN25535_c0_g1	0	0	0	141.58	146.97	126.86	71.85	26.9	43.79	70.96	263.24	156.1	509.53	334.03	364.47	58.42	181.44	136.83	0	0	0	6.94	7.281	6.378	3.833	1.334	2.262	4.075	14.156	8.376	25.318	17.36	19.323	3.289	9.634	6.91	9.43398	2.76224e-15	2.43143e-14	up	7.95953	6.42216e-09	6.33345e-08	up	9.78668	2.05248e-13	3.66278e-12	up	11.0183
TRINITY_DN25990_c0_g1	130.01	84.24	128.7	364.64	285.33	503.85	519.02	601.44	522.09	450.71	535.71	504.71	529.98	635.41	572.19	271.24	278.54	315.5	7.142	4.813	6.737	17.873	14.135	25.332	27.685	29.829	26.964	25.884	28.808	27.081	26.334	33.023	30.335	15.27	14.79	15.932	1.63605	9.883e-09	5.44071e-08	up	2.18794	1.42694e-44	8.34219e-43	up	2.13422	3.92661e-42	2.4053e-40	up	2.27432
TRINITY_DN115298_c0_g1	24.47	23.86	29.45	8.39	4.9	9.24	4.48	4.42	4.4	3.63	11.27	4.57	0.77	1.48	0	2.07	4.19	1.41	1.344	1.363	1.542	0.411	0.243	0.464	0.239	0.219	0.227	0.209	0.606	0.245	0.038	0.077	0	0.116	0.222	0.071	-1.92805	5.83803e-05	0.000208094	down	-2.75348	1.20786e-06	8.81953e-06	down	-1.93786	0.000501947	0.00263331	down	-5.33947
TRINITY_DN111361_c0_g1	226.56	253.1	211.61	35.15	27.04	45.43	30.42	108.81	77.45	60.23	95.5	96.81	10.22	30.06	37.24	0	8.77	9.5	12.447	14.46	11.076	1.723	1.34	2.284	1.623	5.396	4	3.459	5.136	5.194	0.508	1.563	1.974	0	0.466	0.48	-2.81986	1.43046e-30	2.32481e-29	down	-1.77489	5.0778e-05	0.000287257	down	-1.45112	4.32839e-11	6.22803e-10	down	-3.23139
TRINITY_DN14307_c0_g1	61.56	62.59	60.11	13.38	23.32	18.66	24.26	22.89	17.21	10.38	14.96	14.09	16.2	14.76	19.53	15.78	15.15	16.78	3.382	3.576	3.147	0.656	1.155	0.938	1.294	1.135	0.889	0.596	0.805	0.756	0.805	0.767	1.035	0.888	0.805	0.847	-1.87368	4.13367e-09	2.3633e-08	down	-1.60619	2.86538e-08	2.60618e-07	down	-2.23873	1.07025e-11	1.62761e-10	down	-1.93145
TRINITY_DN16215_c0_g2	26.19	39.64	35.71	113.23	125.42	133.45	7.47	2.61	12.24	2.42	7.39	14.64	19.67	12.17	16.81	20.1	15.55	9.3	1.439	2.265	1.869	5.55	6.213	6.71	0.398	0.129	0.632	0.139	0.397	0.786	0.977	0.633	0.891	1.131	0.826	0.469	1.73942	2.17449e-12	1.61785e-11	up	-2.28351	0.000131609	0.000687962	down	-2.09606	0.00301031	0.0127325	down	-1.13388
TRINITY_DN48395_c0_g2	28.87	15.05	59.31	107.23	207.33	195.28	125.42	103.39	73.82	77.54	232.94	59.29	157.76	171.16	85.33	285.32	199.58	237.28	1.586	0.86	3.104	5.256	10.271	9.818	6.69	5.127	3.813	4.453	12.527	3.181	7.839	8.896	4.524	16.063	10.598	11.982	2.21001	3.7304e-05	0.00013657	up	1.50497	0.0046496	0.0167602	up	1.86779	0.00840148	0.0306729	up	1.94962
TRINITY_DN31359_c1_g1	76.09	60.75	78.27	14.38	15.29	20.36	8.21	3.01	2.1	11.25	15.33	13.36	0.96	0	1.08	0	1.79	1.01	4.18	3.471	4.097	0.705	0.757	1.024	0.438	0.149	0.109	0.646	0.825	0.717	0.048	0	0.058	0	0.095	0.051	-2.25303	2.1253e-13	1.68833e-12	down	-4.11433	7.20796e-16	1.31195e-14	down	-2.45075	3.48566e-14	6.608e-13	down	-6.81809
TRINITY_DN40182_c0_g2	77.05	48.64	97.23	18.37	11.37	10.56	6.91	23.89	13	25.79	10.34	12.81	37.99	19.18	18.8	3.01	2.39	4.24	4.233	2.779	5.089	0.9	0.563	0.531	0.368	1.185	0.672	1.481	0.556	0.687	1.888	0.997	0.997	0.169	0.127	0.214	-2.59331	5.9836e-10	3.67577e-09	down	-2.41743	2.79868e-06	1.9365e-05	down	-2.14917	2.38257e-05	0.000161559	down	-1.62287
TRINITY_DN53676_c0_g1	31.16	33.22	29.65	19.97	9.99	5.09	0	7.23	5.35	9	5.36	8.97	3.66	0	8.86	6.57	6.58	5.05	1.712	1.898	1.552	0.979	0.495	0.256	0	0.358	0.277	0.517	0.288	0.481	0.182	0	0.47	0.37	0.349	0.255	-1.55831	0.00563067	0.0141732	down	-3.0625	9.20684e-05	0.000495503	down	-2.01998	1.32439e-05	9.38904e-05	down	-2.91542
TRINITY_DN16713_c0_g2	82.4	81.67	105.1	15.78	18.03	11.31	11.57	20.07	12.43	7.62	11.45	9.15	0.39	1.84	1.45	1.69	3.19	1.41	4.527	4.666	5.501	0.773	0.893	0.569	0.617	0.996	0.642	0.437	0.616	0.491	0.019	0.096	0.077	0.095	0.169	0.071	-2.70026	1.72458e-18	1.78524e-17	down	-2.68566	3.20399e-17	6.33844e-16	down	-3.2512	2.27324e-20	6.20884e-19	down	-6.55514
TRINITY_DN18229_c1_g1	60.8	62.4	93.8	42.73	31.75	20.92	11.76	23.89	38.06	39.29	22.17	22.33	22.18	26.01	20.61	12.02	16.75	18.39	3.34	3.565	4.91	2.095	1.573	1.052	0.627	1.185	1.966	2.256	1.192	1.198	1.102	1.352	1.093	0.677	0.889	0.929	-1.29622	0.000318692	0.00101933	down	-1.62374	0.000591735	0.0027046	down	-1.35829	0.000485638	0.0025545	down	-1.71916
TRINITY_DN6905_c0_g1	558.85	516.1	499.28	158.56	153.83	141.56	288.72	203.96	185.89	231.07	242.73	221.98	134.62	168.21	178.98	238.74	193.6	221.11	30.702	29.487	26.134	7.772	7.621	7.117	15.4	10.115	9.6	13.27	13.053	11.91	6.689	8.742	9.489	13.44	10.28	11.166	-1.91565	3.35694e-61	1.0713e-59	down	-1.2825	1.04398e-09	1.11949e-08	down	-1.16751	1.17978e-27	4.49999e-26	down	-1.77812
TRINITY_DN34249_c0_g1	69.98	57.45	64.55	17.37	13.72	3.96	15.68	12.65	11.47	10.73	36.21	6.95	7.14	12.73	11.93	17.28	12.36	12.13	3.844	3.282	3.379	0.852	0.68	0.199	0.836	0.627	0.593	0.616	1.947	0.373	0.355	0.661	0.633	0.973	0.656	0.612	-2.58285	7.31599e-08	3.69958e-07	down	-2.33475	1.44902e-12	2.05452e-11	down	-1.82898	0.0044348	0.0177683	down	-2.65404
TRINITY_DN7891_c0_g1	362.88	377.72	393.57	1410.22	1238.11	1097.61	85.85	84.92	86.82	105.06	103.45	94.06	6.94	4.24	12.29	6.39	11.56	4.04	19.936	21.58	20.601	69.122	61.336	55.185	4.579	4.211	4.484	6.034	5.563	5.047	0.345	0.22	0.652	0.36	0.614	0.204	1.59766	2.6815e-52	7.30494e-51	up	-2.21104	1.03755e-70	1.06499e-68	down	-1.89878	6.28841e-54	5.15261e-52	down	-5.69727
TRINITY_DN19756_c0_g1	28.49	28.63	28.44	10.98	8.62	5.65	1.31	5.82	3.25	3.29	10.53	5.86	2.51	0.74	1.27	0.56	2.39	0.61	1.565	1.636	1.489	0.538	0.427	0.284	0.07	0.289	0.168	0.189	0.566	0.314	0.125	0.038	0.067	0.032	0.127	0.031	-1.8351	3.51304e-05	0.000129067	down	-3.17097	1.0991e-06	8.06394e-06	down	-2.08659	0.000175573	0.00101534	down	-4.16498
TRINITY_DN36345_c0_g1	65.96	68.28	88.96	34.35	40.76	28.65	11.57	17.06	8.41	11.94	17.55	13.72	12.54	7.93	8.14	14.84	13.36	6.87	3.624	3.901	4.657	1.684	2.019	1.441	0.617	0.846	0.435	0.686	0.944	0.736	0.623	0.412	0.431	0.835	0.709	0.347	-1.22054	3.34176e-06	1.40223e-05	down	-2.66403	2.06119e-13	3.14008e-12	down	-2.32903	7.49242e-13	1.27011e-11	down	-3.01407
TRINITY_DN50937_c0_g1	78.77	66.62	86.74	5.39	6.86	4.71	37.7	25.29	33.47	28.39	23.65	29.46	13.69	24.35	23.32	2.25	2.99	1.41	4.327	3.806	4.54	0.264	0.34	0.237	2.011	1.254	1.728	1.63	1.272	1.581	0.68	1.265	1.236	0.127	0.159	0.071	-3.89679	1.45273e-20	1.65388e-19	down	-1.34608	9.12226e-07	6.77547e-06	down	-1.50999	4.18574e-09	4.81277e-08	down	-1.99927
TRINITY_DN74234_c1_g1	35.37	60.57	32.88	10.38	2.55	7.92	11.38	17.47	11.28	5.71	5.54	8.42	2.89	5.53	2.71	0	0	0	1.943	3.46	1.721	0.509	0.126	0.398	0.607	0.866	0.583	0.328	0.298	0.452	0.144	0.288	0.144	0	0	0	-2.75726	5.4006e-06	2.20951e-05	down	-1.81647	0.000180637	0.000918486	down	-2.69214	8.90218e-07	7.60801e-06	down	-3.51199
TRINITY_DN5747_c0_g1	9539.28	8706.92	9235.51	2706.22	2541.47	2547.51	4089.26	4768.58	4250.89	2264.27	2387.78	2252.34	2341.89	2539.8	2543.67	502.27	564.06	559.24	524.066	497.455	483.416	132.645	125.904	128.082	218.122	236.499	219.546	130.035	128.404	120.852	116.367	131.998	134.855	28.276	29.951	28.241	-1.94153	0	0	down	-1.14352	8.39469e-121	1.76975e-118	down	-1.98194	0	0	down	-1.95865
TRINITY_DN4610_c0_g2	2328.13	2598.86	2943.01	176.73	202.04	152.68	614.57	651.63	668	914.22	955.22	893.76	810.39	570.12	550.68	792.29	780.39	617.45	127.902	148.481	154.047	8.662	10.009	7.676	32.782	32.318	34.5	52.503	51.368	47.956	40.268	29.63	29.195	44.603	41.438	31.18	-4.009	8.64675e-235	1.54884e-232	down	-2.09642	2.3774e-124	5.3163e-122	down	-1.49721	4.01314e-64	3.96229e-62	down	-2.1033
TRINITY_DN68643_c0_g1	20.65	29.18	32.28	1.6	3.14	3.02	5.04	8.43	11.67	5.02	4.99	13.36	11.76	1.66	8.14	9.2	7.58	9.5	1.134	1.667	1.689	0.078	0.155	0.152	0.269	0.418	0.602	0.288	0.268	0.717	0.585	0.086	0.431	0.518	0.402	0.48	-3.47883	1.96924e-07	9.51546e-07	down	-1.78882	0.000555232	0.00255229	down	-1.82757	0.00171227	0.00782414	down	-1.97444
TRINITY_DN107167_c0_g1	8.22	20.01	39.14	79.28	77.6	97.64	93.13	66.45	99.25	59.37	66.87	58.93	91.61	71.75	100.88	52.97	56.63	57.8	0.452	1.143	2.048	3.886	3.844	4.909	4.968	3.295	5.126	3.409	3.596	3.162	4.552	3.729	5.348	2.982	3.007	2.919	1.82217	0.00101219	0.00298264	up	1.89235	0.00109201	0.00469215	up	1.49003	0.00833271	0.0304638	up	1.92885
TRINITY_DN5526_c0_g1	110.32	112.32	132.33	323.9	349.99	304.61	357.58	388.65	376.93	269.32	285.4	290.05	286.59	221.52	255.63	603.71	614.9	689.2	6.061	6.417	6.927	15.876	17.339	15.315	19.074	19.275	19.468	15.467	15.348	15.563	14.24	11.513	13.553	33.987	32.651	34.803	1.34548	6.95587e-27	9.98056e-26	up	1.59363	3.56542e-46	2.17161e-44	up	1.26512	3.46999e-26	1.24935e-24	up	1.03987
TRINITY_DN21263_c0_g1	202.09	179.68	219.28	45.53	51.15	39.77	53.56	36.54	41.12	37.39	35.84	30.74	27.39	28.4	27.84	32.5	55.83	29.71	11.102	10.266	11.478	2.232	2.534	2	2.857	1.812	2.124	2.147	1.927	1.65	1.361	1.476	1.476	1.829	2.964	1.5	-2.25467	3.06255e-37	5.9827e-36	down	-2.25543	3.84294e-28	1.30416e-26	down	-2.51737	8.93663e-39	4.86913e-37	down	-2.92664
TRINITY_DN106560_c0_g1	31.36	30.47	36.51	0	0.98	3.02	1.12	0	0.96	5.19	2.96	2.01	0	0	0	0	0	0	1.723	1.741	1.911	0	0.049	0.152	0.06	0	0.049	0.298	0.159	0.108	0	0	0	0	0	0	-4.73277	1.57499e-08	8.493e-08	down	-5.6844	2.19839e-07	1.79065e-06	down	-3.27567	3.57405e-08	3.68677e-07	down	-7.54191
TRINITY_DN54813_c3_g1	37.86	34.32	40.14	24.76	13.52	15.46	0	2.01	4.21	2.08	4.06	0	0	0	0	0	0	0	2.08	1.961	2.101	1.214	0.67	0.777	0	0.1	0.217	0.119	0.219	0	0	0	0	0	0	0	-1.17635	0.00120186	0.00348984	down	-4.29731	1.60599e-09	1.68859e-08	down	-4.2102	4.87414e-09	5.55607e-08	down	-7.73563
TRINITY_DN26670_c2_g2	145.11	89.01	83.72	63.5	34.29	39.21	14.93	7.63	17.21	7.44	2.4	0	17.16	4.98	2.35	2.25	0	2.02	7.972	5.086	4.382	3.113	1.699	1.971	0.796	0.378	0.889	0.427	0.129	0	0.853	0.259	0.125	0.127	0	0.102	-1.34449	0.000520277	0.0016088	down	-3.0616	7.20328e-12	9.55954e-11	down	-5.11497	4.34183e-11	6.24312e-10	down	-3.82481
TRINITY_DN87465_c0_g1	60.23	61.48	88.96	17.37	44.09	13.38	34.15	20.28	23.71	9.69	9.42	23.79	9.84	19.37	9.22	4.32	17.15	9.3	3.309	3.513	4.657	0.852	2.184	0.673	1.822	1.006	1.225	0.557	0.507	1.276	0.489	1.007	0.489	0.243	0.91	0.469	-1.62137	0.00268086	0.00725337	down	-1.49046	1.83995e-05	0.000112165	down	-2.27585	1.24862e-06	1.04244e-05	down	-2.53305
TRINITY_DN11542_c0_g2	62.14	53.04	51.44	22.37	19.79	15.27	20.34	14.86	12.24	20.94	14.41	9.88	10.61	11.07	14.1	7.33	10.37	16.57	3.414	3.03	2.693	1.096	0.981	0.768	1.085	0.737	0.632	1.203	0.775	0.53	0.527	0.575	0.748	0.412	0.551	0.837	-1.668	9.87837e-08	4.92544e-07	down	-1.89342	4.79027e-08	4.24294e-07	down	-1.86698	1.87797e-06	1.5221e-05	down	-2.2777
TRINITY_DN4987_c1_g1	708.94	646.23	791.18	207.08	250.44	232.98	232.54	255.75	175.94	249.24	205.97	258.03	354.28	313.19	228.51	103.31	89.13	121.67	38.947	36.921	41.413	10.15	12.407	11.714	12.404	12.684	9.087	14.314	11.076	13.845	17.604	16.277	12.115	5.816	4.732	6.144	-1.75713	1.28353e-64	4.3525e-63	down	-1.76224	3.74047e-34	1.56657e-32	down	-1.57453	2.27683e-39	1.26991e-37	down	-1.33496
TRINITY_DN151_c0_g2	52.96	47.35	48.82	1473.32	1420.75	1284.78	318.2	364.36	374.83	123.75	132.82	151.89	466.91	437.87	462.81	1875.92	1963.74	1826.29	2.909	2.705	2.555	72.215	70.384	64.595	16.973	18.07	19.359	7.107	7.142	8.15	23.201	22.757	24.537	105.608	104.272	92.224	4.68622	1.6126e-256	3.24634e-254	up	2.75202	1.52809e-67	1.46297e-65	up	1.46649	8.45865e-15	1.66152e-13	up	3.12686
TRINITY_DN82494_c0_g2	33.46	35.61	38.53	7.79	8.43	5.65	9.7	12.04	7.46	6.06	3.69	5.31	8.87	5.9	2.17	2.82	1.4	0.61	1.838	2.034	2.017	0.382	0.417	0.284	0.518	0.597	0.385	0.348	0.199	0.285	0.441	0.307	0.115	0.159	0.074	0.031	-2.4187	1.6041e-08	8.64299e-08	down	-1.97142	1.109e-06	8.13282e-06	down	-2.83505	9.94295e-09	1.09209e-07	down	-2.7471
TRINITY_DN7812_c0_g5	19.69	6.97	15.73	92.26	126.59	126.86	32.85	28.31	50.87	46.21	57.63	59.11	41.27	46.48	54.24	442.17	434.26	409.28	1.082	0.398	0.824	4.522	6.271	6.378	1.752	1.404	2.627	2.654	3.099	3.172	2.051	2.416	2.875	24.892	23.059	20.668	2.89388	4.56409e-13	3.55243e-12	up	1.31822	0.0131238	0.0405867	up	1.93633	2.92154e-06	2.29507e-05	up	1.65226
TRINITY_DN2071_c0_g1	139	96.17	137.78	348.66	318.64	368.89	262.78	270.41	253.58	325.4	354.86	352.09	424.68	395.26	338.98	297.16	324	353.49	7.636	5.495	7.212	17.09	15.785	18.546	14.017	13.411	13.097	18.687	19.083	18.892	21.102	20.543	17.971	16.729	17.204	17.851	1.35621	2.11059e-17	2.07368e-16	up	1.00708	7.95242e-11	9.55344e-10	up	1.48162	8.75192e-26	3.10191e-24	up	1.56427
TRINITY_DN13113_c0_g2	49.33	53.59	67.98	10.18	15.48	13.95	23.14	16.26	25.24	20.25	16.26	23.06	14.46	14.02	10.12	10.14	11.56	8.89	2.71	3.062	3.558	0.499	0.767	0.701	1.234	0.806	1.304	1.163	0.874	1.237	0.719	0.729	0.537	0.571	0.614	0.449	-2.25155	1.61647e-10	1.03979e-09	down	-1.48536	5.80338e-06	3.82854e-05	down	-1.52078	2.00336e-06	1.61529e-05	down	-2.24115
TRINITY_DN70834_c0_g1	21.6	17.99	24.21	0.8	0.39	0.57	2.61	8.83	1.15	7.27	6.83	6.04	0.58	1.48	1.08	1.13	0.8	1.21	1.187	1.028	1.267	0.039	0.019	0.028	0.139	0.438	0.059	0.417	0.368	0.324	0.029	0.077	0.058	0.063	0.042	0.061	-5.11945	9.77818e-06	3.86074e-05	down	-2.38395	0.00375266	0.0139405	down	-1.66323	0.00124785	0.00590837	down	-4.48395
TRINITY_DN85926_c0_g1	22.37	15.23	21.18	0	0	0	0.56	0.6	2.49	0.69	0.55	1.28	0	1.29	0	0	0	0	1.229	0.87	1.109	0	0	0	0.03	0.03	0.128	0.04	0.03	0.069	0	0.067	0	0	0	0	-6.83422	1.27931e-06	5.64988e-06	down	-3.92758	2.13235e-05	0.000128836	down	-4.25803	3.17772e-05	0.000210888	down	-5.82172
TRINITY_DN5505_c0_g1	13.57	7.52	10.69	229.05	245.74	206.78	51.88	59.02	57.56	35.48	47.29	51.06	24.49	26.01	27.12	302.04	326.99	330.25	0.746	0.43	0.56	11.227	12.174	10.396	2.767	2.927	2.973	2.038	2.543	2.74	1.217	1.352	1.438	17.004	17.363	16.677	4.24662	2.32217e-47	5.71191e-46	up	2.28321	1.19511e-10	1.41054e-09	up	2.01932	3.73736e-07	3.36548e-06	up	1.15364
TRINITY_DN7049_c0_g1	239.37	276.22	287.87	871.25	740.36	673.12	129.89	129.88	119.33	56.43	72.23	57.1	127.48	99.6	119.68	121.91	123.82	114.19	13.15	15.781	15.068	42.704	36.677	33.842	6.929	6.442	6.163	3.24	3.884	3.064	6.334	5.176	6.345	6.863	6.575	5.767	1.38315	3.75783e-27	5.44228e-26	up	-1.15673	3.231e-17	6.38984e-16	down	-2.10821	1.53513e-34	7.37793e-33	down	-1.28321
TRINITY_DN9272_c0_g2	1326.67	1426.25	1266.65	566.33	455.42	598.28	377.37	340.27	490.53	518.9	786.94	524.29	294.3	355.79	426.12	186.52	173.07	206.56	72.884	81.487	66.301	27.758	22.562	30.08	20.129	16.876	25.334	29.8	42.318	28.131	14.624	18.491	22.591	10.501	9.19	10.431	-1.43864	4.18583e-26	5.86703e-25	down	-1.80967	1.19334e-27	3.97017e-26	down	-1.13214	1.37415e-10	1.87497e-09	down	-1.97165
TRINITY_DN24968_c1_g1	22.18	33.59	28.65	96.05	75.05	71.06	6.53	5.02	3.25	4.85	4.99	0	1.54	1.66	3.25	1.5	2.99	0	1.218	1.919	1.499	4.708	3.718	3.573	0.348	0.249	0.168	0.278	0.268	0	0.077	0.086	0.173	0.085	0.159	0	1.38218	2.54907e-06	1.08471e-05	up	-2.57721	9.47237e-06	6.05259e-05	down	-3.07217	0.000300004	0.00165499	down	-3.67657
TRINITY_DN25833_c0_g1	95.4	97.46	80.29	16.77	25.87	11.12	29.3	17.06	12.43	18.69	39.72	32.57	41.85	23.24	24.04	28.18	25.52	3.03	5.241	5.568	4.203	0.822	1.281	0.559	1.563	0.846	0.642	1.074	2.136	1.748	2.08	1.208	1.275	1.586	1.355	0.153	-2.46178	1.61375e-11	1.12728e-10	down	-2.30122	6.24818e-09	6.17062e-08	down	-1.56478	1.07525e-06	9.06623e-06	down	-1.69446
TRINITY_DN1994_c0_g1	503.79	553.18	500.29	151.77	174.41	133.64	112.35	100.17	121.82	87.93	116.75	103.03	54.19	40.76	39.59	119.09	157.12	138.04	27.677	31.605	26.187	7.439	8.64	6.719	5.993	4.968	6.292	5.05	6.278	5.528	2.693	2.118	2.099	6.704	8.343	6.971	-1.88571	3.29886e-41	7.07714e-40	down	-2.29611	3.02433e-57	2.37296e-55	down	-2.33166	3.16911e-60	2.95029e-58	down	-3.60475
TRINITY_DN66319_c0_g2	36.71	15.97	29.05	84.87	70.35	76.15	2.8	8.43	2.68	2.77	0	2.74	5.4	2.77	0	4.88	0	0	2.017	0.912	1.521	4.16	3.485	3.829	0.149	0.418	0.138	0.159	0	0.147	0.268	0.144	0	0.275	0	0	1.37567	5.56695e-05	0.000199145	up	-2.62646	0.000171627	0.000876373	down	-3.7467	4.35777e-05	0.000282135	down	-3.43853
TRINITY_DN1867_c0_g2	510.67	468.38	576.34	278.97	233.79	259.93	171.51	173.65	176.32	248.37	267.48	253.82	274.05	249.18	233.94	183.52	204.97	214.85	28.055	26.76	30.167	13.674	11.582	13.069	9.149	8.612	9.107	14.264	14.384	13.619	13.617	12.951	12.402	10.331	10.884	10.849	-1.1295	1.73717e-29	2.71916e-28	down	-1.64636	8.84505e-60	7.3353e-58	down	-1.00314	3.16124e-28	1.24e-26	down	-1.10991
TRINITY_DN94601_c0_g2	17.59	20.19	22.19	4.79	5.49	11.69	5.23	0	6.12	0	0	0	0	0	0	2.25	0	0	0.966	1.153	1.162	0.235	0.272	0.588	0.279	0	0.316	0	0	0	0	0	0	0.127	0	0	-1.56571	0.00820871	0.0198325	down	-2.50383	0.0100008	0.0322773	down	-6.75256	1.90261e-06	1.54031e-05	down	-6.836
TRINITY_DN74675_c0_g2	58.7	76.35	75.65	4.99	10.19	5.09	22.58	17.67	10.9	28.04	27.15	38.43	16.78	0	10.67	0	4.98	5.25	3.225	4.362	3.96	0.245	0.505	0.256	1.205	0.876	0.563	1.61	1.46	2.062	0.834	0	0.565	0	0.265	0.265	-3.5231	4.4811e-16	4.11059e-15	down	-2.0926	9.84104e-09	9.49865e-08	down	-1.17289	3.24062e-05	0.000214749	down	-2.99509
TRINITY_DN10888_c1_g2	154.1	103.33	161.99	27.96	34.49	47.69	3.36	10.64	0	0	0	0	0	0	0	0	2.99	0	8.466	5.904	8.479	1.37	1.709	2.398	0.179	0.528	0	0	0	0	0	0	0	0	0.159	0	-2.04286	4.15905e-11	2.81612e-10	down	-4.98855	2.58317e-10	2.95092e-09	down	-9.55056	3.56882e-15	7.19467e-14	down	-9.634
TRINITY_DN8197_c0_g1	17.78	20.19	21.99	139.98	151.09	130.82	58.04	52.8	65.98	48.12	51.35	55.08	66.15	61.24	53.15	164.36	177.05	182.31	0.977	1.153	1.151	6.861	7.485	6.577	3.096	2.618	3.408	2.763	2.762	2.956	3.287	3.183	2.818	9.253	9.401	9.206	2.69145	5.9888e-28	8.92547e-27	up	1.48914	7.01926e-07	5.30858e-06	up	1.37067	3.04827e-06	2.38637e-05	up	1.51124
TRINITY_DN7495_c2_g1	402.27	395.89	419.59	206.68	223.2	215.45	179.17	188.1	175.37	131.72	130.6	147.31	152.36	149.4	170.48	189.53	199.39	194.23	22.1	22.618	21.963	10.13	11.058	10.832	9.557	9.329	9.057	7.564	7.023	7.904	7.571	7.765	9.038	10.67	10.587	9.808	-1.04002	1.11162e-29	1.75235e-28	down	-1.24197	2.55296e-39	1.28392e-37	down	-1.56004	9.60457e-50	7.13431e-48	down	-1.4422
TRINITY_DN20738_c0_g1	83.36	64.24	94.01	8.59	7.05	9.61	13.25	14.25	4.78	13.15	15.7	17.93	22.18	14.02	11.93	7.7	10.17	10.51	4.58	3.67	4.921	0.421	0.349	0.483	0.707	0.707	0.247	0.755	0.844	0.962	1.102	0.729	0.633	0.434	0.54	0.531	-3.33024	9.81383e-19	1.02594e-17	down	-2.98191	4.55629e-13	6.75385e-12	down	-2.34432	1.48826e-13	2.6891e-12	down	-2.3994
TRINITY_DN50480_c0_g3	83.93	92.32	147.26	0	4.9	0	4.85	5.62	14.34	0	14.22	10.06	0	0	9.4	4.7	4.79	0	4.611	5.274	7.708	0	0.243	0	0.259	0.279	0.741	0	0.765	0.54	0	0	0.498	0.264	0.254	0	-6.1265	1.77742e-13	1.41789e-12	down	-3.75652	2.261e-14	3.68763e-13	down	-3.75615	1.37142e-05	9.70081e-05	down	-5.18913
TRINITY_DN7606_c0_g3	78.77	55.61	62.74	15.58	20.18	19.6	10.82	13.25	14.15	5.02	5.91	4.94	12.34	9.04	12.84	11.46	22.93	16.37	4.327	3.177	3.284	0.763	1	0.986	0.577	0.657	0.731	0.288	0.318	0.265	0.613	0.47	0.681	0.645	1.218	0.827	-1.94394	8.68386e-10	5.26371e-09	down	-2.45552	2.36885e-12	3.29455e-11	down	-3.6184	3.84716e-15	7.73128e-14	down	-2.61326
TRINITY_DN84095_c0_g1	112.04	111.59	115.19	2.8	5.49	4.15	19.41	23.89	13.2	0	2.96	0	20.64	17.89	14.46	1.31	1.4	1.41	6.155	6.375	6.029	0.137	0.272	0.208	1.035	1.185	0.682	0	0.159	0	1.025	0.93	0.767	0.074	0.074	0.071	-4.94372	2.4854e-27	3.62628e-26	down	-2.67346	7.92938e-23	2.1172e-21	down	-6.81106	2.17922e-15	4.45112e-14	down	-2.75176
TRINITY_DN54238_c0_g1	22.56	21.11	24.01	6.79	6.86	4.15	3.73	4.62	5.16	7.27	9.42	7.5	1.35	0.74	0.72	7.51	0.6	3.44	1.239	1.206	1.257	0.333	0.34	0.208	0.199	0.229	0.267	0.417	0.507	0.403	0.067	0.038	0.038	0.423	0.032	0.174	-2.04097	8.78541e-05	0.000305186	down	-2.35384	2.21636e-05	0.000133423	down	-1.49197	0.00151752	0.00702871	down	-4.57398
TRINITY_DN107317_c0_g1	270.15	246.86	334.06	148.37	126.01	124.03	50.39	39.15	35.38	68.71	58.56	62.22	0	6.09	0	4.88	2.39	0	14.842	14.104	17.486	7.272	6.242	6.236	2.688	1.941	1.827	3.946	3.149	3.338	0	0.316	0	0.275	0.127	0	-1.21622	1.21764e-16	1.14891e-15	down	-2.84607	1.41671e-41	7.64694e-40	down	-2.14644	1.20879e-33	5.65561e-32	down	-7.2162
TRINITY_DN2311_c0_g2	40.91	32.12	40.75	3.2	0.39	1.32	7.28	6.62	7.27	12.98	19.77	18.3	19.86	19	20.43	13.71	14.16	14.35	2.248	1.835	2.133	0.157	0.019	0.066	0.388	0.329	0.375	0.746	1.063	0.982	0.987	0.987	1.083	0.772	0.752	0.725	-4.95465	1.56117e-09	9.24698e-09	down	-2.51189	7.41154e-09	7.24752e-08	down	-1.1503	0.000879424	0.00434377	down	-1.02033
TRINITY_DN95799_c0_g1	39.19	42.58	41.15	4.79	3.33	6.03	19.6	13.65	15.87	19.39	12.19	18.12	10.03	11.44	6.15	2.25	0	0	2.153	2.433	2.154	0.235	0.165	0.303	1.045	0.677	0.82	1.113	0.656	0.972	0.498	0.594	0.326	0.127	0	0	-3.25964	4.06083e-11	2.75297e-10	down	-1.371	5.66283e-05	0.000317002	down	-1.31555	0.000204215	0.00116571	down	-2.26403
TRINITY_DN8884_c0_g2	281.82	384.51	315.5	78.48	62.32	90.48	36.77	21.48	52.4	74.6	31.77	41.54	35.49	53.3	23.32	26.48	9.97	49.32	15.482	21.968	16.514	3.847	3.087	4.549	1.961	1.065	2.706	4.284	1.709	2.229	1.763	2.77	1.236	1.491	0.529	2.49	-2.22316	3.61836e-22	4.3734e-21	down	-3.23234	3.47379e-20	8.06767e-19	down	-2.70167	2.7842e-13	4.91616e-12	down	-3.22814
TRINITY_DN45906_c0_g1	160.79	158.57	175.71	40.34	30.96	33.18	39.75	57.21	56.03	6.23	4.06	14.64	6.17	8.3	3.98	3.76	7.58	5.86	8.834	9.06	9.197	1.977	1.534	1.668	2.12	2.838	2.894	0.358	0.219	0.786	0.307	0.431	0.211	0.211	0.402	0.296	-2.37667	3.29031e-34	5.94324e-33	down	-1.7718	2.59666e-22	6.74345e-21	down	-4.30055	7.92509e-32	3.50423e-30	down	-4.85675
TRINITY_DN49134_c0_g1	79.15	98.38	87.75	211.67	210.66	249	364.3	498.46	366.61	291.3	385.89	381.19	361.8	414.08	402.07	247.94	214.54	260.32	4.348	5.62	4.593	10.375	10.436	12.519	19.432	24.721	18.934	16.729	20.752	20.453	17.978	21.52	21.316	13.958	11.392	13.146	1.21852	3.7183e-12	2.71613e-11	up	2.13332	6.38355e-31	2.39051e-29	up	2.00242	1.4964e-32	6.78168e-31	up	2.08021
TRINITY_DN13445_c0_g3	424.44	374.78	474.26	79.48	83.09	97.64	62.33	70.66	71.14	96.23	103.08	118.22	9.84	24.9	14.46	47.33	58.22	67.71	23.318	21.412	24.824	3.896	4.116	4.909	3.325	3.505	3.674	5.527	5.543	6.343	0.489	1.294	0.767	2.665	3.091	3.419	-2.41121	2.16382e-65	7.45523e-64	down	-2.7133	1.78957e-81	2.19277e-79	down	-1.99304	5.07737e-54	4.17645e-52	down	-4.7679
TRINITY_DN2711_c1_g1	457.14	488.2	538.41	204.88	157.16	190.19	181.4	210.79	245.74	93.12	125.06	84.73	126.52	112.51	104.86	80.02	82.55	69.12	25.114	27.893	28.182	10.042	7.786	9.562	9.676	10.454	12.692	5.348	6.725	4.546	6.286	5.847	5.559	4.505	4.383	3.491	-1.54851	1.70106e-35	3.17235e-34	down	-1.29085	3.64417e-23	9.86478e-22	down	-2.28063	4.1131e-48	2.95511e-46	down	-2.17662
TRINITY_DN11466_c0_g1	530.94	548.4	674.78	150.97	113.66	62.77	151.54	189.51	99.83	138.64	164.04	99.92	105.3	173.19	96.18	19.53	99.69	65.89	29.168	31.332	35.32	7.4	5.631	3.156	8.083	9.399	5.156	7.962	8.821	5.361	5.232	9.001	5.099	1.1	5.294	3.327	-2.54412	7.9447e-18	7.98954e-17	down	-2.06241	5.75729e-19	1.25779e-17	down	-2.1064	5.92761e-26	2.11623e-24	down	-2.29945
TRINITY_DN19907_c0_g1	35.75	10.28	30.66	76.48	58.4	88.59	90.7	100.57	67.89	127.04	160.34	124.62	152.55	130.96	105.76	64.99	69.98	94.59	1.964	0.587	1.605	3.749	2.893	4.454	4.838	4.988	3.506	7.296	8.623	6.687	7.58	6.806	5.607	3.659	3.716	4.777	1.42512	0.00466779	0.011979	up	1.69271	0.000543575	0.00250054	up	2.44081	2.3654e-08	2.49216e-07	up	2.27497
TRINITY_DN17089_c0_g1	61.95	65.52	78.88	459.89	477.37	383.59	26.31	18.87	27.35	15.06	10.71	4.57	1.16	2.21	0.9	6.01	4.98	9.3	3.403	3.743	4.129	22.541	23.649	19.286	1.404	0.936	1.412	0.865	0.576	0.245	0.057	0.115	0.048	0.338	0.265	0.469	2.55129	2.10163e-58	6.34526e-57	up	-1.59281	3.01709e-08	2.73464e-07	down	-2.7194	1.76936e-10	2.38657e-09	down	-5.76399
TRINITY_DN13730_c0_g1	237.27	221.89	213.02	37.94	23.52	32.61	112.16	136.71	101.17	4.67	4.8	3.48	10.61	14.39	16.45	2.63	3.79	3.64	13.035	12.678	11.15	1.86	1.165	1.64	5.983	6.78	5.225	0.268	0.258	0.187	0.527	0.748	0.872	0.148	0.201	0.184	-2.94793	5.50514e-43	1.23139e-41	down	-1.01827	9.43437e-11	1.1247e-09	down	-5.68267	5.43698e-40	3.08665e-38	down	-4.10812
TRINITY_DN113927_c0_g1	34014.8	34574.1	39983.1	748.44	1028.23	587.54	4672.85	4997.63	5208.81	7319.16	9662.33	9804.14	4675.86	5938.74	4650.39	1695.22	1740.23	2065.39	1868.69	1975.33	2092.84	36.685	50.938	29.54	249.251	247.859	269.019	420.333	519.598	526.053	232.341	308.647	246.544	95.435	92.404	104.298	-5.64378	7.18386e-126	5.39672e-124	down	-2.9393	0	0	down	-2.01129	2.61337e-101	4.77495e-99	down	-2.90041
TRINITY_DN55589_c0_g2	835.7	698.54	810.14	104.44	76.82	71.63	236.46	124.66	203.67	110.95	151.11	139.99	189.77	155.86	196.88	79.45	80.35	49.32	45.911	39.91	42.405	5.119	3.806	3.601	12.613	6.183	10.519	6.372	8.126	7.512	9.43	8.1	10.438	4.473	4.267	2.49	-3.33542	8.15835e-121	5.78323e-119	down	-2.11559	9.4542e-17	1.81972e-15	down	-2.53432	2.36425e-101	4.34476e-99	down	-2.18093
TRINITY_DN8624_c0_g2	1860.86	1255.57	1441.14	774.6	723.31	643.71	306.45	261.37	360.49	244.91	270.81	310	141.75	177.44	195.07	609.15	649.2	680.51	102.231	71.735	75.434	37.967	35.833	32.364	16.346	12.963	18.618	14.065	14.563	16.633	7.044	9.222	10.342	34.293	34.471	34.364	-1.21304	9.83362e-15	8.40715e-14	down	-2.36755	1.30127e-34	5.55776e-33	down	-2.45443	2.26877e-49	1.67546e-47	down	-3.21538
TRINITY_DN22526_c0_g1	13.38	14.5	20.37	31.35	37.04	37.13	33.78	31.72	37.29	34.96	40.82	40.63	38.76	40.39	32.18	33.43	39.88	41.64	0.735	0.828	1.066	1.537	1.835	1.867	1.802	1.573	1.926	2.008	2.195	2.18	1.926	2.099	1.706	1.882	2.117	2.102	1.04094	0.00403418	0.0105063	up	1.06256	0.0032483	0.012284	up	1.32814	0.000126267	0.000751316	up	1.16902
TRINITY_DN68720_c0_g1	145.5	101.13	111.76	22.17	21.16	21.87	44.6	36.13	35.38	40.67	47.29	48.86	25.46	26.38	48.09	28.93	39.48	34.76	7.993	5.778	5.85	1.086	1.048	1.099	2.379	1.792	1.827	2.336	2.543	2.622	1.265	1.371	2.549	1.628	2.096	1.755	-2.58844	1.8787e-19	2.03289e-18	down	-1.70078	2.125e-10	2.44447e-09	down	-1.37997	9.66829e-09	1.06432e-07	down	-1.92158
TRINITY_DN15807_c0_g1	62.33	46.25	68.79	363.44	383.31	349.09	151.36	200.75	176.9	192.47	186.02	201.48	288.13	287.73	252.2	262.41	312.04	266.38	3.424	2.642	3.601	17.814	18.989	17.551	8.073	9.956	9.136	11.053	10.003	10.811	14.317	14.954	13.37	14.773	16.569	13.452	2.50824	3.92052e-61	1.24935e-59	up	1.5063	4.58634e-14	7.34436e-13	up	1.72431	1.88836e-22	5.79208e-21	up	2.15501
TRINITY_DN22650_c2_g1	14.15	11.38	13.92	53.32	44.09	44.3	25.57	42.36	40.93	29.08	41.01	47.21	38.57	42.79	38.33	40.38	53.24	46.89	0.777	0.65	0.729	2.613	2.184	2.227	1.364	2.101	2.114	1.67	2.205	2.533	1.917	2.224	2.032	2.274	2.827	2.368	1.73152	4.88325e-07	2.25762e-06	up	1.40608	0.00044859	0.00209828	up	1.59239	4.17887e-05	0.000271353	up	1.55057
TRINITY_DN4204_c0_g1	9285.57	9323.6	10591.9	3041.7	2911.26	2534.88	4245.84	4867.54	4730.9	3515.66	4070.64	3592.07	3619.38	3017.33	3180.23	1047.56	1007.29	913.55	510.127	532.687	554.416	149.088	144.224	127.447	226.474	241.407	244.337	201.901	218.902	192.737	179.845	156.816	168.602	58.974	53.486	46.132	-1.90544	1.6528e-178	1.99878e-176	down	-1.15035	1.33729e-134	3.33593e-132	down	-1.37382	5.08875e-126	1.28398e-123	down	-1.64518
TRINITY_DN9341_c0_g2	56.4	75.43	62.94	16.97	25.67	17.34	21.84	15.86	27.54	43.27	24.38	24.52	39.92	33.75	26.94	13.9	11.17	17.38	3.099	4.31	3.294	0.832	1.272	0.872	1.165	0.787	1.422	2.485	1.311	1.316	1.984	1.754	1.428	0.783	0.593	0.878	-1.82	6.73664e-08	3.41906e-07	down	-1.62999	2.5269e-06	1.75953e-05	down	-1.05951	0.00496712	0.0195827	down	-1.02108
TRINITY_DN35130_c0_g1	39	35.79	39.34	17.57	11.37	14.33	16.8	15.46	23.14	15.23	18.29	9.52	18.9	12.91	13.56	12.59	12.36	17.38	2.143	2.045	2.059	0.861	0.563	0.72	0.896	0.767	1.195	0.875	0.983	0.511	0.939	0.671	0.719	0.708	0.656	0.878	-1.53038	1.61648e-05	6.2154e-05	down	-1.12379	0.000905589	0.00396584	down	-1.39469	0.00017125	0.000992773	down	-1.38346
TRINITY_DN17725_c0_g1	144.54	118.56	88.16	271.58	390.56	306.87	46.66	51.39	44.56	15.23	0	16.65	0	0	0	0	13.16	0	7.941	6.774	4.614	13.311	19.348	15.429	2.489	2.549	2.301	0.875	0	0.894	0	0	0	0	0.699	0	1.33387	4.45881e-07	2.07087e-06	up	-1.37998	1.60473e-06	1.15173e-05	down	-3.44179	0.000392433	0.00211068	down	-9.39629
TRINITY_DN10703_c0_g1	98.46	102.96	101.67	39.54	29.98	26.58	47.59	46.37	61.58	42.75	42.12	51.61	19.48	25.64	28.56	15.4	13.36	19	5.409	5.883	5.322	1.938	1.485	1.336	2.539	2.3	3.18	2.455	2.265	2.769	0.968	1.332	1.514	0.867	0.709	0.959	-1.76864	7.05956e-14	5.75632e-13	down	-1.03165	1.44603e-06	1.04478e-05	down	-1.13548	3.24035e-08	3.3589e-07	down	-2.10453
TRINITY_DN70373_c0_g1	90.62	91.95	113.57	26.36	31.75	29.97	44.79	49.79	44.37	6.23	6.47	9.15	23.14	16.23	20.07	18.03	28.71	22.43	4.979	5.253	5.945	1.292	1.573	1.507	2.389	2.469	2.291	0.358	0.348	0.491	1.15	0.844	1.064	1.015	1.525	1.133	-1.8751	4.1682e-15	3.63349e-14	down	-1.1675	1.6215e-08	1.5258e-07	down	-3.80934	2.22832e-23	7.12705e-22	down	-2.40229
TRINITY_DN31538_c0_g1	42.44	46.8	32.88	19.57	19.4	18.1	1.12	15.46	6.69	15.92	9.79	1.1	5.59	0	0	9.58	11.96	6.06	2.332	2.674	1.721	0.959	0.961	0.91	0.06	0.767	0.346	0.914	0.526	0.059	0.278	0	0	0.539	0.635	0.306	-1.22734	0.000429499	0.0013466	down	-2.51203	0.00134449	0.00565515	down	-2.15228	0.00966912	0.0344813	down	-4.45617
TRINITY_DN69932_c0_g1	41.11	45.15	25.62	7.59	10.78	10.93	9.89	16.66	16.45	18.17	21.43	14.82	3.28	11.44	11.21	9.02	16.15	14.15	2.258	2.58	1.341	0.372	0.534	0.55	0.528	0.826	0.849	1.044	1.152	0.795	0.163	0.594	0.594	0.508	0.858	0.714	-2.03243	1.75652e-05	6.72358e-05	down	-1.46891	0.00111406	0.00477543	down	-1.05043	0.0122736	0.0420635	down	-2.23661
TRINITY_DN1545_c0_g2	158.69	257.13	437.55	463.88	718.8	660.86	110.49	191.11	97.34	31.85	29.93	25.99	92.19	73.96	128.18	34.37	24.92	22.03	8.718	14.691	22.903	22.737	35.609	33.226	5.893	9.478	5.027	1.829	1.609	1.394	4.581	3.844	6.795	1.935	1.323	1.112	1.00316	0.00666194	0.0164625	up	-1.17219	0.00642536	0.0221148	down	-3.25265	5.64234e-15	1.12043e-13	down	-1.59141
TRINITY_DN83137_c0_g1	510.86	517.75	519.05	218.06	181.66	172.28	131.95	143.74	121.25	156.12	146.67	173.48	177.24	154.56	169.94	84.71	68.79	72.76	28.066	29.581	27.169	10.688	8.999	8.662	7.038	7.129	6.262	8.966	7.887	9.308	8.807	8.033	9.01	4.769	3.653	3.674	-1.56129	6.57741e-47	1.60248e-45	down	-2.03813	3.17672e-81	3.86973e-79	down	-1.69119	2.26359e-58	2.0158e-56	down	-1.69799
TRINITY_DN114197_c0_g1	27.34	31.57	49.02	1.8	1.96	0	4.11	6.22	2.1	2.08	0	0	1.93	2.03	9.94	1.88	0	1.82	1.502	1.804	2.566	0.088	0.097	0	0.219	0.309	0.109	0.119	0	0	0.096	0.105	0.527	0.106	0	0.092	-4.87201	2.09136e-08	1.1152e-07	down	-3.23928	1.31814e-07	1.10412e-06	down	-5.7285	7.09498e-07	6.14196e-06	down	-2.99346
TRINITY_DN53063_c0_g1	206.49	136.55	192.85	52.12	143.84	72.38	20.53	22.89	38.25	20.25	37.68	57.64	103.57	20.29	36.88	67.06	34.49	97.22	11.344	7.802	10.094	2.555	7.126	3.639	1.095	1.135	1.975	1.163	2.026	3.093	5.146	1.054	1.955	3.775	1.832	4.909	-1.11603	0.00870789	0.0209051	down	-2.77785	5.36151e-19	1.17378e-17	down	-2.20392	1.31581e-08	1.42773e-07	down	-1.821
TRINITY_DN68378_c0_g1	31.74	23.68	35.5	12.78	13.13	17.15	11.01	16.06	9.56	11.08	6.1	8.05	7.52	3.5	3.07	7.14	2.79	5.66	1.744	1.353	1.858	0.626	0.65	0.862	0.587	0.796	0.494	0.636	0.328	0.432	0.374	0.182	0.163	0.402	0.148	0.286	-1.21479	0.00162019	0.00458234	down	-1.38622	0.000764007	0.00339895	down	-1.85892	9.20091e-05	0.000561396	down	-2.6896
TRINITY_DN12766_c0_g1	418.71	372.76	407.49	136.59	117.97	122.9	108.62	111.01	108.82	170.14	175.31	192.33	145.8	146.82	132.16	142.19	159.91	166.94	23.003	21.297	21.329	6.695	5.844	6.179	5.794	5.506	5.62	9.771	9.427	10.32	7.245	7.63	7.006	8.005	8.491	8.43	-1.78848	9.53009e-57	2.80118e-55	down	-1.93913	4.24198e-64	3.84932e-62	down	-1.14797	9.68901e-30	4.04508e-28	down	-1.56892
TRINITY_DN27085_c0_g1	208.78	228.69	225.94	11.38	23.52	23.75	26.5	14.45	25.05	52.62	49.51	12.63	13.31	0	0	11.08	11.36	0	11.47	13.066	11.826	0.558	1.165	1.194	1.414	0.717	1.294	3.022	2.662	0.678	0.661	0	0	0.624	0.603	0	-3.61509	3.16916e-40	6.63234e-39	down	-3.42459	3.01843e-42	1.66513e-40	down	-2.4967	6.00321e-07	5.25118e-06	down	-5.78861
TRINITY_DN81049_c0_g2	41.49	29.37	43.17	7.39	8.82	6.03	6.35	6.42	6.31	22.15	12.75	12.63	17.36	15.86	9.4	8.64	4.39	8.89	2.279	1.678	2.26	0.362	0.437	0.303	0.338	0.319	0.326	1.272	0.685	0.678	0.862	0.824	0.498	0.486	0.233	0.449	-2.47944	3.18383e-08	1.66773e-07	down	-2.7194	9.06076e-09	8.77527e-08	down	-1.21197	0.00343397	0.0142442	down	-1.50012
TRINITY_DN40122_c0_g1	228.09	204.64	216.66	104.04	108.76	88.78	28.18	23.29	31.36	40.16	50.25	50.69	13.89	17.71	20.07	25.92	37.28	28.5	12.531	11.692	11.34	5.099	5.388	4.464	1.503	1.155	1.62	2.306	2.702	2.72	0.69	0.92	1.064	1.459	1.98	1.439	-1.22954	2.27162e-18	2.34025e-17	down	-3.0599	2.56908e-49	1.7022e-47	down	-2.19519	1.09912e-37	5.80454e-36	down	-3.71563
TRINITY_DN4319_c1_g1	2665.01	2625.84	3055.57	148.97	176.56	115.74	622.97	713.86	714.86	756.89	882.81	787.62	295.07	322.41	321.62	139.94	119.63	110.35	146.409	150.023	159.939	7.302	8.747	5.819	33.229	35.404	36.92	43.468	47.474	42.261	14.662	16.756	17.051	7.878	6.352	5.573	-4.36119	1.25943e-285	2.99717e-283	down	-2.09718	1.07277e-255	7.07045e-253	down	-1.76973	1.66653e-172	6.70662e-170	down	-3.222
TRINITY_DN21512_c0_g1	184.88	154.17	163.6	10.38	5.29	10.93	11.38	5.82	5.55	33.75	30.48	30.93	2.89	5.53	0	0	0	0	10.157	8.808	8.563	0.509	0.262	0.55	0.607	0.289	0.286	1.938	1.639	1.659	0.144	0.288	0	0	0	0	-4.39729	1.11991e-38	2.26407e-37	down	-4.52332	2.25427e-37	1.05491e-35	down	-2.39286	4.09161e-29	1.65497e-27	down	-5.87877
TRINITY_DN13365_c0_g1	1560.88	1562.44	1560.97	123.01	142.07	125.91	583.78	496.65	546.18	348.07	389.59	428.58	172.99	254.35	240.45	154.96	156.52	219.49	85.751	89.267	81.706	6.029	7.038	6.331	31.139	24.632	28.209	19.989	20.95	22.996	8.596	13.219	12.747	8.724	8.311	11.084	-3.70672	0	0	down	-1.59783	7.42212e-64	6.70593e-62	down	-1.99637	1.73333e-158	6.33403e-156	down	-2.88144
TRINITY_DN22688_c1_g1	140.14	138.75	177.12	65.7	44.88	42.98	15.68	7.03	19.32	6.06	6.65	12.26	12.15	3.14	2.35	10.89	13.76	9.1	7.699	7.927	9.271	3.22	2.223	2.161	0.836	0.348	0.998	0.348	0.358	0.658	0.604	0.163	0.125	0.613	0.731	0.459	-1.68786	1.1228e-13	9.05003e-13	down	-3.50596	2.78952e-24	8.00458e-23	down	-4.17652	6.71688e-33	3.07699e-31	down	-4.82351
TRINITY_DN1484_c0_g1	855.39	791.04	733.08	20.97	25.28	30.72	41.06	64.44	57.37	45.87	52.83	55.81	24.88	24.35	34.17	24.61	11.36	17.18	46.993	45.195	38.372	1.028	1.252	1.545	2.19	3.196	2.963	2.634	2.841	2.995	1.236	1.265	1.811	1.385	0.603	0.868	-5.07475	1.25673e-132	1.01751e-130	down	-3.95542	1.50509e-117	3.05967e-115	down	-3.93272	1.19718e-130	3.23921e-128	down	-4.91512
TRINITY_DN6615_c2_g1	101.33	119.85	139.8	436.53	357.24	370.2	15.68	18.27	13.39	18	13.49	26.53	21.99	29.14	19.34	14.09	12.36	12.33	5.567	6.847	7.317	21.396	17.698	18.613	0.836	0.906	0.691	1.034	0.725	1.424	1.092	1.515	1.026	0.793	0.656	0.623	1.56649	1.61954e-24	2.13654e-23	up	-3.01377	6.05326e-24	1.70796e-22	down	-2.62546	9.23089e-16	1.91935e-14	down	-2.43786
TRINITY_DN57224_c0_g3	17.4	23.86	29.45	5.39	11.17	11.31	0	0	0	0	0	0	0	0	0	0	0	0	0.956	1.363	1.542	0.264	0.553	0.569	0	0	0	0	0	0	0	0	0	0	0	0	-1.49143	0.00622169	0.0154872	down	-7.0572	3.28994e-07	2.6128e-06	down	-6.97263	5.56798e-07	4.892e-06	down	-7.05591
TRINITY_DN66843_c0_g1	55.06	62.03	89.77	6.19	4.7	0.94	40.69	35.33	15.87	0	0	0	0.96	0	1.08	0	0	0	3.025	3.544	4.699	0.303	0.233	0.047	2.17	1.752	0.82	0	0	0	0.048	0	0.058	0	0	0	-4.22754	5.53306e-14	4.54163e-13	down	-1.23402	0.00537313	0.0189822	down	-8.53342	5.59815e-12	8.77596e-11	down	-6.75953
TRINITY_DN107098_c0_g1	221.97	186.1	192.45	72.29	43.31	59.56	39.75	9.03	21.42	4.33	20.69	0	83.32	30.25	20.79	3.76	0	0	12.195	10.633	10.073	3.543	2.145	2.995	2.12	0.448	1.106	0.249	1.113	0	4.14	1.572	1.102	0.211	0	0	-1.9026	2.30979e-17	2.26672e-16	down	-3.15534	7.36134e-10	8.00895e-09	down	-4.59041	3.86476e-06	2.97646e-05	down	-2.25603
TRINITY_DN5312_c0_g1	200.94	239.51	199.51	587.09	626.11	501.4	22.58	14.05	37.1	28.9	16.07	30.93	9.84	9.22	11.57	60.3	84.54	53.36	11.039	13.684	10.443	28.776	31.017	25.209	1.205	0.697	1.916	1.66	0.864	1.659	0.489	0.479	0.613	3.394	4.489	2.694	1.29104	2.78991e-18	2.86004e-17	up	-3.18848	1.13533e-18	2.44199e-17	down	-3.06706	5.61939e-26	2.00845e-24	down	-4.44635
TRINITY_DN24965_c0_g1	26.96	24.96	29.86	5.59	6.07	11.69	7.84	4.62	7.27	6.75	7.94	6.59	4.24	3.87	6.15	4.32	3.39	4.24	1.481	1.426	1.563	0.274	0.301	0.588	0.418	0.229	0.375	0.388	0.427	0.353	0.211	0.201	0.326	0.243	0.18	0.214	-1.89126	0.000108595	0.000372285	down	-2.10487	1.24088e-05	7.77807e-05	down	-1.88588	3.95041e-05	0.000257676	down	-2.61867
TRINITY_DN26399_c0_g1	49.71	46.62	48.01	255.21	245.94	315.16	111.23	147.15	105.18	87.93	94.95	115.29	115.33	124.5	119.86	287.95	291.9	225.96	2.731	2.663	2.513	12.509	12.184	15.846	5.933	7.298	5.432	5.05	5.106	6.186	5.731	6.47	6.355	16.211	15.499	11.411	2.37068	3.94855e-32	6.72395e-31	up	1.24662	1.73934e-08	1.62862e-07	up	1.04825	6.70504e-07	5.82264e-06	up	1.23612
TRINITY_DN60704_c0_g2	26.77	21.29	21.18	7.39	8.03	6.03	3.17	1.81	2.1	2.77	6.65	4.03	1.93	1.66	1.27	3.38	3.19	2.83	1.471	1.216	1.109	0.362	0.398	0.303	0.169	0.09	0.109	0.159	0.358	0.216	0.096	0.086	0.067	0.19	0.169	0.143	-1.84083	0.00022584	0.000739381	down	-3.37438	2.87216e-06	1.98361e-05	down	-2.29591	0.000143847	0.000846572	down	-3.86259
TRINITY_DN95614_c0_g1	53.53	63.14	83.92	484.65	439.16	410.17	197.08	164.21	223.18	154.56	175.12	196.72	238.37	249.18	261.06	740.64	923.75	875.75	2.941	3.607	4.393	23.755	21.756	20.622	10.512	8.144	11.526	8.876	9.417	10.555	11.845	12.951	13.84	41.695	49.05	44.224	2.60907	6.75161e-58	2.02196e-56	up	1.47237	8.0827e-10	8.75726e-09	up	1.40261	3.79774e-12	6.04444e-11	up	1.82842
TRINITY_DN3989_c2_g1	61.18	51.76	47	3.39	7.64	6.97	27.62	16.66	23.91	2.77	7.39	4.57	22.76	22.87	24.41	6.76	2.59	6.87	3.361	2.957	2.46	0.166	0.379	0.351	1.473	0.826	1.235	0.159	0.397	0.245	1.131	1.189	1.294	0.381	0.138	0.347	-3.27648	3.44507e-12	2.52374e-11	down	-1.28478	0.000168415	0.000862082	down	-3.40999	2.78768e-12	4.4908e-11	down	-1.26688
TRINITY_DN22650_c1_g1	7.46	11.38	8.67	26.56	30.18	23.18	31.17	50.99	25.82	32.37	24.57	32.39	35.87	37.26	33.08	26.11	28.51	25.47	0.41	0.65	0.454	1.302	1.495	1.166	1.662	2.529	1.333	1.859	1.321	1.738	1.782	1.936	1.754	1.47	1.514	1.286	1.44114	0.00153948	0.00437655	up	1.91628	0.000138905	0.000722125	up	1.73228	0.000135259	0.000800697	up	1.89843
TRINITY_DN14785_c0_g1	133.83	119.85	143.83	883.84	927.11	925.89	356.46	406.72	337.35	223.1	289.28	293.71	588.03	561.08	461.55	1508.51	1583.12	1539.89	7.353	6.847	7.529	43.321	45.929	46.551	19.014	20.171	17.423	12.813	15.556	15.76	29.219	29.16	24.469	84.924	84.061	77.761	2.65995	1.47263e-167	1.63274e-165	up	1.39301	1.68641e-30	6.24429e-29	up	1.02712	5.10826e-13	8.80704e-12	up	1.94349
TRINITY_DN13390_c0_g1	11.47	14.32	11.5	70.49	72.12	85.2	26.69	38.54	54.5	39.29	45.26	36.6	56.51	81.16	64.36	68.18	73.77	87.72	0.63	0.818	0.602	3.455	3.573	4.284	1.424	1.912	2.815	2.256	2.434	1.964	2.808	4.218	3.412	3.839	3.917	4.43	2.49414	6.87722e-14	5.61452e-13	up	1.61827	0.000336263	0.00161448	up	1.71876	2.65346e-06	2.10005e-05	up	2.37657
TRINITY_DN16624_c0_g1	39.19	35.06	40.35	2.4	4.7	9.42	105.07	119.24	119.33	17.31	13.85	7.32	3.86	8.67	14.82	3.57	3.39	9.3	2.153	2.003	2.112	0.117	0.233	0.474	5.605	5.914	6.163	0.994	0.745	0.393	0.192	0.451	0.786	0.201	0.18	0.469	-2.9511	4.71925e-08	2.43223e-07	down	1.51534	9.5046e-14	1.48666e-12	up	-1.56696	0.000283723	0.00157447	down	-2.08522
TRINITY_DN55361_c0_g1	92.35	76.72	90.37	21.57	6.47	6.03	41.81	23.49	65.4	0	7.76	0	15.04	13.83	7.59	0	6.18	0	5.073	4.383	4.73	1.057	0.32	0.303	2.23	1.165	3.378	0	0.417	0	0.747	0.719	0.403	0	0.328	0	-3.05843	2.04432e-08	1.09099e-07	down	-1.05914	0.0130787	0.0404752	down	-5.02751	1.24377e-05	8.86591e-05	down	-2.88113
TRINITY_DN1451_c0_g2	127.52	114.89	141.81	24.76	18.22	30.16	34.15	30.71	26.77	41.02	60.41	51.79	28.35	12.36	26.21	47.33	44.06	33.55	7.006	6.564	7.423	1.214	0.903	1.516	1.822	1.523	1.383	2.356	3.248	2.779	1.409	0.642	1.39	2.665	2.34	1.694	-2.51911	1.10201e-23	1.41133e-22	down	-2.13622	2.82463e-22	7.32334e-21	down	-1.32085	3.06399e-11	4.47246e-10	down	-2.61439
TRINITY_DN85907_c0_g1	42.44	76.53	69.39	15.38	21.56	21.87	14.18	7.03	11.47	23.19	16.26	11.53	21.02	25.27	2.17	2.25	12.56	8.89	2.332	4.373	3.632	0.754	1.068	1.099	0.757	0.348	0.593	1.332	0.874	0.619	1.045	1.313	0.115	0.127	0.667	0.449	-1.79623	8.18477e-06	3.26421e-05	down	-2.62487	3.5695e-08	3.20886e-07	down	-1.86635	3.56837e-05	0.000234277	down	-2.06309
TRINITY_DN20249_c0_g2	50.86	48.64	41.15	0	4.7	3.58	7.47	2.61	7.46	1.21	3.69	1.28	1.16	1.29	0	0	1.2	0	2.794	2.779	2.154	0	0.233	0.18	0.398	0.129	0.385	0.07	0.199	0.069	0.057	0.067	0	0	0.064	0	-4.09435	2.02374e-10	1.28932e-09	down	-3.12607	1.1312e-10	1.33713e-09	down	-4.55049	6.03807e-11	8.54685e-10	down	-6.21774
TRINITY_DN94586_c1_g1	34.8	29.37	40.95	176.53	147.56	163.05	12.13	9.23	0	0	0	0	0	11.99	8.68	2.63	0	0	1.912	1.678	2.143	8.652	7.31	8.198	0.647	0.458	0	0	0	0	0	0.623	0.46	0.148	0	0	2.09526	9.83596e-24	1.2621e-22	up	-2.38423	0.0158362	0.047529	down	-7.55577	2.15279e-09	2.56672e-08	down	-2.37094
TRINITY_DN15194_c0_g1	5823.68	6390.34	6572.3	387	533.81	317.24	2289.02	3019.86	2919.67	526.69	730.6	752.86	130.18	198.83	281.3	148.39	161.5	144.71	319.939	365.101	344.015	18.969	26.445	15.95	122.097	149.77	150.792	30.247	39.288	40.395	6.469	10.334	14.914	8.354	8.576	7.308	-4.04839	3.54515e-116	2.39097e-114	down	-1.26875	1.18068e-38	5.76195e-37	down	-3.21868	1.14428e-171	4.54737e-169	down	-5.00527
TRINITY_DN1813_c1_g1	102.67	84.61	97.84	8.99	4.9	8.67	46.84	38.14	31.94	43.27	49.14	33.85	47.44	43.9	42.48	15.4	13.36	12.33	5.64	4.834	5.121	0.44	0.243	0.436	2.499	1.892	1.649	2.485	2.642	1.817	2.357	2.281	2.252	0.867	0.709	0.623	-3.75844	2.20926e-24	2.89901e-23	down	-1.36004	2.57211e-08	2.3576e-07	down	-1.17001	5.17053e-07	4.56362e-06	down	-1.17671
TRINITY_DN36251_c0_g1	1655.33	1632.92	2045.52	370.43	267.69	297.26	266.32	238.69	295.28	35.83	37.31	26.17	38.19	31.54	14.1	5.45	23.73	5.66	90.94	93.294	107.069	18.156	13.261	14.945	14.206	11.838	15.25	2.058	2.007	1.404	1.897	1.639	0.748	0.307	1.26	0.286	-2.63314	5.53116e-92	2.83292e-90	down	-2.8057	2.17987e-126	4.99956e-124	down	-5.73702	2.97192e-235	2.22313e-232	down	-6.06137
TRINITY_DN34401_c0_g1	26.19	28.26	24.61	194.7	157.95	184.91	50.58	69.86	85.29	55.39	63.18	76.49	70.2	62.9	55.5	233.86	240.46	280.13	1.439	1.615	1.288	9.543	7.825	9.297	2.698	3.465	4.405	3.181	3.397	4.104	3.488	3.269	2.942	13.165	12.768	14.146	2.64343	6.67036e-31	1.09368e-29	up	1.30424	4.16517e-05	0.000238909	up	1.30309	2.87301e-06	2.26002e-05	up	1.18284
TRINITY_DN115032_c0_g1	136.89	0	35.3	0	0	0	0	0	0	0	0	0	0	0	0	0	0	0	7.521	0	1.848	0	0	0	0	0	0	0	0	0	0	0	0	0	0	0	-8.39744	0.00206939	0.00573497	down	-8.34815	0.00240563	0.00946547	down	-8.2623	0.00246063	0.0107023	down	-8.34669
TRINITY_DN26063_c0_g1	25.62	25.69	30.06	76.28	93.67	78.23	4.67	15.06	9.18	5.71	5.73	6.95	6.94	6.82	9.04	7.33	6.38	10.91	1.407	1.468	1.573	3.739	4.64	3.933	0.249	0.747	0.474	0.328	0.308	0.373	0.345	0.355	0.479	0.412	0.339	0.551	1.47479	8.25773e-09	4.58271e-08	up	-1.58091	0.00160539	0.00661871	down	-2.09784	1.31115e-05	9.30866e-05	down	-1.90352
TRINITY_DN12996_c0_g1	28.11	39.09	37.52	322.1	343.72	371.71	104.89	88.93	73.63	78.23	82.39	79.6	160.27	146.63	117.15	345.81	318.02	340.76	1.544	2.234	1.964	15.788	17.028	18.689	5.595	4.411	3.803	4.493	4.43	4.271	7.963	7.621	6.211	19.468	16.886	17.208	3.18314	5.65602e-60	1.7554e-58	up	1.28027	8.64401e-06	5.55219e-05	up	1.2031	6.04975e-07	5.28825e-06	up	1.93728
TRINITY_DN11952_c0_g1	50.47	52.86	52.45	467.68	195.77	391.69	56.36	328.83	306.37	221.72	352.27	154.27	173.19	226.31	148.43	222.96	235.27	163.1	2.773	3.02	2.745	22.923	9.698	19.693	3.006	16.308	15.823	12.733	18.944	8.277	8.606	11.762	7.869	12.552	12.493	8.236	2.6419	2.66601e-13	2.10657e-12	up	2.06187	0.000947844	0.00413369	up	2.239	1.85242e-10	2.49436e-09	up	1.74441
TRINITY_DN21008_c0_g1	7.84	12.66	10.09	109.83	78.97	96.51	104.7	70.66	56.8	42.58	31.77	31.48	29.51	29.7	23.68	31.56	19.94	40.83	0.431	0.724	0.528	5.383	3.912	4.852	5.585	3.505	2.933	2.445	1.709	1.689	1.466	1.543	1.256	1.777	1.059	2.062	3.07982	2.15494e-17	2.11632e-16	up	2.84013	7.97129e-10	8.64104e-09	up	1.78768	6.148e-05	0.000387505	up	1.36081
TRINITY_DN21862_c0_g1	65.2	50.66	50.23	165.74	77.8	141.37	106.19	97.97	199.46	87.58	130.97	183.18	214.07	193.3	160	189.34	269.57	318.53	3.582	2.894	2.629	8.124	3.854	7.108	5.664	4.859	10.302	5.03	7.043	9.829	10.637	10.046	8.482	10.659	14.314	16.085	1.08727	0.00238683	0.00652783	up	1.20642	0.00133862	0.00563454	up	1.27636	9.75642e-05	0.000592674	up	1.69567
TRINITY_DN11755_c0_g2	70.55	74.33	84.73	18.17	13.13	13.19	11.38	8.63	0	11.25	0	11.16	2.89	16.78	2.71	22.92	22.93	26.48	3.876	4.247	4.435	0.891	0.65	0.663	0.607	0.428	0	0.646	0	0.599	0.144	0.872	0.144	1.29	1.218	1.337	-2.50863	1.19277e-16	1.12624e-15	down	-3.59207	1.19494e-05	7.51572e-05	down	-3.35888	0.000105104	0.000635077	down	-3.39303
TRINITY_DN19467_c0_g1	98.08	69.38	103.08	40.34	39.98	45.99	13.44	17.87	17.98	30.12	35.1	40.08	15.43	37.26	21.33	2.82	3.19	4.24	5.388	3.964	5.396	1.977	1.98	2.312	0.717	0.886	0.928	1.73	1.887	2.15	0.767	1.936	1.131	0.159	0.169	0.214	-1.21715	9.61659e-07	4.30495e-06	down	-2.53263	2.25385e-15	3.94741e-14	down	-1.34879	2.79057e-07	2.56336e-06	down	-1.95049
TRINITY_DN11024_c0_g1	106.3	75.8	117.41	3.2	0.59	0.57	2.05	4.01	3.25	0.69	1.29	3.29	7.91	13.65	14.46	0.56	0	0	5.84	4.331	6.145	0.157	0.029	0.028	0.11	0.199	0.168	0.04	0.07	0.177	0.393	0.709	0.767	0.032	0	0	-6.01972	1.45034e-17	1.43877e-16	down	-5.12345	2.74591e-20	6.40334e-19	down	-5.88625	9.60682e-17	2.11436e-15	down	-3.11712
TRINITY_DN34400_c0_g2	29.44	29.18	32.28	5.99	7.64	14.14	8.96	16.26	11.86	5.54	11.82	4.03	3.09	3.87	0.72	4.51	6.58	3.84	1.618	1.667	1.689	0.294	0.379	0.711	0.478	0.806	0.612	0.318	0.636	0.216	0.153	0.201	0.038	0.254	0.349	0.194	-1.80384	0.000119113	0.000406191	down	-1.35935	0.000594011	0.00271381	down	-2.02367	0.000118085	0.000706729	down	-3.56649
TRINITY_DN2166_c0_g1	268.81	264.84	265.07	132.2	108.56	126.67	111.04	112.42	85.48	105.23	106.96	78.69	106.07	85.58	90.21	77.2	108.47	93.98	14.768	15.131	13.875	6.48	5.378	6.369	5.923	5.575	4.415	6.044	5.752	4.222	5.271	4.448	4.783	4.346	5.759	4.746	-1.24255	5.17884e-22	6.22339e-21	down	-1.44982	3.19493e-22	8.24925e-21	down	-1.44544	1.07154e-18	2.6449e-17	down	-1.57665
TRINITY_DN65532_c0_g1	65.77	74.7	81.7	23.96	38.8	36.76	19.04	23.29	6.12	22.5	15.89	9.7	22.76	6.46	6.33	29.3	5.98	43.05	3.613	4.268	4.276	1.175	1.922	1.848	1.015	1.155	0.316	1.292	0.854	0.52	1.131	0.336	0.335	1.65	0.318	2.174	-1.27763	7.20635e-06	2.89811e-05	down	-2.29185	1.56286e-06	1.12413e-05	down	-2.19817	1.63802e-09	1.98233e-08	down	-2.75953
TRINITY_DN14820_c0_g1	31.55	30.65	35.3	173.13	145.6	151.17	8.4	8.63	7.27	12.29	15.33	9.52	7.33	5.53	4.7	8.45	10.97	8.89	1.733	1.751	1.848	8.486	7.213	7.601	0.448	0.428	0.375	0.706	0.825	0.511	0.364	0.288	0.249	0.476	0.582	0.449	2.13869	5.69261e-25	7.66461e-24	up	-2.10322	6.67792e-07	5.06633e-06	down	-1.3937	0.000263849	0.00147409	down	-2.5178
TRINITY_DN103220_c0_g3	26.77	20.92	6.66	0	0	0	0	0	0	0	0	0	0	0	0	0	0	0	1.471	1.195	0.348	0	0	0	0	0	0	0	0	0	0	0	0	0	0	0	-6.78046	8.29398e-05	0.000289245	down	-6.72998	0.000140463	0.000729436	down	-6.64494	0.000192246	0.00110233	down	-6.72915
TRINITY_DN2814_c2_g1	594.8	678.71	617.69	137.99	156.58	192.45	360.01	308.95	304.07	179.31	304.06	252.54	258.43	190.35	225.44	91.48	55.63	78.42	32.677	38.777	32.332	6.763	7.757	9.676	19.203	15.323	15.704	10.298	16.351	13.55	12.841	9.893	11.952	5.15	2.954	3.96	-2.08225	1.11783e-36	2.15899e-35	down	-1.03331	1.23498e-14	2.04674e-13	down	-1.36132	5.23894e-13	9.02255e-12	down	-1.56788
TRINITY_DN637_c0_g2	445.67	391.48	442.79	206.28	224.97	194.15	181.78	206.97	203.48	151.27	154.06	164.15	104.53	100.52	100.7	49.59	53.63	56.39	24.484	22.367	23.177	10.111	11.145	9.761	9.696	10.265	10.509	8.688	8.285	8.808	5.194	5.224	5.339	2.792	2.848	2.848	-1.15666	6.02025e-31	9.89281e-30	down	-1.1861	1.48515e-34	6.32154e-33	down	-1.43698	2.90844e-44	1.90454e-42	down	-2.13165
TRINITY_DN83549_c0_g1	28.87	27.53	20.98	10.98	11.76	6.6	10.82	5.02	10.71	7.44	7.94	8.23	6.17	8.48	5.6	9.2	12.36	6.27	1.586	1.573	1.098	0.538	0.582	0.332	0.577	0.249	0.553	0.427	0.427	0.442	0.307	0.441	0.297	0.518	0.656	0.316	-1.5083	0.0012344	0.00357559	down	-1.60313	0.00231463	0.0091407	down	-1.75675	0.000312064	0.00171527	down	-2.04113
TRINITY_DN14370_c0_g1	385.25	345.96	418.99	38.14	37.82	48.07	8.77	8.03	9.37	14.37	15.52	19.76	0	0.55	1.45	1.31	1.2	1.01	21.165	19.766	21.931	1.869	1.874	2.417	0.468	0.398	0.484	0.825	0.834	1.06	0	0.029	0.077	0.074	0.064	0.051	-3.33397	1.48321e-90	7.44219e-89	down	-5.53886	5.70042e-75	6.30601e-73	down	-4.51139	9.93393e-86	1.4454e-83	down	-9.23799
TRINITY_DN24833_c0_g1	49.71	36.16	35.91	614.25	533.42	586.97	227.13	255.55	222.99	155.08	156.09	171.84	383.6	331.26	377.12	1076.87	1199.1	1065.54	2.731	2.066	1.88	30.107	26.425	29.511	12.115	12.674	11.517	8.906	8.394	9.22	19.061	17.216	19.993	60.624	63.671	53.807	3.70569	7.11154e-106	4.19354e-104	up	2.4577	3.22989e-38	1.55206e-36	up	1.99553	3.68763e-22	1.10915e-20	up	3.08966
TRINITY_DN15570_c0_g3	46.84	57.63	60.32	25.96	27.83	16.78	8.03	4.01	9.94	9.87	7.94	9.88	4.82	2.03	2.89	2.82	1.79	1.82	2.573	3.293	3.157	1.272	1.379	0.843	0.428	0.199	0.514	0.567	0.427	0.53	0.24	0.105	0.153	0.159	0.095	0.092	-1.34128	2.14379e-05	8.09986e-05	down	-2.97763	1.31021e-11	1.70482e-10	down	-2.54749	2.83113e-11	4.15258e-10	down	-4.11884
TRINITY_DN4487_c0_g1	13211.1	13518.3	15446.9	1089.52	1077.42	915.33	3744.74	4067.96	3953.51	4856.19	5297.23	5181.78	1653.96	1315.83	1309.44	1047.19	1114.56	969.13	725.787	772.344	808.541	53.402	53.375	46.02	199.745	201.752	204.187	278.887	284.862	278.035	82.184	68.386	69.421	58.953	59.182	48.939	-3.89695	0	0	down	-1.91436	0	0	down	-1.44772	8.0457e-216	4.87217e-213	down	-3.37478
TRINITY_DN49781_c0_g1	19.5	19.64	23.8	140.78	125.03	120.26	7.28	4.22	8.61	0.87	2.4	3.11	3.09	1.48	2.89	3.38	1.99	6.06	1.071	1.122	1.246	6.9	6.194	6.046	0.388	0.209	0.444	0.05	0.129	0.167	0.153	0.077	0.153	0.19	0.106	0.306	2.46959	4.22735e-24	5.49629e-23	up	-1.7459	0.00144481	0.00602691	down	-3.40599	1.25196e-05	8.92126e-05	down	-3.26282
TRINITY_DN90177_c0_g1	22.75	43.31	32.88	2.4	4.9	9.8	5.23	10.64	10.33	5.19	5.17	0	2.51	2.58	2.53	0	2.39	2.43	1.25	2.475	1.721	0.117	0.243	0.493	0.279	0.528	0.533	0.298	0.278	0	0.125	0.134	0.134	0	0.127	0.122	-2.66524	0.000101797	0.000350387	down	-2.01447	0.000157639	0.000810832	down	-3.29453	0.00011327	0.000680543	down	-3.53796
TRINITY_DN6720_c0_g3	188.51	193.63	228.76	86.67	90.34	68.61	59.54	65.44	67.13	70.27	78.51	76.68	49.76	45.74	46.28	61.8	58.22	57.8	10.357	11.063	11.974	4.248	4.475	3.45	3.176	3.246	3.467	4.036	4.222	4.114	2.472	2.377	2.454	3.479	3.091	2.919	-1.43696	5.90094e-19	6.23538e-18	down	-1.74487	1.22318e-27	4.06514e-26	down	-1.42541	9.57802e-21	2.67696e-19	down	-2.17879
TRINITY_DN35930_c0_g1	43.4	34.69	31.87	8.59	11.17	6.22	1.31	2.61	0	0	2.59	1.28	1.35	1.29	0	1.13	3.59	1.21	2.384	1.982	1.668	0.421	0.553	0.313	0.07	0.129	0	0	0.139	0.069	0.067	0.067	0	0.063	0.191	0.061	-2.20753	5.40279e-07	2.48636e-06	down	-4.86202	9.35178e-09	9.04453e-08	down	-4.77839	1.95751e-08	2.08417e-07	down	-5.85865
TRINITY_DN7585_c0_g1	3500.71	3411.37	3746.29	259.8	237.12	230.72	1476.43	1628.87	1454.38	1468.78	1514.39	1414.21	1107.2	1049.67	1133.35	282.13	313.43	298.92	192.321	194.903	196.093	12.734	11.747	11.6	78.753	80.784	75.114	84.351	81.437	75.881	55.016	54.553	60.086	15.883	16.643	15.095	-3.99461	0	0	down	-1.29892	1.22069e-271	8.78516e-269	down	-1.26536	1.57413e-178	6.76282e-176	down	-1.76711
TRINITY_DN64717_c0_g1	20.65	37.44	35.71	77.68	90.14	77.28	2.43	1.41	3.82	1.38	2.77	5.67	9.45	4.06	7.05	0	1	1.01	1.134	2.139	1.869	3.807	4.466	3.886	0.129	0.07	0.198	0.08	0.149	0.304	0.47	0.211	0.374	0	0.053	0.051	1.25836	2.13541e-05	8.07006e-05	up	-3.81964	4.13238e-07	3.23386e-06	down	-3.23229	7.9685e-06	5.86558e-05	down	-2.30832
TRINITY_DN47831_c0_g2	105.16	91.77	130.32	20.97	12.35	14.14	30.98	41.96	36.53	22.67	19.03	21.96	10.41	7.01	8.5	3.19	3.19	3.23	5.777	5.243	6.821	1.028	0.612	0.711	1.653	2.081	1.887	1.302	1.023	1.178	0.517	0.364	0.45	0.18	0.169	0.163	-2.91796	8.90429e-21	1.02192e-19	down	-1.64324	3.41645e-12	4.68289e-11	down	-2.3366	9.69378e-18	2.25528e-16	down	-3.77781
TRINITY_DN42156_c0_g1	37.86	28.82	32.88	13.58	11.76	10.74	2.61	1.81	4.21	1.21	0.55	2.56	1.16	3.14	3.8	9.02	12.16	14.75	2.08	1.646	1.721	0.666	0.582	0.54	0.139	0.09	0.217	0.07	0.03	0.137	0.057	0.163	0.201	0.508	0.646	0.745	-1.55757	3.93556e-05	0.000143655	down	-3.54573	5.38309e-09	5.34747e-08	down	-4.31217	1.774e-08	1.89735e-07	down	-3.71148
TRINITY_DN1729_c0_g1	116.44	95.07	92.59	235.44	197.92	233.92	16.05	13.25	9.56	11.42	8.13	5.86	10.22	11.62	10.12	235.17	244.65	214.85	6.397	5.432	4.847	11.54	9.805	11.761	0.856	0.657	0.494	0.656	0.437	0.314	0.508	0.604	0.537	13.239	12.99	10.849	1.00942	1.67393e-09	9.89538e-09	up	-3.03662	1.94858e-20	4.58154e-19	down	-3.59213	2.57516e-21	7.39562e-20	down	-3.322
TRINITY_DN64540_c0_g1	175.32	163.9	141.81	56.31	25.87	9.8	0	20.28	5.35	36	16.81	0	18.51	0	0	0	0	17.38	9.632	9.364	7.423	2.76	1.281	0.493	0	1.006	0.277	2.068	0.904	0	0.92	0	0	0	0	0.878	-2.52459	1.12703e-05	4.41626e-05	down	-4.37902	6.09228e-06	4.00647e-05	down	-3.14266	0.00421662	0.017013	down	-4.7837
TRINITY_DN2356_c3_g1	2320.29	2517.01	3171.77	1206.94	1183.63	986.77	1317.61	1240.42	1289.15	1096.83	1017.29	570.41	1468.43	751.43	1204.04	609.53	500.66	616.24	127.471	143.805	166.021	59.158	58.637	49.612	70.282	61.519	66.581	62.99	54.706	30.606	72.965	39.053	63.833	34.314	26.584	31.119	-1.36585	2.23355e-29	3.48548e-28	down	-1.126	7.83804e-24	2.20073e-22	down	-1.55429	1.86315e-09	2.24156e-08	down	-1.29743
TRINITY_DN109815_c0_g1	56.4	34.5	57.09	21.37	36.06	21.87	0	4.01	3.82	3.98	11.64	11.71	0	0	0	10.52	6.98	7.48	3.099	1.971	2.988	1.047	1.786	1.099	0	0.199	0.198	0.229	0.626	0.628	0	0	0	0.592	0.371	0.378	-1.01163	0.00891608	0.0213494	down	-4.27313	5.76172e-10	6.34803e-09	down	-2.3837	1.92279e-06	1.55446e-05	down	-8.12222
TRINITY_DN6651_c0_g1	295.39	118.38	220.49	82.07	76.43	97.45	119.07	61.43	39.78	61.96	40.82	40.99	39.15	68.98	24.77	75.13	48.25	62.65	16.228	6.763	11.541	4.023	3.786	4.9	6.351	3.047	2.054	3.559	2.195	2.199	1.945	3.585	1.313	4.23	2.562	3.164	-1.42543	8.33632e-05	0.000290585	down	-1.57729	0.002522	0.00985829	down	-2.10797	2.8567e-07	2.61956e-06	down	-2.31965
TRINITY_DN83240_c0_g1	30.4	28.08	43.57	4.99	5.1	7.54	0.75	3.41	1.34	0	0	0	1.93	0	0	0.56	1.2	2.02	1.67	1.604	2.281	0.245	0.252	0.379	0.04	0.169	0.069	0	0	0	0.096	0	0	0.032	0.064	0.102	-2.61736	2.19293e-07	1.05383e-06	down	-4.42088	1.533e-08	1.44644e-07	down	-7.51135	5.07926e-09	5.78014e-08	down	-5.74238
TRINITY_DN38544_c0_g1	491.55	591.72	556.37	59.11	67.02	40.71	37.33	63.44	108.24	22.33	28.45	7.14	14.85	0	7.05	0	6.58	7.07	27.005	33.807	29.122	2.897	3.32	2.047	1.991	3.146	5.59	1.282	1.53	0.383	0.738	0	0.374	0	0.349	0.357	-3.4226	1.10611e-68	4.06758e-67	down	-3.05969	2.08606e-17	4.18394e-16	down	-4.83534	5.97912e-40	3.3914e-38	down	-6.30489
TRINITY_DN12886_c0_g1	16.44	16.52	19.77	100.44	83.68	79.36	61.21	66.25	48.19	44.31	62.44	36.05	81.77	62.71	62.19	180.51	161.7	142.89	0.903	0.944	1.035	4.923	4.145	3.99	3.265	3.286	2.489	2.545	3.358	1.934	4.063	3.259	3.297	10.162	8.586	7.216	2.18771	1.79386e-14	1.51402e-13	up	1.65012	2.37896e-07	1.92945e-06	up	1.43284	0.000143519	0.000844876	up	1.89144
TRINITY_DN44930_c0_g1	74.76	49	41.15	31.15	30.77	18.28	1.87	9.44	5.55	4.67	1.48	4.21	1.93	5.72	2.71	3.57	20.94	20.62	4.107	2.8	2.154	1.527	1.524	0.919	0.1	0.468	0.286	0.268	0.079	0.226	0.096	0.297	0.144	0.201	1.112	1.041	-1.17469	0.00455928	0.0117289	down	-3.36697	1.49644e-08	1.41386e-07	down	-4.03181	8.29886e-10	1.04078e-08	down	-3.9825
TRINITY_DN9023_c0_g1	107.64	81.67	112.97	12.98	16.46	19.23	5.79	9.03	13.96	9.35	12.93	11.89	12.15	12.36	12.47	4.32	4.19	6.67	5.914	4.666	5.913	0.636	0.815	0.967	0.309	0.448	0.721	0.537	0.695	0.638	0.604	0.642	0.661	0.243	0.222	0.337	-2.7764	4.2566e-20	4.74781e-19	down	-3.45619	1.81097e-20	4.27243e-19	down	-3.14267	3.14916e-21	9.0156e-20	down	-3.14188
TRINITY_DN93242_c0_g1	23.33	15.78	47	7.39	11.17	11.31	0	4.22	8.03	0	7.94	4.03	4.05	0	0	0	0	3.84	1.281	0.902	2.46	0.362	0.553	0.569	0	0.209	0.415	0	0.427	0.216	0.201	0	0	0	0	0.194	-1.66956	0.00583134	0.0146138	down	-2.9054	0.00592396	0.0206435	down	-2.83373	0.00687125	0.0258415	down	-4.50282
TRINITY_DN33332_c0_g1	35.75	31.94	43.98	10.18	9.6	7.73	2.24	17.26	6.31	11.94	13.12	20.13	9.64	6.46	13.38	9.02	10.97	10.71	1.964	1.825	2.302	0.499	0.476	0.389	0.119	0.856	0.326	0.686	0.705	1.08	0.479	0.336	0.709	0.508	0.582	0.541	-2.11984	1.17646e-07	5.81719e-07	down	-2.25437	0.0018282	0.00741669	down	-1.30333	0.000536249	0.00279528	down	-2.01515
TRINITY_DN47536_c0_g1	25.05	35.79	50.63	14.18	9.6	9.61	5.23	0	5.16	0	5.17	5.12	5.21	5.16	15.01	4.7	9.37	5.05	1.376	2.045	2.65	0.695	0.476	0.483	0.279	0	0.267	0	0.278	0.275	0.259	0.268	0.796	0.264	0.498	0.255	-1.83812	7.01142e-05	0.00024709	down	-3.53774	1.82509e-05	0.000111314	down	-3.48372	1.2007e-05	8.57716e-05	down	-2.21489
TRINITY_DN17318_c0_g1	52.2	56.16	52.05	10.58	10.19	10.37	11.57	23.69	22.76	26.83	15.33	11.35	11.19	14.76	26.21	0	3.19	17.99	2.867	3.209	2.724	0.519	0.505	0.521	0.617	1.175	1.175	1.541	0.825	0.609	0.556	0.767	1.39	0	0.169	0.908	-2.49294	2.46172e-12	1.82342e-11	down	-1.5199	9.00882e-06	5.77407e-05	down	-1.57386	0.000290696	0.00160895	down	-1.68706
TRINITY_DN68296_c0_g1	153.34	118.01	152.3	17.77	98.37	58.62	16.98	28.1	20.46	4.15	23.28	16.84	12.73	8.48	4.16	2.63	11.17	21.22	8.424	6.742	7.972	0.871	4.873	2.947	0.906	1.394	1.057	0.239	1.252	0.903	0.632	0.441	0.22	0.148	0.593	1.072	-1.38703	0.0182044	0.0400289	down	-2.77602	1.06707e-25	3.25755e-24	down	-3.26669	5.48373e-11	7.79342e-10	down	-4.15437
TRINITY_DN60465_c0_g1	52.2	20.56	36.71	7.19	7.84	9.24	1.49	0.8	8.03	1.38	1.48	0	0	0	0	0	0	2.02	2.867	1.174	1.922	0.352	0.388	0.464	0.08	0.04	0.415	0.08	0.079	0	0	0	0	0	0	0.102	-2.31219	2.28787e-05	8.61346e-05	down	-3.52493	0.000162894	0.000835665	down	-5.76174	1.07367e-06	9.05416e-06	down	-7.70457
TRINITY_DN36611_c0_g3	26.77	24.04	43.37	17.17	17.24	14.51	12.32	18.67	13.77	13.85	12.38	17.02	6.17	4.61	7.59	8.45	6.98	5.86	1.471	1.374	2.27	0.842	0.854	0.73	0.657	0.926	0.711	0.795	0.666	0.913	0.307	0.24	0.403	0.476	0.371	0.296	-1.05501	0.00811526	0.0196402	down	-1.13211	0.008109	0.0269853	down	-1.10877	0.00982066	0.034916	down	-2.36731
TRINITY_DN102041_c1_g1	57.36	75.25	70.4	3.79	3.92	7.92	8.58	0	0	0	0	0	0	0	0	0	0	0	3.151	4.299	3.685	0.186	0.194	0.398	0.458	0	0	0	0	0	0	0	0	0	0	0	-3.7822	5.68996e-16	5.19234e-15	down	-4.52495	0.000749734	0.0033421	down	-8.50691	3.52366e-12	5.62936e-11	down	-8.59038
TRINITY_DN2941_c0_g1	638.39	589.7	664.49	75.88	80.93	63.71	90.33	95.76	108.05	188.49	194.15	177.14	135.39	104.95	113.9	218.83	238.46	195.44	35.071	33.691	34.782	3.719	4.009	3.203	4.818	4.749	5.58	10.825	10.44	9.505	6.727	5.454	6.038	12.319	12.662	9.869	-3.22035	3.53228e-160	3.68341e-158	down	-2.75922	5.66163e-143	1.5346e-140	down	-1.74716	3.7779e-86	5.54766e-84	down	-2.49051
TRINITY_DN20219_c1_g1	121.98	109.75	103.28	5.39	9.21	7.35	3.92	8.03	23.52	39.46	39.16	21.59	33.36	25.45	25.13	18.03	34.29	29.71	6.701	6.271	5.406	0.264	0.456	0.37	0.209	0.398	1.215	2.266	2.106	1.159	1.658	1.323	1.332	1.015	1.821	1.5	-4.12073	4.57201e-27	6.60133e-26	down	-3.29739	6.88479e-08	5.97556e-07	down	-1.73187	5.34402e-09	6.06065e-08	down	-2.08915
TRINITY_DN25688_c1_g2	51.43	67.72	106.51	11.98	4.9	9.24	15.3	20.28	22.38	24.58	15.52	26.53	24.49	18.63	11.39	12.02	12.56	16.37	2.825	3.869	5.575	0.587	0.243	0.464	0.816	1.006	1.156	1.411	0.834	1.424	1.217	0.968	0.604	0.677	0.667	0.827	-3.23485	1.20593e-10	7.83887e-10	down	-2.05448	4.45718e-07	3.47111e-06	down	-1.70971	5.14713e-05	0.000329085	down	-2.13623
TRINITY_DN40000_c0_g1	78.01	80.76	74.44	21.57	8.23	25.07	17.92	30.51	27.73	8.83	5.91	5.86	2.51	2.95	5.79	0	7.98	2.43	4.285	4.614	3.896	1.057	0.408	1.26	0.956	1.513	1.432	0.507	0.318	0.314	0.125	0.153	0.307	0	0.423	0.122	-2.20835	3.08047e-07	1.45567e-06	down	-1.677	2.49933e-09	2.57174e-08	down	-3.4615	2.28911e-18	5.54268e-17	down	-4.35256
TRINITY_DN3181_c0_g2	31.55	25.14	38.33	238.83	236.53	236.18	93.88	93.95	92.37	120.98	120.07	125.17	288.13	259.7	276.06	463.2	508.63	549.14	1.733	1.437	2.006	11.706	11.718	11.875	5.007	4.659	4.771	6.948	6.457	6.716	14.317	13.497	14.636	26.077	27.008	27.73	2.78469	7.73203e-49	1.96198e-47	up	1.4891	2.26865e-10	2.60397e-09	up	1.95986	6.46634e-19	1.61618e-17	up	3.04617
TRINITY_DN24788_c0_g1	51.62	51.57	64.55	3.2	1.96	2.45	4.85	8.23	6.88	6.92	8.13	5.31	4.82	6.82	2.71	0	0	0.61	2.836	2.947	3.379	0.157	0.097	0.123	0.259	0.408	0.356	0.398	0.437	0.285	0.24	0.355	0.144	0	0	0.031	-4.71423	1.30919e-14	1.11115e-13	down	-3.15176	3.27807e-14	5.29131e-13	down	-3.06514	2.86614e-13	5.05802e-12	down	-3.56513
TRINITY_DN17359_c0_g1	178.95	158.21	163.4	45.73	34.29	35.63	59.54	60.83	39.01	72	59.85	73.75	42.62	47.4	36.52	77.58	67.79	55.18	9.831	9.039	8.553	2.241	1.699	1.791	3.176	3.017	2.015	4.135	3.219	3.957	2.118	2.464	1.936	4.367	3.6	2.786	-2.23223	1.63376e-28	2.47756e-27	down	-1.71825	5.15528e-15	8.80729e-14	down	-1.26771	5.02546e-13	8.6784e-12	down	-2.05083
TRINITY_DN22616_c0_g2	54.49	65.89	64.75	25.16	35.47	27.52	6.35	14.86	2.1	25.27	33.07	27.08	11.96	6.27	6.69	6.2	1.99	2.02	2.994	3.764	3.389	1.233	1.757	1.384	0.338	0.737	0.109	1.451	1.778	1.453	0.594	0.326	0.355	0.349	0.106	0.102	-1.1955	1.8646e-05	7.11276e-05	down	-3.0956	6.58365e-07	5.00208e-06	down	-1.11346	4.74655e-05	0.000305254	down	-2.96399
TRINITY_DN32862_c0_g1	105.35	69.01	106.51	14.18	7.25	7.35	19.78	24.49	30.98	7.79	19.21	11.71	3.86	0	18.8	6.95	3.59	0	5.787	3.943	5.575	0.695	0.359	0.37	1.055	1.215	1.6	0.447	1.033	0.628	0.192	0	0.997	0.391	0.191	0	-3.44625	5.42825e-17	5.22018e-16	down	-1.97462	3.02273e-10	3.42804e-09	down	-2.83781	5.85295e-13	1.00203e-11	down	-3.64645
TRINITY_DN98652_c1_g1	19.12	26.06	29.05	9.78	5.49	1.32	10.64	7.83	15.11	8.83	11.08	10.61	2.89	6.09	5.79	2.63	2.79	2.83	1.05	1.489	1.521	0.48	0.272	0.066	0.567	0.388	0.78	0.507	0.596	0.57	0.144	0.316	0.307	0.148	0.148	0.143	-2.33964	0.00244509	0.00666882	down	-1.19147	0.0126221	0.0392817	down	-1.24488	0.00586519	0.0225773	down	-2.36963
TRINITY_DN30958_c0_g1	378.94	483.43	289.08	127.2	98.18	186.99	17.54	0	21.23	8.65	37.68	21.23	26.42	0	20.43	41.32	72.38	29.1	20.818	27.62	15.131	6.235	4.864	9.401	0.936	0	1.096	0.497	2.026	1.139	1.313	0	1.083	2.326	3.843	1.47	-1.61435	1.51796e-06	6.63353e-06	down	-4.94661	5.46208e-08	4.80265e-07	down	-4.09714	4.79184e-18	1.13986e-16	down	-4.73413
TRINITY_DN5653_c0_g1	656.93	614.66	643.71	1653.65	1609.86	1534.35	253.44	256.56	224.9	196.8	218.9	219.6	311.66	263.57	277.51	1858.45	1925.46	1831.54	36.09	35.118	33.694	81.053	79.752	77.143	13.519	12.724	11.615	11.302	11.772	11.783	15.486	13.698	14.712	104.624	102.239	92.489	1.20102	3.60629e-116	2.42974e-114	up	-1.45618	4.4931e-62	3.90731e-60	down	-1.58081	1.58077e-77	1.95929e-75	down	-1.2391
TRINITY_DN32483_c0_g1	46.84	49.74	53.86	3	0	3.02	37.51	16.46	24.29	0	0	0	4.63	2.21	6.69	0	2.19	0	2.573	2.842	2.819	0.147	0	0.152	2.001	0.816	1.254	0	0	0	0.23	0.115	0.355	0	0.116	0	-4.77633	7.29396e-13	5.6039e-12	down	-1.0154	0.0143005	0.0436608	down	-8.08447	3.69048e-11	5.34158e-10	down	-3.50149
TRINITY_DN18920_c0_g1	20.08	19.82	16.95	88.86	86.42	103.67	58.42	67.65	61.2	90.52	85.34	96.62	197.68	216.91	208.27	169.99	170.08	221.31	1.103	1.132	0.887	4.356	4.281	5.212	3.116	3.355	3.161	5.199	4.589	5.184	9.823	11.273	11.041	9.57	9.031	11.176	2.16772	1.57822e-14	1.33455e-13	up	1.63766	1.40524e-08	1.33051e-07	up	2.27036	9.86623e-17	2.17071e-15	up	3.37823
TRINITY_DN26193_c0_g1	41.87	47.17	52.85	348.46	303.35	254.47	130.45	114.23	104.03	94.68	95.69	111.26	167.21	191.08	182.96	503.4	546.71	458.8	2.3	2.695	2.766	17.08	15.028	12.794	6.958	5.665	5.373	5.437	5.146	5.97	8.308	9.931	9.7	28.34	29.03	23.168	2.54788	1.85497e-37	3.63756e-36	up	1.22256	2.93867e-08	2.66858e-07	up	1.09989	9.0926e-08	8.91776e-07	up	1.85966
TRINITY_DN4141_c0_g2	65.2	68.64	72.42	31.75	23.71	24.32	14.74	15.66	16.26	25.79	27.71	23.97	23.14	20.29	19.71	18.41	20.74	19.6	3.582	3.922	3.791	1.556	1.175	1.223	0.786	0.777	0.84	1.481	1.49	1.286	1.15	1.054	1.045	1.036	1.101	0.99	-1.48872	1.04485e-08	5.73921e-08	down	-2.20601	7.46291e-14	1.17553e-12	down	-1.39015	6.29852e-08	6.29496e-07	down	-1.78248
TRINITY_DN6487_c0_g1	157.92	172.71	141.21	62.9	77.99	60.13	83.61	93.35	68.08	65.43	70.75	70.64	71.55	56.99	64	45.46	43.47	37.39	8.676	9.867	7.391	3.083	3.864	3.023	4.46	4.63	3.516	3.757	3.805	3.79	3.555	2.962	3.393	2.559	2.308	1.888	-1.35936	1.09741e-10	7.1593e-10	down	-1.02494	6.62282e-07	5.0288e-06	down	-1.18279	5.13654e-10	6.60202e-09	down	-1.36774
TRINITY_DN19448_c0_g1	52.77	58.36	44.99	10.98	8.82	13.57	14	8.03	11.86	18.52	10.9	10.25	10.41	15.12	15.37	5.07	3.59	2.02	2.899	3.335	2.355	0.538	0.437	0.682	0.747	0.398	0.612	1.064	0.586	0.55	0.517	0.786	0.815	0.286	0.191	0.102	-2.32538	1.16139e-09	6.95558e-09	down	-2.27276	9.24944e-09	8.95288e-08	down	-1.95034	2.50297e-06	1.98936e-05	down	-2.03814
TRINITY_DN12699_c0_g2	49.52	61.85	51.44	30.35	25.48	26.95	20.53	23.89	18.93	18.52	21.06	24.7	21.79	24.9	21.33	20.29	18.74	25.47	2.72	3.534	2.693	1.488	1.262	1.355	1.095	1.185	0.978	1.064	1.132	1.326	1.083	1.294	1.131	1.142	0.995	1.286	-1.11826	9.83794e-05	0.00033936	down	-1.42689	3.61176e-06	2.46075e-05	down	-1.32053	2.0989e-05	0.000143656	down	-1.33752
TRINITY_DN6498_c0_g1	38.62	44.6	43.17	14.78	13.91	12.44	7.28	7.03	8.99	9.87	11.64	11.16	6.36	5.35	6.33	4.51	4.79	4.45	2.122	2.548	2.26	0.724	0.689	0.625	0.388	0.348	0.464	0.567	0.626	0.599	0.316	0.278	0.335	0.254	0.254	0.225	-1.75614	3.35767e-07	1.58161e-06	down	-2.54016	8.55889e-10	9.25398e-09	down	-1.93557	1.62872e-07	1.54131e-06	down	-2.9752
TRINITY_DN151_c1_g1	621.37	636.32	704.03	2045.24	2046.27	1810.5	1860.14	2009.09	1951.23	1297.43	1353.86	1291.97	3454.68	2437.99	2701.5	3403.22	3350.47	3114.15	34.137	36.355	36.851	100.247	101.372	91.027	99.221	99.641	100.775	74.51	72.805	69.322	171.661	126.706	143.222	191.589	177.905	157.258	1.46632	2.58138e-106	1.53991e-104	up	1.49589	7.30265e-213	3.49039e-210	up	1.01954	8.98582e-67	9.29031e-65	up	2.05692
TRINITY_DN52080_c0_g1	7.27	2.2	4.84	171.93	172.84	139.11	80.81	65.85	64.64	78.06	103.45	51.06	43.01	44.64	81.17	246.44	279.14	222.93	0.399	0.126	0.253	8.427	8.563	6.994	4.31	3.266	3.338	4.483	5.563	2.74	2.137	2.32	4.303	13.874	14.822	11.257	4.98894	3.97176e-30	6.35425e-29	up	3.85326	6.64215e-15	1.12401e-13	up	4.06702	3.63132e-12	5.79263e-11	up	3.53762
TRINITY_DN16605_c0_g1	355.62	327.61	340.52	103.64	99.75	78.04	38.07	86.32	33.08	166.33	136.33	185.38	34.91	76.36	64.72	40.2	26.92	32.14	19.537	18.717	17.824	5.08	4.941	3.923	2.031	4.281	1.709	9.552	7.331	9.947	1.735	3.969	3.431	2.263	1.429	1.623	-1.98623	1.85415e-47	4.57422e-46	down	-2.79373	3.34242e-15	5.78118e-14	down	-1.06193	3.68575e-13	6.44539e-12	down	-2.6083
TRINITY_DN9123_c0_g1	90.43	93.24	108.53	8.59	8.62	12.06	25.57	15.06	12.62	12.64	16.07	19.76	21.79	26.38	30.73	3.19	5.38	6.47	4.968	5.327	5.681	0.421	0.427	0.607	1.364	0.747	0.652	0.726	0.864	1.06	1.083	1.371	1.629	0.18	0.286	0.327	-3.40394	6.29038e-25	8.45749e-24	down	-2.50182	6.5833e-14	1.04117e-12	down	-2.56434	2.69607e-19	6.90125e-18	down	-1.95449
TRINITY_DN82098_c0_g1	52	59.47	52.25	18.37	11.95	13.76	10.82	10.04	12.43	11.08	33.07	14.09	16.39	9.04	13.74	21.41	32.9	17.79	2.857	3.397	2.735	0.9	0.592	0.692	0.577	0.498	0.642	0.636	1.778	0.756	0.815	0.47	0.728	1.205	1.747	0.898	-2.01598	1.69218e-09	9.99616e-09	down	-2.38012	2.54805e-11	3.21526e-10	down	-1.49362	0.00200438	0.00896376	down	-2.13943
TRINITY_DN59272_c0_g1	43.02	35.79	30.46	9.59	12.15	7.35	2.61	0	2.68	15.75	12.93	10.43	7.91	5.16	15.37	14.28	26.12	14.75	2.363	2.045	1.594	0.47	0.602	0.37	0.139	0	0.138	0.905	0.695	0.56	0.393	0.268	0.815	0.804	1.387	0.745	-2.03818	3.04212e-06	1.28191e-05	down	-4.25527	1.59797e-08	1.50548e-07	down	-1.47147	0.000391691	0.00210723	down	-2.0299
TRINITY_DN26406_c0_g1	148.56	111.77	120.63	36.34	30.77	46.37	20.34	7.63	25.63	34.27	48.21	46.48	8.68	13.83	4.34	11.46	7.98	12.33	8.161	6.386	6.314	1.781	1.524	2.331	1.085	0.378	1.324	1.968	2.593	2.494	0.431	0.719	0.23	0.645	0.423	0.623	-1.87939	2.45164e-13	1.94179e-12	down	-2.88808	2.39235e-11	3.02794e-10	down	-1.56953	2.02351e-11	3.00825e-10	down	-3.89844
TRINITY_DN3333_c0_g4	109.93	114.16	112.16	12.38	7.05	12.25	57.3	46.77	52.59	38.77	42.67	38.43	41.27	33.38	35.98	8.08	7.18	13.34	6.04	6.522	5.871	0.607	0.349	0.616	3.056	2.32	2.716	2.227	2.295	2.062	2.051	1.735	1.907	0.455	0.381	0.674	-3.56255	1.87656e-28	2.83801e-27	down	-1.17072	3.28176e-09	3.3341e-08	down	-1.47557	4.10529e-13	7.14762e-12	down	-1.68506
TRINITY_DN4561_c1_g1	65.77	98.93	94.81	906.2	919.27	775.47	454.82	507.09	477.14	163.56	174.57	195.81	459.78	393.05	392.13	1355.24	1443.15	1237.74	3.613	5.652	4.963	44.417	45.541	38.988	24.26	25.149	24.643	9.393	9.387	10.506	22.846	20.428	20.789	76.295	76.629	62.503	3.19704	1.91749e-86	9.10043e-85	up	2.3932	2.05913e-53	1.48364e-51	up	1.04948	2.75722e-07	2.53382e-06	up	2.18452
TRINITY_DN7596_c2_g1	40.15	45.52	30.86	8.99	4.51	9.24	4.85	2.41	0	2.42	4.8	0	12.15	19.55	16.63	2.25	11.17	2.22	2.206	2.601	1.616	0.44	0.223	0.464	0.259	0.119	0	0.139	0.258	0	0.604	1.016	0.882	0.127	0.593	0.112	-2.47771	2.14255e-07	1.03081e-06	down	-4.13803	1.54185e-07	1.28395e-06	down	-4.06263	2.27275e-07	2.11273e-06	down	-1.33229
TRINITY_DN85315_c1_g1	0	0	0	0	111.11	55.42	127.84	75.08	0	63	113.98	0	65.57	64.37	112.09	101.06	0	185.54	0	0	0	0	5.504	2.786	6.819	3.724	0	3.618	6.129	0	3.258	3.345	5.942	5.689	0	9.369	8.11782	0.00271463	0.00733672	up	8.46221	0.00160419	0.00661419	up	8.33766	0.0017235	0.00786642	up	8.71355
TRINITY_DN12214_c1_g1	1811.53	1614.93	1941.83	389.8	368.61	393.39	676.53	858.8	735.13	621.37	683.31	695.03	592.85	664.74	634.38	398.96	396.98	400.38	99.521	92.266	101.642	19.106	18.261	19.779	36.087	42.592	37.967	35.685	36.745	37.293	29.458	34.548	33.632	22.46	21.079	20.219	-2.34159	3.46506e-253	6.87174e-251	down	-1.31541	1.16133e-61	9.97454e-60	down	-1.41331	3.47113e-122	8.58577e-120	down	-1.57385
TRINITY_DN101279_c0_g1	57.93	45.15	60.11	146.37	155.6	124.03	19.22	23.09	37.67	12.81	24.38	26.53	16.97	20.84	30.73	25.55	14.16	27.89	3.183	2.58	3.147	7.174	7.708	6.236	1.025	1.145	1.946	0.736	1.311	1.424	0.843	1.083	1.629	1.438	0.752	1.408	1.26443	1.85745e-10	1.18826e-09	up	-1.09795	0.00241566	0.00949538	down	-1.34098	0.000123856	0.000738418	down	-1.3028
TRINITY_DN34770_c1_g1	11.85	21.66	21.38	4.59	0	2.26	2.43	5.62	4.97	7.44	4.8	7.32	2.89	2.95	0	4.88	4.98	4.65	0.651	1.237	1.119	0.225	0	0.114	0.129	0.279	0.257	0.427	0.258	0.393	0.144	0.153	0	0.275	0.265	0.235	-3.10517	0.00301547	0.00807445	down	-2.16388	0.00284401	0.0109435	down	-1.52174	0.0136503	0.0459641	down	-3.28226
TRINITY_DN25107_c0_g1	5.54	22.21	23	50.32	42.52	50.52	63.64	126.67	68.85	71.83	75.74	90.22	49.37	49.43	53.87	87.34	81.55	82.26	0.305	1.269	1.204	2.467	2.107	2.54	3.395	6.282	3.556	4.125	4.073	4.841	2.453	2.569	2.856	4.917	4.33	4.154	1.37552	0.00958579	0.0227569	up	2.26573	9.14245e-05	0.000492249	up	2.23212	6.00052e-06	4.49608e-05	up	1.50617
TRINITY_DN444_c2_g1	5.35	4.4	8.27	33.95	27.83	52.4	17.17	23.29	33.85	8.83	28.82	22.14	23.53	26.38	27.84	47.9	36.49	18.59	0.294	0.252	0.433	1.664	1.379	2.635	0.916	1.155	1.748	0.507	1.55	1.188	1.169	1.371	1.476	2.697	1.937	0.939	2.63181	3.1672e-06	1.33226e-05	up	2.05273	0.00084836	0.00373704	up	1.82387	0.0133374	0.0450919	up	2.1332
TRINITY_DN34038_c1_g1	36.14	33.59	15.13	0	2.94	0	3.17	0	3.06	0	0	0	0	0	0	0	0	0	1.985	1.919	0.792	0	0.146	0	0.169	0	0.158	0	0	0	0	0	0	0	0	0	-4.96285	4.98304e-05	0.000179481	down	-3.90071	4.86477e-05	0.000276054	down	-7.27052	4.79519e-07	4.25299e-06	down	-7.35454
TRINITY_DN11166_c1_g1	119.49	104.98	126.48	6.79	10.58	5.84	0	2.01	0.96	0	0	2.01	5.21	11.44	7.23	0	1.99	2.02	6.565	5.998	6.621	0.333	0.524	0.294	0	0.1	0.049	0	0	0.108	0.259	0.594	0.383	0	0.106	0.102	-3.98768	4.54384e-30	7.25381e-29	down	-6.93927	5.60468e-16	1.0264e-14	down	-7.43928	8.8202e-13	1.48401e-11	down	-3.9977
TRINITY_DN39188_c0_g1	12.24	5.69	13.92	48.13	40.17	41.47	38.07	74.48	46.85	37.56	25.68	48.68	61.14	63.26	34.17	44.14	38.88	58.41	0.672	0.325	0.729	2.359	1.99	2.085	2.031	3.694	2.42	2.157	1.381	2.612	3.038	3.288	1.811	2.485	2.064	2.95	1.89321	2.63079e-06	1.11763e-05	up	2.23755	3.38343e-06	2.31577e-05	up	1.84092	0.000265165	0.00148091	up	2.23242
TRINITY_DN25108_c0_g1	56.97	51.94	83.31	8.19	15.29	10.37	11.94	9.84	4.4	8.65	8.68	11.89	16.2	11.99	6.51	9.02	8.97	9.3	3.13	2.968	4.361	0.401	0.757	0.521	0.637	0.488	0.227	0.497	0.467	0.638	0.805	0.623	0.345	0.508	0.476	0.469	-2.65526	5.95112e-11	3.97461e-10	down	-2.94873	3.8666e-10	4.33685e-09	down	-2.66099	2.21555e-11	3.28377e-10	down	-2.52626
TRINITY_DN64258_c0_g1	145.5	138.94	142.62	3578.27	2973.38	3101.12	321	336.65	353.79	296.32	320.69	331.41	698.15	854.9	801.79	7625.78	9024.96	8242.34	7.993	7.938	7.465	175.388	147.301	155.916	17.122	16.696	18.272	17.017	17.245	17.782	34.691	44.431	42.508	429.305	479.213	416.221	4.37093	0	0	up	1.16771	5.0565e-26	1.57279e-24	up	1.15753	1.76788e-26	6.45285e-25	up	2.38986
TRINITY_DN11532_c0_g1	52	83.14	62.74	20.77	39.19	17.72	44.98	15.86	15.11	3.81	14.96	15.01	7.52	7.56	7.41	3.38	0	0	2.857	4.75	3.284	1.018	1.942	0.891	2.399	0.787	0.78	0.219	0.805	0.805	0.374	0.393	0.393	0.19	0	0	-1.47426	0.000659834	0.00200746	down	-1.44504	0.0119602	0.0375277	down	-2.55081	1.21519e-06	1.01629e-05	down	-3.18519
TRINITY_DN61122_c0_g1	81.45	120.58	130.11	17.57	57.22	69.93	32.47	37.74	15.11	27.17	12.75	30.01	19.86	24.16	18.62	36.25	51.24	51.13	4.475	6.889	6.811	0.861	2.835	3.516	1.732	1.872	0.78	1.561	0.685	1.61	0.987	1.256	0.987	2.041	2.721	2.582	-1.30943	0.015737	0.0352655	down	-2.04119	7.65119e-07	5.75949e-06	down	-2.22967	3.8803e-08	3.9865e-07	down	-2.46971
TRINITY_DN8490_c0_g3	4.4	4.59	2.22	145.97	116.6	120.07	39.94	23.89	23.14	48.98	39.35	27.82	32.4	39.47	43.21	141.63	154.72	146.94	0.242	0.262	0.116	7.155	5.776	6.037	2.13	1.185	1.195	2.813	2.116	1.492	1.61	2.051	2.291	7.973	8.216	7.42	4.99585	9.92281e-25	1.31975e-23	up	2.911	2.06374e-05	0.000124883	up	3.41166	6.39773e-08	6.39091e-07	up	3.30066
TRINITY_DN11237_c1_g1	9.94	6.24	7.06	61.31	88.97	78.79	23.89	32.92	31.36	23.02	18.84	16.84	35.1	35.97	39.59	103.12	101.29	135.62	0.546	0.357	0.37	3.005	4.407	3.961	1.274	1.633	1.62	1.322	1.013	0.903	1.744	1.869	2.099	5.805	5.378	6.848	3.19481	3.66197e-14	3.03838e-13	up	1.85954	7.59982e-05	0.000415369	up	1.37527	0.0107545	0.0376819	up	2.20102
TRINITY_DN45452_c0_g2	42.44	29	21.99	1.8	2.74	5.47	0	0	0	0	0	0	0	0	0	0	0	0	2.332	1.657	1.151	0.088	0.136	0.275	0	0	0	0	0	0	0	0	0	0	0	0	-3.34375	8.75046e-07	3.93467e-06	down	-7.47639	2.70315e-08	2.47048e-07	down	-7.39143	4.33045e-08	4.42396e-07	down	-7.47532
TRINITY_DN8394_c0_g1	406.28	392.22	427.46	139.98	114.44	127.99	79.88	59.22	82.62	70.96	73.89	76.49	2.51	4.06	4.88	8.08	10.57	9.5	22.32	22.409	22.375	6.861	5.67	6.435	4.261	2.937	4.267	4.075	3.974	4.104	0.125	0.211	0.259	0.455	0.561	0.48	-1.80412	1.36674e-60	4.29786e-59	down	-2.53534	9.1065e-63	8.03078e-61	down	-2.45965	3.84229e-86	5.62922e-84	down	-6.7458
TRINITY_DN42461_c0_g1	222.36	182.8	246.11	561.93	555.56	547.39	2.05	4.01	3.25	5.54	5.17	5.67	12.73	8.12	4.34	14.28	9.77	12.13	12.216	10.444	12.882	27.543	27.522	27.521	0.11	0.199	0.168	0.318	0.278	0.304	0.632	0.422	0.23	0.804	0.519	0.612	1.23396	8.10126e-38	1.60517e-36	up	-6.24736	2.72405e-34	1.14856e-32	down	-5.24433	1.75656e-41	1.04578e-39	down	-4.77426
TRINITY_DN17439_c2_g1	28.68	28.26	36.71	0	1.18	0	4.29	4.62	3.63	3.98	3.69	2.93	0.39	1.29	0.36	0.94	0.4	0	1.576	1.615	1.922	0	0.058	0	0.229	0.229	0.188	0.229	0.199	0.157	0.019	0.067	0.019	0.053	0.021	0	-6.56956	1.68597e-07	8.20259e-07	down	-2.92544	4.17725e-08	3.72892e-07	down	-3.08008	6.70119e-08	6.67014e-07	down	-6.51869
TRINITY_DN27180_c0_g1	286.98	237.31	339.71	13.98	14.11	2.83	9.33	19.07	12.24	15.4	30.3	15.19	6.17	15.31	8.86	11.08	5.58	8.69	15.766	13.558	17.782	0.685	0.699	0.142	0.498	0.946	0.632	0.885	1.629	0.815	0.307	0.796	0.47	0.624	0.296	0.439	-4.92054	2.85806e-41	6.14534e-40	down	-4.50452	6.8817e-52	4.7876e-50	down	-3.83484	2.50851e-39	1.39546e-37	down	-4.91391
TRINITY_DN63929_c0_g1	49.52	34.32	16.95	0	0	0	0	0	0	0	0	0	0	0	0	0	0	0	2.72	1.961	0.887	0	0	0	0	0	0	0	0	0	0	0	0	0	0	0	-7.6517	7.31471e-08	3.69921e-07	down	-7.60144	1.06806e-07	9.03706e-07	down	-7.51638	1.58089e-07	1.49805e-06	down	-7.6005
TRINITY_DN40174_c0_g1	114.14	92.69	105.1	64.5	52.32	34.68	1.87	4.01	1.91	11.77	3.88	15.55	0	0	0	0	0	0	6.271	5.295	5.501	3.161	2.592	1.744	0.1	0.199	0.099	0.676	0.209	0.835	0	0	0	0	0	0	-1.1723	1.14895e-05	4.49794e-05	down	-5.35964	5.03237e-22	1.28819e-20	down	-3.27099	1.73065e-14	3.33257e-13	down	-9.21457
TRINITY_DN77760_c0_g3	54.68	60.57	41.76	0	0	0	5.41	5.62	5.35	0	0	0	0	0	0	0	0	0	3.004	3.46	2.186	0	0	0	0.289	0.279	0.277	0	0	0	0	0	0	0	0	0	-8.29273	2.9244e-11	2.00457e-10	down	-3.38551	5.15852e-12	6.9237e-11	down	-8.15797	6.78495e-11	9.55091e-10	down	-8.24169
TRINITY_DN1657_c0_g1	665.73	655.22	792.19	202.89	235.94	179.64	246.54	278.44	269.84	63.69	66.69	52.34	106.27	90.93	101.6	10.52	13.16	13.74	36.573	37.435	41.466	9.944	11.689	9.032	13.15	13.809	13.936	3.658	3.586	2.808	5.28	4.726	5.387	0.592	0.699	0.694	-1.89235	9.32105e-57	2.74216e-55	down	-1.48261	3.9958e-61	3.38093e-59	down	-3.51575	4.18772e-132	1.16276e-129	down	-2.89141
TRINITY_DN1222_c0_g1	71.12	84.24	84.93	292.95	323.93	297.07	247.66	239.29	238.09	215.49	215.21	236.62	281.96	247.71	255.81	507.16	500.26	521.25	3.907	4.813	4.445	14.359	16.048	14.936	13.21	11.868	12.297	12.375	11.573	12.696	14.01	12.874	13.562	28.551	26.563	26.322	1.80619	1.67765e-36	3.22343e-35	up	1.52203	9.80536e-25	2.87427e-23	up	1.48539	3.16553e-23	1.00638e-21	up	1.63837
TRINITY_DN11442_c0_g2	32.12	48.82	41.56	2.2	10.97	2.26	4.85	7.23	7.08	7.1	4.8	2.38	2.31	14.2	13.92	2.07	2.19	4.45	1.765	2.789	2.175	0.108	0.544	0.114	0.259	0.358	0.365	0.408	0.258	0.128	0.115	0.738	0.738	0.116	0.116	0.225	-3.16273	2.61053e-05	9.75821e-05	down	-2.7734	8.90673e-09	8.63278e-08	down	-3.12216	6.82207e-08	6.78197e-07	down	-2.09701
TRINITY_DN6183_c0_g3	36.52	42.95	56.08	0	0	0	5.04	3.81	6.31	6.23	8.87	3.84	18.71	22.5	28.38	2.25	2.39	4.65	2.006	2.454	2.935	0	0	0	0.269	0.189	0.326	0.358	0.477	0.206	0.93	1.169	1.505	0.127	0.127	0.235	-8.06393	8.68283e-11	5.71372e-10	down	-3.24953	5.9719e-11	7.25774e-10	down	-2.82541	4.73456e-09	5.40665e-08	down	-1.04362
TRINITY_DN56833_c0_g1	115.67	103.33	121.64	68.49	56.63	41.85	44.98	46.98	42.65	37.21	31.03	27.27	37.22	36.34	29.65	20.66	22.53	19	6.355	5.904	6.367	3.357	2.806	2.104	2.399	2.33	2.203	2.137	1.669	1.463	1.85	1.888	1.572	1.163	1.196	0.959	-1.15342	2.20259e-07	1.05816e-06	down	-1.40938	3.17694e-13	4.77022e-12	down	-1.82912	2.20788e-15	4.50822e-14	down	-1.7992
TRINITY_DN59495_c0_g1	86.99	142.42	108.33	16.77	36.65	10.93	9.14	13.65	25.24	13.5	12.38	8.42	0	10.7	3.98	2.44	1.2	0	4.779	8.137	5.67	0.822	1.815	0.55	0.488	0.677	1.304	0.775	0.666	0.452	0	0.556	0.211	0.137	0.064	0	-2.50605	1.03544e-06	4.62032e-06	down	-2.89481	1.75983e-10	2.03826e-09	down	-3.30125	7.62557e-16	1.59181e-14	down	-4.56096
TRINITY_DN17115_c0_g1	150.08	154.9	154.12	13.58	11.56	6.97	7.28	4.62	6.31	17.48	31.4	10.8	19.86	24.9	16.63	10.71	2.99	7.28	8.245	8.85	8.067	0.666	0.573	0.351	0.388	0.229	0.326	1.004	1.689	0.579	0.987	1.294	0.882	0.603	0.159	0.367	-3.923	1.67001e-38	3.36293e-37	down	-4.74684	2.77824e-36	1.25147e-34	down	-2.9526	7.33086e-17	1.62526e-15	down	-2.96224
TRINITY_DN112274_c0_g1	31.55	42.76	42.36	6.59	13.33	6.79	3.73	3.81	7.27	0	3.51	3.66	0	0	3.43	3.19	3.19	0	1.733	2.443	2.217	0.323	0.66	0.341	0.199	0.189	0.375	0	0.189	0.196	0	0	0.182	0.18	0.169	0	-2.23965	5.36019e-07	2.46733e-06	down	-3.03815	2.8584e-09	2.92392e-08	down	-3.86973	1.67275e-08	1.7942e-07	down	-5.35237
TRINITY_DN7830_c0_g1	182.01	182.8	186.19	18.57	26.26	24.69	27.25	20.28	28.49	12.64	12.75	12.81	17.36	15.12	37.24	4.13	3.59	7.68	9.999	10.444	9.746	0.91	1.301	1.241	1.453	1.006	1.472	0.726	0.685	0.687	0.862	0.786	1.974	0.233	0.191	0.388	-3.09997	1.34388e-44	3.1256e-43	down	-2.9503	3.5101e-41	1.87684e-39	down	-3.81036	2.13323e-45	1.44144e-43	down	-3.06085
TRINITY_DN12095_c1_g2	120.26	116.18	128.5	54.52	43.5	34.87	17.92	19.27	11.86	14.37	17.92	23.97	14.27	19	7.05	17.66	18.74	21.42	6.607	6.638	6.726	2.672	2.155	1.753	0.956	0.956	0.612	0.825	0.964	1.286	0.709	0.987	0.374	0.994	0.995	1.082	-1.5658	2.52922e-13	2.00109e-12	down	-2.96659	2.30399e-28	7.87444e-27	down	-2.69093	5.04336e-25	1.73903e-23	down	-3.26041
TRINITY_DN30157_c0_g1	485.05	416.26	434.32	220.66	220.07	220.16	152.1	168.63	154.33	99.7	99.75	110.16	118.8	127.45	148.06	111.01	148.14	158.66	26.648	23.782	22.734	10.816	10.902	11.069	8.113	8.363	7.971	5.725	5.364	5.911	5.903	6.624	7.85	6.25	7.866	8.012	-1.13762	2.4959e-27	3.64081e-26	down	-1.56559	1.67916e-42	9.3394e-41	down	-2.09614	4.59327e-59	4.16038e-57	down	-1.83106
TRINITY_DN63504_c0_g1	74.56	75.25	82.1	36.94	40.96	40.15	24.45	15.26	22.38	20.42	9.61	11.16	7.52	5.72	5.79	1.88	3.39	1.82	4.096	4.299	4.298	1.811	2.029	2.019	1.304	0.757	1.156	1.173	0.517	0.599	0.374	0.297	0.307	0.106	0.18	0.092	-1.0977	4.8155e-07	2.228e-06	down	-1.99742	4.88173e-12	6.57616e-11	down	-2.48257	3.75744e-12	5.9848e-11	down	-3.60894
TRINITY_DN71674_c0_g1	35.56	15.23	29.05	140.58	112.68	139.11	91.08	90.34	55.27	79.96	88.67	66.79	133.07	114.72	66.89	305.23	202.97	309.84	1.954	0.87	1.521	6.891	5.582	6.994	4.858	4.48	2.854	4.592	4.768	3.584	6.612	5.962	3.546	17.184	10.778	15.646	2.17907	3.54461e-11	2.41678e-10	up	1.49445	0.000435172	0.00204039	up	1.57913	1.78196e-05	0.0001236	up	1.90265
TRINITY_DN35603_c0_g1	20.27	28.45	26.02	3.79	4.7	3.39	9.14	9.03	5.93	7.62	11.27	9.15	3.86	4.06	5.06	5.82	6.78	2.22	1.113	1.625	1.362	0.186	0.233	0.171	0.488	0.448	0.306	0.437	0.606	0.491	0.192	0.211	0.268	0.328	0.36	0.112	-2.75023	3.92511e-06	1.63282e-05	down	-1.69996	0.000528666	0.00243966	down	-1.39484	0.00266419	0.0114622	down	-2.58212
TRINITY_DN64049_c0_g1	13	9.91	9.88	46.53	43.7	53.72	27.43	28.1	20.27	23.71	26.79	20.13	33.94	20.29	22.96	45.64	24.52	25.67	0.714	0.566	0.517	2.281	2.165	2.701	1.463	1.394	1.047	1.362	1.44	1.08	1.687	1.054	1.217	2.57	1.302	1.296	2.01293	4.64566e-08	2.3956e-07	up	1.10998	0.0118438	0.0372089	up	1.1165	0.0117223	0.0404772	up	1.14475
TRINITY_DN9909_c1_g3	35.37	26.06	26.02	9.39	7.25	3.2	110.49	117.04	119.91	87.93	106.96	79.24	117.07	133.91	117.33	10.71	9.37	19	1.943	1.489	1.362	0.46	0.359	0.161	5.893	5.804	6.193	5.05	5.752	4.252	5.817	6.959	6.22	0.603	0.498	0.959	-2.32274	1.91633e-05	7.2959e-05	down	1.92161	1.02353e-16	1.96704e-15	up	1.66509	1.44347e-09	1.75726e-08	up	2.00818
TRINITY_DN47057_c0_g2	34.61	35.97	59.91	15.18	14.31	15.46	20.72	13.05	16.26	12.98	19.58	19.58	7.52	14.02	13.92	11.08	17.94	10.11	1.901	2.055	3.136	0.744	0.709	0.777	1.105	0.647	0.84	0.746	1.053	1.051	0.374	0.729	0.738	0.624	0.953	0.51	-1.68878	1.66148e-05	6.37957e-05	down	-1.44965	0.0005135	0.00237493	down	-1.29101	0.00117084	0.00557945	down	-1.92239
TRINITY_DN50858_c0_g1	878.91	867.02	1011.46	229.85	195.77	196.41	125.79	136.91	131.38	28.04	30.48	32.02	13.89	12.73	9.58	3.19	5.58	3.64	48.285	49.536	52.943	11.266	9.698	9.875	6.71	6.79	6.785	1.61	1.639	1.718	0.69	0.661	0.508	0.18	0.296	0.184	-2.27015	1.20468e-141	1.06746e-139	down	-2.87946	4.46133e-194	1.87475e-191	down	-4.92499	1.83346e-187	8.38696e-185	down	-6.29078
TRINITY_DN99159_c2_g1	35.75	46.62	73.63	8.39	8.62	0	9.7	10.44	0	0	0	0	9.64	0	0	0	0	0	1.964	2.663	3.854	0.411	0.427	0	0.518	0.518	0	0	0	0	0.479	0	0	0	0	0	-3.32805	0.000139633	0.000471439	down	-3.03694	0.0012513	0.0053013	down	-8.13212	2.49545e-10	3.31116e-09	down	-4.07514
TRINITY_DN52898_c0_g2	65.39	49.74	67.58	10.98	7.05	11.12	16.61	19.87	15.11	23.89	29.74	25.8	23.53	20.47	20.25	11.27	15.55	12.13	3.592	2.842	3.537	0.538	0.349	0.559	0.886	0.986	0.78	1.372	1.599	1.384	1.169	1.064	1.073	0.634	0.826	0.612	-2.7773	1.121e-13	9.03773e-13	down	-1.88676	1.32958e-09	1.41004e-08	down	-1.1809	1.87024e-05	0.000129272	down	-1.586
TRINITY_DN72120_c0_g1	106.49	80.21	88.96	52.52	40.37	28.09	27.99	17.47	12.05	18.52	24.2	3.11	21.6	6.09	13.38	2.82	0	7.07	5.85	4.582	4.657	2.574	2	1.412	1.493	0.866	0.622	1.064	1.301	0.167	1.073	0.316	0.709	0.159	0	0.357	-1.31039	1.16615e-05	4.56259e-05	down	-2.33777	8.37026e-10	9.06098e-09	down	-2.56181	9.84363e-05	0.000597573	down	-2.82369
TRINITY_DN54282_c0_g1	358.67	289.99	320.95	130.2	141.88	134.4	59.35	89.33	125.07	80.14	97.17	111.08	178.97	106.06	105.94	114.2	133.59	108.74	19.705	16.568	16.8	6.382	7.029	6.757	3.166	4.43	6.46	4.602	5.225	5.96	8.893	5.512	5.617	6.429	7.093	5.491	-1.37906	2.06136e-25	2.81411e-24	down	-1.90604	5.17646e-12	6.94629e-11	down	-1.74292	1.15282e-28	4.57846e-27	down	-1.38981
TRINITY_DN56604_c0_g1	174.56	157.47	217.46	625.43	630.03	637.11	36.21	13.65	32.13	20.94	20.5	15.55	15.81	9.04	17.72	2.07	6.18	2.83	9.59	8.997	11.383	30.655	31.212	32.032	1.931	0.677	1.659	1.203	1.103	0.835	0.786	0.47	0.939	0.116	0.328	0.143	1.66496	1.00571e-57	3.00648e-56	up	-2.80141	3.88699e-14	6.24697e-13	down	-3.25139	2.42289e-35	1.19424e-33	down	-3.74124
TRINITY_DN46683_c0_g1	0	0	0	50.52	69.57	17.53	39.57	44.16	55.65	19.56	127.65	37.15	59.98	59.02	71.41	81.15	50.25	0	0	0	0	2.476	3.446	0.881	2.11	2.19	2.874	1.123	6.864	1.993	2.98	3.067	3.786	4.568	2.668	0	7.84795	5.06884e-08	2.60515e-07	up	7.91243	1.98292e-10	2.28818e-09	up	8.37711	7.7722e-08	7.6773e-07	up	8.35769
TRINITY_DN7485_c0_g2	261.93	222.63	272.53	35.74	37.04	36	84.92	80.3	91.99	101.43	97.54	108.34	111.86	100.15	99.61	64.43	59.82	58.21	14.39	12.719	14.265	1.752	1.835	1.81	4.529	3.982	4.751	5.825	5.245	5.813	5.558	5.205	5.281	3.627	3.176	2.939	-2.91901	3.3523e-58	1.00848e-56	down	-1.63166	4.21787e-29	1.48953e-27	down	-1.29113	1.28697e-21	3.75026e-20	down	-1.3519
TRINITY_DN43914_c0_g1	21.99	14.87	24.01	6.79	10.97	1.7	0	5.82	1.91	5.88	3.88	4.03	3.66	4.06	0	10.71	3.39	5.25	1.208	0.849	1.257	0.333	0.544	0.085	0	0.289	0.099	0.338	0.209	0.216	0.182	0.211	0	0.603	0.18	0.265	-1.72852	0.0147446	0.0333049	down	-3.02012	0.00309729	0.0117805	down	-2.10241	0.000690819	0.00350307	down	-3.00867
TRINITY_DN15935_c0_g1	7.65	9.18	4.64	19.17	29.59	22.43	31.91	32.12	36.34	28.56	26.79	30.19	29.89	31.54	43.57	18.78	24.72	29.71	0.42	0.524	0.243	0.94	1.466	1.128	1.702	1.593	1.877	1.64	1.44	1.62	1.485	1.639	2.31	1.057	1.313	1.5	1.56183	0.00410359	0.0106699	up	2.10718	4.29086e-06	2.88855e-05	up	1.97423	3.51452e-05	0.000231237	up	2.19647
TRINITY_DN5022_c0_g1	218.34	203.91	242.68	1.4	1.37	1.51	43.67	33.32	35.38	27.17	26.42	26.35	2.31	7.75	3.98	3.38	1.99	1.41	11.995	11.65	12.703	0.069	0.068	0.076	2.329	1.653	1.827	1.561	1.421	1.414	0.115	0.403	0.211	0.19	0.106	0.071	-7.49848	1.78336e-24	2.34801e-23	down	-2.64038	1.50464e-43	8.55679e-42	down	-3.06079	4.00584e-51	3.05771e-49	down	-5.6403
TRINITY_DN51819_c0_g1	69.02	73.41	69.39	36.14	12.93	17.34	20.9	16.46	27.54	11.6	18.29	2.38	13.69	16.05	9.04	10.52	10.57	6.47	3.792	4.194	3.632	1.772	0.641	0.872	1.115	0.816	1.422	0.666	0.983	0.128	0.68	0.834	0.479	0.592	0.561	0.327	-1.80717	2.7865e-05	0.00010377	down	-1.77201	8.64086e-09	8.38936e-08	down	-2.70968	3.20253e-05	0.00021238	down	-2.51192
TRINITY_DN21462_c0_g1	47.03	44.6	45.19	10.98	11.76	8.48	19.6	17.47	20.65	2.08	9.98	2.38	5.4	6.09	4.16	1.69	1.4	1.41	2.584	2.548	2.365	0.538	0.582	0.426	1.045	0.866	1.067	0.119	0.536	0.128	0.268	0.316	0.22	0.095	0.074	0.071	-2.26846	7.12374e-10	4.3497e-09	down	-1.31328	1.85118e-05	0.000112817	down	-3.29006	3.68283e-07	3.31919e-06	down	-3.2653
TRINITY_DN1250_c0_g1	3928.02	3860.85	3953.87	10173.7	9752.41	8471.73	1814.98	1877.6	1979.72	473.9	568.4	439.38	963.91	718.78	740.68	1038.17	1042.38	1030.98	215.796	220.583	206.958	498.661	483.134	425.935	96.812	93.12	102.247	27.216	30.566	23.575	47.896	37.356	39.268	58.445	55.349	52.062	1.14872	2.93155e-64	9.88066e-63	up	-1.12387	3.07266e-122	6.70343e-120	down	-2.97748	1.43142e-245	1.1521e-242	down	-2.3529
TRINITY_DN12650_c0_g1	61.56	59.1	68.59	207.48	202.63	182.84	25.38	31.32	24.86	12.81	11.45	11.89	14.66	12.17	10.3	20.29	12.36	13.54	3.382	3.376	3.59	10.17	10.038	9.193	1.354	1.553	1.284	0.736	0.616	0.638	0.728	0.633	0.546	1.142	0.656	0.684	1.51938	3.07027e-22	3.7231e-21	up	-1.30376	3.99475e-07	3.13359e-06	down	-2.38688	4.20305e-13	7.30982e-12	down	-2.43326
TRINITY_DN10691_c0_g1	747.75	767.91	881.15	93.46	88.38	56.55	26.13	37.34	40.93	43.96	41.19	54.53	129.99	126.16	122.75	57.67	46.26	36.78	41.08	43.873	46.122	4.581	4.378	2.843	1.394	1.852	2.114	2.525	2.215	2.926	6.459	6.557	6.508	3.246	2.456	1.858	-3.45538	9.44295e-107	5.64831e-105	down	-4.5998	4.93364e-168	1.63445e-165	down	-4.08584	6.01299e-165	2.31715e-162	down	-2.73233
TRINITY_DN97317_c0_g1	0	43.68	43.37	0	0	0	0	0	0	0	0	0	0	0	0	0	0	0	0	2.496	2.27	0	0	0	0	0	0	0	0	0	0	0	0	0	0	0	-7.42425	0.0101192	0.0238793	down	-7.37455	0.0121564	0.0380556	down	-7.29059	0.0127541	0.0434168	down	-7.37337
TRINITY_DN25788_c0_g1	61.75	86.26	44.38	9.39	12.35	7.35	16.98	10.84	25.63	10.9	26.6	32.02	9.26	7.75	1.45	14.28	9.77	1.41	3.393	4.928	2.323	0.46	0.612	0.37	0.906	0.538	1.324	0.626	1.43	1.718	0.46	0.403	0.077	0.804	0.519	0.071	-2.91551	3.76432e-09	2.16122e-08	down	-1.91234	0.000147404	0.000762384	down	-1.47178	0.00452927	0.0181057	down	-3.51536
TRINITY_DN4988_c0_g2	198.07	251.81	292.1	71.69	82.89	48.63	58.42	86.32	43.22	72.52	71.49	92.23	54.77	40.39	39.41	70.44	68.19	65.48	10.882	14.387	15.29	3.514	4.107	2.445	3.116	4.281	2.232	4.165	3.844	4.949	2.722	2.099	2.089	3.965	3.621	3.307	-1.98552	6.17457e-15	5.3364e-14	down	-2.06552	1.22987e-12	1.75452e-11	down	-1.6406	8.30896e-15	1.63515e-13	down	-2.54247
TRINITY_DN53344_c0_g1	88.14	94.89	70	8.79	14.7	16.21	22.02	38.14	26.58	4.67	3.14	3.11	7.71	15.68	6.15	1.5	0	4.45	4.842	5.421	3.664	0.431	0.728	0.815	1.175	1.892	1.373	0.268	0.169	0.167	0.383	0.815	0.326	0.085	0	0.225	-2.789	4.89146e-14	4.0259e-13	down	-1.62523	2.79454e-07	2.24442e-06	down	-4.51697	1.56323e-17	3.60262e-16	down	-3.15709
TRINITY_DN91154_c0_g1	108.41	53.78	46.2	13.58	23.52	21.3	6.91	4.01	8.22	5.02	6.28	6.95	1.54	3.14	6.69	18.97	15.35	8.29	5.956	3.072	2.418	0.666	1.165	1.071	0.368	0.199	0.425	0.288	0.338	0.373	0.077	0.163	0.355	1.068	0.815	0.418	-1.94319	0.000108443	0.000371785	down	-3.52583	4.29264e-09	4.30591e-08	down	-3.52585	1.78904e-09	2.15607e-08	down	-4.18223
TRINITY_DN2934_c0_g1	41.11	59.47	60.32	396.79	383.5	370.02	16.8	20.68	6.12	11.77	8.68	9.33	12.15	9.22	11.21	10.14	11.56	8.08	2.258	3.397	3.157	19.448	18.999	18.603	0.896	1.025	0.316	0.676	0.467	0.501	0.604	0.479	0.594	0.571	0.614	0.408	2.72352	4.49044e-68	1.63238e-66	up	-1.93991	0.000131482	0.000687413	down	-2.4019	4.36305e-09	5.00578e-08	down	-2.3952
TRINITY_DN51787_c0_g1	27.72	33.4	31.67	168.94	164.41	167.76	104.89	104.99	100.4	130.16	126.35	132.12	177.82	182.23	189.65	351.82	346.93	332.47	1.523	1.908	1.658	8.281	8.145	8.435	5.595	5.207	5.185	7.475	6.795	7.089	8.836	9.471	10.054	19.806	18.421	16.789	2.30632	2.04089e-30	3.3e-29	up	1.66333	1.17884e-13	1.82972e-12	up	2.07212	4.56547e-22	1.36672e-20	up	2.49273
TRINITY_DN45316_c0_g1	67.11	51.21	43.77	2.6	0.78	6.79	9.7	18.27	10.14	18.69	30.85	10.61	15.43	11.44	5.42	0.75	8.37	3.03	3.687	2.926	2.291	0.127	0.039	0.341	0.518	0.906	0.523	1.074	1.659	0.57	0.767	0.594	0.288	0.042	0.445	0.153	-4.00497	1.87239e-10	1.19724e-09	down	-2.17454	1.87607e-07	1.54399e-06	down	-1.4034	0.00312315	0.0131416	down	-2.47035
TRINITY_DN55925_c0_g1	46.84	44.23	57.29	9.59	12.15	9.42	6.35	5.22	8.22	7.44	7.02	6.95	5.21	5.72	4.52	4.13	4.19	6.87	2.573	2.527	2.999	0.47	0.602	0.474	0.338	0.259	0.425	0.427	0.377	0.373	0.259	0.297	0.24	0.233	0.222	0.347	-2.37556	7.84182e-11	5.17974e-10	down	-3.03151	2.75783e-12	3.81267e-11	down	-2.80325	1.5069e-11	2.26674e-10	down	-3.27888
TRINITY_DN16106_c0_g1	27.34	30.83	39.14	12.78	8.82	14.14	8.77	6.83	13	13.5	14.78	15.74	19.67	17.89	7.77	15.21	12.96	15.16	1.502	1.762	2.048	0.626	0.437	0.711	0.468	0.339	0.672	0.775	0.795	0.844	0.977	0.93	0.412	0.857	0.688	0.765	-1.54986	0.000133574	0.000452012	down	-1.81064	5.43727e-05	0.000305413	down	-1.09516	0.0030632	0.0129193	down	-1.15324
TRINITY_DN77471_c0_g1	23.71	28.82	33.29	13.58	11.37	9.24	5.04	12.65	7.27	9.87	12.19	4.94	2.51	0	2.35	2.25	2.19	0	1.302	1.646	1.742	0.666	0.563	0.464	0.269	0.627	0.375	0.567	0.656	0.265	0.125	0	0.125	0.127	0.116	0	-1.46201	0.000433872	0.00135941	down	-1.8624	0.000241081	0.00119383	down	-1.65723	0.000801494	0.00400174	down	-4.17729
TRINITY_DN29606_c0_g1	9062.84	8748.22	9614.15	233.64	282.78	241.09	1256.58	1397.81	1323.38	878.4	851.41	899.25	553.7	531.2	576.71	65.37	113.25	85.7	497.891	499.814	503.236	11.452	14.009	12.121	67.026	69.325	68.349	50.446	45.785	48.251	27.513	27.607	30.575	3.68	6.013	4.327	-5.29978	0	0	down	-2.85903	0	0	down	-3.37202	0	0	down	-4.11639
TRINITY_DN37175_c0_g1	345.48	347.98	340.92	65.7	68.98	64.84	123.18	149.76	142.86	61.96	58.56	75.94	88.72	97.39	117.87	33.62	40.08	32.34	18.98	19.881	17.845	3.22	3.417	3.26	6.57	7.427	7.378	3.559	3.149	4.075	4.408	5.061	6.249	1.893	2.128	1.633	-2.49445	8.64909e-71	3.27271e-69	down	-1.38945	5.30125e-33	2.14979e-31	down	-2.38265	6.47397e-58	5.69352e-56	down	-1.83707
TRINITY_DN51264_c0_g2	2.87	4.96	7.87	26.56	24.69	27.9	29.67	32.72	34.61	26.48	20.32	15.37	40.31	44.64	45.2	22.54	23.53	26.88	0.158	0.283	0.412	1.302	1.223	1.403	1.583	1.623	1.788	1.521	1.093	0.825	2.003	2.32	2.396	1.269	1.249	1.357	2.20364	5.36761e-05	0.000192407	up	2.54428	8.53017e-07	6.36742e-06	up	1.95575	0.00322982	0.0135206	up	2.95538
TRINITY_DN4178_c0_g2	9468.54	8648.01	9407.78	1622.1	1597.71	1687.41	19296.8	20692.5	19638.7	4316.34	4392.25	4147.29	2658.75	2852.25	2597.01	2065.64	2557.51	2123.8	520.179	494.089	492.434	79.507	79.15	84.838	1029.3	1026.25	1014.28	247.884	236.196	222.528	132.112	148.236	137.683	116.288	135.8	107.247	-2.61044	0	0	down	1.04152	0	0	up	-1.08607	7.37942e-112	1.60689e-109	down	-1.83526
TRINITY_DN48999_c0_g2	249.12	199.32	243.08	5.99	4.9	2.45	17.92	17.26	17.79	3.12	5.73	2.93	13.31	14.57	15.73	0	1.4	0.81	13.686	11.388	12.724	0.294	0.243	0.123	0.956	0.856	0.919	0.179	0.308	0.157	0.661	0.757	0.834	0	0.074	0.041	-5.85369	6.31153e-42	1.37709e-40	down	-3.77631	2.57934e-53	1.85207e-51	down	-5.8354	5.88137e-39	3.21825e-37	down	-4.04309
TRINITY_DN21703_c2_g1	138.8	156.56	139.39	36.94	32.73	17.72	9.52	7.23	14.15	56.6	70.2	49.41	0	0	0	0	2.19	0	7.626	8.945	7.296	1.811	1.621	0.891	0.508	0.358	0.731	3.25	3.775	2.651	0	0	0	0	0.116	0	-2.43484	4.81048e-17	4.63479e-16	down	-3.88632	1.52511e-31	5.87391e-30	down	-1.29763	9.05429e-10	1.1295e-08	down	-9.69805
TRINITY_DN5200_c0_g1	27.72	18.17	31.07	283.56	272.78	235.81	74.09	57.21	64.83	67.85	85.53	73.57	102.79	78.2	83.7	366.84	390.2	403.21	1.523	1.038	1.626	13.899	13.514	11.856	3.952	2.838	3.348	3.896	4.599	3.947	5.108	4.064	4.438	20.652	20.719	20.361	3.24307	4.85019e-49	1.23922e-47	up	1.28324	4.95849e-05	0.000281092	up	1.57949	2.2781e-08	2.40336e-07	up	1.71308
TRINITY_DN17729_c2_g1	104.58	140.96	77.06	0	9.01	0	5.04	5.22	4.97	0	4.8	0	29.89	39.66	52.25	4.32	0	4.65	5.745	8.053	4.034	0	0.447	0	0.269	0.259	0.257	0	0.258	0	1.485	2.061	2.77	0.243	0	0.235	-5.30199	2.37464e-05	8.92405e-05	down	-4.51479	8.46683e-18	1.73587e-16	down	-6.02704	1.9389e-11	2.88651e-10	down	-1.48216
TRINITY_DN40236_c0_g1	314.13	304.67	364.52	120.81	134.24	90.29	112.16	99.17	73.44	40.33	30.3	48.49	86.4	62.53	65.08	32.12	32.3	33.55	17.257	17.407	19.08	5.922	6.65	4.539	5.983	4.918	3.793	2.316	1.629	2.602	4.293	3.25	3.45	1.808	1.715	1.694	-1.63417	9.24619e-24	1.1878e-22	down	-1.86253	3.48618e-24	9.97167e-23	down	-3.04654	2.60652e-59	2.3744e-57	down	-2.27322
TRINITY_DN1909_c0_g2	24.85	25.88	76.86	1658.04	1034.5	1040.31	181.78	92.54	83.95	170.66	107.33	101.56	554.08	389.92	454.32	1243.66	1772.13	1587.59	1.365	1.479	4.023	81.268	51.249	52.304	9.696	4.59	4.336	9.801	5.772	5.45	27.532	20.265	24.086	70.014	94.098	80.17	4.76038	5.40823e-29	8.33037e-28	up	1.44965	0.0140564	0.0430268	up	1.61491	0.00253398	0.010968	up	3.39539
TRINITY_DN30381_c0_g1	35.75	52.12	89.77	373.22	284.93	346.45	302.15	318.39	373.49	122.54	181.59	139.81	135.97	227.6	83.89	135.24	288.31	166.34	1.964	2.978	4.699	18.293	14.116	17.419	16.117	15.79	19.29	7.038	9.765	7.502	6.756	11.829	4.447	7.614	15.309	8.4	2.38297	2.64195e-13	2.08805e-12	up	2.41667	5.94288e-14	9.43222e-13	up	1.33892	0.000263936	0.00147444	up	1.26566
TRINITY_DN24370_c0_g2	110.32	90.3	123.05	43.33	52.32	40.34	32.47	28.71	30.22	12.98	19.4	4.39	19.09	8.3	6.15	51.09	46.46	33.75	6.061	5.159	6.441	2.124	2.592	2.028	1.732	1.424	1.561	0.746	1.043	0.236	0.949	0.431	0.326	2.876	2.467	1.704	-1.37818	4.96034e-10	3.06726e-09	down	-1.89701	1.58032e-15	2.80387e-14	down	-3.14821	7.59509e-11	1.06231e-09	down	-3.36768
TRINITY_DN81055_c0_g1	30.97	45.7	35.71	6.99	7.05	2.45	11.2	8.43	8.8	4.5	5.36	5.12	7.33	0.92	2.53	0	0	0	1.702	2.611	1.869	0.343	0.349	0.123	0.597	0.418	0.454	0.258	0.288	0.275	0.364	0.048	0.134	0	0	0	-2.95193	1.62325e-07	7.91192e-07	down	-2.08894	2.25383e-06	1.58365e-05	down	-3.00837	2.06741e-08	2.19566e-07	down	-3.446
TRINITY_DN62803_c0_g4	43.78	26.98	42.16	16.57	14.89	16.96	13.25	15.66	5.93	7.27	5.36	1.1	0	0	2.89	1.13	2.79	5.66	2.405	1.541	2.207	0.812	0.738	0.853	0.707	0.777	0.306	0.417	0.288	0.059	0	0	0.153	0.063	0.148	0.286	-1.32376	0.000336854	0.00107371	down	-1.76163	0.000284941	0.0013883	down	-3.09381	2.30431e-06	1.8416e-05	down	-5.29269
TRINITY_DN24687_c0_g1	89.48	86.63	103.69	49.32	49.58	52.97	3.73	4.01	4.97	4.85	4.8	6.4	2.7	1.11	0.54	0	1	0	4.916	4.949	5.427	2.418	2.456	2.663	0.199	0.199	0.257	0.278	0.258	0.344	0.134	0.058	0.029	0	0.053	0	-1.00258	3.95462e-07	1.84817e-06	down	-4.50084	2.29172e-23	6.25781e-22	down	-4.11691	5.68766e-23	1.78678e-21	down	-5.87908
TRINITY_DN3563_c0_g2	46.84	31.94	41.35	10.78	20.97	9.99	11.38	9.64	2.68	6.92	12.38	15.01	8.87	12.73	14.64	19.91	12.36	21.83	2.573	1.825	2.165	0.529	1.039	0.502	0.607	0.478	0.138	0.398	0.666	0.805	0.441	0.661	0.776	1.121	0.656	1.102	-1.63525	0.000178272	0.000592556	down	-2.39209	5.8341e-06	3.84719e-05	down	-1.81138	1.81213e-05	0.000125474	down	-1.76369
TRINITY_DN8119_c0_g1	1098.2	1126.91	1260.8	555.94	501.48	479.91	178.05	173.45	157.01	318.99	329.18	301.95	33.75	26.56	41.22	14.28	17.35	11.92	60.333	64.384	65.994	27.249	24.843	24.128	9.497	8.602	8.109	18.319	17.702	16.201	1.677	1.38	2.185	0.804	0.921	0.602	-1.30424	8.45184e-75	3.37841e-73	down	-2.85129	2.0065e-216	9.89237e-214	down	-1.86341	2.17783e-126	5.55549e-124	down	-5.16626
TRINITY_DN34351_c0_g2	118.35	80.57	92.79	27.96	33.31	24.5	14.18	4.42	7.08	21.12	10.16	17.02	5.4	9.41	6.51	0	4.19	0	6.502	4.603	4.857	1.37	1.65	1.232	0.757	0.219	0.365	1.213	0.546	0.913	0.268	0.489	0.345	0	0.222	0	-1.90333	1.69943e-11	1.18452e-10	down	-3.60924	5.08167e-14	8.11474e-13	down	-2.58726	3.2717e-12	5.24132e-11	down	-3.86806
TRINITY_DN551_c0_g1	66.92	72.5	69.39	184.12	179.7	185.1	169.09	184.49	175.94	138.99	164.41	153.72	172.03	164.16	157.47	190.28	199.19	231.62	3.676	4.142	3.632	9.024	8.902	9.306	9.019	9.15	9.087	7.982	8.841	8.248	8.548	8.531	8.348	10.712	10.576	11.696	1.27671	9.84041e-17	9.32593e-16	up	1.27204	1.45773e-16	2.77595e-15	up	1.14474	2.16155e-12	3.5223e-11	up	1.1715
TRINITY_DN71110_c0_g2	8.99	27.71	27.23	0	0	0	0	0	0	0	0	0	0	0	0	0	0	0	0.494	1.583	1.425	0	0	0	0	0	0	0	0	0	0	0	0	0	0	0	-6.98224	1.05042e-05	4.13088e-05	down	-6.9325	1.77847e-05	0.000108618	down	-6.8482	2.5676e-05	0.000173384	down	-6.93133
TRINITY_DN28937_c1_g1	54.87	29.37	31.07	3.2	4.9	5.09	7.09	10.84	12.43	0	0	3.48	0	3.5	1.81	0	0	0	3.015	1.678	1.626	0.157	0.243	0.256	0.378	0.538	0.642	0	0	0.187	0	0.182	0.096	0	0	0	-3.26767	7.9858e-08	4.0206e-07	down	-2.01647	6.43155e-05	0.000356276	down	-5.25751	8.8722e-07	7.58341e-06	down	-4.32836
TRINITY_DN43024_c0_g1	13.38	13.95	18.96	48.92	53.3	39.77	34.71	33.12	40.35	47.6	45.26	40.26	53.42	53.12	60.02	65.93	91.72	71.14	0.735	0.797	0.993	2.398	2.641	2	1.852	1.643	2.084	2.734	2.434	2.16	2.654	2.761	3.182	3.712	4.87	3.593	1.50483	1.12559e-05	4.41141e-05	up	1.16139	0.00119454	0.00508764	up	1.54753	8.12751e-06	5.97364e-05	up	1.78338
TRINITY_DN53690_c0_g1	42.64	60.02	46.4	3.2	12.74	0	0	0	3.44	6.75	20.14	3.29	13.69	6.82	9.94	6.2	12.36	9.7	2.342	3.429	2.429	0.157	0.631	0	0	0	0.178	0.388	1.083	0.177	0.68	0.355	0.527	0.349	0.656	0.49	-3.35232	0.00118051	0.00343279	down	-5.71391	1.41522e-09	1.49706e-08	down	-2.31578	0.000833807	0.00414485	down	-2.34567
TRINITY_DN25723_c0_g1	61.18	63.87	60.11	1.4	10.78	6.41	9.52	15.06	10.71	23.37	38.79	19.4	18.13	22.69	16.81	11.83	6.58	12.13	3.361	3.649	3.147	0.069	0.534	0.322	0.508	0.747	0.553	1.342	2.086	1.041	0.901	1.179	0.891	0.666	0.349	0.612	-3.48346	1.04948e-08	5.76278e-08	down	-2.43894	4.95001e-13	7.31496e-12	down	-1.1856	0.000683898	0.00347102	down	-1.74783
TRINITY_DN33304_c0_g1	27.91	33.95	28.85	14.38	14.5	18.1	4.29	5.82	1.34	5.37	9.98	7.5	0	0.74	1.99	0	1.4	0	1.534	1.94	1.51	0.705	0.718	0.91	0.229	0.289	0.069	0.308	0.536	0.403	0	0.038	0.105	0	0.074	0	-1.10931	0.00299086	0.00801372	down	-3.12933	8.80366e-07	6.55828e-06	down	-1.98086	2.83184e-05	0.000189756	down	-4.99522
TRINITY_DN20720_c0_g1	116.44	133.8	220.89	109.63	69.57	46.94	481.32	442.45	553.83	66.12	59.3	94.79	50.91	30.43	101.6	4.51	8.97	43.05	6.397	7.644	11.562	5.374	3.446	2.36	25.674	21.943	28.604	3.797	3.189	5.086	2.53	1.582	5.387	0.254	0.476	2.174	-1.17141	0.0034452	0.00912467	down	1.58684	2.9376e-10	3.33513e-09	up	-1.07917	0.00109921	0.00528168	down	-1.41144
TRINITY_DN50273_c0_g1	106.49	95.07	96.02	17.37	20.38	13.19	36.21	11.44	18.17	13.5	13.85	16.47	35.29	20.29	19.71	15.4	20.54	14.15	5.85	5.432	5.026	0.852	1.01	0.663	1.931	0.568	0.938	0.775	0.745	0.884	1.754	1.054	1.045	0.867	1.09	0.714	-2.69497	1.72023e-21	2.02914e-20	down	-2.2515	2.26484e-06	1.59031e-05	down	-2.74506	1.80116e-21	5.20806e-20	down	-2.06338
TRINITY_DN62360_c1_g1	34.99	24.78	31.67	8.39	5.1	7.92	5.97	7.63	7.08	0.52	0.55	0	0	0.55	0.54	1.13	1.2	0	1.922	1.416	1.658	0.411	0.252	0.398	0.319	0.378	0.365	0.03	0.03	0	0	0.029	0.029	0.063	0.064	0	-2.25206	1.83582e-06	7.93771e-06	down	-2.20426	2.16838e-06	1.52789e-05	down	-5.50891	8.36192e-07	7.16749e-06	down	-5.59155
TRINITY_DN53362_c0_g1	77.05	69.56	71.01	35.55	35.27	33.18	1.12	4.01	5.16	2.42	6.47	7.32	0	0	0	0	0	0	4.233	3.974	3.717	1.742	1.747	1.668	0.06	0.199	0.267	0.139	0.348	0.393	0	0	0	0	0	0	-1.19167	2.59258e-07	1.23555e-06	down	-4.5228	6.63891e-18	1.37189e-16	down	-3.85471	2.42249e-17	5.51689e-16	down	-8.699
TRINITY_DN12734_c0_g1	267.29	242.63	251.55	36.34	42.72	55.42	115.15	132.49	110.92	56.94	56.53	52.34	69.43	73.96	65.44	6.76	10.97	10.71	14.684	13.862	13.167	1.781	2.116	2.786	6.142	6.571	5.729	3.27	3.04	2.808	3.45	3.844	3.47	0.381	0.582	0.541	-2.62996	6.22618e-43	1.39033e-41	down	-1.1647	6.58126e-20	1.51164e-18	down	-2.18771	1.63149e-43	1.04153e-41	down	-1.94629
TRINITY_DN105487_c0_g1	3.63	5.87	13.92	19.17	25.67	33.93	43.67	29.71	17.79	26.83	32.88	33.12	35.49	38.36	14.1	37.38	40.87	48.91	0.2	0.336	0.729	0.94	1.272	1.706	2.329	1.474	0.919	1.541	1.768	1.777	1.763	1.994	0.748	2.104	2.17	2.47	1.61362	0.0117858	0.0273179	up	1.88659	0.00654207	0.0224473	up	1.97347	0.000352078	0.00191419	up	1.78988
TRINITY_DN16454_c1_g1	298.64	360.65	366.14	68.29	73.49	83.13	143.15	133.7	125.84	118.56	27.71	65.15	70.97	75.44	67.8	25.17	25.32	35.77	16.407	20.605	19.165	3.347	3.641	4.179	7.635	6.631	6.499	6.809	1.49	3.496	3.527	3.921	3.594	1.417	1.345	1.807	-2.31848	4.20273e-43	9.43546e-42	down	-1.42148	2.81997e-22	7.31427e-21	down	-2.24241	9.47222e-06	6.88637e-05	down	-2.33459
TRINITY_DN88741_c0_g1	53.15	40.38	48.21	296.14	237.31	291.23	13.81	8.43	10.9	13.85	10.9	0	2.7	0	13.38	5.07	4.98	12.94	2.92	2.307	2.524	14.515	11.757	14.642	0.737	0.418	0.563	0.795	0.586	0	0.134	0	0.709	0.286	0.265	0.653	2.42484	8.83634e-36	1.66234e-34	up	-2.16376	2.68482e-08	2.45408e-07	down	-2.46353	0.013361	0.0451562	down	-3.18372
TRINITY_DN86009_c0_g1	99.99	95.44	127.9	0	3.53	3.58	32.29	38.34	31.94	37.73	61.88	39.53	35.49	37.44	23.86	6.95	8.57	12.33	5.493	5.453	6.694	0	0.175	0.18	1.722	1.902	1.649	2.167	3.328	2.121	1.763	1.946	1.265	0.391	0.455	0.623	-5.45281	1.13997e-21	1.35137e-20	down	-1.73413	8.11811e-14	1.27585e-12	down	-1.19454	6.29682e-06	4.69981e-05	down	-1.82137
TRINITY_DN83449_c0_g1	23.9	20.92	20.58	5.59	6.66	2.83	2.05	4.22	3.06	3.12	3.14	2.01	0	0	0.9	0	0	0	1.313	1.195	1.077	0.274	0.33	0.142	0.11	0.209	0.158	0.179	0.169	0.108	0	0	0.048	0	0	0	-2.17023	0.000119732	0.000408157	down	-2.95245	8.39221e-06	5.39765e-05	down	-3.03348	1.11719e-05	8.02573e-05	down	-6.01383
TRINITY_DN6115_c1_g1	245.49	240.06	251.76	126.6	116.4	142.5	594.23	565.91	568.18	71.14	77.59	83.08	82.35	71.38	71.41	46.77	42.47	44.87	13.487	13.716	13.178	6.205	5.767	7.165	31.696	28.066	29.345	4.085	4.172	4.458	4.092	3.71	3.786	2.633	2.255	2.266	-1.0596	3.32037e-16	3.0627e-15	down	1.15671	2.11015e-37	9.90424e-36	up	-1.65736	2.00565e-33	9.30857e-32	down	-1.79137
TRINITY_DN2117_c0_g1	378.56	337.34	404.46	108.63	96.02	78.6	151.17	184.29	143.81	126.18	115.64	88.94	104.92	104.4	95.82	51.84	53.24	66.29	20.797	19.273	21.171	5.325	4.757	3.952	8.063	9.14	7.427	7.246	6.219	4.772	5.213	5.426	5.08	2.919	2.827	3.348	-2.10179	2.34722e-53	6.48175e-52	down	-1.29891	3.8103e-28	1.29379e-26	down	-1.74232	8.92088e-26	3.15827e-24	down	-1.94789
TRINITY_DN78435_c0_g3	49.33	0	51.04	0	0	0	0	0	0	0	0	0	0	0	0	0	0	0	2.71	0	2.671	0	0	0	0	0	0	0	0	0	0	0	0	0	0	0	-7.59289	0.0069187	0.0170338	down	-7.54466	0.0082697	0.0274428	down	-7.45949	0.0086563	0.0314623	down	-7.5427
TRINITY_DN35334_c0_g1	4078.1	3439.09	3809.03	1002.85	936.52	852.56	661.6	706.03	700.13	863.34	864.89	888.46	809.24	669.53	692.78	447.43	458.78	416.76	224.041	196.486	199.377	49.154	46.395	42.864	35.29	35.016	36.16	49.581	46.51	47.671	40.21	34.797	36.728	25.189	24.361	21.045	-2.14329	6.2568e-166	6.86846e-164	down	-2.52679	6.96744e-286	5.52218e-283	down	-2.10226	1.99626e-200	9.99452e-198	down	-2.45594
TRINITY_DN13011_c0_g1	19.88	42.76	56.48	270.38	233	212.81	97.98	91.94	67.7	90.87	127.09	105.77	134.81	80.05	150.23	93.92	98.7	76.8	1.092	2.443	2.957	13.253	11.543	10.7	5.226	4.56	3.496	5.219	6.834	5.675	6.699	4.16	7.965	5.287	5.241	3.878	2.46934	2.64538e-12	1.95229e-11	up	1.04972	0.0147881	0.0449021	up	1.45688	0.000257901	0.00144453	up	1.55319
TRINITY_DN52423_c0_g1	59.84	51.57	67.38	17.17	5.88	4.9	2.43	5.02	3.25	2.42	4.43	6.95	0	2.4	2.35	8.45	2.19	6.67	3.288	2.947	3.527	0.842	0.291	0.246	0.129	0.249	0.168	0.139	0.238	0.373	0	0.125	0.125	0.476	0.116	0.337	-2.80157	2.54218e-08	1.34484e-07	down	-4.23492	1.80566e-15	3.18922e-14	down	-3.77274	3.13146e-14	5.95249e-13	down	-5.5517
TRINITY_DN4690_c0_g1	272.83	259.89	323.77	139.38	150.5	125.91	6567.33	7361.04	6899.38	7279.7	8006.81	7315.91	5748.35	5126.45	5006.17	1933.4	2095.94	1960.69	14.989	14.848	16.947	6.832	7.456	6.331	350.303	365.072	356.332	418.067	430.571	392.544	285.632	266.43	265.407	108.844	111.291	99.011	-1.16715	8.11231e-20	8.93776e-19	down	4.52925	0	0	up	4.73335	0	0	up	4.13946
TRINITY_DN59258_c0_g1	75.14	114.34	107.52	22.17	22.54	9.05	0	5.22	17.98	19.04	0	0	0	0	0	0	13.16	9.3	4.128	6.533	5.628	1.086	1.116	0.455	0	0.259	0.928	1.093	0	0	0	0	0	0	0.699	0.469	-2.58818	5.48887e-10	3.38183e-09	down	-3.77432	0.00021129	0.00105878	down	-3.89632	0.0146702	0.0488473	down	-9.1463
TRINITY_DN73986_c0_g1	112.04	78.55	63.54	275.97	302.96	442.4	228.25	186.9	219.74	239.55	313.48	258.39	399.03	441.01	281.85	201.36	274.55	423.02	6.155	4.488	3.326	13.527	15.009	22.243	12.175	9.269	11.349	13.757	16.858	13.864	19.827	22.92	14.942	11.336	14.578	21.362	1.87711	2.25377e-09	1.31862e-08	up	1.24197	4.16933e-06	2.81278e-05	up	1.67347	2.74742e-11	4.03353e-10	up	2.05593
TRINITY_DN94779_c0_g1	60.03	71.76	65.76	12.78	14.11	7.35	15.68	15.06	14.53	29.08	24.94	23.42	16.39	20.47	18.44	11.08	12.76	14.55	3.298	4.1	3.442	0.626	0.699	0.37	0.836	0.747	0.751	1.67	1.341	1.257	0.815	1.064	0.978	0.624	0.678	0.735	-2.6688	2.78019e-13	2.19263e-12	down	-2.18109	3.12862e-12	4.30722e-11	down	-1.35153	1.56981e-06	1.28727e-05	down	-1.94825
TRINITY_DN78920_c0_g1	0	56.9	112.97	0	0	0	0	0	0	0	0	0	0	0	0	0	0	0	0	3.251	5.913	0	0	0	0	0	0	0	0	0	0	0	0	0	0	0	-8.36795	0.00170631	0.00480916	down	-8.31931	0.00199861	0.00802687	down	-8.23533	0.00204746	0.00912749	down	-8.3176
TRINITY_DN4096_c1_g1	1765.65	1879.04	1872.24	600.07	565.36	539.28	754.36	806.81	743.16	434.27	431.15	404.79	523.23	507.04	489.57	399.72	386.61	376.74	97.001	107.355	97.999	29.412	28.008	27.114	40.238	40.014	38.382	24.939	23.186	21.72	25.999	26.352	25.955	22.503	20.528	19.024	-1.81967	5.81872e-156	5.83045e-154	down	-1.33481	4.26904e-103	7.16342e-101	down	-2.10841	1.43119e-162	5.41672e-160	down	-1.93364
TRINITY_DN19859_c0_g1	81.26	78.92	91.79	13.78	12.74	28.09	49.27	25.9	39.2	36.87	38.05	46.85	36.64	28.04	30.19	12.59	19.54	11.92	4.464	4.509	4.804	0.675	0.631	1.412	2.628	1.284	2.025	2.117	2.046	2.514	1.821	1.457	1.601	0.708	1.038	0.602	-2.3141	1.86515e-10	1.19296e-09	down	-1.2091	9.31763e-05	0.000501207	down	-1.03525	2.6015e-06	2.06171e-05	down	-1.47977
TRINITY_DN103805_c0_g1	177.23	121.87	160.58	17.17	13.13	11.88	9.89	19.67	16.64	26.83	22.17	3.84	22.95	16.23	20.79	2.07	3.19	0	9.737	6.963	8.405	0.842	0.65	0.597	0.528	0.976	0.859	1.541	1.192	0.206	1.14	0.844	1.102	0.116	0.169	0	-3.57398	1.06583e-30	1.73687e-29	down	-3.36538	3.74907e-26	1.17312e-24	down	-3.08846	3.65398e-07	3.29413e-06	down	-3.00837
TRINITY_DN77760_c0_g1	92.35	72.86	77.06	0.8	0	0	5.41	10.44	10.9	0.87	0	0.91	0	0	0.9	0	0	0.81	5.073	4.163	4.034	0.039	0	0	0.289	0.518	0.563	0.05	0	0.049	0	0	0.048	0	0	0.041	-7.93834	5.16701e-11	3.46866e-10	down	-3.29513	8.90488e-18	1.82269e-16	down	-6.90805	6.22462e-11	8.79525e-10	down	-7.88744
TRINITY_DN3238_c0_g2	73.99	64.24	74.03	14.18	8.03	13.38	30.23	18.87	20.85	19.73	21.8	22.69	8.49	12.17	3.8	6.95	12.16	6.27	4.065	3.67	3.875	0.695	0.398	0.673	1.613	0.936	1.077	1.133	1.172	1.218	0.422	0.633	0.201	0.391	0.646	0.316	-2.72085	4.57592e-16	4.19386e-15	down	-1.66735	1.81619e-08	1.696e-07	down	-1.69425	2.38599e-10	3.17386e-09	down	-3.21662
TRINITY_DN34782_c0_g2	45.31	0	46.6	0	0	0	0	0	0	0	0	0	0	0	0	0	0	0	2.489	0	2.439	0	0	0	0	0	0	0	0	0	0	0	0	0	0	0	-7.47254	0.00891918	0.0213546	down	-7.42431	0.0106918	0.0341257	down	-7.33915	0.0112317	0.039012	down	-7.42235
TRINITY_DN10316_c0_g1	258.3	235.11	241.06	19.57	27.24	23.37	3.92	5.22	3.25	2.25	9.05	2.01	22.18	9.04	16.63	116.46	120.23	135.82	14.19	13.433	12.618	0.959	1.349	1.175	0.209	0.259	0.168	0.129	0.487	0.108	1.102	0.47	0.882	6.556	6.384	6.859	-3.51395	2.78878e-60	8.7407e-59	down	-6.00953	8.67115e-43	4.84756e-41	down	-5.81041	9.44289e-42	5.70739e-40	down	-4.00905
TRINITY_DN77056_c0_g1	19.88	36.71	51.24	12.38	13.72	5.28	7.65	15.46	11.28	11.42	13.3	13.18	11.38	5.72	11.21	5.07	8.57	12.13	1.092	2.097	2.682	0.607	0.68	0.265	0.408	0.767	0.583	0.656	0.715	0.707	0.565	0.297	0.594	0.286	0.455	0.612	-1.92025	0.00140776	0.00403306	down	-1.74103	0.00126571	0.00535582	down	-1.53011	0.00251687	0.0109096	down	-2.0127
TRINITY_DN6506_c1_g1	129.44	144.81	133.75	69.49	90.34	58.81	41.06	56.61	34.23	74.08	64.65	47.95	69.24	63.08	43.39	22.16	26.32	21.02	7.111	8.273	7.001	3.406	4.475	2.957	2.19	2.808	1.768	4.254	3.477	2.573	3.44	3.278	2.3	1.248	1.397	1.061	-1.03026	2.5538e-06	1.08652e-05	down	-1.70724	8.7789e-13	1.26806e-11	down	-1.1125	2.80978e-06	2.21549e-05	down	-1.29997
TRINITY_DN9000_c0_g1	1069.71	1026.51	1227.51	519.8	453.46	466.9	272.85	264.59	291.45	177.06	203.94	209.17	184.57	196.25	166.5	248.88	298.88	296.5	58.768	58.648	64.252	25.478	22.465	23.475	14.554	13.122	15.053	10.169	10.967	11.223	9.171	10.199	8.827	14.011	15.87	14.973	-1.32886	1.28674e-70	4.85783e-69	down	-2.0752	3.30294e-135	8.339e-133	down	-2.4827	1.58254e-174	6.45029e-172	down	-2.67474
TRINITY_DN31122_c0_g1	54.68	66.26	45.39	28.16	9.41	19.23	21.09	22.08	10.33	10.38	20.32	20.5	10.41	5.16	4.88	9.2	13.76	14.75	3.004	3.785	2.376	1.38	0.466	0.967	1.125	1.095	0.533	0.596	1.093	1.1	0.517	0.268	0.259	0.518	0.731	0.745	-1.70245	0.00047083	0.00146556	down	-1.72919	5.02078e-05	0.000284352	down	-1.73494	1.73199e-05	0.000120357	down	-3.13791
TRINITY_DN17457_c0_g1	58.12	58	55.27	9.59	7.84	12.06	180.28	165.02	182.44	14.89	20.5	15.74	19.29	24.72	19.34	10.89	7.38	14.35	3.193	3.314	2.893	0.47	0.388	0.607	9.616	8.184	9.423	0.855	1.103	0.844	0.958	1.285	1.026	0.613	0.392	0.725	-2.6354	2.67866e-13	2.11631e-12	down	1.55085	1.50637e-18	3.21906e-17	up	-1.73721	1.61451e-08	1.73683e-07	down	-1.51448
TRINITY_DN36396_c0_g1	128.29	280.63	204.35	898.41	1022.35	880.27	77.26	67.85	87.4	15.23	0	0	0	30.62	14.1	12.77	13.16	0	7.048	16.033	10.696	44.035	50.647	44.258	4.121	3.365	4.514	0.875	0	0	0	1.591	0.748	0.719	0.699	0	2.05997	9.77591e-13	7.43702e-12	up	-1.48111	3.05622e-05	0.000179058	down	-5.29246	0.000174456	0.00100988	down	-3.83508
TRINITY_DN48802_c0_g2	25.81	15.42	26.83	3.79	9.21	1.88	6.91	11.04	6.88	1.04	0	0	0	2.03	0	0	0	0	1.418	0.881	1.404	0.186	0.456	0.095	0.368	0.548	0.356	0.06	0	0	0	0.105	0	0	0	0	-2.29662	0.00138479	0.00397443	down	-1.51426	0.0042707	0.0155747	down	-5.96353	1.26944e-05	9.03064e-05	down	-5.15154
TRINITY_DN45197_c0_g1	111.66	84.43	112.97	951.93	1073.11	1158.11	312.42	406.52	524.95	277.45	171.98	328.85	687.73	630.8	751.35	552.61	416.71	457.58	6.134	4.824	5.913	46.659	53.162	58.227	16.665	20.161	27.112	15.934	9.248	17.645	34.173	32.784	39.834	31.11	22.127	23.107	3.24574	9.08988e-108	5.50132e-106	up	1.93645	2.58851e-16	4.86125e-15	up	1.35057	5.06579e-06	3.84279e-05	up	2.6762
TRINITY_DN81530_c0_g1	165.38	85.71	118.62	15.38	15.87	31.86	0	0	16.83	17.83	16.63	0	18.13	0	0	0	0	0	9.086	4.897	6.209	0.754	0.786	1.602	0	0	0.869	1.024	0.894	0	0.901	0	0	0	0	0	-2.66907	1.7148e-09	1.01253e-08	down	-4.51127	0.00301447	0.0115144	down	-3.37115	0.000745081	0.00375071	down	-4.47489
TRINITY_DN89222_c0_g1	575.29	411.49	503.71	53.32	62.71	64.28	132.32	143.74	122.59	143.66	151.48	129.38	179.74	230.74	261.24	110.45	90.32	108.74	31.605	23.51	26.366	2.613	3.107	3.232	7.058	7.129	6.331	8.25	8.146	6.942	8.931	11.992	13.85	6.218	4.796	5.491	-3.16948	7.06557e-64	2.36825e-62	down	-1.97316	1.00849e-35	4.46252e-34	down	-1.79913	8.62832e-29	3.44396e-27	down	-1.21314
TRINITY_DN28875_c0_g1	185.84	144.63	188.01	56.71	83.87	72.76	14.56	23.49	28.69	14.71	21.98	23.42	19.29	9.22	24.59	10.52	15.75	12.73	10.209	8.263	9.841	2.78	4.155	3.658	0.776	1.165	1.482	0.845	1.182	1.257	0.958	0.479	1.304	0.592	0.836	0.643	-1.39687	3.3298e-11	2.27544e-10	down	-3.02616	2.40957e-29	8.56732e-28	down	-3.10104	7.67115e-34	3.62649e-32	down	-3.35736
TRINITY_DN44687_c0_g2	77.24	80.39	90.78	216.47	212.43	167.38	29.67	28.31	34.61	25.1	27.15	20.86	29.31	15.68	17.36	18.03	20.94	17.79	4.243	4.593	4.752	10.61	10.524	8.416	1.583	1.404	1.788	1.441	1.46	1.119	1.457	0.815	0.92	1.015	1.112	0.898	1.13916	3.60582e-11	2.45671e-10	up	-1.48704	5.82266e-10	6.41177e-09	down	-1.75198	1.01825e-11	1.55263e-10	down	-2.07516
TRINITY_DN2260_c0_g1	78.2	77.08	78.47	328.69	300.22	275.77	7.28	9.44	7.27	18.17	19.58	18.48	10.03	9.96	11.93	8.83	14.16	7.48	4.296	4.404	4.107	16.111	14.873	13.865	0.388	0.468	0.375	1.044	1.053	0.992	0.498	0.518	0.633	0.497	0.752	0.378	1.83351	4.38821e-38	8.76248e-37	up	-3.4159	1.94576e-20	4.57664e-19	down	-2.04678	7.36277e-14	1.36528e-12	down	-2.93669
TRINITY_DN32060_c0_g3	72.46	44.23	46.8	16.57	19.4	8.48	27.25	30.92	12.05	9	8.87	17.93	11.96	26.93	17.54	16.34	5.38	5.66	3.981	2.527	2.45	0.812	0.961	0.426	1.453	1.533	0.622	0.517	0.477	0.962	0.594	1.4	0.93	0.92	0.286	0.286	-2.01599	9.74286e-06	3.8476e-05	down	-1.2959	0.00579801	0.0202618	down	-2.17216	2.81655e-06	2.22028e-05	down	-1.58515
TRINITY_DN100584_c0_g1	443.56	443.05	490.2	15.98	14.5	12.25	35.09	45.17	35.57	57.98	49.14	57.1	21.02	26.56	28.02	15.97	16.75	19.4	24.368	25.313	25.659	0.783	0.718	0.616	1.872	2.24	1.837	3.33	2.642	3.064	1.045	1.38	1.486	0.899	0.889	0.98	-5.15764	1.51397e-103	8.7571e-102	down	-3.64318	1.19295e-117	2.43304e-115	down	-3.0579	2.74127e-104	5.31406e-102	down	-4.25089
TRINITY_DN39631_c0_g1	19.31	19.45	25.82	9.39	3.14	9.42	5.79	5.02	4.21	3.29	0.92	4.21	9.06	2.4	4.88	2.25	0.8	1.62	1.061	1.112	1.352	0.46	0.155	0.474	0.309	0.249	0.217	0.189	0.05	0.226	0.45	0.125	0.259	0.127	0.042	0.082	-1.72627	0.00344447	0.00912309	down	-2.16137	0.000166877	0.000854628	down	-2.98266	6.20284e-05	0.000390729	down	-2.07374
TRINITY_DN17074_c0_g2	32.31	35.61	25.22	14.18	19.4	17.34	115.15	124.26	93.13	149.02	146.12	188.85	120.34	134.46	118.42	58.6	66.59	87.31	1.775	2.034	1.32	0.695	0.961	0.872	6.142	6.163	4.81	8.558	7.858	10.133	5.98	6.988	6.278	3.299	3.536	4.409	-1.0237	0.00854672	0.0205596	down	1.75727	8.58039e-11	1.02723e-09	up	2.38576	2.53692e-21	7.2891e-20	up	1.92432
TRINITY_DN35935_c0_g1	129.25	170.87	118.82	14.58	34.49	18.47	41.99	48.38	40.16	17.65	33.25	30.01	19.09	9.04	7.95	13.9	8.77	3.03	7.1	9.762	6.219	0.715	1.709	0.929	2.24	2.399	2.074	1.014	1.788	1.61	0.949	0.47	0.422	0.783	0.466	0.153	-2.7757	3.39962e-12	2.49154e-11	down	-1.77085	3.68778e-11	4.57506e-10	down	-2.3743	3.51482e-13	6.15834e-12	down	-3.629
TRINITY_DN2419_c0_g1	304.95	267.59	300.78	111.63	111.9	91.8	77.82	71.47	76.5	81.7	109.36	101.38	56.51	65.48	53.87	130.17	128.8	118.64	16.753	15.289	15.744	5.471	5.543	4.615	4.151	3.544	3.951	4.692	5.881	5.44	2.808	3.403	2.856	7.328	6.839	5.991	-1.59066	1.92999e-34	3.50225e-33	down	-2.0302	1.0451e-47	6.65012e-46	down	-1.5718	1.41755e-31	6.22467e-30	down	-2.38406
TRINITY_DN36205_c0_g1	361.54	413.14	483.34	55.71	29.39	30.91	164.23	103.99	134.06	147.81	101.6	130.66	116.68	100.71	116.43	65.74	83.34	21.22	19.862	23.604	25.3	2.731	1.456	1.554	8.76	5.157	6.924	8.489	5.464	7.011	5.798	5.234	6.172	3.701	4.425	1.072	-3.56282	1.70457e-42	3.77476e-41	down	-1.71047	1.3106e-14	2.16747e-13	down	-1.70526	8.3375e-18	1.95332e-16	down	-1.98334
TRINITY_DN79146_c0_g1	29.83	35.06	30.86	77.08	76.43	63.9	7.84	2.81	6.88	5.54	16.44	12.44	5.4	6.64	2.71	5.07	1.2	5.25	1.639	2.003	1.616	3.778	3.786	3.213	0.418	0.139	0.356	0.318	0.884	0.668	0.268	0.345	0.144	0.286	0.064	0.265	1.05124	2.29011e-05	8.62142e-05	up	-2.48612	1.77154e-06	1.2647e-05	down	-1.4972	0.00110227	0.00529384	down	-2.7555
TRINITY_DN47580_c0_g1	33.46	31.94	35.5	3.59	16.07	14.33	13.44	17.67	5.74	3.81	1.85	1.83	1.93	0	1.81	3.57	1.79	0	1.838	1.825	1.858	0.176	0.796	0.72	0.717	0.876	0.296	0.219	0.099	0.098	0.096	0	0.096	0.201	0.095	0	-1.68803	0.00205477	0.00569675	down	-1.52543	0.00103255	0.00446086	down	-3.64351	6.42761e-09	7.22327e-08	down	-4.72982
TRINITY_DN7875_c1_g3	146.45	154.72	143.23	0	4.7	4.71	41.25	59.02	65.21	30.64	54.68	45.2	51.11	30.62	43.93	4.51	4.59	14.55	8.046	8.84	7.497	0	0.233	0.237	2.2	2.927	3.368	1.759	2.94	2.425	2.54	1.591	2.329	0.254	0.244	0.735	-5.59719	7.281e-29	1.11686e-27	down	-1.50666	2.63318e-12	3.64921e-11	down	-1.75709	4.68895e-14	8.81295e-13	down	-1.89303
TRINITY_DN64269_c0_g4	1034.53	838.57	1029.01	5.99	6.07	2.07	307.01	315.38	344.81	324.53	373.52	441.76	224.29	215.98	259.97	168.11	150.74	155.63	56.835	47.91	53.862	0.294	0.301	0.104	16.376	15.641	17.808	18.638	20.086	23.703	11.145	11.225	13.783	9.464	8.004	7.859	-7.817	2.54497e-85	1.19088e-83	down	-1.65722	5.87027e-62	5.09785e-60	down	-1.33674	8.17075e-29	3.26542e-27	down	-2.11994
TRINITY_DN5601_c0_g1	393.85	387.63	405.47	192.9	196.55	185.67	14.93	37.34	28.11	11.25	21.24	6.22	0	0	1.99	0	0	0	21.637	22.146	21.224	9.455	9.737	9.335	0.796	1.852	1.452	0.646	1.142	0.334	0	0	0.105	0	0	0	-1.16645	2.71721e-35	5.0406e-34	down	-3.96889	2.08527e-77	2.39568e-75	down	-4.95537	2.88931e-78	3.6379e-76	down	-9.28593
TRINITY_DN34744_c0_g1	285.83	235.29	361.7	49.72	51.93	60.7	112.72	92.34	81.85	91.91	88.3	148.78	105.3	113.43	68.7	24.23	12.76	9.7	15.703	13.443	18.932	2.437	2.573	3.052	6.013	4.58	4.227	5.278	4.748	7.983	5.232	5.895	3.642	1.364	0.678	0.49	-2.55269	2.88349e-33	5.06161e-32	down	-1.68492	1.20475e-14	1.99875e-13	down	-1.40942	7.37702e-08	7.30396e-07	down	-1.69101
TRINITY_DN82197_c0_g1	18.74	33.22	37.72	11.18	4.51	15.83	2.43	0	4.97	0	0	2.38	0	0	0	0	0	0	1.029	1.898	1.975	0.548	0.223	0.796	0.129	0	0.257	0	0	0.128	0	0	0	0	0	0	-1.61009	0.00672871	0.0166115	down	-3.74777	4.27909e-05	0.000244905	down	-5.48379	6.10602e-06	4.5692e-05	down	-7.41924
TRINITY_DN5612_c0_g1	3790.36	3609.96	4022.05	1583.35	1585.16	1386.76	1439.85	1372.52	1117.99	1734.12	1967.71	1898.79	1995.13	2092.52	1622.2	1758.52	2035.92	1886.92	208.233	206.249	210.527	77.608	78.529	69.722	76.802	68.07	57.741	99.589	105.815	101.882	99.136	108.752	86.002	98.999	108.105	95.286	-1.44921	1.56116e-185	1.97769e-183	down	-1.61026	2.13185e-55	1.61015e-53	down	-1.0172	5.36184e-208	2.96459e-205	down	-1.07422
TRINITY_DN1012_c0_g4	1063.4	950.35	1045.96	8.19	4.12	8.29	257.36	241.3	202.71	41.37	41.38	43	110.32	76.54	92.92	2.63	1.4	2.83	58.421	54.296	54.749	0.401	0.204	0.417	13.728	11.967	10.47	2.376	2.225	2.307	5.481	3.978	4.926	0.148	0.074	0.143	-7.37967	5.14808e-111	3.23315e-109	down	-2.19792	5.15303e-100	8.25183e-98	down	-4.60193	8.73608e-224	5.66811e-221	down	-3.52235
TRINITY_DN112496_c0_g1	0	34.32	67.78	0	0	0	0	0	0	0	0	0	0	0	0	0	0	0	0	1.961	3.548	0	0	0	0	0	0	0	0	0	0	0	0	0	0	0	-7.63076	0.00691493	0.0170264	down	-7.58213	0.00821695	0.0272909	down	-7.49814	0.00857766	0.0312283	down	-7.58042
TRINITY_DN81234_c0_g1	24.66	21.84	20.17	0.8	3.53	4.9	2.24	6.02	1.53	2.94	4.43	2.93	5.21	5.16	4.34	3.38	10.37	5.66	1.355	1.248	1.056	0.039	0.175	0.246	0.119	0.299	0.079	0.169	0.238	0.157	0.259	0.268	0.23	0.19	0.551	0.286	-2.86655	3.68255e-05	0.000134907	down	-2.82845	4.95302e-05	0.000280833	down	-2.73665	2.04822e-05	0.000140505	down	-2.3348
TRINITY_DN53145_c0_g1	168.82	145.91	167.64	412.96	369.79	393.58	431.86	469.95	427.8	295.28	338.6	343.49	385.52	416.84	402.97	359.14	395.18	411.9	9.275	8.336	8.775	20.241	18.319	19.788	23.036	23.307	22.095	16.958	18.209	18.43	19.156	21.664	21.364	20.218	20.984	20.8	1.16253	6.16908e-28	9.18183e-27	up	1.38783	2.62813e-44	1.52648e-42	up	1.02678	3.64462e-21	1.03919e-19	up	1.2494
TRINITY_DN7135_c0_g1	82.98	95.25	115.39	719.69	778.77	636.55	27.81	49.38	36.72	28.73	28.45	29.65	5.01	1.11	0	7.7	17.75	8.49	4.559	5.442	6.04	35.275	38.58	32.004	1.483	2.449	1.896	1.65	1.53	1.591	0.249	0.058	0	0.434	0.942	0.429	2.74402	1.6348e-81	7.28164e-80	up	-1.43821	1.6404e-07	1.3604e-06	down	-1.73836	5.78358e-12	9.05102e-11	down	-5.68438
TRINITY_DN130_c0_g2	1774.06	1696.23	1945.26	164.55	169.12	170.21	884.63	981.66	976.09	557.67	592.42	563.09	703.16	656.44	689.16	280.63	292.3	258.5	97.463	96.911	101.821	8.065	8.378	8.558	47.186	48.686	50.412	32.027	31.858	30.213	34.94	34.116	36.536	15.798	15.521	13.054	-3.54742	0	0	down	-1.00274	7.28396e-99	1.14879e-96	down	-1.64854	6.91339e-208	3.78949e-205	down	-1.474
TRINITY_DN11750_c0_g2	44.93	48.27	55.48	14.98	16.66	15.83	5.97	9.23	7.65	10.04	3.33	5.86	0.77	0	0	0	0	0.81	2.468	2.758	2.904	0.734	0.825	0.796	0.319	0.458	0.395	0.577	0.179	0.314	0.038	0	0	0	0	0.041	-1.74617	3.06585e-08	1.60997e-07	down	-2.75995	5.93113e-12	7.93008e-11	down	-2.94246	1.22394e-09	1.5015e-08	down	-7.17613
TRINITY_DN79239_c0_g1	69.98	74.7	77.46	36.54	43.7	30.54	11.01	3.81	10.9	18.17	7.02	14.46	3.66	7.19	0	3.19	6.58	10.31	3.844	4.268	4.055	1.791	2.165	1.535	0.587	0.189	0.563	1.044	0.377	0.776	0.182	0.374	0	0.18	0.349	0.521	-1.11101	3.95643e-06	1.64472e-05	down	-3.16372	2.80459e-15	4.8806e-14	down	-2.49257	7.24092e-11	1.01613e-09	down	-4.41251
TRINITY_DN59476_c0_g1	40.15	31.75	48.01	13.38	10.58	10.56	5.41	9.03	8.61	2.08	3.14	1.28	3.66	8.48	7.23	6.01	3.79	4.24	2.206	1.814	2.513	0.656	0.524	0.531	0.289	0.448	0.444	0.119	0.169	0.069	0.182	0.441	0.383	0.338	0.201	0.214	-1.89627	5.10302e-07	2.35351e-06	down	-2.45471	3.31033e-08	2.98703e-07	down	-4.30568	7.08847e-10	8.95873e-09	down	-2.72337
TRINITY_DN408_c2_g1	48.56	34.87	28.24	5.19	6.27	4.15	12.32	6.83	8.99	5.54	10.16	7.87	5.59	4.43	6.69	0.94	1	0	2.668	1.992	1.478	0.254	0.311	0.208	0.657	0.339	0.464	0.318	0.546	0.422	0.278	0.23	0.355	0.053	0.053	0	-3.02906	4.46784e-08	2.30837e-07	down	-2.07349	2.3511e-05	0.000140816	down	-2.21943	7.85895e-06	5.78963e-05	down	-2.79582
TRINITY_DN93966_c0_g2	30.4	31.75	39.14	3.2	5.29	4.52	2.43	1.81	1.91	0.52	3.33	0.55	0.96	0	0	0	0	0.4	1.67	1.814	2.048	0.157	0.262	0.227	0.129	0.09	0.099	0.03	0.179	0.029	0.048	0	0	0	0	0.02	-3.07757	5.36881e-09	3.03893e-08	down	-4.14469	2.38369e-09	2.45922e-08	down	-4.32509	1.34727e-08	1.46061e-07	down	-6.62367
TRINITY_DN2683_c0_g2	77.05	72.68	98.44	9.39	8.43	6.6	20.9	37.14	13	7.96	7.02	17.93	6.94	8.85	8.86	6.39	4.59	7.48	4.233	4.152	5.153	0.46	0.417	0.332	1.115	1.842	0.672	0.457	0.377	0.962	0.345	0.46	0.47	0.36	0.244	0.378	-3.48884	8.04109e-21	9.23651e-20	down	-1.88158	4.55549e-06	3.04992e-05	down	-2.89786	2.3607e-12	3.83012e-11	down	-3.37802
TRINITY_DN42849_c0_g1	35.18	18.35	28.24	58.91	56.05	69.18	9.89	2.61	9.75	0	0	5.49	2.51	7.38	4.34	99.93	97.9	89.74	1.933	1.049	1.478	2.887	2.777	3.478	0.528	0.129	0.504	0	0	0.295	0.125	0.383	0.23	5.626	5.198	4.532	1.06531	0.00105563	0.00309762	up	-1.87444	0.00341607	0.0128316	down	-4.01946	0.00235355	0.0103106	down	-2.59838
TRINITY_DN47250_c0_g1	83.55	103.88	106.11	5.79	20.77	23.94	25.94	29.91	38.25	25.79	22.17	28.73	32.21	25.64	18.62	5.82	26.12	3.03	4.59	5.935	5.554	0.284	1.029	1.204	1.384	1.483	1.975	1.481	1.192	1.542	1.6	1.332	0.987	0.328	1.387	0.153	-2.64486	9.68273e-08	4.83259e-07	down	-1.71988	3.68003e-11	4.56634e-10	down	-1.92196	3.97412e-13	6.93253e-12	down	-2.00946
TRINITY_DN15827_c1_g1	22.18	20.92	32.07	124.81	145.8	114.79	10.45	9.03	8.03	3.63	4.99	9.7	0.77	0	1.45	13.15	8.97	10.51	1.218	1.195	1.679	6.117	7.223	5.771	0.557	0.448	0.415	0.209	0.268	0.52	0.038	0	0.077	0.74	0.476	0.531	2.24376	5.5605e-18	5.62927e-17	up	-1.54111	0.000981903	0.00426559	down	-1.96878	0.000646388	0.00330146	down	-5.29446
TRINITY_DN386_c0_g1	2064.29	1952.27	2185.92	8367.88	7884.66	7081.39	727.3	844.95	835.53	155.08	195.81	189.04	134.62	95.17	125.29	145.2	180.24	133.19	113.407	111.539	114.418	410.149	390.606	356.032	38.794	41.905	43.153	8.906	10.53	10.143	6.689	4.946	6.642	8.174	9.571	6.726	1.78829	1.04326e-201	1.48539e-199	up	-1.43871	1.83953e-185	7.38323e-183	down	-3.51081	0	0	down	-4.19881
TRINITY_DN58855_c0_g1	65.77	60.2	75.04	33.75	23.52	23.94	172.63	154.98	151.65	0	2.22	0	2.7	0	0	0	0	0.61	3.613	3.439	3.928	1.654	1.165	1.204	9.208	7.686	7.832	0	0.119	0	0.134	0	0	0	0	0.031	-1.4155	1.46247e-07	7.1607e-07	down	1.18557	1.94645e-11	2.48517e-10	up	-6.63893	3.57096e-10	4.6777e-09	down	-6.13865
TRINITY_DN51284_c0_g1	47.99	36.52	34.29	12.38	17.44	6.03	5.23	6.22	4.78	4.15	7.02	12.26	5.01	2.77	5.24	5.26	3.39	1.41	2.636	2.087	1.795	0.607	0.864	0.303	0.279	0.309	0.247	0.239	0.377	0.658	0.249	0.144	0.278	0.296	0.18	0.071	-1.89361	7.18175e-05	0.000252679	down	-2.97187	2.10253e-09	2.1792e-08	down	-2.36953	2.97671e-06	2.33639e-05	down	-3.26939
TRINITY_DN86211_c1_g1	31.16	15.97	26.22	0	0	5.09	0	0	0	0	5.36	0	0	0	0	0	0	0	1.712	0.912	1.373	0	0	0.256	0	0	0	0	0.288	0	0	0	0	0	0	0	-3.96921	0.00369893	0.0097148	down	-7.1148	3.28515e-07	2.60933e-06	down	-3.87228	0.0049384	0.0194864	down	-7.11343
TRINITY_DN30086_c0_g1	81.26	44.23	57.29	27.96	20.18	38.26	4.67	12.85	2.87	6.75	13.12	10.98	5.59	6.82	14.1	6.95	2.19	8.08	4.464	2.527	2.999	1.37	1	1.924	0.249	0.637	0.148	0.388	0.705	0.589	0.278	0.355	0.748	0.391	0.116	0.408	-1.20039	0.00310339	0.00828769	down	-3.19797	9.88536e-08	8.41882e-07	down	-2.54512	1.45265e-08	1.57137e-07	down	-2.81461
TRINITY_DN66127_c0_g1	24.66	18.72	24.81	3	0	0	3.17	0	0	3.29	9.42	3.11	0	3.14	3.07	0	2.99	3.03	1.355	1.07	1.299	0.147	0	0	0.169	0	0	0.189	0.507	0.167	0	0.163	0.163	0	0.159	0.153	-4.64952	2.47631e-05	9.28409e-05	down	-4.57802	7.16627e-05	0.000393771	down	-2.1939	0.0008027	0.0040065	down	-3.58434
TRINITY_DN9449_c0_g1	5013.98	4636.29	5186.22	446.11	432.5	426.56	1731.56	1740.49	1636.06	1372.03	1440.87	1461.97	860.73	866.52	888.21	463.96	501.25	609.37	275.456	264.886	271.464	21.866	21.426	21.446	92.362	86.32	84.498	78.794	77.484	78.444	42.769	45.035	47.089	26.119	26.616	30.772	-3.62945	0	0	down	-1.61086	0	0	down	-1.78373	0	0	down	-2.57494
TRINITY_DN34254_c0_g1	341.85	392.22	472.04	45.93	69.76	43.92	107.31	160.2	173.26	158.54	155.91	107.6	130.57	83.55	107.39	41.51	51.24	56.79	18.78	22.409	24.708	2.251	3.456	2.208	5.724	7.945	8.949	9.105	8.384	5.774	6.488	4.342	5.693	2.337	2.721	2.868	-3.03429	7.14289e-41	1.51918e-39	down	-1.52975	2.20921e-13	3.36068e-12	down	-1.49382	2.23431e-12	3.63528e-11	down	-1.97676
TRINITY_DN9009_c1_g1	74.76	34.69	59.71	10.58	19.6	23.37	9.7	18.67	14.15	13.67	16.44	11.35	16.01	9.41	15.19	12.4	8.77	9.7	4.107	1.982	3.125	0.519	0.971	1.175	0.518	0.926	0.731	0.785	0.884	0.609	0.795	0.489	0.805	0.698	0.466	0.49	-1.76699	0.000192364	0.000636411	down	-2.05671	7.53584e-06	4.88196e-05	down	-2.0336	5.40309e-06	4.07823e-05	down	-2.15359
TRINITY_DN52843_c0_g1	412.78	388.54	410.11	28.56	28.61	29.03	31.17	26.1	19.7	47.94	44.7	44.83	56.12	56.26	54.78	10.14	10.17	10.71	22.677	22.199	21.467	1.4	1.417	1.459	1.662	1.294	1.017	2.753	2.404	2.406	2.789	2.924	2.904	0.571	0.54	0.541	-3.92353	1.97454e-107	1.18854e-105	down	-4.05004	1.08667e-99	1.73129e-97	down	-3.12369	3.03486e-95	5.02522e-93	down	-2.93218
TRINITY_DN4484_c0_g1	113.19	105.72	131.12	39.74	38.61	30.35	50.39	63.64	61.77	27.87	28.08	29.46	35.49	24.53	29.11	23.29	16.95	22.64	6.218	6.04	6.863	1.948	1.912	1.526	2.688	3.156	3.19	1.6	1.51	1.581	1.763	1.275	1.543	1.311	0.9	1.143	-1.80465	6.1721e-17	5.91163e-16	down	-1.06498	1.40955e-08	1.33438e-07	down	-2.0288	1.94923e-19	5.02594e-18	down	-2.04668
TRINITY_DN23940_c0_g1	126.57	122.97	134.55	52.72	45.66	52.02	66.63	63.84	48.77	28.39	40.82	39.53	25.07	20.47	16.99	7.14	7.18	13.34	6.953	7.026	7.043	2.584	2.262	2.616	3.554	3.166	2.519	1.63	2.195	2.121	1.246	1.064	0.901	0.402	0.381	0.674	-1.47299	4.22636e-16	3.88119e-15	down	-1.16954	1.0684e-09	1.14312e-08	down	-1.81151	3.89116e-18	9.29435e-17	down	-2.70804
TRINITY_DN7265_c0_g2	192.15	186.47	191.64	480.26	452.09	414.69	39.94	40.55	40.54	45.69	50.06	40.08	58.63	55.52	47.19	16.53	24.13	21.83	10.556	10.654	10.031	23.54	22.397	20.849	2.13	2.011	2.094	2.624	2.692	2.15	2.913	2.885	2.502	0.931	1.281	1.102	1.11692	3.15132e-29	4.89133e-28	up	-2.29824	2.10489e-38	1.0185e-36	down	-2.05662	2.76869e-31	1.20496e-29	down	-1.88885
TRINITY_DN62976_c0_g1	23.71	14.68	21.99	6.19	4.9	8.11	6.35	6.42	4.21	0	4.25	1.28	2.12	0	1.27	0	2.99	1.21	1.302	0.839	1.151	0.303	0.243	0.408	0.338	0.319	0.217	0	0.228	0.069	0.105	0	0.067	0	0.159	0.061	-1.80067	0.00122839	0.00355909	down	-2.00029	0.000676283	0.00304809	down	-3.6073	0.00052506	0.00274123	down	-4.41699
TRINITY_DN25360_c1_g1	86.42	24.59	40.55	0	0	0	0	0	5.55	8.48	9.98	2.74	2.7	2.77	13.2	2.44	0	2.63	4.748	1.405	2.122	0	0	0	0	0	0.286	0.487	0.536	0.147	0.134	0.144	0.7	0.137	0	0.133	-8.22468	4.73861e-09	2.69482e-08	down	-4.73052	0.00039867	0.00188272	down	-2.83695	9.45725e-05	0.000575876	down	-3.048
TRINITY_DN4568_c0_g1	673.37	576.12	618.09	40.74	54.48	59.94	147.25	141.13	145.53	234.7	207.82	254.73	133.46	128.19	142.82	171.31	158.31	159.26	36.994	32.915	32.353	1.997	2.699	3.014	7.854	6.999	7.516	13.479	11.176	13.668	6.631	6.662	7.572	9.644	8.406	8.043	-3.7127	4.28679e-116	2.8824e-114	down	-2.17822	2.53277e-85	3.32462e-83	down	-1.40763	1.62392e-33	7.57559e-32	down	-2.28007
TRINITY_DN28068_c0_g1	32.69	22.94	39.14	15.38	3.53	9.42	16.98	3.41	3.25	6.75	3.33	10.06	10.03	6.64	13.02	3.01	2.99	13.14	1.796	1.311	2.048	0.754	0.175	0.474	0.906	0.169	0.168	0.388	0.179	0.54	0.498	0.345	0.69	0.169	0.159	0.663	-1.8808	0.000966927	0.00286039	down	-2.08703	0.0132483	0.0409232	down	-2.22776	9.64276e-05	0.000586218	down	-1.72547
TRINITY_DN56243_c0_g1	59.84	59.65	58.5	21.17	15.29	24.32	22.77	36.74	28.49	13.67	11.64	24.34	25.46	16.23	9.4	7.33	17.35	11.72	3.288	3.408	3.062	1.038	0.757	1.223	1.214	1.822	1.472	0.785	0.626	1.306	1.265	0.844	0.498	0.412	0.921	0.592	-1.69291	2.30966e-08	1.22651e-07	down	-1.0949	7.57504e-05	0.00041416	down	-1.82436	2.53969e-07	2.34715e-06	down	-1.91471
TRINITY_DN38031_c1_g2	43.97	44.23	48.21	2.6	0	3.96	7.09	4.22	5.74	5.71	7.02	4.21	2.7	4.24	4.34	1.31	1.4	2.63	2.416	2.527	2.524	0.127	0	0.199	0.378	0.209	0.296	0.328	0.377	0.226	0.134	0.22	0.23	0.074	0.074	0.133	-4.40243	6.71603e-12	4.81303e-11	down	-3.07138	8.82427e-12	1.16294e-10	down	-2.98835	3.71677e-11	5.37718e-10	down	-3.69946
TRINITY_DN13395_c0_g1	169.78	137.65	162.19	85.87	85.83	66.92	18.1	17.47	22.95	10.21	15.89	15.74	8.1	11.62	9.94	46.21	35.69	36.78	9.327	7.864	8.49	4.209	4.252	3.364	0.966	0.866	1.185	0.586	0.854	0.844	0.402	0.604	0.527	2.601	1.895	1.858	-1.0984	3.18811e-10	2.00317e-09	down	-3.09069	1.91018e-34	8.09214e-33	down	-3.47388	5.51823e-35	2.68455e-33	down	-4.04034
TRINITY_DN4930_c0_g1	985.21	896.94	981	26.56	21.95	17.72	299.54	254.75	261.81	294.93	324.75	345.5	321.3	306.55	238.82	43.01	53.04	36.78	54.125	51.245	51.349	1.302	1.087	0.891	15.978	12.634	13.522	16.938	17.464	18.538	15.965	15.932	12.661	2.422	2.816	1.858	-5.54021	4.1189e-192	5.51122e-190	down	-1.88058	2.08917e-84	2.70826e-82	down	-1.55689	7.73794e-106	1.5472e-103	down	-1.79795
TRINITY_DN24667_c1_g1	4.21	6.61	9.08	24.96	31.35	37.32	34.53	39.75	37.87	36.87	28.45	38.06	40.11	65.11	49.17	33.43	42.07	41.23	0.231	0.377	0.475	1.223	1.553	1.876	1.842	1.971	1.956	2.117	1.53	2.042	1.993	3.384	2.607	1.882	2.234	2.082	2.09934	5.11517e-05	0.000183892	up	2.42546	1.03044e-07	8.74953e-07	up	2.38073	1.85033e-06	1.50123e-05	up	2.87785
TRINITY_DN110092_c0_g1	42.44	45.52	55.07	2	1.18	1.32	14.74	19.47	15.68	4.33	4.43	1.28	1.74	1.66	1.81	2.07	1.6	2.83	2.332	2.601	2.883	0.098	0.058	0.066	0.786	0.966	0.81	0.249	0.238	0.069	0.086	0.086	0.096	0.116	0.085	0.143	-5.28127	1.9943e-11	1.38266e-10	down	-1.58926	8.0758e-07	6.05424e-06	down	-3.97518	1.16813e-11	1.77012e-10	down	-4.64535
TRINITY_DN33264_c0_g1	276.65	199.14	226.54	96.05	89.56	72.38	56.18	109.81	96	42.58	100.49	99.92	111.28	96.46	115.88	26.48	29.31	12.13	15.199	11.377	11.858	4.708	4.437	3.639	2.996	5.446	4.958	2.445	5.404	5.361	5.529	5.013	6.144	1.491	1.556	0.612	-1.56991	2.4485e-15	2.16097e-14	down	-1.50483	4.77981e-08	4.23487e-07	down	-1.53333	5.2398e-06	3.96204e-05	down	-1.19268
TRINITY_DN17245_c0_g1	55.06	61.48	78.47	21.77	21.16	22.05	7.84	6.02	6.5	3.46	5.36	6.22	5.79	4.8	4.16	3.19	3.99	1.82	3.025	3.513	4.107	1.067	1.048	1.109	0.418	0.299	0.336	0.199	0.288	0.334	0.287	0.249	0.22	0.18	0.212	0.092	-1.69746	5.54915e-09	3.13757e-08	down	-3.34713	2.68208e-15	4.6726e-14	down	-3.7806	4.9385e-15	9.85282e-14	down	-3.76339
TRINITY_DN31129_c0_g1	29.44	31.94	41.76	173.13	194.01	160.79	11.2	17.47	12.81	8.48	14.78	8.23	8.29	5.9	7.41	5.45	2.79	1.01	1.618	1.825	2.186	8.486	9.611	8.084	0.597	0.866	0.662	0.487	0.795	0.442	0.412	0.307	0.393	0.307	0.148	0.051	2.2367	1.86117e-25	2.54531e-24	up	-1.40235	0.000276074	0.00134908	down	-1.72102	0.000128361	0.000763088	down	-2.36361
TRINITY_DN16661_c0_g1	24.66	35.24	28.85	506.82	594.17	415.82	159.38	138.72	143.62	57.64	53.94	73.38	148.12	126.9	128.36	387.32	433.06	404.83	1.355	2.013	1.51	24.842	29.435	20.906	8.501	6.88	7.418	3.31	2.901	3.937	7.36	6.595	6.805	21.805	22.995	20.443	3.96503	9.02641e-62	2.90283e-60	up	2.23902	9.20204e-21	2.205e-19	up	1.06329	0.000342471	0.00186531	up	2.1036
TRINITY_DN11600_c0_g3	11.09	11.75	10.29	23.96	20.18	29.78	19.6	23.69	38.82	29.25	27.71	25.44	31.24	31.17	29.11	22.73	27.91	35.17	0.609	0.671	0.539	1.175	1	1.497	1.045	1.175	2.005	1.68	1.49	1.365	1.552	1.62	1.543	1.28	1.482	1.776	1.04091	0.0200038	0.043486	up	1.25326	0.0112436	0.0356157	up	1.32402	0.00138883	0.00649366	up	1.38896
TRINITY_DN5057_c0_g3	51.81	43.86	46.8	8.39	7.84	6.6	3.17	1.2	3.82	4.5	3.14	1.28	0.58	0	0	0	0	0.61	2.846	2.506	2.45	0.411	0.388	0.332	0.169	0.06	0.198	0.258	0.169	0.069	0.029	0	0	0	0	0.031	-2.75976	4.87992e-12	3.53406e-11	down	-4.23192	1.62898e-12	2.30082e-11	down	-4.14684	5.81117e-12	9.08972e-11	down	-7.12812
TRINITY_DN25566_c1_g1	373.4	380.65	342.74	114.22	85.83	103.86	12.32	10.84	6.88	10.04	12.56	24.16	2.31	5.72	5.6	15.4	17.75	20.01	20.513	21.748	17.94	5.599	4.252	5.222	0.657	0.538	0.356	0.577	0.675	1.296	0.115	0.297	0.297	0.867	0.942	1.01	-1.97801	8.51344e-37	1.64908e-35	down	-5.26918	1.27409e-69	1.27436e-67	down	-4.53974	1.67918e-62	1.62263e-60	down	-6.36691
TRINITY_DN4795_c0_g1	35.37	32.3	25.82	205.08	198.12	203.2	100.22	111.21	101.17	134.49	109.36	113.09	247.63	218.2	263.77	335.85	325.6	342.18	1.943	1.846	1.352	10.052	9.815	10.216	5.346	5.516	5.225	7.723	5.881	6.068	12.305	11.34	13.984	18.907	17.289	17.279	2.57981	3.9124e-38	7.81705e-37	up	1.66997	6.55997e-13	9.59447e-12	up	1.9492	8.80253e-14	1.62326e-12	up	2.89996
TRINITY_DN39710_c0_g1	33.08	40.38	28.24	4.79	3.53	5.28	15.49	15.26	9.94	3.29	2.77	6.59	14.85	15.49	19.53	2.44	0.8	1.62	1.817	2.307	1.478	0.235	0.175	0.265	0.826	0.757	0.514	0.189	0.149	0.353	0.738	0.805	1.035	0.137	0.042	0.082	-2.98092	3.10836e-08	1.63076e-07	down	-1.41607	0.000627985	0.00285158	down	-2.95708	5.61496e-07	4.93056e-06	down	-1.09
TRINITY_DN17378_c0_g1	66.73	66.07	71.61	167.94	166.37	148.91	147.06	186.9	168.48	158.54	177.52	161.77	219.67	222.81	223.63	223.71	238.86	208.58	3.666	3.775	3.748	8.232	8.242	7.487	7.844	9.269	8.702	9.105	9.546	8.68	10.915	11.58	11.856	12.594	12.683	10.533	1.11329	2.64873e-12	1.95433e-11	up	1.21667	1.96218e-13	2.99435e-12	up	1.29439	1.74353e-16	3.78321e-15	up	1.63061
TRINITY_DN2629_c0_g2	84.32	63.32	45.59	7.79	15.48	7.92	0	1.41	2.68	0	5.54	4.21	0	2.77	1.45	0	0	1.21	4.632	3.618	2.386	0.382	0.767	0.398	0	0.07	0.138	0	0.298	0.226	0	0.144	0.077	0	0	0.061	-2.76809	7.57426e-09	4.21815e-08	down	-5.67494	4.0288e-11	4.9784e-10	down	-4.2801	2.56472e-09	3.02928e-08	down	-5.67002
TRINITY_DN33089_c0_g2	20.84	29.92	24.21	73.49	68	74.08	3.36	6.02	7.46	6.75	8.13	6.04	6.56	3.87	4.7	2.82	5.38	3.03	1.145	1.709	1.267	3.602	3.369	3.724	0.179	0.299	0.385	0.388	0.437	0.324	0.326	0.201	0.249	0.159	0.286	0.153	1.39408	3.24232e-07	1.52912e-06	up	-2.31073	6.04739e-05	0.000336873	down	-1.8298	0.000346698	0.00188608	down	-2.30811
TRINITY_DN14550_c0_g1	413.93	207.21	285.04	1403.63	1255.16	1474.22	158.26	148.15	167.14	98.83	163.3	91.5	165.86	104.21	84.61	80.77	107.47	66.9	22.74	11.839	14.92	68.799	62.18	74.12	8.442	7.348	8.632	5.676	8.781	4.91	8.241	5.416	4.486	4.547	5.706	3.378	2.07027	4.17172e-18	4.24329e-17	up	-1.00636	0.000279744	0.00136521	down	-1.34556	8.51041e-05	0.000523738	down	-1.43047
TRINITY_DN627_c0_g1	193.87	171.24	192.45	1008.84	938.09	936.07	531.15	526.16	473.13	575.5	630.1	639.58	1283.48	1191.7	1250.87	638.83	667.94	667.98	10.651	9.783	10.073	49.448	46.473	47.063	28.332	26.095	24.436	33.051	33.884	34.317	63.775	61.934	66.316	35.964	35.467	33.732	2.24896	3.49591e-164	3.7572e-162	up	1.38528	1.04464e-38	5.11398e-37	up	1.73942	3.495e-88	5.31642e-86	up	2.67023
TRINITY_DN81157_c1_g1	42.25	21.66	42.97	13.38	3.33	3.39	7.47	11.44	10.9	0	3.69	7.32	0	7.38	10.67	0	3.39	0	2.321	1.237	2.249	0.656	0.165	0.171	0.398	0.568	0.563	0	0.199	0.393	0	0.383	0.565	0	0.18	0	-2.61483	0.000360449	0.00114329	down	-1.9519	6.06031e-05	0.000337563	down	-3.27949	0.000136013	0.00080501	down	-2.60836
TRINITY_DN11764_c0_g1	615.83	712.12	944.29	254.01	379	184.16	329.96	366.97	232.36	383.03	247.72	398.57	242.62	166.18	246.23	173	267.57	220.71	33.832	40.686	49.427	12.45	18.775	9.259	17.6	18.2	12.001	21.997	13.321	21.386	12.055	8.637	13.054	9.739	14.208	11.145	-1.59478	2.49065e-08	1.31883e-07	down	-1.36009	5.18574e-10	5.74173e-09	down	-1.12034	3.61137e-06	2.7918e-05	down	-1.86045
TRINITY_DN8205_c3_g1	34.99	61.67	38.33	339.88	312.17	301.59	6.72	17.26	12.43	14.19	13.85	9.33	1.16	1.29	0	1.13	1.2	2.43	1.922	3.523	2.006	16.659	15.465	15.163	0.358	0.856	0.642	0.815	0.745	0.501	0.057	0.067	0	0.063	0.064	0.122	2.68969	6.64813e-27	9.54312e-26	up	-1.99959	8.44846e-05	0.000457282	down	-1.86385	8.98636e-05	0.000549835	down	-6.16323
TRINITY_DN20695_c0_g1	748.9	836.55	962.44	166.14	164.61	139.11	354.41	432.01	406.77	94.68	102.15	95.71	197.68	131.88	88.77	58.23	47.05	50.12	41.143	47.795	50.377	8.143	8.155	6.994	18.904	21.426	21.008	5.437	5.493	5.135	9.823	6.854	4.706	3.278	2.499	2.531	-2.5607	6.34485e-92	3.24718e-90	down	-1.16871	4.45228e-27	1.44366e-25	down	-3.10801	3.1603e-118	7.30707e-116	down	-2.68563
TRINITY_DN14747_c0_g1	200.75	168.85	160.37	23.36	24.3	16.59	77.64	82.51	84.91	79.1	82.39	86.38	89.29	74.88	76.29	68.94	77.76	73.37	11.029	9.647	8.394	1.145	1.204	0.834	4.141	4.092	4.385	4.543	4.43	4.635	4.437	3.892	4.045	3.881	4.129	3.705	-3.17597	6.35336e-34	1.13621e-32	down	-1.18311	3.00475e-11	3.76348e-10	down	-1.09259	6.65034e-10	8.43854e-09	down	-1.21854
TRINITY_DN15377_c0_g2	123.32	128.66	222.91	569.92	534.79	477.08	646.49	622.12	563.78	268.45	523.89	472.32	761.99	815.8	543.99	519.74	399.37	293.06	6.775	7.351	11.668	27.934	26.493	23.986	34.484	30.854	29.117	15.417	28.172	25.343	37.863	42.398	28.84	29.26	21.206	14.799	1.62168	1.24822e-12	9.44406e-12	up	1.88493	1.9152e-16	3.62613e-15	up	1.42252	9.21301e-06	6.71049e-05	up	2.09292
TRINITY_DN39260_c0_g1	69.21	71.58	69.8	223.26	226.93	214.7	184.02	183.48	178.62	157.33	171.06	164.52	204.04	199.94	184.04	158.16	186.23	177.86	3.802	4.09	3.653	10.943	11.242	10.794	9.816	9.1	9.225	9.035	9.199	8.827	10.139	10.391	9.757	8.904	9.888	8.981	1.53261	7.03794e-26	9.78032e-25	up	1.29797	3.89533e-17	7.68667e-16	up	1.2345	1.90505e-15	3.9024e-14	up	1.40512
TRINITY_DN10741_c0_g1	20.08	29.92	21.99	124.21	88.77	94.06	3.73	1.2	5.35	2.77	5.17	3.66	6.36	2.77	1.81	2.44	2.39	4.85	1.103	1.709	1.151	6.088	4.398	4.729	0.199	0.06	0.277	0.159	0.278	0.196	0.316	0.144	0.096	0.137	0.127	0.245	1.96317	1.1369e-10	7.40892e-10	up	-2.92154	5.93485e-05	0.000330839	down	-2.58319	3.9147e-05	0.000255531	down	-2.7967
TRINITY_DN60022_c0_g1	31.74	25.69	18.56	6.79	3.92	5.28	3.36	0	2.1	2.08	10.53	2.01	2.12	10.14	8.86	1.5	4.98	6.67	1.744	1.468	0.971	0.333	0.194	0.265	0.179	0	0.109	0.119	0.566	0.108	0.105	0.527	0.47	0.085	0.265	0.337	-2.39729	3.4707e-05	0.000127588	down	-4.01543	7.89118e-06	5.09687e-05	down	-2.36933	0.00514828	0.0202079	down	-1.9425
TRINITY_DN14350_c0_g1	129.25	113.24	121.84	18.57	21.16	15.08	30.79	29.31	30.79	18.69	24.01	19.03	12.34	12.73	13.74	6.76	6.38	6.27	7.1	6.47	6.378	0.91	1.048	0.758	1.643	1.454	1.59	1.074	1.291	1.021	0.613	0.661	0.728	0.381	0.339	0.316	-2.84985	3.51217e-28	5.27689e-27	down	-2.07318	1.80371e-21	4.47801e-20	down	-2.5432	1.23059e-24	4.1731e-23	down	-3.29433
TRINITY_DN35837_c0_g1	20.27	22.39	18.36	6.39	5.49	7.16	3.17	5.22	4.78	3.46	6.65	3.48	7.52	4.43	3.8	6.76	5.18	4.45	1.113	1.279	0.961	0.313	0.272	0.36	0.169	0.259	0.247	0.199	0.358	0.187	0.374	0.23	0.201	0.381	0.275	0.225	-1.86349	0.000597717	0.00183135	down	-2.28683	0.000186031	0.000943306	down	-2.2042	0.000800297	0.00399639	down	-1.98874
TRINITY_DN61224_c0_g1	412.78	307.42	346.37	108.63	78.58	94.06	98.73	56.61	104.8	34.1	5.54	22.14	20.06	14.39	11.03	7.51	7.58	10.71	22.677	17.564	18.13	5.325	3.893	4.729	5.266	2.808	5.413	1.958	0.298	1.188	0.997	0.748	0.585	0.423	0.402	0.541	-2.0418	2.50357e-28	3.77512e-27	down	-2.09552	8.70642e-14	1.3666e-12	down	-4.07411	4.37227e-15	8.74508e-14	down	-4.64051
TRINITY_DN43229_c0_g1	20.65	24.23	19.37	2.6	7.45	3.02	2.61	2.41	1.15	3.12	4.8	3.66	0	1.48	6.51	0	0	0	1.134	1.384	1.014	0.127	0.369	0.152	0.139	0.119	0.059	0.179	0.258	0.196	0	0.077	0.345	0	0	0	-2.42754	0.00014132	0.000476674	down	-3.49162	9.78799e-06	6.24198e-05	down	-2.41146	0.0001059	0.00063922	down	-3.04712
TRINITY_DN3071_c1_g1	173.22	147.38	171.67	123.21	65.26	68.24	111.23	70.06	30.02	63	14.78	15.01	0	15.86	0	10.89	0	0	9.516	8.42	8.986	6.039	3.233	3.431	5.933	3.475	1.551	3.618	0.795	0.805	0	0.824	0	0.613	0	0	-1.06829	0.000223706	0.00073297	down	-1.28396	0.00745967	0.0251303	down	-2.35899	0.000199974	0.00114334	down	-5.01444
TRINITY_DN22758_c0_g1	1046.2	923.92	937.03	93.26	73.29	89.72	150.61	167.62	163.7	65.94	77.03	87.84	230.08	227.24	195.43	128.48	114.85	137.03	57.476	52.786	49.047	4.571	3.631	4.511	8.034	8.313	8.455	3.787	4.142	4.713	11.433	11.81	10.361	7.233	6.098	6.92	-3.62971	1.0446e-165	1.14109e-163	down	-2.66469	2.98824e-142	8.03015e-140	down	-3.64496	7.38013e-165	2.82686e-162	down	-2.2312
TRINITY_DN39087_c0_g1	521.38	438.1	426.45	52.72	69.57	33.36	152.48	117.44	102.5	79.1	79.43	62.04	167.02	144.79	135.59	182.76	213.34	206.96	28.643	25.03	22.322	2.584	3.446	1.677	8.133	5.824	5.294	4.543	4.272	3.329	8.299	7.525	7.188	10.289	11.328	10.451	-3.27745	1.34956e-35	2.52248e-34	down	-1.97195	3.08161e-22	7.9698e-21	down	-2.64351	4.45403e-50	3.324e-48	down	-1.70433
TRINITY_DN38572_c0_g1	34.8	47.72	78.67	99.65	146.19	255.03	266.13	224.44	147.64	234.87	189.16	170.37	437.02	399.51	388.15	237.43	275.95	233.44	1.912	2.726	4.118	4.884	7.242	12.822	14.196	11.131	7.625	13.489	10.172	9.141	21.715	20.763	20.578	13.366	14.652	11.788	1.52365	0.00156888	0.00445081	up	1.91724	5.77335e-07	4.42185e-06	up	1.90113	1.97794e-08	2.10556e-07	up	2.85316
TRINITY_DN39050_c0_g1	64.24	66.99	199.11	267.39	216.93	404.13	212.95	447.07	293.55	140.02	385.16	361.06	361.42	390.1	314.93	341.86	386.61	339.75	3.529	3.827	10.422	13.106	10.747	20.319	11.359	22.172	15.161	8.041	20.712	19.373	17.959	20.274	16.696	19.246	20.528	17.157	1.33341	0.00795104	0.0192883	up	1.46964	0.00352934	0.013201	up	1.44288	0.00953632	0.0340899	up	1.64163
TRINITY_DN2898_c0_g1	172.65	207.03	222.3	36.54	38.8	31.86	44.42	47.78	48.38	98.14	86.64	94.79	83.12	66.95	83.89	69.69	64.2	63.46	9.485	11.828	11.636	1.791	1.922	1.602	2.369	2.37	2.499	5.636	4.659	5.086	4.13	3.48	4.447	3.923	3.409	3.205	-2.60183	2.48675e-35	4.61823e-34	down	-2.17806	1.26001e-29	4.50559e-28	down	-1.09168	1.3209e-10	1.8062e-09	down	-1.4348
TRINITY_DN14258_c0_g1	2295.06	2343.56	2480.04	1159.61	1142.87	979.8	81.56	74.48	87.21	112.85	128.75	99.55	72.13	63.08	70.51	283.26	264.98	261.33	126.085	133.895	129.813	56.838	56.618	49.261	4.35	3.694	4.504	6.481	6.924	5.342	3.584	3.278	3.738	15.946	14.07	13.197	-1.24076	1.72381e-76	7.10356e-75	down	-4.94644	0	0	down	-4.36897	0	0	down	-5.1837
TRINITY_DN78132_c0_g1	27.34	28.45	28.24	0	0	0	0	0	0	0	0	0	0	0	0	0	0	0	1.502	1.625	1.478	0	0	0	0	0	0	0	0	0	0	0	0	0	0	0	-7.35697	8.11157e-09	4.50384e-08	down	-7.30727	1.2602e-08	1.20136e-07	down	-7.22256	2.19122e-08	2.31902e-07	down	-7.30608
TRINITY_DN16596_c0_g1	0	0	0	125.61	34.88	61.07	6.53	64.04	49.91	60.58	117.12	0	63.64	67.88	36.34	109.51	94.11	136.22	0	0	0	6.157	1.728	3.071	0.348	3.176	2.578	3.479	6.298	0	3.162	3.528	1.927	6.165	4.997	6.879	8.52145	8.6389e-10	5.23742e-09	up	7.67929	5.04704e-06	3.3586e-05	up	8.34443	0.00172408	0.0078685	up	8.16995
TRINITY_DN89914_c0_g1	33.27	31.2	37.52	5.59	1.18	2.26	3.55	1.2	6.12	0.52	0	0.55	0	0	0	0	0	0	1.828	1.783	1.964	0.274	0.058	0.114	0.189	0.06	0.316	0.03	0	0.029	0	0	0	0	0	0	-3.62606	2.09408e-08	1.11656e-07	down	-3.27979	5.9435e-08	5.20039e-07	down	-5.65828	2.39813e-07	2.22311e-06	down	-7.59982
TRINITY_DN52503_c1_g1	69.21	51.94	78.88	11.38	11.56	17.53	0	3.21	3.06	6.23	15.33	3.11	6.17	12.54	5.97	2.82	0	0	3.802	2.968	4.129	0.558	0.573	0.881	0	0.159	0.158	0.358	0.825	0.167	0.307	0.652	0.316	0.159	0	0	-2.402	2.70785e-11	1.8613e-10	down	-5.13004	3.3455e-14	5.3932e-13	down	-3.0463	8.4561e-08	8.31153e-07	down	-3.06645
TRINITY_DN27267_c0_g1	1727.6	1096.44	1798.61	0	59.97	119.88	207.35	162.81	422.83	403.46	177.89	442.31	202.5	621.58	405.87	54.47	0	128.95	94.91	62.643	94.145	0	2.971	6.027	11.06	8.074	21.838	23.17	9.566	23.733	10.062	32.304	21.517	3.067	0	6.512	-4.78137	0.00354042	0.00934344	down	-2.60493	2.2944e-12	3.19384e-11	down	-2.14943	1.30407e-09	1.59366e-08	down	-1.96597
TRINITY_DN50561_c0_g1	99.61	105.9	112.77	9.98	12.35	10.18	3.73	3.81	10.71	10.9	3.51	3.66	0	1.29	0	0	1.2	0	5.472	6.05	5.903	0.489	0.612	0.512	0.199	0.189	0.553	0.626	0.189	0.196	0	0.067	0	0	0.064	0	-3.44039	4.97572e-28	7.42392e-27	down	-4.14296	4.95092e-24	1.40331e-22	down	-4.05332	3.42884e-22	1.03425e-20	down	-8.28538
TRINITY_DN21592_c0_g1	684.27	648.98	738.32	234.24	208.31	170.59	177.49	209.98	190.48	190.39	195.63	185.93	340.2	282.2	295.04	312.75	341.55	324.39	37.592	37.078	38.646	11.481	10.32	8.577	9.467	10.414	9.837	10.934	10.52	9.976	16.904	14.666	15.642	17.607	18.136	16.381	-1.87959	2.65865e-67	9.50409e-66	down	-1.91728	4.72009e-113	8.95572e-111	down	-1.84442	3.98822e-104	7.70782e-102	down	-1.24765
TRINITY_DN89410_c0_g1	15.68	23.86	31.47	6.59	9.01	13.01	0	0	2.29	4.33	4.8	0	0	0	0	0	0	0	0.861	1.363	1.647	0.323	0.447	0.654	0	0	0.119	0.249	0.258	0	0	0	0	0	0	0	-1.40765	0.00818005	0.0197747	down	-5.21811	3.10568e-05	0.000181616	down	-2.95807	0.00154578	0.00714451	down	-7.07466
TRINITY_DN11971_c1_g2	48.75	20.92	35.71	12.58	14.5	10.93	7.84	4.01	0	11.6	5.73	9.7	5.79	3.87	5.79	12.4	12.36	7.28	2.678	1.195	1.869	0.617	0.718	0.55	0.418	0.199	0	0.666	0.308	0.52	0.287	0.201	0.307	0.698	0.656	0.367	-1.59797	0.00087838	0.00261657	down	-3.19858	0.0009024	0.00395312	down	-1.89711	0.000669038	0.00340185	down	-2.79411
TRINITY_DN1839_c1_g1	77.62	80.02	110.55	326.3	355.68	449.75	232.17	309.15	231.21	0	0	0	16.59	24.53	30.73	14.09	28.71	23.45	4.264	4.572	5.786	15.993	17.62	22.612	12.384	15.332	11.941	0	0	0	0.824	1.275	1.629	0.793	1.525	1.184	1.95721	3.89241e-20	4.35179e-19	up	1.44763	1.48756e-13	2.29523e-12	up	-8.91272	2.33067e-13	4.13601e-12	down	-1.94296
TRINITY_DN11581_c0_g1	20.27	24.23	24.01	154.56	150.11	140.99	223.58	241.5	226.43	3.12	3.69	3.84	10.03	14.39	8.32	9.2	12.36	10.31	1.113	1.384	1.257	7.576	7.436	7.089	11.926	11.977	11.694	0.179	0.199	0.206	0.498	0.748	0.441	0.518	0.656	0.521	2.59002	1.16901e-29	1.84107e-28	up	3.27321	3.77495e-54	2.76123e-52	up	-2.61964	2.04585e-05	0.000140357	down	-1.162
TRINITY_DN77758_c0_g2	6.5	8.26	11.3	67.9	102.88	47.31	54.31	68.25	31.36	15.92	28.63	25.99	55.74	69.35	71.41	158.91	148.14	140.87	0.357	0.472	0.591	3.328	5.097	2.379	2.897	3.385	1.62	0.914	1.54	1.394	2.769	3.604	3.786	8.946	7.866	7.114	3.00328	3.93902e-09	2.25647e-08	up	2.53972	9.96396e-07	7.35873e-06	up	1.51296	0.00428955	0.0172603	up	2.90436
TRINITY_DN105627_c0_g1	17.97	92.87	36.71	0	0	0	0	0	0	0	0	0	0	0	0	0	0	0	0.987	5.306	1.922	0	0	0	0	0	0	0	0	0	0	0	0	0	0	0	-8.2149	7.61157e-08	3.8438e-07	down	-8.1641	1.02513e-07	8.708e-07	down	-8.07987	1.38461e-07	1.32369e-06	down	-8.16345
TRINITY_DN14431_c1_g2	102.86	104.98	110.35	23.16	29.39	23.75	34.71	39.35	19.89	35.48	34.36	18.67	70.2	50.54	44.84	10.52	16.35	12.73	5.651	5.998	5.776	1.135	1.456	1.194	1.852	1.951	1.027	2.038	1.848	1.002	3.488	2.627	2.377	0.592	0.868	0.643	-2.18807	1.6613e-20	1.88617e-19	down	-1.83333	6.31671e-11	7.65629e-10	down	-1.83917	1.54733e-10	2.1009e-09	down	-1.01414
TRINITY_DN64211_c0_g1	20.46	20.74	20.58	83.67	45.66	33.18	67	61.63	42.07	57.98	41.19	62.59	101.83	56.99	75.57	81.52	100.69	33.95	1.124	1.185	1.077	4.101	2.262	1.668	3.574	3.057	2.173	3.33	2.215	3.358	5.06	2.962	4.006	4.589	5.346	1.715	1.26393	0.00659017	0.0163027	up	1.39095	5.26122e-05	0.000296428	up	1.39885	3.98629e-05	0.000259777	up	1.84558
TRINITY_DN536_c0_g1	803.19	769.75	776.85	2047.64	1884.6	1805.78	271.17	258.76	263.34	325.74	383.31	368.19	376.07	376.08	417.8	127.54	164.09	151.58	44.126	43.978	40.663	100.364	93.363	90.79	14.464	12.833	13.601	18.707	20.613	19.756	18.687	19.546	22.15	7.18	8.713	7.655	1.16367	3.70979e-77	1.54113e-75	up	-1.64123	1.21722e-85	1.61128e-83	down	-1.11643	1.82388e-48	1.32084e-46	down	-1.07797
TRINITY_DN30072_c0_g1	19.69	22.57	26.63	114.62	107.78	82.18	0.56	0.4	0	0.52	0	0	0	0	0	0	0	0	1.082	1.29	1.394	5.618	5.339	4.132	0.03	0.02	0	0.03	0	0	0	0	0	0	0	0	1.99978	9.86293e-13	7.50064e-12	up	-6.09653	3.36092e-06	2.30112e-05	down	-6.01186	5.16909e-06	3.91555e-05	down	-7.05699
TRINITY_DN37518_c0_g1	38.05	42.95	40.55	244.02	208.7	239.2	130.83	130.49	127.37	130.16	120.07	141.27	97.01	143.5	190.19	211.88	273.16	218.08	2.09	2.454	2.122	11.961	10.339	12.026	6.978	6.472	6.578	7.475	6.457	7.58	4.82	7.458	10.083	11.928	14.504	11.013	2.38031	1.3809e-37	2.71511e-36	up	1.59548	4.96392e-16	9.1199e-15	up	1.69124	2.2747e-16	4.89788e-15	up	1.75739
TRINITY_DN8115_c0_g1	10.13	7.89	9.88	174.53	183.42	165.5	35.46	33.32	36.14	28.73	44.15	29.83	40.69	36.7	38.87	218.45	192.01	187.96	0.557	0.451	0.517	8.555	9.087	8.321	1.891	1.653	1.867	1.65	2.374	1.6	2.022	1.908	2.061	12.298	10.195	9.492	4.10355	8.85257e-40	1.83821e-38	up	1.82169	5.9851e-06	3.94136e-05	up	1.88832	1.67344e-05	0.000116658	up	1.99166
TRINITY_DN686_c0_g1	5.74	6.61	5.04	455.9	466.99	440.89	48.34	56.61	59.28	20.25	19.95	22.51	22.37	24.16	15.19	644.28	655.78	730.43	0.315	0.377	0.264	22.346	23.134	22.167	2.578	2.808	3.062	1.163	1.073	1.208	1.112	1.256	0.805	36.271	34.821	36.885	6.12074	8.71768e-68	3.13997e-66	up	3.11113	6.27507e-13	9.20142e-12	up	1.81499	0.000725846	0.00366345	up	1.68094
TRINITY_DN78265_c0_g1	28.3	23.86	24.01	100.25	109.35	113.66	3.55	0.8	0.96	1.73	2.59	0	0	0.74	0.9	0	0	0	1.555	1.363	1.257	4.913	5.417	5.715	0.189	0.04	0.049	0.099	0.139	0	0	0.038	0.048	0	0	0	1.9649	6.35932e-16	5.79602e-15	up	-3.7314	1.88547e-06	1.33955e-05	down	-3.91504	3.21955e-06	2.50934e-05	down	-5.31942
TRINITY_DN17306_c0_g1	273.4	448.56	404.06	180.52	150.89	188.87	216.49	200.15	118.76	127.91	116.75	279.07	265.37	130.03	191.09	276.5	144.95	83.27	15.02	25.628	21.15	8.848	7.475	9.496	11.548	9.926	6.134	7.346	6.278	14.974	13.186	6.758	10.131	15.566	7.697	4.205	-1.23802	1.86745e-07	9.03673e-07	down	-1.14874	0.000221486	0.00110396	down	-1.10308	0.00488157	0.0192908	down	-1.02303
TRINITY_DN93692_c0_g1	286.6	321.19	363.31	15.98	18.03	17.72	76.71	67.05	56.22	115.62	119.15	122.61	20.44	15.49	11.75	14.46	17.75	14.96	15.745	18.35	19.017	0.783	0.893	0.891	4.091	3.325	2.904	6.64	6.407	6.579	1.016	0.805	0.623	0.814	0.942	0.755	-4.34457	2.35113e-72	9.09257e-71	down	-2.35045	1.57717e-39	7.99608e-38	down	-1.42754	3.2264e-26	1.16297e-24	down	-4.4415
TRINITY_DN59654_c0_g1	22.18	33.77	29.86	3.39	7.05	0	0	0	0	3.81	3.69	3.84	0	0	0	3.38	0	0	1.218	1.929	1.563	0.166	0.349	0	0	0	0	0.219	0.199	0.206	0	0	0	0.19	0	0	-3.23504	0.000312213	0.000999951	down	-7.36082	2.29685e-08	2.11645e-07	down	-2.83334	1.73826e-06	1.41772e-05	down	-7.35969
TRINITY_DN2033_c0_g1	47.99	39.64	28.04	124.61	91.71	111.4	99.47	94.75	100.97	54	94.58	105.59	122.66	121	147.34	76.64	71.38	138.04	2.636	2.265	1.468	6.108	4.543	5.601	5.306	4.699	5.215	3.101	5.086	5.666	6.095	6.288	7.811	4.314	3.79	6.971	1.37009	3.80576e-06	1.58664e-05	up	1.2693	3.82831e-06	2.59727e-05	up	1.1313	0.00298778	0.0126498	up	1.67874
TRINITY_DN92008_c0_g3	35.75	74.7	0	0	0	0	0	0	0	0	0	0	0	0	0	0	0	0	1.964	4.268	0	0	0	0	0	0	0	0	0	0	0	0	0	0	0	0	-7.82064	0.00503652	0.0128279	down	-7.76886	0.00595592	0.0207396	down	-7.68422	0.00619181	0.0236428	down	-7.76868
TRINITY_DN37405_c0_g1	89.86	75.07	68.18	23.56	39.58	25.82	13.44	23.09	15.87	27	16.07	13.54	23.91	22.5	23.5	8.08	2.79	10.31	4.937	4.289	3.569	1.155	1.961	1.298	0.717	1.145	0.82	1.551	0.864	0.727	1.188	1.169	1.246	0.455	0.148	0.521	-1.4979	2.4917e-06	1.06152e-05	down	-2.2444	1.58939e-11	2.04977e-10	down	-2.01482	8.95535e-08	8.78866e-07	down	-1.8097
TRINITY_DN50379_c0_g1	12.43	12.66	18.96	146.17	185.19	128.37	49.27	35.53	32.51	36	38.61	62.22	37.03	32.65	44.29	83.4	90.52	105.7	0.683	0.724	0.993	7.165	9.174	6.454	2.628	1.762	1.679	2.068	2.076	3.338	1.84	1.697	2.348	4.695	4.807	5.338	3.26238	4.76254e-24	6.18249e-23	up	1.35825	0.000771046	0.00342659	up	1.6493	7.45674e-05	0.00046347	up	1.30757
TRINITY_DN2015_c0_g2	96.55	91.95	99.45	48.53	53.11	53.16	24.82	42.16	39.78	35.14	31.4	36.42	28.54	29.14	26.03	19.72	20.74	18.19	5.304	5.253	5.206	2.378	2.631	2.673	1.324	2.091	2.054	2.018	1.689	1.954	1.418	1.515	1.38	1.11	1.101	0.919	-1.01642	1.17885e-07	5.82812e-07	down	-1.50548	7.24813e-10	7.89401e-09	down	-1.48585	1.23602e-11	1.86899e-10	down	-1.85036
TRINITY_DN87952_c0_g1	90.05	80.02	170.26	11.18	11.37	0	6.35	0	6.12	19.04	18.29	12.26	6.36	12.54	23.86	5.45	0	0	4.947	4.572	8.912	0.548	0.563	0	0.338	0	0.316	1.093	0.983	0.658	0.316	0.652	1.265	0.307	0	0	-4.06593	3.09924e-06	1.30507e-05	down	-4.86903	2.64544e-11	3.3321e-10	down	-2.76554	2.03295e-10	2.7265e-09	down	-3.02354
TRINITY_DN15269_c0_g1	458.67	695.23	626.37	317.51	311.78	277.47	251.76	290.68	291.45	76.5	91.26	114.56	264.6	203.81	313.3	59.17	83.34	16.98	25.198	39.721	32.786	15.563	15.446	13.95	13.429	14.417	15.053	4.393	4.907	6.147	13.148	10.592	16.61	3.331	4.425	0.857	-1.10006	4.39273e-09	2.50646e-08	down	-1.17203	4.37189e-10	4.87772e-09	down	-2.6546	2.65304e-30	1.12761e-28	down	-1.25874
TRINITY_DN63580_c2_g1	54.68	63.14	51.64	0.6	8.82	1.13	3.17	11.84	5.93	9	5.17	7.87	0.58	1.84	0	1.13	6.58	7.88	3.004	3.607	2.703	0.029	0.437	0.057	0.169	0.587	0.306	0.517	0.278	0.422	0.029	0.096	0	0.063	0.349	0.398	-4.07797	2.55914e-07	1.22048e-06	down	-3.10416	3.00408e-10	3.40751e-09	down	-2.94082	4.85927e-12	7.6687e-11	down	-5.90269
TRINITY_DN53108_c0_g1	22.75	15.05	27.84	4.19	5.29	5.28	2.99	3.41	0	8.48	7.02	7.87	0	0	0	0	1.79	2.22	1.25	0.86	1.457	0.206	0.262	0.265	0.159	0.169	0	0.487	0.377	0.422	0	0	0	0	0.095	0.112	-2.35079	9.87818e-05	0.000340664	down	-3.52385	9.99507e-05	0.000535164	down	-1.50082	0.00464274	0.0185011	down	-6.9641
TRINITY_DN3733_c0_g1	305.71	250.89	341.73	10.98	3.53	7.35	24.82	24.89	26.01	25.96	40.27	33.85	21.99	18.08	24.41	2.25	4.79	2.43	16.795	14.334	17.887	0.538	0.175	0.37	1.324	1.235	1.343	1.491	2.166	1.817	1.092	0.939	1.294	0.127	0.254	0.122	-5.47206	3.91032e-55	1.11494e-53	down	-3.63395	7.55849e-62	6.53674e-60	down	-3.15561	7.15217e-51	5.43325e-49	down	-3.88007
TRINITY_DN9909_c1_g4	26.58	18.72	26.83	5.39	2.16	2.64	103.77	109.81	98.68	68.89	72.97	80.52	132.49	115.83	97.44	6.95	9.37	8.08	1.46	1.07	1.404	0.264	0.107	0.133	5.535	5.446	5.097	3.956	3.924	4.32	6.584	6.02	5.166	0.391	0.498	0.408	-2.98826	3.42764e-06	1.43682e-05	down	2.02816	1.19345e-16	2.28518e-15	up	1.62335	9.87223e-10	1.22601e-08	up	2.1672
TRINITY_DN16262_c0_g1	445.09	441.04	530.95	236.24	264.36	240.33	172.45	191.71	185.69	127.22	125.98	95.71	121.5	90.56	100.88	53.91	49.45	48.91	24.452	25.198	27.792	11.579	13.096	12.083	9.198	9.508	9.591	7.306	6.775	5.135	6.037	4.707	5.348	3.035	2.626	2.47	-1.05819	1.35872e-25	1.87215e-24	down	-1.43775	3.60922e-44	2.09439e-42	down	-2.00623	2.461e-40	1.41228e-38	down	-2.24547
TRINITY_DN28739_c1_g1	19.12	27.35	27.03	54.32	62.12	62.96	12.13	12.45	7.84	3.98	3.88	0	0	0	0	0	0	0	1.05	1.562	1.415	2.662	3.077	3.165	0.647	0.617	0.405	0.229	0.209	0	0	0	0	0	0	0	1.17159	5.65031e-05	0.000201835	up	-1.26399	0.0060311	0.0209559	down	-3.17249	0.000207056	0.00118013	down	-7.12065
TRINITY_DN756_c0_g2	314.7	259.52	268.5	74.48	93.28	61.64	27.62	48.58	23.14	19.56	7.57	38.61	3.86	0	11.21	41.89	80.55	22.03	17.289	14.827	14.054	3.651	4.621	3.099	1.473	2.409	1.195	1.123	0.407	2.072	0.192	0	0.594	2.358	4.277	1.112	-2.0048	4.8152e-25	6.50032e-24	down	-3.15618	3.84323e-30	1.40723e-28	down	-3.64436	6.95113e-14	1.29196e-12	down	-5.87604
TRINITY_DN34736_c0_g1	104.96	120.77	88.76	623.84	711.75	530.05	234.41	281.65	330.08	185.37	280.97	283.65	390.15	483.24	376.04	1072.17	1175.77	1164.57	5.766	6.9	4.646	30.577	35.26	26.649	12.503	13.968	17.048	10.646	15.109	15.219	19.386	25.115	19.936	60.359	62.432	58.808	2.43698	1.9185e-37	3.76103e-36	up	1.34422	3.48567e-10	3.92815e-09	up	1.2496	1.22195e-07	1.17561e-06	up	1.90949
TRINITY_DN8765_c1_g1	33.08	33.95	26.83	265.99	220.66	165.88	0	0	6.88	0	0	0	0	0	0	6.01	0	0	1.817	1.94	1.404	13.037	10.931	8.34	0	0	0.356	0	0	0	0	0	0	0.338	0	0	2.66675	5.63577e-22	6.76029e-21	up	-3.82472	0.00620635	0.0214652	down	-7.40619	8.20771e-09	9.10307e-08	down	-7.48984
TRINITY_DN30336_c1_g1	38.05	45.52	39.14	8.79	2.35	10.74	16.42	9.23	12.81	13.5	11.08	14.64	7.52	5.35	7.77	0.94	1.6	1.21	2.09	2.601	2.048	0.431	0.116	0.54	0.876	0.458	0.662	0.775	0.596	0.786	0.374	0.278	0.412	0.053	0.085	0.061	-2.60967	4.93348e-06	2.02937e-05	down	-1.76727	7.99117e-06	5.1572e-05	down	-1.61187	1.26586e-05	9.00825e-05	down	-2.62605
TRINITY_DN94431_c0_g1	59.08	58.36	62.54	8.39	7.64	9.05	10.08	10.24	15.3	18.17	21.61	14.09	14.46	14.02	10.85	6.2	7.18	1.82	3.246	3.335	3.273	0.411	0.379	0.455	0.538	0.508	0.79	1.044	1.162	0.756	0.719	0.729	0.575	0.349	0.381	0.092	-2.97059	7.44391e-16	6.75719e-15	down	-2.43579	8.99708e-13	1.2992e-11	down	-1.72562	1.63195e-08	1.75428e-07	down	-2.2796
TRINITY_DN50597_c0_g1	68.26	55.98	53.66	9.39	2.74	5.84	9.14	8.43	5.55	6.4	7.94	11.53	3.47	2.95	5.06	6.95	4.59	1.82	3.75	3.198	2.809	0.46	0.136	0.294	0.488	0.418	0.286	0.368	0.427	0.619	0.172	0.153	0.268	0.391	0.244	0.092	-3.43209	1.19511e-13	9.61887e-13	down	-3.02706	9.7257e-14	1.51935e-12	down	-2.76898	8.40433e-12	1.29265e-10	down	-4.08911
TRINITY_DN20915_c0_g1	63.86	66.62	69.19	33.15	28.02	31.67	37.33	27.1	36.14	30.64	26.97	30.01	26.81	21.4	19.16	3.57	2.59	6.27	3.508	3.806	3.622	1.625	1.388	1.592	1.991	1.344	1.867	1.759	1.45	1.61	1.332	1.112	1.016	0.201	0.138	0.316	-1.22817	4.48713e-07	2.08287e-06	down	-1.07129	3.79677e-05	0.000219043	down	-1.17282	3.00262e-06	2.35548e-05	down	-1.65259
TRINITY_DN4450_c1_g1	304.76	238.78	310.06	1322.16	1393.31	1353.58	681.76	650.22	704.53	813.14	848.27	823.13	1224.08	1225.63	1365.3	1317.48	1619.6	1576.07	16.743	13.642	16.229	64.805	69.025	68.054	36.365	32.248	36.387	46.698	45.616	44.166	60.824	63.698	72.383	74.17	85.999	79.588	2.13161	1.41676e-136	1.18599e-134	up	1.18431	4.00067e-27	1.30078e-25	up	1.55366	2.60465e-66	2.66689e-64	up	2.09215
TRINITY_DN3835_c1_g1	129.82	112.14	137.17	736.46	692.15	627.5	34.15	43.56	40.93	33.41	33.44	34.77	2.31	2.21	0	4.7	0	5.46	7.132	6.407	7.18	36.098	34.289	31.549	1.822	2.16	2.114	1.918	1.798	1.866	0.115	0.115	0	0.264	0	0.276	2.31689	3.34414e-98	1.83101e-96	up	-1.74451	7.81134e-18	1.60674e-16	down	-1.89518	1.46655e-19	3.81543e-18	down	-6.63744
TRINITY_DN25020_c0_g1	95.79	93.97	160.98	13.38	13.52	6.79	44.6	53.6	32.89	40.67	47.11	43.92	36.84	36.89	42.67	3.38	13.36	3.44	5.262	5.369	8.426	0.656	0.67	0.341	2.379	2.658	1.699	2.336	2.533	2.357	1.83	1.917	2.262	0.19	0.709	0.174	-3.48247	2.3192e-17	2.27529e-16	down	-1.47716	6.02943e-06	3.96889e-05	down	-1.3917	1.57394e-06	1.29049e-05	down	-1.64553
TRINITY_DN48574_c0_g1	42.25	46.99	44.58	3.59	1.76	1.88	7.65	14.05	11.86	3.98	13.49	11.71	9.45	5.9	7.77	5.45	5.38	1.82	2.321	2.684	2.334	0.176	0.087	0.095	0.408	0.697	0.612	0.229	0.725	0.628	0.47	0.307	0.412	0.307	0.286	0.092	-4.19171	2.07341e-12	1.54437e-11	down	-2.05665	2.89649e-08	2.63219e-07	down	-2.20743	1.08622e-06	9.15271e-06	down	-2.61698
TRINITY_DN5868_c0_g1	2295.44	2422.67	2812.69	305.73	284.35	324.21	1259.94	1430.93	1206.73	552.65	609.41	482.38	597.48	745.71	834.51	70.44	77.96	123.89	126.106	138.415	147.225	14.985	14.086	16.3	67.206	70.967	62.324	31.738	32.772	25.883	29.688	38.756	44.242	3.965	4.14	6.256	-3.16348	7.37027e-259	1.50187e-256	down	-1.02324	1.42165e-36	6.48317e-35	down	-2.1819	2.19116e-89	3.38985e-87	down	-1.85446
TRINITY_DN30043_c0_g2	45.31	43.86	46.8	22.37	23.52	24.32	6.16	5.82	5.74	11.77	12.93	15.74	12.73	8.12	10.67	5.26	4.39	2.63	2.489	2.506	2.45	1.096	1.165	1.223	0.329	0.289	0.296	0.676	0.695	0.844	0.632	0.422	0.565	0.296	0.233	0.133	-1.08084	0.000137206	0.000463643	down	-2.99122	4.87908e-12	6.574e-11	down	-1.71996	3.32665e-07	3.017e-06	down	-2.16067
TRINITY_DN33614_c0_g1	30.59	35.42	32.88	12.58	19.01	14.89	11.38	7.03	4.59	2.25	2.22	2.2	2.31	0	6.69	2.07	0	0	1.681	2.024	1.721	0.617	0.942	0.749	0.607	0.348	0.237	0.129	0.119	0.118	0.115	0	0.355	0.116	0	0	-1.19886	0.000881973	0.00262645	down	-2.17789	3.68034e-06	2.50396e-05	down	-4.03547	7.13815e-09	7.97666e-08	down	-3.51796
TRINITY_DN32153_c0_g1	119.3	105.17	120.63	11.78	16.46	12.82	38.63	37.14	40.54	42.23	41.19	40.63	37.61	36.52	34.53	33.81	31.7	36.58	6.554	6.008	6.314	0.577	0.815	0.644	2.061	1.842	2.094	2.425	2.215	2.18	1.869	1.898	1.831	1.903	1.683	1.847	-3.19479	2.82308e-29	4.39003e-28	down	-1.6324	8.16667e-16	1.48043e-14	down	-1.46401	1.5126e-13	2.7292e-12	down	-1.7209
TRINITY_DN14648_c0_g1	118.92	72.13	116.6	251.81	284.93	236.37	300.47	277.43	286.29	219.64	238.48	231.86	264.41	281.83	167.41	395.4	371.06	392.91	6.533	4.121	6.103	12.342	14.116	11.884	16.027	13.759	14.786	12.614	12.825	12.441	13.138	14.647	8.875	22.259	19.703	19.841	1.20996	7.50879e-09	4.1838e-08	up	1.42006	1.86696e-12	2.62098e-11	up	1.1796	1.75783e-09	2.12046e-08	up	1.13924
TRINITY_DN35040_c0_g2	128.48	115.26	117	2.2	1.37	1.88	1.31	2.01	4.21	0	0.55	0.55	1.35	0	0	0	0	0	7.058	6.585	6.124	0.108	0.068	0.095	0.07	0.1	0.217	0	0.03	0.029	0.067	0	0	0	0	0	-6.294	1.10877e-20	1.26792e-19	down	-5.75965	4.34007e-23	1.17131e-21	down	-7.48261	6.4902e-13	1.10785e-11	down	-8.46083
TRINITY_DN2559_c2_g1	538.59	417.36	450.46	143.38	144.62	164.74	53.75	58.22	64.83	106.97	88.85	104.49	28.16	39.29	27.84	33.81	31.5	24.05	29.589	23.845	23.578	7.028	7.165	8.283	2.867	2.887	3.348	6.143	4.778	5.607	1.399	2.042	1.476	1.903	1.673	1.215	-1.75648	1.86152e-31	3.10568e-30	down	-3.06386	1.4921e-67	1.4307e-65	down	-2.21574	1.33824e-40	7.74962e-39	down	-3.96012
TRINITY_DN72193_c0_g1	23.13	17.44	35.71	3	4.7	3.39	9.33	1.81	3.06	3.63	4.99	3.11	0	3.14	3.07	1.69	0	3.44	1.271	0.996	1.869	0.147	0.233	0.171	0.498	0.09	0.158	0.209	0.268	0.167	0	0.163	0.163	0.095	0	0.174	-2.89907	1.41365e-05	5.47585e-05	down	-2.48566	0.00142092	0.0059403	down	-2.64008	6.05607e-05	0.000382203	down	-3.71212
TRINITY_DN17497_c0_g1	99.42	94.52	103.08	247.22	249.46	236.56	28.55	31.32	38.82	6.75	8.87	8.78	22.37	15.86	22.24	13.34	5.58	11.72	5.462	5.4	5.396	12.117	12.358	11.894	1.523	1.553	2.005	0.388	0.477	0.471	1.112	0.824	1.179	0.751	0.296	0.592	1.18053	1.08229e-20	1.23828e-19	up	-1.65853	1.96014e-13	2.99196e-12	down	-3.56015	5.86344e-25	2.01416e-23	down	-2.37952
TRINITY_DN18663_c0_g1	255.81	275.49	318.53	726.48	651	614.31	85.48	81.5	95.24	38.42	56.9	46.3	27.19	27.3	45.2	42.08	57.02	41.23	14.054	15.739	16.673	35.608	32.25	30.886	4.559	4.042	4.919	2.207	3.06	2.484	1.351	1.419	2.396	2.369	3.028	2.082	1.10533	2.48375e-27	3.62467e-26	up	-1.76954	3.61557e-32	1.42378e-30	down	-2.58145	3.75626e-44	2.45465e-42	down	-3.16793
TRINITY_DN81250_c0_g1	49.33	51.57	51.04	0	0	0	0	0	0	0	0	0	0	0	0	0	0	0	2.71	2.947	2.671	0	0	0	0	0	0	0	0	0	0	0	0	0	0	0	-8.23006	1.4424e-11	1.01055e-10	down	-8.18034	1.99775e-11	2.54808e-10	down	-8.09564	3.45356e-11	5.00892e-10	down	-8.17917
TRINITY_DN21289_c0_g1	45.5	38.73	42.77	18.97	10.58	11.31	1.31	2.21	0	5.54	6.83	11.35	4.63	5.35	9.22	0	0	0	2.5	2.213	2.239	0.93	0.524	0.569	0.07	0.11	0	0.318	0.368	0.609	0.23	0.278	0.489	0	0	0	-1.76713	1.7691e-06	7.66064e-06	down	-5.48988	1.07475e-09	1.14953e-08	down	-2.40592	9.43756e-09	1.04036e-07	down	-2.82115
TRINITY_DN78916_c0_g1	116.63	122.42	93	63.7	50.56	59.94	33.22	19.67	31.55	13.5	29	25.44	26.42	25.82	23.32	44.89	40.87	59.22	6.407	6.994	4.868	3.122	2.505	3.014	1.772	0.976	1.63	0.775	1.56	1.365	1.313	1.342	1.236	2.527	2.17	2.99	-1.05277	8.85287e-06	3.51341e-05	down	-2.04011	1.33417e-10	1.56815e-09	down	-2.28913	4.70783e-12	7.43523e-11	down	-2.22494
TRINITY_DN36781_c1_g1	41.68	46.99	38.53	90.06	101.51	118.38	112.54	119.85	100.59	73.91	107.88	88.02	106.07	94.25	92.02	88.28	120.23	106.51	2.29	2.684	2.017	4.414	5.029	5.952	6.003	5.944	5.195	4.244	5.801	4.723	5.271	4.898	4.879	4.97	6.384	5.379	1.15193	2.21213e-06	9.47626e-06	up	1.30768	1.04555e-09	1.12078e-08	up	1.08137	1.4463e-05	0.000101894	up	1.11425
TRINITY_DN92452_c0_g1	43.78	50.47	48.01	29.35	17.24	28.09	29.67	15.26	26.01	11.08	14.22	14.64	5.4	18.81	10.3	2.82	3.79	8.29	2.405	2.884	2.513	1.439	0.854	1.412	1.583	0.757	1.343	0.636	0.765	0.786	0.268	0.978	0.546	0.159	0.201	0.418	-1.0651	0.00104962	0.00308163	down	-1.06799	0.00407924	0.0149724	down	-1.81994	1.14271e-07	1.10524e-06	down	-2.13204
TRINITY_DN66294_c0_g1	82.4	76.17	96.83	40.54	21.95	17.15	25.01	10.24	15.11	10.04	16.81	6.95	4.44	13.83	8.68	6.57	8.57	2.02	4.527	4.352	5.068	1.987	1.087	0.862	1.334	0.508	0.78	0.577	0.904	0.373	0.22	0.719	0.46	0.37	0.455	0.102	-1.79687	1.35818e-06	5.97959e-06	down	-2.41192	6.10855e-10	6.71009e-09	down	-2.89426	3.07508e-15	6.23091e-14	down	-3.30504
TRINITY_DN12709_c1_g2	527.5	480.5	544.46	154.36	147.95	156.64	200.44	175.45	216.1	222.41	238.48	308.54	209.64	187.03	187.48	131.11	162.9	147.95	28.979	27.452	28.499	7.566	7.33	7.875	10.692	8.702	11.161	12.773	12.825	16.555	10.417	9.72	9.939	7.381	8.65	7.471	-1.87981	3.07517e-85	1.43696e-83	down	-1.46409	3.17185e-38	1.52534e-36	down	-1.00341	6.42597e-15	1.27366e-13	down	-1.48229
TRINITY_DN59660_c0_g2	19.5	18.54	31.47	2	2.16	3.2	0.93	9.03	2.29	0	0.92	1.1	0.77	1.11	1.08	3.01	0	1.01	1.071	1.059	1.647	0.098	0.107	0.161	0.05	0.448	0.119	0	0.05	0.059	0.038	0.058	0.058	0.169	0	0.051	-3.43618	2.73025e-06	1.1572e-05	down	-2.63091	0.00295335	0.0113107	down	-5.1148	1.55697e-05	0.000109089	down	-4.6087
TRINITY_DN13836_c0_g2	759.41	819.85	950.95	438.72	388.8	391.32	148.93	196.73	172.5	375.24	386.63	420.35	41.27	42.98	34.53	23.29	27.12	34.56	41.72	46.841	49.776	21.504	19.261	19.674	7.944	9.757	8.909	21.55	20.791	22.554	2.051	2.234	1.831	1.311	1.44	1.745	-1.17536	4.62972e-34	8.32201e-33	down	-2.36234	4.04612e-85	5.28894e-83	down	-1.08573	6.9245e-30	2.91003e-28	down	-4.48139
TRINITY_DN17314_c0_g1	227.71	195.83	228.76	763.82	765.64	725.14	703.97	679.13	662.84	478.57	604.8	576.44	542.71	655.88	669.09	535.33	786.37	708.81	12.51	11.189	11.974	37.438	37.93	36.458	37.55	33.682	34.234	27.484	32.523	30.93	26.967	34.087	35.473	30.137	41.755	35.793	1.66551	1.22661e-93	6.37052e-92	up	1.57584	4.77247e-63	4.24459e-61	up	1.35546	1.2357e-36	6.32106e-35	up	1.4489
TRINITY_DN27026_c0_g2	64.24	50.11	55.48	13.78	5.49	5.65	9.14	12.45	8.99	12.12	5.91	8.97	11.96	2.95	5.79	2.63	8.17	5.66	3.529	2.863	2.904	0.675	0.272	0.284	0.488	0.617	0.464	0.696	0.318	0.481	0.594	0.153	0.307	0.148	0.434	0.286	-2.88318	3.03768e-10	1.91226e-09	down	-2.56894	3.07349e-12	4.23504e-11	down	-2.63091	8.72344e-11	1.21266e-09	down	-3.08627
TRINITY_DN41314_c1_g1	32.12	25.33	35.91	16.97	13.72	13.76	3.73	7.63	0	3.63	10.9	3.66	3.66	3.69	0	3.38	6.58	0	1.765	1.447	1.88	0.832	0.68	0.692	0.199	0.378	0	0.209	0.586	0.196	0.182	0.192	0	0.19	0.349	0	-1.16718	0.0014745	0.00420707	down	-3.03339	0.000496349	0.00230139	down	-2.28108	5.77717e-05	0.000366018	down	-3.61457
TRINITY_DN11240_c1_g3	0	0	0	285.36	126.2	155.7	47.78	34.93	44.94	63	73.89	75.03	48.02	47.4	101.06	105.19	175.46	240.72	0	0	0	13.987	6.252	7.828	2.548	1.732	2.321	3.618	3.974	4.026	2.386	2.464	5.358	5.922	9.317	12.156	9.87589	6.11942e-15	5.29011e-14	up	7.78873	5.70805e-10	6.29222e-09	up	8.59408	1.15289e-12	1.92049e-11	up	8.41351
TRINITY_DN36068_c0_g1	39.96	36.71	45.59	232.64	179.5	204.33	86.41	94.55	117.61	140.89	111.02	58.56	145.8	196.62	168.49	239.3	274.35	301.35	2.195	2.097	2.386	11.403	8.893	10.273	4.609	4.689	6.074	8.091	5.97	3.142	7.245	10.219	8.933	13.472	14.568	15.218	2.20426	1.02171e-27	1.51357e-26	up	1.20919	4.22362e-07	3.30072e-06	up	1.36362	0.000907459	0.00446372	up	1.98628
TRINITY_DN22942_c0_g1	52.77	36.89	69.6	255.41	238.69	250.7	189.24	164.61	225.09	176.89	250.86	221.43	357.75	357.27	367	240.05	261.19	332.07	2.899	2.108	3.643	12.519	11.824	12.604	10.094	8.164	11.625	10.159	13.49	11.881	17.777	18.568	19.457	13.514	13.869	16.769	2.10243	1.39189e-24	1.84132e-23	up	1.79279	4.34533e-11	5.34948e-10	up	2.0342	3.35766e-16	7.14503e-15	up	2.69189
TRINITY_DN110265_c0_g1	28.49	24.04	26.22	8.99	2.35	11.5	2.43	5.02	2.49	5.02	2.4	4.94	4.82	4.98	2.35	11.27	11.17	6.87	1.565	1.374	1.373	0.44	0.116	0.578	0.129	0.249	0.128	0.288	0.129	0.265	0.24	0.259	0.125	0.634	0.593	0.347	-1.88312	0.00397309	0.0103642	down	-3.19376	9.12014e-07	6.7747e-06	down	-2.68646	6.94199e-06	5.14572e-05	down	-2.77658
TRINITY_DN4578_c0_g1	83.55	93.24	95.82	830.72	871.65	735.7	354.04	385.64	374.07	234.7	281.15	240.64	661.51	546.69	514.34	1085.32	1115.36	1012.78	4.59	5.327	5.016	40.717	43.182	36.989	18.884	19.126	19.319	13.479	15.119	12.912	32.87	28.413	27.268	61.1	59.224	51.143	3.03572	5.11402e-129	4.00432e-127	up	1.95476	6.60834e-59	5.3876e-57	up	1.48135	1.40832e-24	4.76058e-23	up	2.5826
TRINITY_DN1320_c0_g2	225.03	173.81	200.52	44.53	37.82	39.4	38.07	38.74	45.13	32.54	34.73	34.59	32.01	27.3	35.98	27.05	31.1	23.65	12.363	9.93	10.496	2.183	1.874	1.981	2.031	1.922	2.331	1.869	1.868	1.856	1.591	1.419	1.907	1.523	1.652	1.194	-2.42064	8.78184e-34	1.56546e-32	down	-2.37079	7.68666e-32	2.99307e-30	down	-2.53064	3.58587e-34	1.70917e-32	down	-2.72949
TRINITY_DN41323_c0_g1	266.14	219.51	246.91	50.32	58.2	68.42	28.55	27.9	27.92	23.19	35.47	23.06	9.84	8.48	4.52	40.38	47.65	50.33	14.621	12.541	12.924	2.467	2.883	3.44	1.523	1.384	1.442	1.332	1.907	1.237	0.489	0.441	0.24	2.274	2.53	2.541	-2.17963	4.19245e-34	7.54618e-33	down	-3.18128	6.1128e-55	4.55102e-53	down	-3.16759	5.12752e-47	3.58273e-45	down	-5.06719
TRINITY_DN23341_c0_g1	1122.67	1052.03	1165.58	221.06	179.9	281.61	263.9	317.58	276.72	474.25	389.96	423.82	198.84	194.77	194.71	176.19	158.31	211.01	61.677	60.106	61.01	10.835	8.912	14.159	14.076	15.751	14.292	27.236	20.97	22.741	9.88	10.123	10.323	9.919	8.406	10.655	-2.41103	6.67808e-49	1.69907e-47	down	-2.03357	3.65038e-189	1.47459e-186	down	-1.36025	1.89774e-39	1.06314e-37	down	-2.57597
TRINITY_DN14658_c0_g1	167.48	207.58	207.17	48.33	45.27	16.78	41.43	101.78	39.59	36.87	72.23	62.22	69.43	50.35	48.81	41.14	55.43	58.61	9.201	11.86	10.844	2.369	2.243	0.843	2.21	5.048	2.045	2.117	3.884	3.338	3.45	2.617	2.588	2.316	2.943	2.96	-2.53298	4.08974e-11	2.77087e-10	down	-1.75883	1.33119e-05	8.29927e-05	down	-1.76475	1.54706e-11	2.32329e-10	down	-1.86886
TRINITY_DN9520_c0_g1	161.75	177.3	178.53	19.77	12.15	19.04	44.42	52.19	62.15	75.29	50.43	73.02	83.7	77.28	78.1	52.59	38.68	44.46	8.886	10.129	9.345	0.969	0.602	0.957	2.369	2.589	3.21	4.324	2.712	3.918	4.159	4.016	4.141	2.961	2.054	2.245	-3.46842	5.23942e-41	1.11791e-39	down	-1.78816	1.32597e-21	3.32358e-20	down	-1.37388	2.164e-10	2.89248e-09	down	-1.1892
TRINITY_DN115213_c0_g1	164.04	68.46	135.56	0	0	0	0	0	0	0	0	0	0	0	0	0	0	0	9.012	3.911	7.096	0	0	0	0	0	0	0	0	0	0	0	0	0	0	0	-9.49464	9.6381e-14	7.79588e-13	down	-9.44538	1.40557e-13	2.17194e-12	down	-9.36037	2.20795e-13	3.9259e-12	down	-9.44394
TRINITY_DN14411_c1_g1	230.19	234.74	253.17	37.74	29.79	39.58	53.94	61.63	68.27	49.33	72.41	58.19	40.31	49.06	37.06	14.65	6.58	5.46	12.646	13.412	13.252	1.85	1.476	1.99	2.877	3.057	3.526	2.833	3.894	3.122	2.003	2.55	1.965	0.825	0.349	0.276	-2.85574	2.06361e-55	5.91172e-54	down	-2.03828	1.46739e-40	7.70139e-39	down	-1.99481	5.78595e-34	2.74343e-32	down	-2.58309
TRINITY_DN70700_c0_g1	80.3	104.25	41.35	185.51	327.07	309.89	153.41	171.64	204.63	129.99	261.76	164.15	266.15	348.97	177.35	357.83	332.77	166.74	4.412	5.956	2.165	9.093	16.203	15.58	8.183	8.513	10.568	7.465	14.076	8.808	13.225	18.137	9.402	20.144	17.67	8.42	1.73343	6.27004e-05	0.000222564	up	1.1446	0.00373973	0.0138989	up	1.28965	0.00410521	0.0166174	up	1.72022
TRINITY_DN3807_c0_g2	215.47	238.05	308.44	29.75	27.04	30.35	121.12	120.65	103.08	12.98	19.21	9.7	22.76	32.28	28.2	8.83	11.76	15.36	11.838	13.6	16.145	1.458	1.34	1.526	6.461	5.984	5.324	0.746	1.033	0.52	1.131	1.678	1.495	0.497	0.625	0.776	-3.24781	3.00769e-44	6.93715e-43	down	-1.21073	1.62292e-11	2.09129e-10	down	-4.16521	1.95499e-42	1.2092e-40	down	-3.26371
TRINITY_DN21025_c0_g1	7.65	9.36	10.49	46.13	68.39	88.22	31.35	37.54	30.22	28.73	22.91	23.06	25.46	58.1	52.07	86.78	100.29	111.77	0.42	0.535	0.549	2.261	3.388	4.435	1.672	1.862	1.561	1.65	1.232	1.237	1.265	3.02	2.76	4.885	5.325	5.644	2.78548	1.74284e-09	1.02827e-08	up	1.79945	1.53651e-05	9.47835e-05	up	1.48972	0.00125545	0.00594169	up	2.25956
TRINITY_DN21710_c0_g1	425.59	359	437.35	179.72	215.37	112.91	54.12	103.18	112.64	153.18	146.3	111.45	37.99	49.25	97.99	37.94	17.35	41.43	23.381	20.511	22.892	8.809	10.669	5.677	2.887	5.117	5.818	8.797	7.868	5.98	1.888	2.559	5.195	2.136	0.921	2.092	-1.38946	6.87492e-09	3.84767e-08	down	-2.25613	4.88885e-18	1.01831e-16	down	-1.55918	2.81551e-21	8.07495e-20	down	-2.77876
TRINITY_DN65874_c0_g2	19.69	17.99	25.62	1.8	3.53	3.58	50.39	57.41	54.69	0	0	0	0	0.92	0	0	0	0	1.082	1.028	1.341	0.088	0.175	0.18	2.688	2.847	2.825	0	0	0	0	0.048	0	0	0	0	-2.79439	1.99162e-05	7.56267e-05	down	1.26794	1.19057e-05	7.48894e-05	up	-6.8405	1.00518e-06	8.50821e-06	down	-5.9623
TRINITY_DN12048_c0_g2	6.31	0	6.46	137.79	183.03	104.99	33.97	21.48	32.89	33.75	38.98	26.35	67.69	87.24	63.46	327.77	325.6	261.13	0.347	0	0.338	6.754	9.067	5.279	1.812	1.065	1.699	1.938	2.096	1.414	3.364	4.534	3.364	18.453	17.289	13.186	5.03588	3.98292e-17	3.85417e-16	up	2.82728	0.00132158	0.00556926	up	3.07374	0.000110467	0.000664892	up	4.12057
TRINITY_DN10600_c0_g1	13.57	14.87	10.89	68.29	57.61	63.15	36.39	46.17	39.01	25.44	29.37	36.97	55.16	51.28	51.34	61.99	80.95	57.4	0.746	0.849	0.57	3.347	2.854	3.175	1.941	2.29	2.015	1.461	1.579	1.983	2.741	2.665	2.722	3.49	4.298	2.899	2.11468	1.02606e-10	6.70627e-10	up	1.51824	2.6029e-05	0.000154494	up	1.19027	0.00330457	0.0137864	up	1.89758
TRINITY_DN23247_c0_g2	59.65	53.41	48.82	154.56	139.14	169.65	16.61	21.88	28.3	21.81	25.86	17.93	28.74	28.77	21.15	24.98	27.52	21.42	3.277	3.051	2.555	7.576	6.893	8.529	0.886	1.085	1.462	1.252	1.391	0.962	1.428	1.495	1.121	1.406	1.461	1.082	1.39427	2.78023e-12	2.04909e-11	up	-1.35102	2.22589e-05	0.000133919	down	-1.28631	3.32731e-05	0.000219965	down	-1.11273
TRINITY_DN19657_c0_g2	37.66	19.64	55.07	9.98	10.19	8.67	4.85	9.23	12.43	9.17	6.1	12.44	4.44	7.56	2.89	11.46	4.19	8.49	2.069	1.122	2.883	0.489	0.505	0.436	0.259	0.458	0.642	0.527	0.328	0.668	0.22	0.393	0.153	0.645	0.222	0.429	-2.06961	9.75531e-05	0.000336701	down	-2.18164	0.00025152	0.00124091	down	-2.03756	0.000441877	0.00234762	down	-2.9708
TRINITY_DN114404_c0_g1	60.23	0	62.54	0	0	0	0	0	0	0	0	0	0	0	0	0	0	0	3.309	0	3.273	0	0	0	0	0	0	0	0	0	0	0	0	0	0	0	-7.89136	0.0037472	0.00982881	down	-7.84314	0.00443452	0.0160961	down	-7.75798	0.00461494	0.0183996	down	-7.84118
TRINITY_DN1863_c2_g1	1357.07	1382.21	1525.87	54.52	60.36	55.98	372.33	449.88	430.86	40.67	56.16	47.76	73.48	51.09	64	12.02	7.58	7.48	74.554	78.97	79.869	2.672	2.99	2.815	19.86	22.312	22.253	2.336	3.02	2.563	3.651	2.655	3.393	0.677	0.402	0.378	-4.76295	0	0	down	-1.84138	9.16805e-159	2.7866e-156	down	-4.86754	9.97664e-292	1.15337e-288	down	-4.57597
TRINITY_DN25045_c0_g1	605.69	561.62	612.24	237.63	220.27	202.07	161.81	251.34	263.53	276.76	287.44	307.44	245.12	182.05	213.33	189.71	206.76	315.3	33.275	32.087	32.047	11.648	10.912	10.159	8.631	12.465	13.61	15.894	15.457	16.496	12.18	9.461	11.31	10.68	10.979	15.922	-1.55454	1.85943e-72	7.20356e-71	down	-1.47279	4.61397e-17	9.05626e-16	down	-1.0202	1.27781e-39	7.19011e-38	down	-1.54886
TRINITY_DN80176_c0_g1	33.27	15.05	29.86	0	3.53	0	0	0	0	0	0	0	0	3.87	0	0	0	0	1.828	0.86	1.563	0	0.175	0	0	0	0	0	0	0	0	0.201	0	0	0	0	-4.39751	0.000456995	0.00142596	down	-7.20707	3.04175e-07	2.42863e-06	down	-7.12209	4.829e-07	4.28119e-06	down	-4.34836
TRINITY_DN30332_c0_g1	52.2	44.05	52.25	204.68	202.43	158.71	10.45	3.81	11.67	6.58	2.22	4.03	0	0	0	0	0	0	2.867	2.517	2.735	10.033	10.028	7.98	0.557	0.189	0.602	0.378	0.119	0.216	0	0	0	0	0	0	1.81187	2.94128e-20	3.30561e-19	up	-2.57603	7.1133e-09	6.97221e-08	down	-3.49186	1.38367e-11	2.08334e-10	down	-8.13778
TRINITY_DN59918_c0_g1	16.06	12.11	17.15	32.15	35.67	37.32	52.82	61.43	56.99	40.67	38.24	39.71	46.09	44.45	41.94	31.18	32.5	31.93	0.882	0.692	0.898	1.576	1.767	1.876	2.817	3.047	2.943	2.336	2.056	2.131	2.29	2.31	2.224	1.755	1.726	1.613	1.10256	0.00182113	0.00510191	up	1.85315	3.48126e-09	3.52877e-08	up	1.41746	3.68346e-05	0.000241229	up	1.48177
TRINITY_DN338_c3_g1	62.14	47.72	57.69	14.58	29.79	5.09	0	11.44	10.71	16.27	10.53	21.41	0	0	0	0	0	10.31	3.414	2.726	3.02	0.715	1.476	0.256	0	0.568	0.553	0.934	0.566	1.149	0	0	0	0	0	0.521	-1.87285	0.00283237	0.00762648	down	-3.0238	0.000578994	0.00265198	down	-1.79417	3.89915e-07	3.50323e-06	down	-8.32041
TRINITY_DN15525_c0_g1	508.19	448.93	567.86	255.41	247.11	197.54	206.04	165.42	188.37	274.68	251.41	203.13	175.69	128.56	188.56	107.07	175.86	140.67	27.919	25.649	29.724	12.519	12.242	9.932	10.99	8.204	9.729	15.775	13.52	10.899	8.73	6.681	9.997	6.027	9.338	7.104	-1.24467	1.60253e-24	2.11451e-23	down	-1.51566	1.28322e-28	4.4464e-27	down	-1.04658	3.00839e-11	4.3935e-10	down	-1.69374
TRINITY_DN56639_c0_g1	28.49	30.1	35.71	0	0	0	0	0	0	0	0	0	0	0	0	0	0	0	1.565	1.72	1.869	0	0	0	0	0	0	0	0	0	0	0	0	0	0	0	-7.53296	2.43478e-09	1.4209e-08	down	-7.48337	3.65269e-09	3.69e-08	down	-7.39867	6.29905e-09	7.08758e-08	down	-7.48208
TRINITY_DN25215_c0_g1	0	0	0	116.22	121.11	40.53	46.47	53.8	36.72	182.95	41.75	128.28	94.89	0	82.08	37	38.88	44.67	0	0	0	5.697	6	2.038	2.479	2.668	1.896	10.507	2.245	6.883	4.715	0	4.351	2.083	2.064	2.256	8.84703	4.55056e-11	3.06967e-10	up	7.87953	2.51346e-10	2.87505e-09	up	9.35152	2.96904e-11	4.34285e-10	up	8.25058
TRINITY_DN104071_c0_g1	57.17	60.93	67.58	10.78	9.99	7.92	0	15.66	3.25	12.81	8.87	7.87	21.79	11.8	8.32	23.1	25.92	27.29	3.141	3.481	3.537	0.529	0.495	0.398	0	0.777	0.168	0.736	0.477	0.422	1.083	0.613	0.441	1.301	1.376	1.378	-2.804	2.78992e-15	2.45547e-14	down	-3.40004	0.00137383	0.005766	down	-2.61765	1.03032e-12	1.72218e-11	down	-2.22654
TRINITY_DN27446_c0_g1	41.87	41.85	38.53	4.39	5.68	3.2	2.61	2.01	2.68	5.37	2.59	1.28	0.58	3.87	0.72	0	0	0	2.3	2.391	2.017	0.215	0.282	0.161	0.139	0.1	0.138	0.308	0.139	0.069	0.029	0.201	0.038	0	0	0	-3.36768	3.15714e-11	2.15944e-10	down	-4.0175	2.43082e-11	3.07353e-10	down	-3.75962	4.84101e-10	6.23983e-09	down	-4.43259
TRINITY_DN20809_c0_g2	11.85	15.97	17.95	62.5	76.23	73.14	45.35	37.54	28.69	32.71	24.38	34.77	44.74	50.91	67.98	44.71	33.7	27.08	0.651	0.912	0.94	3.064	3.776	3.677	2.419	1.862	1.482	1.879	1.311	1.866	2.223	2.646	3.604	2.517	1.789	1.368	2.0764	7.60006e-11	5.02553e-10	up	1.21388	0.00214483	0.00854724	up	1.01451	0.0116736	0.0403181	up	1.7689
TRINITY_DN53505_c0_g1	26.38	26.8	23.2	12.58	12.54	6.41	6.91	3.61	6.69	3.46	0	0	3.47	6.82	6.69	0	2.99	3.23	1.449	1.531	1.214	0.617	0.621	0.322	0.368	0.179	0.346	0.199	0	0	0.172	0.355	0.355	0	0.159	0.163	-1.37706	0.00360735	0.009496	down	-2.15163	4.18083e-05	0.000239742	down	-4.63829	2.86162e-05	0.00019155	down	-2.23166
TRINITY_DN62372_c0_g1	45.69	40.74	43.17	8.79	15.09	12.63	2.8	2.81	0	2.77	6.65	5.49	5.4	0	9.22	7.51	11.17	6.27	2.51	2.328	2.26	0.431	0.748	0.635	0.149	0.139	0	0.159	0.358	0.295	0.268	0	0.489	0.423	0.593	0.316	-1.93533	1.02274e-07	5.08997e-07	down	-4.51184	4.0552e-11	5.00509e-10	down	-3.10783	1.25263e-10	1.71801e-09	down	-3.27781
TRINITY_DN12304_c0_g2	383.53	385.98	451.47	160.75	136.98	152.12	46.84	57.41	58.33	162.35	173.83	171.29	38.57	27.85	35.25	196.85	185.83	174.22	21.07	22.052	23.631	7.879	6.786	7.648	2.499	2.847	3.012	9.324	9.348	9.191	1.917	1.447	1.869	11.082	9.867	8.798	-1.56186	3.84206e-44	8.83713e-43	down	-2.98693	4.50945e-89	6.33072e-87	down	-1.25604	1.17388e-33	5.50037e-32	down	-3.6527
TRINITY_DN112452_c0_g1	41.49	0	85.33	0	0	0	0	0	0	0	0	0	0	0	0	0	0	0	2.279	0	4.466	0	0	0	0	0	0	0	0	0	0	0	0	0	0	0	-7.91422	0.00386791	0.0101124	down	-7.86658	0.00455914	0.0164816	down	-7.78179	0.0047325	0.0187952	down	-7.86435
TRINITY_DN2849_c0_g1	221.21	238.96	347.78	56.11	66.24	18.47	74.47	40.35	65.02	106.97	86.27	66.43	6.17	88.16	70.33	35.13	45.86	39.61	12.153	13.653	18.204	2.75	3.281	0.929	3.972	2.001	3.358	6.143	4.639	3.564	0.307	4.582	3.728	1.977	2.435	2	-2.64984	1.14261e-08	6.24837e-08	down	-2.23262	8.60295e-13	1.24372e-11	down	-1.6165	5.2519e-09	5.9621e-08	down	-2.34647
TRINITY_DN30911_c0_g1	115.67	94.34	96.22	2.8	5.1	17.53	8.96	15.46	5.16	10.9	17.92	20.13	9.84	12.17	10.49	14.65	14.56	10.51	6.355	5.39	5.037	0.137	0.252	0.881	0.478	0.767	0.267	0.626	0.964	1.08	0.489	0.633	0.556	0.825	0.773	0.531	-3.6722	6.46985e-09	3.63256e-08	down	-3.47792	4.67073e-19	1.02686e-17	down	-2.63613	9.53995e-18	2.22031e-16	down	-3.3308
TRINITY_DN31224_c0_g1	24.85	26.06	23.6	3.2	4.51	4.52	8.4	13.25	8.22	3.63	10.53	6.95	5.98	7.01	3.43	6.39	6.38	3.44	1.365	1.489	1.235	0.157	0.223	0.227	0.448	0.657	0.425	0.209	0.566	0.373	0.297	0.364	0.182	0.36	0.339	0.174	-2.65259	2.34502e-06	1.00133e-05	down	-1.45012	0.00127857	0.00540327	down	-1.76738	0.000822537	0.00409587	down	-2.30685
TRINITY_DN7387_c0_g1	226.18	172.89	208.79	421.15	458.56	489.52	63.08	58.82	63.87	71.66	94.21	97.17	103.57	68.61	91.84	77.76	77.36	94.99	12.426	9.878	10.929	20.643	22.717	24.612	3.365	2.917	3.299	4.115	5.066	5.214	5.146	3.566	4.869	4.378	4.108	4.797	1.05158	1.50074e-15	1.34085e-14	up	-1.78013	2.94785e-23	8.01449e-22	down	-1.19914	6.33018e-12	9.8579e-11	down	-1.26963
TRINITY_DN13100_c0_g1	90.82	90.12	113.98	16.97	15.87	16.4	12.69	12.85	19.32	11.25	9.79	9.15	8.1	1.84	2.17	4.13	2.99	3.03	4.989	5.149	5.966	0.832	0.786	0.824	0.677	0.637	0.998	0.646	0.526	0.491	0.402	0.096	0.115	0.233	0.159	0.153	-2.71026	5.30321e-22	6.36825e-21	down	-2.78337	2.94042e-20	6.85439e-19	down	-3.28327	1.59896e-22	4.91865e-21	down	-4.69308
TRINITY_DN49937_c0_g1	306.86	316.42	358.67	914.19	829.72	681.6	20.34	24.29	20.65	67.5	50.98	51.42	41.85	46.85	36.16	22.35	37.09	19.2	16.858	18.078	18.774	44.809	41.104	34.269	1.085	1.205	1.067	3.877	2.742	2.759	2.08	2.435	1.917	1.258	1.969	0.97	1.18101	3.59039e-21	4.18036e-20	up	-3.99039	9.80123e-81	1.18016e-78	down	-2.51525	1.09462e-47	7.77658e-46	down	-3.04572
TRINITY_DN14043_c0_g2	36.33	29.92	14.73	115.62	111.11	119.32	61.96	107	74.77	46.21	81.28	59.84	92.77	99.78	93.83	53.16	47.05	94.59	1.996	1.709	0.771	5.667	5.504	5.999	3.305	5.307	3.862	2.654	4.371	3.211	4.609	5.186	4.974	2.993	2.499	4.777	1.96267	3.62073e-08	1.88782e-07	up	1.49891	0.000601583	0.002744	up	1.20069	0.00774739	0.0286218	up	1.74408
TRINITY_DN32965_c0_g1	110.89	85.71	79.28	49.32	56.83	22.62	0	9.03	7.08	14.37	3.51	0	0	0	0	4.51	9.17	0	6.092	4.897	4.15	2.418	2.815	1.137	0	0.448	0.365	0.825	0.189	0	0	0	0	0.254	0.487	0	-1.22729	0.00208081	0.00576304	down	-4.20133	8.84356e-10	9.54693e-09	down	-3.89574	6.18297e-05	0.000389631	down	-9.04141
TRINITY_DN101927_c1_g1	39.96	42.4	34.09	30.55	15.48	11.69	8.4	8.43	12.43	22.85	12.38	14.46	6.17	2.03	0	1.88	0	0	2.195	2.422	1.784	1.498	0.767	0.588	0.448	0.418	0.642	1.312	0.666	0.776	0.307	0.105	0	0.106	0	0	-1.13366	0.0151278	0.0340481	down	-2.12807	3.66055e-07	2.89063e-06	down	-1.22833	0.00334141	0.0139126	down	-3.94966
TRINITY_DN62419_c0_g1	34.8	12.3	22.19	0	0	0	0	0	0	0	0	0	0	0	0	0	0	0	1.912	0.703	1.162	0	0	0	0	0	0	0	0	0	0	0	0	0	0	0	-7.08261	2.39189e-06	1.02076e-05	down	-7.03318	4.04944e-06	2.7378e-05	down	-6.94803	6.04986e-06	4.52931e-05	down	-7.0318
TRINITY_DN2998_c0_g1	363.65	328.16	349.39	866.06	958.27	912.51	923.45	971.82	945.87	736.12	831.46	752.31	930.16	980.88	924.55	938.24	1026.63	1092.82	19.978	18.749	18.288	42.45	47.473	45.878	49.257	48.198	48.852	42.275	44.712	40.366	46.219	50.978	49.016	52.82	54.513	55.185	1.27202	1.86663e-53	5.16319e-52	up	1.37478	5.2189e-95	7.76179e-93	up	1.16612	3.69408e-50	2.76334e-48	up	1.37395
TRINITY_DN104606_c0_g1	33.08	33.77	35.5	1	0.98	0	4.29	18.67	12.05	2.25	3.33	6.95	5.4	13.65	3.25	0	0	0	1.817	1.929	1.858	0.049	0.049	0	0.229	0.926	0.622	0.129	0.179	0.373	0.268	0.709	0.173	0	0	0	-5.81035	8.92742e-08	4.4727e-07	down	-1.6453	0.00327602	0.0123709	down	-3.09502	6.90697e-08	6.861e-07	down	-2.30246
TRINITY_DN54734_c0_g1	69.59	53.23	40.14	16.37	13.91	11.88	11.57	10.24	22.76	10.38	10.34	16.1	30.28	17.34	16.45	10.89	8.17	6.67	3.823	3.041	2.101	0.803	0.689	0.597	0.617	0.508	1.175	0.596	0.556	0.864	1.505	0.901	0.872	0.613	0.434	0.337	-2.08653	3.17778e-07	1.50016e-06	down	-1.93422	7.533e-05	0.000412149	down	-2.17573	9.07639e-07	7.74648e-06	down	-1.45694
TRINITY_DN20953_c0_g1	309.35	302.28	312.48	164.95	131.49	157.77	39.01	51.99	52.59	48.81	35.1	49.96	24.11	36.89	48.09	6.39	4.59	5.46	16.995	17.27	16.356	8.085	6.514	7.932	2.081	2.579	2.716	2.803	1.887	2.681	1.198	1.917	2.549	0.36	0.244	0.276	-1.14732	1.10122e-20	1.25951e-19	down	-2.75541	1.227e-67	1.18013e-65	down	-2.7726	2.79846e-58	2.48169e-56	down	-3.14925
TRINITY_DN11279_c0_g1	169.59	165	198.9	90.06	95.04	101.6	56.55	51.59	51.44	48.12	48.77	55.63	41.27	63.08	34.89	66.68	69.59	69.32	9.317	9.427	10.411	4.414	4.708	5.108	3.016	2.559	2.657	2.763	2.623	2.985	2.051	3.278	1.85	3.754	3.695	3.501	-1.01664	6.17182e-12	4.434e-11	down	-1.81002	1.95122e-25	5.90487e-24	down	-1.79104	1.10829e-24	3.76238e-23	down	-2.01295
TRINITY_DN16490_c0_g1	769.93	740.75	867.43	112.63	73.29	89.35	162	212.79	203.29	76.5	105.29	94.98	168.37	187.4	145.71	61.61	47.05	48.91	42.298	42.321	45.404	5.52	3.631	4.492	8.641	10.554	10.499	4.393	5.662	5.096	8.366	9.739	7.725	3.468	2.499	2.47	-3.23446	2.15774e-123	1.57652e-121	down	-2.11445	1.09132e-102	1.81731e-100	down	-3.09595	7.85707e-160	2.90456e-157	down	-2.31848
TRINITY_DN25987_c0_g1	35.94	35.79	44.78	18.77	19.4	20.92	5.97	1.2	3.82	14.89	10.71	14.82	8.1	10.88	6.69	23.1	20.34	13.74	1.975	2.045	2.344	0.92	0.961	1.052	0.319	0.06	0.198	0.855	0.576	0.795	0.402	0.566	0.355	1.301	1.08	0.694	-1.1082	0.000427579	0.00134077	down	-3.4752	3.77291e-09	3.80469e-08	down	-1.49794	3.65372e-05	0.000239404	down	-2.2404
TRINITY_DN218_c0_g2	929	912.35	1075.41	182.12	183.03	146.46	456.31	478.38	492.64	480.82	495.44	450.54	430.85	377	339.34	256.77	279.54	222.12	51.037	52.126	56.291	8.927	9.067	7.364	24.34	23.726	25.443	27.613	26.642	24.174	21.408	19.594	17.99	14.455	14.843	11.217	-2.63448	1.86995e-150	1.77749e-148	down	-1.10322	2.08692e-55	1.58003e-53	down	-1.01769	4.45756e-38	2.37378e-36	down	-1.41876
TRINITY_DN1242_c2_g2	147.79	158.21	111.96	10.18	7.25	10.37	12.5	9.44	9.37	32.71	29.56	35.87	10.8	9.41	21.51	9.96	15.75	11.72	8.119	9.039	5.86	0.499	0.359	0.521	0.667	0.468	0.484	1.879	1.589	1.925	0.537	0.489	1.141	0.56	0.836	0.592	-4.0834	3.14684e-26	4.4275e-25	down	-3.87983	3.81247e-25	1.13943e-23	down	-2.07356	5.41367e-14	1.01451e-12	down	-3.38766
TRINITY_DN12645_c0_g1	653.11	588.05	435.53	27221.4	28082	24638	2074.02	1863.55	1430.67	3670.74	4299.15	3643.68	1998.21	1473.53	1240.38	2263.62	2279.97	1368.91	35.88	33.597	22.797	1334.25	1391.18	1238.73	110.629	92.423	73.89	210.808	231.19	195.506	99.29	76.582	65.76	127.434	121.063	69.127	5.44419	1.96451e-259	4.06532e-257	up	1.60071	2.00044e-13	3.04976e-12	up	2.79543	3.39858e-61	3.21571e-59	up	1.40359
TRINITY_DN4650_c4_g1	29.63	28.26	29.65	142.18	141.1	167.01	132.13	119.24	149.74	210.99	253.26	248.15	294.5	296.77	232.49	102.18	113.65	165.33	1.628	1.615	1.552	6.969	6.99	8.397	7.048	5.914	7.734	12.117	13.619	13.315	14.633	15.424	12.326	5.753	6.035	8.349	2.23256	6.14232e-23	7.65595e-22	up	2.11648	9.68167e-19	2.08674e-17	up	3.02571	1.01197e-53	8.2073e-52	up	3.15072
TRINITY_DN31495_c1_g2	15.3	19.45	21.79	1.8	0.59	3.39	0.56	1.81	1.91	2.42	4.8	3.11	0	0	0	0.56	0	0	0.84	1.112	1.14	0.088	0.029	0.171	0.03	0.09	0.099	0.139	0.258	0.167	0	0	0	0.032	0	0	-3.34249	3.89083e-05	0.000142124	down	-3.55983	3.52663e-05	0.000204381	down	-2.47781	0.000504914	0.00264757	down	-6.73511
TRINITY_DN20939_c0_g1	335.54	235.66	355.24	45.93	97.39	39.58	108.25	101.38	184.36	94.85	136.14	170.37	180.13	159.54	70.15	93.73	90.12	93.98	18.434	13.464	18.595	2.251	4.825	1.99	5.774	5.028	9.521	5.447	7.321	9.141	8.951	8.292	3.719	5.277	4.785	4.746	-2.45744	7.53032e-11	4.98238e-10	down	-1.30354	1.08073e-05	6.85171e-05	down	-1.19894	1.08944e-06	9.17618e-06	down	-1.25495
TRINITY_DN54147_c0_g2	56.02	60.75	63.95	0.6	0	0	23.89	17.67	22.57	18.52	22.35	18.3	19.09	12.36	15.01	4.13	0	2.83	3.078	3.471	3.347	0.029	0	0	1.274	0.876	1.165	1.064	1.202	0.982	0.949	0.642	0.796	0.233	0	0.143	-7.51896	5.26929e-10	3.25142e-09	down	-1.54918	7.88076e-08	6.79356e-07	down	-1.6066	2.5973e-08	2.72519e-07	down	-2.05013
TRINITY_DN115972_c0_g1	35.18	14.5	28.44	0	0	0	0	0	0	0	0	0	0	0	0	0	0	0	1.933	0.828	1.489	0	0	0	0	0	0	0	0	0	0	0	0	0	0	0	-7.23845	3.51692e-07	1.65277e-06	down	-7.18912	5.86313e-07	4.48568e-06	down	-7.10408	9.09084e-07	7.75569e-06	down	-7.18769
TRINITY_DN380_c0_g1	484.48	454.25	540.63	50.72	45.86	36.57	245.61	250.13	244.21	130.5	114.72	113.28	88.14	98.86	113.35	59.73	73.17	67.51	26.616	25.953	28.298	2.486	2.272	1.839	13.101	12.405	12.613	7.495	6.169	6.078	4.379	5.138	6.01	3.363	3.885	3.409	-3.5861	3.35675e-121	2.38712e-119	down	-1.07123	3.48764e-34	1.46656e-32	down	-2.03261	1.31279e-65	1.33343e-63	down	-2.37023
TRINITY_DN83541_c0_g1	70.74	82.41	65.36	34.55	13.33	21.87	4.85	4.82	0	4.85	0	4.03	19.09	13.83	21.33	0	4.39	6.47	3.886	4.708	3.421	1.693	0.66	1.099	0.259	0.239	0	0.278	0	0.216	0.949	0.719	1.131	0	0.233	0.327	-1.77103	1.95364e-05	7.42817e-05	down	-4.52584	1.7047e-14	2.79854e-13	down	-4.58785	4.03141e-14	7.62216e-13	down	-2.08948
TRINITY_DN2849_c0_g2	71.31	73.78	131.32	845.49	736.05	673.87	185.32	220.82	218.59	428.38	444.82	423.28	808.66	996.37	785.7	562.76	629.46	715.68	3.918	4.215	6.874	41.442	36.464	33.88	9.885	10.952	11.289	24.602	23.921	22.711	40.182	51.783	41.655	31.681	33.423	36.14	2.91517	1.00858e-37	1.99247e-36	up	1.11326	1.76513e-05	0.000107877	up	2.25195	8.21864e-23	2.55663e-21	up	3.168
TRINITY_DN45918_c0_g1	28.49	35.24	45.39	2.8	1.18	1.7	0	3.21	0	0	1.85	1.28	17.55	4.8	3.62	0	3.39	1.62	1.565	2.013	2.376	0.137	0.058	0.085	0	0.159	0	0	0.099	0.069	0.872	0.249	0.192	0	0.18	0.082	-4.28976	2.22982e-09	1.30507e-08	down	-5.24821	1.26009e-07	1.05804e-06	down	-5.15929	5.77942e-08	5.8059e-07	down	-2.08562
TRINITY_DN14879_c1_g1	229.24	258.42	281.01	64.9	73.29	59.19	86.04	103.79	85.1	32.19	33.44	27.82	40.89	31.72	41.22	41.14	29.91	35.98	12.594	14.764	14.709	3.181	3.631	2.976	4.589	5.147	4.395	1.849	1.798	1.492	2.032	1.649	2.185	2.316	1.588	1.817	-2.08567	4.83203e-37	9.39806e-36	down	-1.55616	4.18545e-25	1.24673e-23	down	-3.03407	8.36248e-51	6.33754e-49	down	-2.82385
TRINITY_DN25462_c0_g1	19.12	22.76	16.14	139.38	125.42	70.69	83.61	85.72	75.73	53.14	48.77	69.17	119.19	115.65	73.76	141.44	134.58	232.02	1.05	1.3	0.845	6.832	6.213	3.554	4.46	4.251	3.911	3.052	2.623	3.712	5.922	6.01	3.911	7.963	7.146	11.717	2.39702	1.25098e-09	7.46868e-09	up	2.00816	2.18955e-12	3.05401e-11	up	1.56582	4.09802e-06	3.14468e-05	up	2.33083
TRINITY_DN36895_c0_g1	37.28	36.71	40.75	94.05	79.76	81.05	12.69	8.83	8.8	5.88	5.91	4.39	12.54	5.16	10.12	15.03	25.92	16.57	2.048	2.097	2.133	4.61	3.951	4.075	0.677	0.438	0.454	0.338	0.318	0.236	0.623	0.268	0.537	0.846	1.376	0.837	1.0257	3.22188e-06	1.3544e-05	up	-1.9621	4.24343e-07	3.31413e-06	down	-2.83303	2.35991e-09	2.80105e-08	down	-2.11175
TRINITY_DN5894_c0_g3	68.26	64.79	80.69	10.18	15.09	12.82	44.98	32.12	26.96	17.31	21.8	18.12	12.15	12.17	9.58	15.4	21.33	14.35	3.75	3.702	4.224	0.499	0.748	0.644	2.399	1.593	1.393	0.994	1.172	0.972	0.604	0.633	0.508	0.867	1.133	0.725	-2.61359	7.36773e-16	6.69314e-15	down	-1.10803	0.000170105	0.000869591	down	-1.8964	2.9194e-11	4.27516e-10	down	-2.72477
TRINITY_DN115243_c0_g1	96.93	84.43	65.76	8.59	10.78	6.6	11.76	31.12	23.33	11.77	9.24	2.38	20.83	16.23	11.39	2.07	0	4.45	5.325	4.824	3.442	0.421	0.534	0.332	0.627	1.543	1.205	0.676	0.497	0.128	1.035	0.844	0.604	0.116	0	0.225	-3.32261	2.06839e-16	1.92762e-15	down	-1.9927	9.14059e-07	6.78667e-06	down	-3.40913	1.96362e-09	2.35531e-08	down	-2.44619
TRINITY_DN12134_c0_g1	53.15	41.66	60.52	26.56	19.4	16.4	16.8	9.23	5.74	10.9	6.83	17.93	7.91	7.93	11.03	18.03	15.95	16.17	2.92	2.38	3.168	1.302	0.961	0.824	0.896	0.458	0.296	0.626	0.368	0.962	0.393	0.412	0.585	1.015	0.847	0.816	-1.45167	1.33615e-05	5.19025e-05	down	-2.34689	6.33465e-07	4.82344e-06	down	-2.10002	1.13278e-06	9.52482e-06	down	-2.59642
TRINITY_DN103819_c0_g1	28.49	25.88	22.19	4.19	3.53	2.64	6.53	1	1.91	1.9	1.85	1.83	0.96	1.84	4.52	1.69	0.8	1.82	1.565	1.479	1.162	0.206	0.175	0.133	0.348	0.05	0.099	0.109	0.099	0.098	0.048	0.096	0.24	0.095	0.042	0.092	-2.91586	1.0165e-06	4.53977e-06	down	-2.98862	0.000176591	0.000899447	down	-3.65576	8.99968e-07	7.68411e-06	down	-3.31582
TRINITY_DN68731_c0_g1	33.84	60.93	49.83	4.99	2.55	2.45	13.81	30.51	10.71	21.64	8.13	10.8	2.7	2.77	10.49	2.44	0	2.63	1.859	3.481	2.608	0.245	0.126	0.123	0.737	1.513	0.553	1.243	0.437	0.579	0.134	0.144	0.556	0.137	0	0.133	-3.98826	1.42475e-10	9.20373e-10	down	-1.463	0.00545393	0.01923	down	-1.80166	0.00102987	0.0049888	down	-3.24578
TRINITY_DN110668_c0_g1	42.06	76.35	61.33	35.15	17.83	18.1	19.78	15.46	28.88	29.42	14.22	28.73	19.48	14.57	18.62	12.96	8.77	32.34	2.311	4.362	3.21	1.723	0.883	0.91	1.055	0.767	1.491	1.69	0.765	1.542	0.968	0.757	0.987	0.73	0.466	1.633	-1.46709	0.000960622	0.00284312	down	-1.55921	0.000330282	0.00158832	down	-1.30229	0.00443958	0.0177852	down	-1.83308
TRINITY_DN9476_c1_g1	28.87	21.84	14.73	103.24	115.03	104.43	0	2.01	0	0	0	0	3.86	8.3	3.8	1.69	0	4.24	1.586	1.248	0.771	5.06	5.699	5.25	0	0.1	0	0	0	0	0.192	0.431	0.201	0.095	0	0.214	2.15971	4.42133e-13	3.44534e-12	up	-5.13783	7.05744e-05	0.000388336	down	-6.89854	2.36357e-06	1.88563e-05	down	-2.12399
TRINITY_DN7045_c0_g1	16.44	13.21	17.35	116.82	108.37	130.63	69.61	90.54	79.56	59.54	55.97	56.36	72.51	66.22	54.96	190.28	213.54	204.54	0.903	0.755	0.908	5.726	5.369	6.568	3.713	4.49	4.109	3.419	3.01	3.024	3.603	3.441	2.914	10.712	11.339	10.329	2.83122	4.85347e-23	6.07108e-22	up	2.31448	1.19492e-14	1.98298e-13	up	1.91677	1.20614e-09	1.48138e-08	up	2.00282
TRINITY_DN11027_c0_g1	874.89	875.46	977.78	259.4	265.92	233.55	217.8	226.24	210.75	336.82	353.2	330.31	206.17	181.49	168.31	343.55	331.38	313.68	48.064	50.018	51.18	12.714	13.174	11.742	11.617	11.221	10.884	19.343	18.993	17.723	10.244	9.433	8.923	19.341	17.596	15.84	-1.96821	4.57501e-143	4.12518e-141	down	-2.1314	2.09664e-161	6.59684e-159	down	-1.40753	1.59592e-86	2.35988e-84	down	-2.36987
TRINITY_DN14898_c1_g1	96.93	58.73	48.21	4.19	13.52	0	9.14	6.83	16.06	6.06	2.96	0	18.32	11.99	14.46	0	0	0	5.325	3.356	2.524	0.206	0.67	0	0.488	0.339	0.83	0.348	0.159	0	0.91	0.623	0.767	0	0	0	-3.63488	0.000401803	0.00126536	down	-2.74839	1.76815e-07	1.46112e-06	down	-4.4812	1.92076e-08	2.04709e-07	down	-2.29275
TRINITY_DN26447_c0_g1	58.7	72.86	56.69	16.57	28.22	17.34	6.91	29.91	17.98	16.62	27.34	17.93	22.95	38.55	23.68	30.24	13.96	25.06	3.225	4.163	2.967	0.812	1.398	0.872	0.368	1.483	0.928	0.954	1.47	0.962	1.14	2.003	1.256	1.702	0.741	1.266	-1.73639	7.31876e-07	3.32025e-06	down	-1.87653	0.000376777	0.00179074	down	-1.60487	1.71837e-06	1.40186e-05	down	-1.21321
TRINITY_DN67957_c0_g2	25.62	35.06	32.88	6.59	9.21	4.71	3.73	3.81	2.87	6.06	6.1	5.49	0.96	0.92	0	0.94	0	1.82	1.407	2.003	1.721	0.323	0.456	0.237	0.199	0.189	0.148	0.348	0.328	0.295	0.048	0.048	0	0.053	0	0.092	-2.28785	1.71393e-06	7.43578e-06	down	-3.17067	3.92957e-08	3.51589e-07	down	-2.45728	1.06206e-06	8.96333e-06	down	-5.63136
TRINITY_DN6187_c0_g1	376.46	345.05	395.99	1057.17	958.47	927.59	94.62	112.02	89.12	96.58	85.53	88.94	115.33	109.38	122.57	78.7	88.33	65.48	20.682	19.714	20.727	51.817	47.482	46.636	5.047	5.556	4.603	5.547	4.599	4.772	5.731	5.684	6.498	4.431	4.69	3.307	1.27482	4.08791e-67	1.45354e-65	up	-1.98953	6.82844e-60	5.67795e-58	down	-2.02522	1.47935e-58	1.3267e-56	down	-1.75757
TRINITY_DN13412_c0_g2	21.22	11.56	19.57	104.64	94.06	75.96	57.48	61.43	47.05	146.43	176.23	180.25	71.94	63.63	75.93	24.61	50.84	41.23	1.166	0.661	1.024	5.129	4.66	3.819	3.066	3.047	2.43	8.409	9.477	9.672	3.574	3.307	4.026	1.385	2.7	2.082	2.25392	9.59736e-13	7.30535e-12	up	1.56786	3.33433e-06	2.28483e-05	up	3.25432	6.69323e-36	3.35633e-34	up	1.93226
TRINITY_DN41450_c0_g3	63.09	162.8	121.84	24.36	8.23	1.32	23.89	6.02	8.8	5.88	4.43	21.04	52.26	35.23	12.84	21.04	9.37	30.72	3.466	9.301	6.378	1.194	0.408	0.066	1.274	0.299	0.454	0.338	0.238	1.129	2.597	1.831	0.681	1.184	0.498	1.551	-3.54467	0.000102499	0.000352568	down	-3.21996	1.39101e-06	1.00817e-05	down	-3.49509	9.63348e-07	8.18678e-06	down	-1.89663
TRINITY_DN10935_c0_g1	194.44	172.89	182.77	392.79	418.58	430.33	368.22	387.24	411.74	399.3	455.91	437.55	797.09	764.89	624.44	914.2	888.26	1077.26	10.682	9.878	9.567	19.253	20.737	21.636	19.641	19.205	21.265	22.932	24.517	23.477	39.607	39.753	33.105	51.466	47.165	54.399	1.05265	5.15797e-23	6.44592e-22	up	1.01161	4.21975e-22	1.08239e-20	up	1.24336	2.53153e-37	1.32591e-35	up	1.9156
TRINITY_DN7694_c1_g1	522.91	542.16	446.22	43.13	44.88	52.97	60.65	138.92	90.46	191.78	177.71	171.29	64.99	125.98	118.42	123.41	102.68	88.53	28.727	30.976	23.357	2.114	2.223	2.663	3.235	6.89	4.672	11.014	9.556	9.191	3.229	6.547	6.278	6.947	5.452	4.47	-3.54926	7.22267e-73	2.81447e-71	down	-2.47155	8.94626e-18	1.83056e-16	down	-1.47341	2.08677e-21	6.02021e-20	down	-2.3599
TRINITY_DN32833_c0_g1	46.46	34.69	58.7	11.58	15.87	5.84	4.67	1.61	0	1.56	6.28	9.33	6.17	1.48	3.07	19.91	21.33	13.14	2.552	1.982	3.073	0.568	0.786	0.294	0.249	0.08	0	0.089	0.338	0.501	0.307	0.077	0.163	1.121	1.133	0.663	-2.15879	2.70224e-06	1.14616e-05	down	-4.38116	3.33468e-09	3.38567e-08	down	-3.03107	3.93291e-08	4.03665e-07	down	-3.87572
TRINITY_DN20093_c0_g1	47.61	74.15	72.62	5.59	13.91	3.96	1.31	5.42	1.53	4.67	4.25	3.66	0.96	0	0	0	0	0	2.615	4.236	3.801	0.274	0.689	0.199	0.07	0.269	0.079	0.268	0.228	0.196	0.048	0	0	0	0	0	-3.14745	3.73701e-09	2.14628e-08	down	-4.68778	2.59185e-13	3.92274e-12	down	-3.8959	9.78013e-14	1.7961e-12	down	-7.57657
TRINITY_DN20139_c0_g1	140.91	162.8	158.76	79.08	76.43	70.12	46.1	56.21	42.07	35.14	48.4	44.29	54.58	51.09	56.04	33.43	33.1	38.2	7.741	9.301	8.31	3.876	3.786	3.525	2.459	2.788	2.173	2.018	2.603	2.376	2.712	2.655	2.971	1.882	1.757	1.929	-1.1656	3.06162e-12	2.24902e-11	down	-1.76116	4.3118e-19	9.49279e-18	down	-1.85846	5.20327e-20	1.39479e-18	down	-1.58827
TRINITY_DN84427_c0_g1	43.78	40.74	41.15	2	1.76	1.51	3.17	2.41	0.57	2.77	3.51	4.57	0.77	1.84	1.99	0	0.8	0	2.405	2.328	2.154	0.098	0.087	0.076	0.169	0.119	0.03	0.159	0.189	0.245	0.038	0.096	0.105	0	0.042	0	-4.51653	1.14818e-11	8.09095e-11	down	-4.46633	3.10147e-11	3.87842e-10	down	-3.38387	5.63931e-11	8.00201e-10	down	-4.72807
TRINITY_DN7770_c0_g3	986.55	839.86	982.01	227.25	218.31	204.14	214.25	285.66	246.32	109.39	122.47	96.81	70.59	99.97	85.87	61.23	96.1	69.53	54.198	47.984	51.402	11.139	10.815	10.264	11.428	14.168	12.722	6.282	6.586	5.194	3.507	5.196	4.553	3.447	5.103	3.511	-2.23583	1.52715e-139	1.32846e-137	down	-1.98752	1.53316e-83	1.95114e-81	down	-3.08587	7.13819e-158	2.57883e-155	down	-3.51997
TRINITY_DN34734_c1_g1	0	49.92	74.03	0	0	0	0	0	0	0	0	0	0	0	0	0	0	0	0	2.852	3.875	0	0	0	0	0	0	0	0	0	0	0	0	0	0	0	-7.92188	0.00368353	0.00967713	down	-7.87282	0.00435455	0.0158362	down	-7.78884	0.00451677	0.0180637	down	-7.87132
TRINITY_DN52662_c0_g3	12.43	20.01	22.39	2.4	0	2.45	2.61	2.61	2.49	7.62	2.59	2.56	2.51	0	0	2.25	0	0	0.683	1.143	1.172	0.117	0	0.123	0.139	0.129	0.128	0.437	0.139	0.137	0.125	0	0	0.127	0	0	-3.87685	0.000149367	0.00050204	down	-2.82731	0.000282064	0.00137599	down	-1.9214	0.0117818	0.0406497	down	-4.26282
TRINITY_DN3415_c1_g1	237.08	384.51	331.84	185.31	137.57	138.36	1197.05	1136.03	1118.18	65.94	118.59	76.13	60.56	42.24	46.64	68.75	68.59	55.78	13.024	21.968	17.37	9.083	6.815	6.956	63.851	56.342	57.751	3.787	6.378	4.085	3.009	2.195	2.473	3.87	3.642	2.817	-1.17878	1.88137e-06	8.12305e-06	down	1.77902	1.20553e-20	2.86677e-19	up	-1.86968	6.42626e-10	8.16724e-09	down	-2.74845
TRINITY_DN30096_c0_g2	35.18	23.31	41.76	11.18	5.1	4.9	5.23	9.23	5.16	8.65	4.06	7.5	5.21	5.35	5.06	8.64	6.18	3.44	1.933	1.332	2.186	0.548	0.252	0.246	0.279	0.458	0.267	0.497	0.219	0.403	0.259	0.278	0.268	0.486	0.328	0.174	-2.36897	1.18823e-05	4.64486e-05	down	-2.4657	2.93798e-06	2.02684e-05	down	-2.22714	3.31698e-05	0.000219329	down	-2.80098
TRINITY_DN8053_c0_g1	402.84	402.49	441.99	221.46	229.48	225.82	196.71	202.15	181.68	123.41	123.58	126.45	88.14	61.79	107.75	122.84	135.58	232.43	22.131	22.996	23.135	10.855	11.368	11.353	10.492	10.026	9.383	7.087	6.646	6.785	4.379	3.211	5.712	6.916	7.199	11.737	-1.00585	2.0566e-29	3.21312e-28	down	-1.17511	7.91159e-35	3.40928e-33	down	-1.72981	4.33348e-59	3.93067e-57	down	-2.34151
TRINITY_DN18306_c0_g1	49.52	32.85	45.59	12.58	11.56	11.5	13.81	29.71	20.27	19.56	21.24	21.78	18.9	14.2	13.92	12.4	17.35	15.97	2.72	1.877	2.386	0.617	0.573	0.578	0.737	1.474	1.047	1.123	1.142	1.168	0.939	0.738	0.738	0.698	0.921	0.806	-1.92172	2.81203e-07	1.33431e-06	down	-1.08896	0.0055421	0.0194992	down	-1.0202	0.00181214	0.00821014	down	-1.52786
TRINITY_DN111571_c0_g1	67.11	52.31	71.82	7.39	7.64	15.27	16.61	4.22	0	8.31	20.14	16.29	8.29	8.12	27.66	3.76	3.59	3.84	3.687	2.989	3.759	0.362	0.379	0.768	0.886	0.209	0	0.477	1.083	0.874	0.412	0.422	1.466	0.211	0.191	0.194	-2.78697	5.24875e-12	3.79169e-11	down	-3.22688	0.00301649	0.0115208	down	-2.10984	3.07898e-08	3.20415e-07	down	-2.16694
TRINITY_DN1998_c9_g1	26.38	34.5	49.42	14.18	14.5	3.58	19.78	12.25	11.67	7.79	3.88	3.84	0	3.87	11.39	0	0	0	1.449	1.971	2.587	0.695	0.718	0.18	1.055	0.607	0.602	0.447	0.209	0.206	0	0.201	0.604	0	0	0	-1.88893	0.00104949	0.00308138	down	-1.37013	0.00296584	0.011355	down	-2.74365	2.20595e-06	1.76785e-05	down	-2.89691
TRINITY_DN27899_c1_g1	22.75	25.69	30.66	8.39	5.49	6.22	6.35	13.25	12.81	8.13	4.62	7.14	7.52	5.35	0.72	3.38	1.6	5.05	1.25	1.468	1.605	0.411	0.272	0.313	0.338	0.657	0.662	0.467	0.248	0.383	0.374	0.278	0.038	0.19	0.085	0.255	-2.19591	9.39096e-06	3.71722e-05	down	-1.39874	0.00268108	0.0104015	down	-1.98438	7.17678e-05	0.000447688	down	-2.59685
TRINITY_DN77379_c0_g1	284.87	266.31	299.77	48.92	46.84	56.17	29.86	39.95	40.16	45.35	37.5	40.44	32.59	20.66	23.14	10.33	12.56	18.8	15.65	15.215	15.691	2.398	2.32	2.824	1.593	1.981	2.074	2.604	2.017	2.17	1.62	1.074	1.227	0.582	0.667	0.949	-2.60715	5.36418e-64	1.80069e-62	down	-3.02549	1.97773e-68	1.92285e-66	down	-2.77814	5.36248e-62	5.13506e-60	down	-3.539
TRINITY_DN51885_c0_g1	37.86	36.16	29.65	0	1.96	0	2.24	4.42	6.5	13.15	8.68	4.39	12.92	8.67	8.5	6.01	3.99	6.06	2.08	2.066	1.552	0	0.097	0	0.119	0.219	0.336	0.755	0.467	0.236	0.642	0.451	0.45	0.338	0.212	0.306	-5.82797	1.5939e-07	7.77511e-07	down	-3.19532	2.08783e-08	1.93466e-07	down	-1.98419	0.000186627	0.00107312	down	-1.87279
TRINITY_DN63712_c0_g1	34.03	27.71	22.39	9.78	13.52	14.14	10.26	7.63	10.33	9.69	7.57	9.33	6.94	8.12	7.23	10.89	11.56	14.35	1.87	1.583	1.172	0.48	0.67	0.711	0.548	0.378	0.533	0.557	0.407	0.501	0.345	0.422	0.383	0.613	0.614	0.725	-1.27066	0.00353756	0.00933626	down	-1.66114	0.00037655	0.00178993	down	-1.62884	0.000583196	0.00301308	down	-2.00982
TRINITY_DN87832_c0_g1	426.55	416.99	391.15	80.88	62.32	78.04	50.02	51.59	51.63	61.1	65.21	73.93	21.6	19.37	16.45	19.35	28.51	24.46	23.433	23.824	20.474	3.964	3.087	3.923	2.668	2.559	2.667	3.509	3.507	3.967	1.073	1.007	0.872	1.089	1.514	1.235	-2.60796	2.05258e-64	6.94623e-63	down	-3.07942	5.2428e-84	6.71304e-82	down	-2.61829	4.05497e-69	4.38489e-67	down	-4.51305
TRINITY_DN2465_c0_g1	153.53	174.36	213.43	91.26	99.55	71.44	66.81	82.51	85.48	37.04	40.09	34.95	32.01	28.59	25.13	24.04	29.11	21.83	8.434	9.962	11.172	4.473	4.932	3.592	3.564	4.092	4.415	2.127	2.156	1.875	1.591	1.486	1.332	1.354	1.546	1.102	-1.16735	7.66226e-09	4.26397e-08	down	-1.2756	1.36565e-11	1.77144e-10	down	-2.2585	5.47942e-25	1.88734e-23	down	-2.72427
TRINITY_DN20882_c2_g1	55.83	0	57.9	0	0	0	0	0	0	0	0	0	0	0	0	0	0	0	3.067	0	3.03	0	0	0	0	0	0	0	0	0	0	0	0	0	0	0	-7.78199	0.00467495	0.0119932	down	-7.73376	0.00555226	0.0195229	down	-7.6486	0.00578991	0.0223322	down	-7.73181
TRINITY_DN24342_c0_g1	290.61	236.03	247.92	80.08	67.61	75.78	736.07	742.77	720.21	15.75	13.67	17.75	37.22	21.58	24.95	3.57	3.59	5.46	15.965	13.485	12.977	3.925	3.349	3.81	39.262	36.838	37.197	0.905	0.735	0.952	1.85	1.122	1.323	0.201	0.191	0.276	-1.91447	1.03841e-30	1.6926e-29	down	1.43116	4.80785e-48	3.08752e-46	up	-4.00259	2.40921e-53	1.93418e-51	down	-3.28118
TRINITY_DN73282_c1_g1	134.22	110.3	116.8	34.95	48.8	39.96	36.39	42.16	36.34	52.27	47.84	57.46	34.91	40.95	43.03	22.16	25.32	22.43	7.374	6.302	6.114	1.713	2.417	2.009	1.941	2.091	1.877	3.002	2.573	3.083	1.735	2.128	2.281	1.248	1.345	1.133	-1.66445	2.13311e-13	1.69434e-12	down	-1.73774	4.72018e-16	8.67973e-15	down	-1.19012	2.52086e-09	2.98485e-08	down	-1.67205
TRINITY_DN15129_c0_g1	277.04	240.62	231.38	129.8	134.82	114.23	108.25	126.67	117.61	131.89	131.53	85.28	5.21	105.13	70.87	146.89	94.11	91.15	15.22	13.747	12.111	6.362	6.679	5.743	5.774	6.282	6.074	7.574	7.073	4.576	0.259	5.464	3.757	8.269	4.997	4.603	-1.10818	2.3494e-13	1.86236e-12	down	-1.16181	4.84938e-15	8.30283e-14	down	-1.08874	2.82699e-06	2.22713e-05	down	-2.10607
TRINITY_DN19737_c0_g1	7.84	4.96	6.05	23.36	23.52	16.4	74.09	15.46	20.46	57.64	17.73	19.58	20.64	102.74	59.48	63.49	62.01	40.02	0.431	0.283	0.317	1.145	1.165	0.824	3.952	0.767	1.057	3.31	0.954	1.051	1.025	5.339	3.153	3.574	3.293	2.021	1.60533	0.00370437	0.00972718	up	2.47446	0.00397365	0.0146389	up	2.37491	0.00167719	0.00768154	up	3.20649
TRINITY_DN23690_c0_g1	15.1	11.56	14.12	58.51	64.28	64.28	54.31	57.41	56.61	68.02	74.44	86.19	40.31	40.21	43.93	47.9	49.05	63.67	0.83	0.661	0.739	2.868	3.184	3.232	2.897	2.847	2.924	3.906	4.003	4.625	2.003	2.09	2.329	2.697	2.604	3.215	2.06748	6.71227e-11	4.46017e-10	up	1.96163	8.83102e-10	9.53668e-09	up	2.48534	2.27696e-15	4.64628e-14	up	1.52644
TRINITY_DN16463_c0_g1	0	0	0	116.82	74.47	121.96	85.1	64.24	104.99	111.98	129.12	79.06	86.4	84.84	101.24	745.15	601.74	718.91	0	0	0	5.726	3.689	6.132	4.539	3.186	5.422	6.431	6.944	4.242	4.293	4.41	5.367	41.949	31.952	36.304	9.02442	2.94826e-13	2.32188e-12	up	8.77708	1.62969e-12	2.3013e-11	up	9.19227	8.50131e-14	1.56908e-12	up	8.87521
TRINITY_DN52472_c0_g2	52.2	39.28	41.35	2	0	1.13	11.2	15.86	14.53	12.29	5.54	6.77	11.19	19	16.63	8.26	9.37	8.49	2.867	2.244	2.165	0.098	0	0.057	0.597	0.787	0.751	0.706	0.298	0.363	0.556	0.987	0.882	0.465	0.498	0.429	-5.58393	8.62788e-10	5.23169e-09	down	-1.72848	1.68854e-06	1.20897e-05	down	-2.38406	1.46418e-07	1.39369e-06	down	-1.55942
TRINITY_DN51101_c0_g1	0	60.57	29.86	0	0	0	0	0	0	0	0	0	0	0	0	0	0	0	0	3.46	1.563	0	0	0	0	0	0	0	0	0	0	0	0	0	0	0	-7.51069	0.00918228	0.02192	down	-7.46	0.0109592	0.0348444	down	-7.37607	0.011462	0.0397037	down	-7.45931
TRINITY_DN47374_c0_g1	266.52	249.79	255.79	79.88	86.22	79.73	52.82	49.99	40.93	60.06	65.58	60.39	25.46	21.4	20.25	19.72	25.92	25.67	14.642	14.271	13.389	3.915	4.272	4.009	2.817	2.479	2.114	3.449	3.527	3.24	1.265	1.112	1.073	1.11	1.376	1.296	-1.77538	2.30724e-38	4.63354e-37	down	-2.49841	7.26019e-50	4.87227e-48	down	-2.04496	1.26449e-42	7.87477e-41	down	-3.6237
TRINITY_DN67032_c0_g1	25.81	19.45	15.53	5.79	3.14	7.16	0.93	3.01	2.1	0.87	3.69	2.74	2.31	0.92	0.9	4.7	3.59	1.41	1.418	1.112	0.813	0.284	0.155	0.36	0.05	0.149	0.109	0.05	0.199	0.147	0.115	0.048	0.048	0.264	0.191	0.071	-2.05729	0.00104025	0.00305654	down	-3.42879	3.45551e-05	0.000200612	down	-2.93154	0.00018705	0.00107535	down	-4.01041
TRINITY_DN17312_c0_g1	87.18	136.37	285.24	1826.78	1102.7	868.96	419.54	548.44	593.99	573.42	457.2	292.25	729.78	871.87	771.78	426.58	543.12	309.43	4.79	7.791	14.931	89.539	54.628	43.689	22.379	27.2	30.678	32.931	24.586	15.681	36.262	45.313	40.917	24.015	28.839	15.626	2.79179	3.25332e-10	2.04126e-09	up	1.56085	0.000150329	0.0007761	up	1.41863	0.00244854	0.0106592	up	2.17113
TRINITY_DN35200_c0_g1	213.94	142.79	178.73	3.39	0	0	50.39	16.06	41.88	34.62	18.84	15.19	38.38	23.06	29.65	3.38	0	0	11.754	8.158	9.355	0.166	0	0	2.688	0.796	2.163	1.988	1.013	0.815	1.907	1.198	1.572	0.19	0	0	-7.60312	3.28148e-18	3.35366e-17	down	-2.36815	1.68148e-07	1.39299e-06	down	-2.93226	1.88906e-14	3.63101e-13	down	-2.63045
TRINITY_DN111407_c0_g1	382.76	371.84	399.62	24.56	16.46	18.47	156.58	180.67	144.77	140.89	144.27	155.73	58.24	48.14	48.45	42.26	28.91	28.9	21.028	21.245	20.918	1.204	0.815	0.929	8.352	8.961	7.477	8.091	7.758	8.356	2.894	2.502	2.569	2.379	1.535	1.459	-4.41428	2.89014e-98	1.58373e-96	down	-1.33217	4.29062e-36	1.91755e-34	down	-1.37817	3.0172e-41	1.78295e-39	down	-2.97981
TRINITY_DN68824_c0_g1	45.31	42.21	45.59	200.09	184.8	173.79	4.11	5.62	3.06	0.52	1.11	1.83	1.35	2.21	1.45	11.83	11.76	12.94	2.489	2.412	2.386	9.807	9.155	8.738	0.219	0.279	0.158	0.03	0.06	0.098	0.067	0.115	0.077	0.666	0.625	0.653	1.94815	3.63323e-28	5.4514e-27	up	-3.42975	4.28567e-12	5.80443e-11	down	-5.04475	1.51542e-10	2.05889e-09	down	-5.12756
TRINITY_DN36132_c0_g2	27.53	62.22	83.92	238.63	258.28	261.25	17.54	18.47	17.02	11.6	5.54	5.67	5.79	5.72	11.03	5.07	0	5.46	1.513	3.555	4.393	11.696	12.795	13.135	0.936	0.916	0.879	0.666	0.298	0.304	0.287	0.297	0.585	0.286	0	0.276	2.00752	8.98167e-08	4.49887e-07	up	-1.78144	0.000449699	0.00210284	down	-2.82932	7.0815e-06	5.24423e-05	down	-2.97754
TRINITY_DN56709_c0_g1	3.44	27.16	23.4	1.2	3.14	0	1.12	1.61	0.76	0	2.4	1.65	0	0	0	2.25	2.19	2.22	0.189	1.552	1.225	0.059	0.155	0	0.06	0.08	0.04	0	0.129	0.088	0	0	0	0.127	0.116	0.112	-3.85894	0.00828745	0.0200024	down	-3.81273	0.00329977	0.0124472	down	-3.74129	0.00899941	0.0325161	down	-6.66266
TRINITY_DN32289_c0_g1	35.94	35.06	47.2	14.38	15.87	10.93	2.24	2.21	1.15	11.6	9.05	6.4	3.09	4.43	1.08	5.82	5.98	0	1.975	2.003	2.471	0.705	0.786	0.55	0.119	0.11	0.059	0.666	0.487	0.344	0.153	0.23	0.058	0.328	0.318	0	-1.64521	5.4947e-06	2.24539e-05	down	-4.63069	3.15265e-10	3.56892e-09	down	-2.10859	1.42592e-06	1.17793e-05	down	-3.95344
TRINITY_DN5058_c0_g1	194.82	170.69	181.76	99.45	81.72	77.28	81	111.21	86.25	36.69	27.15	32.57	48.6	35.04	48.27	5.26	20.54	23.45	10.703	9.752	9.514	4.874	4.048	3.886	4.32	5.516	4.455	2.107	1.46	1.748	2.415	1.821	2.559	0.296	1.09	1.184	-1.2109	2.27068e-14	1.90752e-13	down	-1.05546	9.03167e-11	1.0792e-09	down	-2.48566	2.06227e-32	9.31963e-31	down	-2.12616
TRINITY_DN19910_c0_g1	54.3	55.61	56.89	300.34	330.99	285.57	6.35	11.64	14.73	1.21	2.4	2.93	14.08	0.74	0.9	0.75	0.8	0	2.983	3.177	2.978	14.721	16.397	14.358	0.338	0.577	0.761	0.07	0.129	0.157	0.7	0.038	0.048	0.042	0.042	0	2.33387	9.27391e-50	2.40077e-48	up	-2.41676	2.50421e-10	2.86543e-09	down	-4.7901	2.17589e-13	3.87432e-12	down	-3.48728
TRINITY_DN33482_c0_g1	22.37	26.98	20.78	66.7	65.65	61.83	4.29	8.03	5.74	8.13	6.65	4.94	7.71	10.88	2.17	51.28	55.03	53.16	1.229	1.541	1.088	3.269	3.252	3.108	0.229	0.398	0.296	0.467	0.358	0.265	0.383	0.566	0.115	2.887	2.922	2.684	1.3523	8.14159e-07	3.67452e-06	up	-2.0423	0.000187411	0.000949563	down	-1.79826	0.00068121	0.00345793	down	-1.82416
TRINITY_DN6710_c3_g1	8.79	13.4	15.53	63.1	49.58	42.79	49.27	26.3	39.2	19.04	31.03	43.37	27	43.9	28.56	42.64	40.48	32.54	0.483	0.765	0.813	3.093	2.456	2.151	2.628	1.304	2.025	1.093	1.669	2.327	1.342	2.281	1.514	2.4	2.149	1.643	1.91423	5.23361e-07	2.41181e-06	up	1.52308	0.00146686	0.00610791	up	1.29546	0.00991317	0.0352004	up	1.3271
TRINITY_DN19215_c0_g1	960.16	865	1086.91	134.79	120.13	115.36	17.54	12.25	16.26	32.37	31.22	24.52	9.06	5.35	7.05	21.04	16.75	20.82	52.749	49.42	56.892	6.607	5.951	5.8	0.936	0.607	0.84	1.859	1.679	1.316	0.45	0.278	0.374	1.184	0.889	1.051	-3.09706	2.68861e-176	3.20488e-174	down	-6.05472	5.00958e-151	1.44546e-148	down	-5.0343	8.35059e-176	3.44782e-173	down	-7.18539
TRINITY_DN16905_c0_g1	135.55	76.9	111.15	323.1	377.43	305.17	346.57	345.09	419.01	252.7	225.92	256.75	303.95	355.61	449.8	241.18	257.01	268.61	7.447	4.394	5.818	15.837	18.698	15.343	18.486	17.115	21.64	14.512	12.149	13.776	15.103	18.482	23.846	13.578	13.647	13.564	1.51369	7.40345e-12	5.28918e-11	up	1.70883	1.88137e-14	3.0805e-13	up	1.20048	8.14804e-08	8.03232e-07	up	1.71534
TRINITY_DN1998_c1_g2	108.98	106.45	111.56	15.78	23.32	18.1	45.54	47.38	38.63	16.96	17.92	14.09	24.3	22.5	20.25	8.26	9.37	9.7	5.987	6.082	5.839	0.773	1.155	0.91	2.429	2.35	1.995	0.974	0.964	0.756	1.207	1.169	1.073	0.465	0.498	0.49	-2.64321	2.00746e-24	2.63837e-23	down	-1.38254	3.1794e-12	4.37425e-11	down	-2.72734	4.18156e-24	1.38048e-22	down	-2.38202
TRINITY_DN5928_c0_g1	70.55	88.1	124.87	228.25	243.98	234.68	25.75	30.31	41.5	24.92	14.78	13.72	0	0	0	0	0	0	3.876	5.033	6.536	11.187	12.087	11.799	1.374	1.503	2.143	1.431	0.795	0.736	0	0	0	0	0	0	1.19857	1.62985e-08	8.77602e-08	up	-1.60316	2.35706e-06	1.651e-05	down	-2.36932	3.35908e-09	3.91322e-08	down	-9.07293
TRINITY_DN30033_c0_g1	8.41	17.62	23.2	114.82	171.27	53.53	50.39	74.88	61.77	76.85	52.83	41.91	151.78	110.3	155.66	216.58	165.69	106.11	0.462	1.007	1.214	5.628	8.485	2.691	2.688	3.714	3.19	4.413	2.841	2.249	7.542	5.732	8.252	12.192	8.798	5.358	2.67283	7.40885e-06	2.9738e-05	up	1.85709	1.93873e-05	0.00011782	up	1.83783	0.000396816	0.00213281	up	3.02531
TRINITY_DN1437_c0_g2	21732.1	20897	23547.7	1728.33	1836.39	1706.07	8311.76	9195.08	8933.79	4993.44	5093.66	5007.02	6398.09	6378.83	5991.46	417.56	486.3	411.3	1193.91	1193.91	1232.56	84.714	90.975	85.776	443.352	456.032	461.403	286.769	273.915	268.658	317.917	331.519	317.643	23.507	25.822	20.77	-3.77249	0	0	down	-1.39692	0	0	down	-2.11979	0	0	down	-1.88974
TRINITY_DN37521_c0_g1	478.74	552.99	531.75	101.64	63.88	64.65	130.64	90.94	105.95	54	73.34	58.19	70.39	48.32	56.41	4.7	19.14	40.83	26.301	31.594	27.834	4.982	3.165	3.251	6.968	4.51	5.472	3.101	3.944	3.122	3.498	2.512	2.99	0.264	1.016	2.062	-2.88687	9.54415e-48	2.37478e-46	down	-2.32439	1.08678e-37	5.15114e-36	down	-3.07189	4.91103e-82	6.57395e-80	down	-3.24375
TRINITY_DN38695_c0_g1	436.49	389.83	415.96	95.25	81.91	91.99	73.16	84.72	74.2	124.45	153.88	106.32	87.17	78.57	81.53	49.03	32.5	41.84	23.98	22.272	21.773	4.669	4.058	4.625	3.902	4.201	3.832	7.147	8.275	5.705	4.332	4.084	4.323	2.76	1.726	2.113	-2.33023	1.88336e-77	7.86315e-76	down	-2.4949	1.2761e-82	1.60765e-80	down	-1.68289	2.3493e-28	9.26661e-27	down	-2.39698
TRINITY_DN79830_c0_g1	110.7	115.99	111.76	46.13	73.88	58.81	25.2	26.5	18.17	22.33	35.1	24.52	9.84	14.2	17.17	43.95	58.42	41.23	6.082	6.627	5.85	2.261	3.66	2.957	1.344	1.314	0.938	1.282	1.887	1.316	0.489	0.738	0.911	2.474	3.102	2.082	-1.04481	1.10929e-05	4.35058e-05	down	-2.37195	2.77789e-21	6.8182e-20	down	-2.04036	1.28465e-16	2.81182e-15	down	-3.11942
TRINITY_DN7997_c0_g2	72.65	0	75.45	0	0	0	0	0	0	0	0	0	0	0	0	0	0	0	3.991	0	3.949	0	0	0	0	0	0	0	0	0	0	0	0	0	0	0	-8.15867	0.00223869	0.00615882	down	-8.11044	0.00262831	0.0102221	down	-8.02527	0.00271482	0.0116441	down	-8.10849
TRINITY_DN2424_c0_g1	423.3	432.96	470.63	134.59	143.45	121.58	158.45	181.88	148.21	123.24	141.13	115.84	160.46	125.79	127.64	64.05	62.41	51.54	23.255	24.736	24.634	6.597	7.106	6.113	8.452	9.02	7.655	7.077	7.589	6.215	7.973	6.538	6.767	3.606	3.314	2.603	-1.853	6.01307e-67	2.12672e-65	down	-1.51736	1.10206e-47	7.00544e-46	down	-1.79298	1.69699e-56	1.44834e-54	down	-1.75384
TRINITY_DN5734_c0_g1	145.69	107.37	128.9	13.58	9.6	9.61	13.62	18.87	19.89	55.73	49.32	50.87	8.1	16.23	18.98	27.24	12.16	16.98	8.004	6.134	6.747	0.666	0.476	0.483	0.727	0.936	1.027	3.201	2.652	2.73	0.402	0.844	1.006	1.533	0.646	0.857	-3.61217	1.40805e-28	2.13966e-27	down	-2.92308	1.26368e-24	3.68186e-23	down	-1.27782	2.37985e-09	2.82314e-08	down	-3.21612
TRINITY_DN12188_c0_g1	397.68	371.84	502.3	1362.5	1531.66	1320.6	219.1	151.16	158.73	129.29	122.1	89.85	122.85	33.75	76.47	60.67	71.58	32.14	21.847	21.245	26.292	66.782	75.879	66.396	11.687	7.497	8.198	7.425	6.566	4.821	6.104	1.754	4.054	3.416	3.801	1.623	1.60945	2.91886e-49	7.4979e-48	up	-1.32855	1.49942e-10	1.75188e-09	down	-1.87994	1.74042e-22	5.34603e-21	down	-2.52397
TRINITY_DN9028_c0_g2	112.23	169.59	197.69	22.17	28.22	22.81	31.35	26.3	60.62	68.37	78.14	78.87	56.12	30.99	70.51	59.54	65.8	52.75	6.166	9.689	10.348	1.086	1.398	1.147	1.672	1.304	3.131	3.926	4.202	4.232	2.789	1.61	3.738	3.352	3.494	2.664	-2.83727	1.74705e-18	1.80822e-17	down	-2.09232	8.05326e-07	6.04023e-06	down	-1.08148	3.63738e-05	0.000238408	down	-1.6678
TRINITY_DN34971_c0_g1	22.37	18.54	23	171.54	108.56	122.71	60.84	89.94	79.75	79.62	96.61	97.72	76.18	80.97	86.42	59.54	72.18	58.61	1.229	1.059	1.204	8.408	5.378	6.17	3.245	4.46	4.119	4.572	5.195	5.243	3.785	4.208	4.581	3.352	3.833	2.96	2.53408	1.56993e-16	1.47236e-15	up	1.77521	1.31664e-09	1.39656e-08	up	2.11313	3.38737e-16	7.20584e-15	up	1.85532
TRINITY_DN35079_c0_g1	631.12	647.51	650.17	179.52	318.05	93.68	391.92	94.55	217.63	230.37	396.24	293.9	293.92	227.79	228.7	138.44	107.27	259.11	34.672	36.995	34.032	8.799	15.756	4.71	20.905	4.689	11.24	13.23	21.308	15.769	14.605	11.839	12.124	7.793	5.696	13.084	-1.83158	5.71075e-06	2.32697e-05	down	-1.50512	0.00171398	0.00700964	down	-1.06504	6.29308e-09	7.08211e-08	down	-1.43659
TRINITY_DN21803_c0_g1	19.5	20.56	18.56	47.53	46.64	52.59	1.87	4.82	5.74	9.52	5.73	2.93	8.49	9.59	5.6	46.77	45.06	60.43	1.071	1.174	0.971	2.33	2.311	2.644	0.1	0.239	0.296	0.547	0.308	0.157	0.422	0.498	0.297	2.633	2.393	3.052	1.17889	7.86293e-05	0.000275192	up	-2.28717	0.000340663	0.0016341	down	-1.63996	0.010216	0.0361074	down	-1.39841
TRINITY_DN21555_c0_g2	9.56	6.42	6.66	25.16	28.61	19.23	41.81	48.98	37.67	44.48	47.66	50.14	27.39	17.15	36.16	27.61	27.91	25.67	0.525	0.367	0.348	1.233	1.417	0.967	2.23	2.429	1.946	2.555	2.563	2.69	1.361	0.891	1.917	1.554	1.482	1.296	1.54247	0.00245691	0.00669793	up	2.4129	1.39238e-08	1.31953e-07	up	2.63673	9.43585e-11	1.30969e-09	up	1.73206
TRINITY_DN51498_c0_g1	16.25	14.5	16.14	54.72	56.63	42.98	41.62	46.37	34.23	45.52	47.29	38.98	31.82	39.29	43.93	71.57	65.4	73.16	0.893	0.828	0.845	2.682	2.806	2.161	2.22	2.3	1.768	2.614	2.543	2.091	1.581	2.042	2.329	4.029	3.473	3.695	1.6291	7.90788e-07	3.57389e-06	up	1.33344	0.000115467	0.00061022	up	1.53392	5.2194e-06	3.94943e-05	up	1.25425
TRINITY_DN93156_c1_g1	0	72.13	71.41	0	0	0	0	0	0	0	0	0	0	0	0	0	0	0	0	4.121	3.738	0	0	0	0	0	0	0	0	0	0	0	0	0	0	0	-8.14089	0.00238973	0.00653335	down	-8.0912	0.00280663	0.0108196	down	-8.00724	0.00289703	0.0123203	down	-8.09001
TRINITY_DN42586_c0_g1	421.96	282.83	554.15	1777.46	2304.75	1193.55	1103.36	1275.55	1125.26	1341.91	1834.52	1414.76	2176.22	1998.82	2064.95	2679.3	2448.05	3296.86	23.181	16.159	29.006	87.122	114.177	60.008	58.853	63.261	58.116	77.065	98.653	75.911	108.135	103.882	109.475	150.835	129.988	166.484	1.95409	2.27624e-11	1.57307e-10	up	1.41271	9.84342e-12	1.29029e-10	up	1.88614	4.36848e-17	9.79773e-16	up	2.24836
TRINITY_DN28804_c0_g1	18.93	18.54	26.22	2.6	8.43	6.03	3.36	5.62	6.31	3.12	0	2.74	7.91	4.06	11.03	0	0	1.01	1.04	1.059	1.373	0.127	0.417	0.303	0.179	0.279	0.326	0.179	0	0.147	0.393	0.211	0.585	0	0	0.051	-2.02906	0.000567532	0.00174481	down	-2.16632	0.00022646	0.00112669	down	-3.39249	0.000123722	0.000737691	down	-1.54025
TRINITY_DN6793_c1_g2	593.65	614.29	583.6	222.86	156.18	168.89	134.37	167.83	144.2	115.79	104.92	203.31	209.83	159.54	183.86	104.25	91.12	67.1	32.614	35.097	30.547	10.923	7.737	8.491	7.168	8.323	7.447	6.65	5.642	10.909	10.426	8.292	9.748	5.869	4.838	3.388	-1.83636	5.12743e-35	9.45121e-34	down	-2.08343	1.4144e-76	1.60435e-74	down	-2.07468	5.05331e-16	1.06429e-14	down	-1.76901
TRINITY_DN23879_c0_g1	179.72	181.88	198.1	35.55	27.04	29.97	22.77	33.12	18.36	12.46	19.58	14.46	29.7	16.05	28.75	22.16	9.77	13.74	9.873	10.392	10.369	1.742	1.34	1.507	1.214	1.643	0.948	0.716	1.053	0.776	1.476	0.834	1.524	1.248	0.519	0.694	-2.71321	1.21146e-42	2.69081e-41	down	-2.99514	9.82458e-39	4.81712e-37	down	-3.59569	1.32369e-44	8.75811e-43	down	-2.97257
TRINITY_DN46280_c0_g1	152.95	155.27	184.78	42.73	58.79	64.65	30.42	28.71	18.36	34.62	36.58	37.33	25.84	16.23	19.16	3.01	12.96	3.03	8.403	8.871	9.672	2.095	2.912	3.251	1.623	1.424	0.948	1.988	1.967	2.003	1.284	0.844	1.016	0.169	0.688	0.153	-1.68096	1.99968e-15	1.77378e-14	down	-2.75014	1.21433e-29	4.34971e-28	down	-2.16485	4.04813e-28	1.57525e-26	down	-3.08662
TRINITY_DN10254_c0_g1	436.3	392.22	380.86	54.92	30.37	31.1	11.76	14.86	21.42	10.56	11.64	25.25	6.17	3.5	10.49	11.27	4.39	5.86	23.969	22.409	19.936	2.692	1.505	1.564	0.627	0.737	1.106	0.606	0.626	1.355	0.307	0.182	0.556	0.634	0.233	0.296	-3.50938	1.51338e-49	3.9056e-48	down	-4.73066	8.84644e-81	1.06725e-78	down	-4.64782	1.82728e-67	1.91095e-65	down	-5.99135
TRINITY_DN56441_c0_g1	25.43	21.84	17.95	13.78	6.66	8.11	5.41	4.42	7.84	4.67	7.02	4.21	4.63	11.07	9.04	1.5	2.59	1.41	1.397	1.248	0.94	0.675	0.33	0.408	0.289	0.219	0.405	0.268	0.377	0.226	0.23	0.575	0.479	0.085	0.138	0.071	-1.29433	0.0118152	0.0273816	down	-2.01093	0.000563434	0.00258752	down	-2.01616	0.000530776	0.00276811	down	-1.45072
TRINITY_DN27780_c0_g1	87.76	66.07	78.67	9.19	0	15.65	30.61	31.52	36.91	0	0	0	3.28	3.32	3.25	0	2.99	0	4.821	3.775	4.118	0.45	0	0.787	1.633	1.563	1.906	0	0	0	0.163	0.173	0.173	0	0.159	0	-3.33634	0.000402929	0.00126843	down	-1.29265	2.38757e-07	1.93619e-06	down	-8.70892	7.12146e-13	1.2104e-11	down	-4.76536
TRINITY_DN5381_c1_g1	155.63	200.97	177.72	85.47	96.22	70.5	17.36	10.04	17.21	24.4	18.66	14.27	2.89	1.48	0	3.94	10.57	4.04	8.55	11.482	9.303	4.189	4.767	3.544	0.926	0.498	0.889	1.402	1.003	0.766	0.144	0.077	0	0.222	0.561	0.204	-1.21899	3.51972e-09	2.0261e-08	down	-3.67814	2.77818e-32	1.09956e-30	down	-3.21946	7.21099e-28	2.77376e-26	down	-7.14132
TRINITY_DN6149_c0_g1	28.68	18.17	27.64	436.73	431.91	415.44	122.24	155.18	118.38	177.06	212.07	212.83	252.65	223.36	250.03	693.49	688.08	643.73	1.576	1.038	1.447	21.406	21.397	20.887	6.52	7.696	6.114	10.169	11.404	11.42	12.554	11.609	13.255	39.041	36.536	32.507	3.97548	1.7833e-97	9.66084e-96	up	2.32324	1.31681e-18	2.82167e-17	up	3.01562	1.77282e-41	1.05447e-39	up	3.20508
TRINITY_DN12776_c0_g1	130.2	90.67	106.51	18.37	31.16	28.65	32.66	41.76	44.75	35.83	40.82	40.81	21.6	42.98	42.12	46.02	29.91	31.13	7.153	5.18	5.575	0.9	1.544	1.441	1.742	2.071	2.311	2.058	2.195	2.19	1.073	2.234	2.233	2.591	1.588	1.572	-2.19211	1.35471e-12	1.02254e-11	down	-1.52495	1.21278e-09	1.29011e-08	down	-1.46383	9.86729e-10	1.22563e-08	down	-1.68018
TRINITY_DN414_c0_g1	39.77	65.71	63.75	257	296.5	219.41	8.21	4.01	5.74	2.77	6.1	6.04	4.05	5.35	2.71	6.57	1.79	0	2.185	3.754	3.337	12.597	14.688	11.031	0.438	0.199	0.296	0.159	0.328	0.324	0.201	0.278	0.144	0.37	0.095	0	2.05815	9.0479e-17	8.59196e-16	up	-3.31022	7.08639e-11	8.55738e-10	down	-3.4972	3.92517e-11	5.66707e-10	down	-3.89945
TRINITY_DN55981_c0_g1	848.31	783.7	789.76	416.76	410.94	363.8	200.63	287.87	252.82	376.11	361.14	387.22	153.32	169.69	243.34	25.55	31.3	16.37	46.604	44.775	41.339	20.427	20.358	18.291	10.702	14.277	13.057	21.6	19.421	20.777	7.619	8.819	12.901	1.438	1.662	0.827	-1.14742	5.06167e-42	1.10765e-40	down	-1.78511	1.14149e-48	7.43728e-47	down	-1.09694	2.49584e-39	1.38963e-37	down	-2.16361
TRINITY_DN41791_c0_g1	738.57	747.72	748.01	31.95	45.86	34.12	307.75	311.96	250.14	221.37	261.57	233.87	225.26	178.36	177.53	109.13	112.25	81.86	40.575	42.72	39.153	1.566	2.272	1.715	16.416	15.472	12.919	12.713	14.066	12.549	11.193	9.27	9.412	6.144	5.961	4.134	-4.44285	1.44442e-171	1.65658e-169	down	-1.43579	1.46235e-41	7.8865e-40	down	-1.6309	2.52697e-79	3.24595e-77	down	-2.01876
TRINITY_DN4795_c0_g2	128.29	126.09	128.7	298.74	355.48	291.6	640.33	673.91	647.92	320.2	346.18	354.47	696.99	737.41	653.91	559	589.38	565.51	7.048	7.204	6.737	14.643	17.611	14.661	34.155	33.423	33.463	18.389	18.616	19.019	34.633	38.324	34.667	31.47	31.295	28.557	1.18111	1.30951e-17	1.30158e-16	up	2.2832	2.95349e-125	6.67606e-123	up	1.4235	1.66338e-38	8.96306e-37	up	2.37403
TRINITY_DN46840_c0_g1	41.11	46.8	49.83	7.39	5.88	10.18	0.93	1	1.91	1.38	2.59	1.46	0.96	0.55	0.54	0	0	0	2.258	2.674	2.608	0.362	0.291	0.512	0.05	0.05	0.099	0.08	0.139	0.079	0.048	0.029	0.029	0	0	0	-2.70707	6.41381e-11	4.26951e-10	down	-5.18221	5.06652e-11	6.20074e-10	down	-4.77719	4.63545e-11	6.6398e-10	down	-5.59607
TRINITY_DN863_c0_g2	61.37	48.82	63.34	13.18	9.6	10.93	6.91	7.23	10.33	16.96	10.71	14.09	7.71	10.7	11.93	22.35	17.94	25.06	3.372	2.789	3.316	0.646	0.476	0.55	0.368	0.358	0.533	0.974	0.576	0.756	0.383	0.556	0.633	1.258	0.953	1.266	-2.46811	9.24953e-13	7.04944e-12	down	-2.92071	9.47794e-14	1.48324e-12	down	-2.02594	3.14936e-09	3.68105e-08	down	-2.54826
TRINITY_DN43576_c0_g1	28.11	42.58	44.38	17.37	15.48	11.69	2.05	4.22	8.22	6.23	10.34	8.23	2.12	2.03	0	3.76	3.79	2.02	1.544	2.433	2.323	0.852	0.767	0.588	0.11	0.209	0.425	0.358	0.556	0.442	0.105	0.105	0	0.211	0.201	0.102	-1.51064	0.000124382	0.000423141	down	-3.11456	2.58284e-07	2.08428e-06	down	-2.25312	1.60257e-06	1.31227e-05	down	-4.92239
TRINITY_DN68088_c0_g1	45.89	23.86	26.22	2.8	6.07	6.22	0	1.61	0	0	1.48	0	0	0	0	3.19	0	3.44	2.521	1.363	1.373	0.137	0.301	0.313	0	0.08	0	0	0.079	0	0	0	0	0.18	0	0.174	-2.79973	5.16679e-06	2.11992e-05	down	-5.66795	2.60391e-06	1.80984e-05	down	-6.47	1.12453e-06	9.46042e-06	down	-7.51565
TRINITY_DN11191_c0_g1	105.16	115.63	149.08	757.83	765.83	771.89	465.08	438.64	549.43	451.23	494.14	476.16	661.51	765.63	590.45	696.87	705.42	766.61	5.777	6.606	7.803	37.145	37.939	38.808	24.808	21.754	28.377	25.914	26.573	25.549	32.87	39.791	31.303	39.231	37.457	38.712	2.5126	6.07698e-112	3.87868e-110	up	1.90459	1.02712e-28	3.5788e-27	up	1.95391	9.58168e-56	8.12322e-54	up	2.3769
TRINITY_DN5660_c1_g2	0	0	0	85.47	59.38	59.56	33.97	0	62.73	33.58	0	62.95	34.71	0	60.38	82.08	57.02	65.08	0	0	0	4.189	2.942	2.995	1.812	0	3.24	1.928	0	3.378	1.725	0	3.201	4.621	3.028	3.286	8.40402	8.51353e-12	6.05368e-11	up	7.40325	0.0114691	0.0362082	up	7.47232	0.00917783	0.0330406	up	7.36978
TRINITY_DN18334_c0_g2	59.08	58.55	67.78	20.17	16.07	18.66	20.72	17.06	12.62	20.6	26.05	28	12.54	13.46	13.2	8.26	9.97	5.86	3.246	3.345	3.548	0.989	0.796	0.938	1.105	0.846	0.652	1.183	1.401	1.502	0.623	0.7	0.7	0.465	0.529	0.296	-1.87983	6.84377e-11	4.54075e-10	down	-1.93768	6.03933e-10	6.64104e-09	down	-1.3	1.18503e-06	9.93395e-06	down	-2.32496
TRINITY_DN5580_c0_g1	1745.77	1946.39	2393.91	421.95	440.33	400.55	574.63	560.29	618.28	294.76	328.08	308.17	816.37	599.08	578.34	98.61	97.7	131.78	95.908	111.204	125.305	20.682	21.814	20.139	30.651	27.788	31.932	16.928	17.642	16.535	40.565	31.135	30.661	5.552	5.188	6.654	-2.38852	2.35442e-94	1.23531e-92	down	-1.86493	1.19195e-55	9.07927e-54	down	-2.69502	8.33575e-113	1.84676e-110	down	-1.68427
TRINITY_DN251_c2_g1	166.53	178.58	190.63	18.57	13.91	19.6	49.46	43.16	48.58	23.02	24.01	29.1	17.74	19.92	18.62	12.77	7.38	6.67	9.149	10.203	9.978	0.91	0.689	0.986	2.638	2.141	2.509	1.322	1.291	1.561	0.882	1.035	0.987	0.719	0.392	0.337	-3.46377	1.30481e-44	3.03683e-43	down	-2.00193	1.03613e-28	3.60817e-27	down	-2.81044	2.4951e-38	1.33655e-36	down	-3.30809
TRINITY_DN78676_c0_g1	30.02	44.42	24.81	12.18	18.62	14.89	0	0	0	8.83	5.36	8.78	6.56	3.32	6.33	0	7.78	0	1.649	2.538	1.299	0.597	0.922	0.749	0	0	0	0.507	0.288	0.471	0.326	0.173	0.335	0	0.413	0	-1.23856	0.00656653	0.0162523	down	-7.57246	1.19777e-08	1.14498e-07	down	-2.10228	0.000111051	0.000668091	down	-2.71422
TRINITY_DN35186_c0_g1	47.99	50.47	56.28	272.58	359.4	284.44	9.14	18.87	4.4	0	4.43	13.36	13.69	27.11	17.36	12.02	8.17	12.94	2.636	2.884	2.946	13.36	17.805	14.301	0.488	0.936	0.227	0	0.238	0.717	0.68	1.409	0.92	0.677	0.434	0.653	2.45059	8.81227e-35	1.61407e-33	up	-2.34967	1.53403e-05	9.46492e-05	down	-3.19111	0.00078863	0.0039434	down	-1.47881
TRINITY_DN36724_c0_g1	22.94	15.78	15.53	142.38	109.15	73.51	40.69	60.43	54.89	72.52	38.79	70.45	64.99	104.58	30.19	69.5	84.54	129.76	1.26	0.902	0.813	6.979	5.407	3.696	2.17	2.997	2.835	4.165	2.086	3.78	3.229	5.435	1.601	3.913	4.489	6.552	2.43444	2.29054e-10	1.45305e-09	up	1.42571	3.07232e-05	0.000179866	up	1.74349	5.11197e-05	0.000327133	up	1.78049
TRINITY_DN64641_c0_g1	27.91	23.49	35.91	13.38	1.57	3.02	1.68	1.61	0	3.29	6.47	3.29	0	0	3.07	4.51	4.39	1.41	1.534	1.342	1.88	0.656	0.078	0.152	0.09	0.08	0	0.189	0.348	0.177	0	0	0.163	0.254	0.233	0.071	-2.39767	0.00221972	0.00611245	down	-4.51032	2.33052e-07	1.89213e-06	down	-2.84341	1.90425e-06	1.54143e-05	down	-4.91143
TRINITY_DN3954_c1_g1	117.58	119.67	121.44	1124.06	1113.47	1014.86	329.78	379.82	327.98	255.3	276.91	263.7	434.13	458.71	470.23	1355.43	1424.41	1521.91	6.46	6.837	6.357	55.096	55.161	51.024	17.59	18.837	16.939	14.662	14.891	14.149	21.571	23.84	24.93	76.306	75.634	76.853	3.0558	6.06217e-216	9.54956e-214	up	1.45674	8.3029e-35	3.57544e-33	up	1.1593	2.15806e-22	6.59703e-21	up	1.85351
TRINITY_DN3003_c0_g1	107.26	120.03	138.18	492.84	484.62	542.87	326.6	335.85	367.56	256.16	329.92	301.4	337.89	298.98	296.85	236.49	244.05	266.99	5.893	6.858	7.233	24.156	24.008	27.294	17.421	16.657	18.984	14.711	17.742	16.172	16.789	15.539	15.738	13.313	12.959	13.482	1.93781	3.75316e-52	1.02035e-50	up	1.42576	1.9831e-27	6.52827e-26	up	1.29054	4.72844e-19	1.18976e-17	up	1.28319
TRINITY_DN6285_c1_g2	24.47	12.66	6.25	120.81	82.11	130.44	65.13	34.33	82.04	45.35	24.94	69.36	77.92	83.74	48.81	118.15	147.94	91.56	1.344	0.724	0.327	5.922	4.068	6.558	3.474	1.703	4.237	2.604	1.341	3.721	3.872	4.352	2.588	6.651	7.856	4.623	2.82115	9.65189e-08	4.81828e-07	up	1.99925	0.0022977	0.00908071	up	1.69445	0.0133064	0.0450086	up	2.20684
TRINITY_DN47766_c0_g1	58.5	54.88	69.19	169.94	186.56	193.4	15.49	0	4.97	5.19	4.99	10.06	0	0	0	4.51	4.59	4.85	3.214	3.135	3.622	8.329	9.242	9.723	0.826	0	0.257	0.298	0.268	0.54	0	0	0	0.254	0.244	0.245	1.47484	8.18029e-18	8.21902e-17	up	-3.22401	0.00147559	0.00614016	down	-3.17409	8.67465e-14	1.60014e-12	down	-8.43483
TRINITY_DN60956_c1_g1	59.84	53.78	61.53	5.39	7.84	2.45	8.03	8.63	8.03	4.85	2.59	7.87	1.54	0	2.53	0	0	0	3.288	3.072	3.221	0.264	0.388	0.123	0.428	0.428	0.415	0.278	0.139	0.422	0.077	0	0.134	0	0	0	-3.67541	6.08926e-15	5.2654e-14	down	-2.88876	7.61551e-15	1.28284e-13	down	-3.44769	3.27035e-14	6.20908e-13	down	-5.20816
TRINITY_DN16664_c0_g1	28.87	22.21	21.99	586.29	509.12	445.41	130.64	122.26	111.11	106.79	58.56	36.97	168.56	197.54	135.95	157.97	199.98	158.66	1.586	1.269	1.151	28.737	25.222	22.394	6.968	6.063	5.739	6.133	3.149	1.983	8.376	10.266	7.208	8.893	10.619	8.012	4.27381	8.67566e-83	3.93261e-81	up	2.24532	9.08919e-19	1.96445e-17	up	1.5039	0.00424474	0.0171092	up	2.70931
TRINITY_DN29410_c0_g1	84.7	125.17	87.15	33.75	61.93	20.92	53.75	40.75	44.37	22.85	36.58	14.82	15.24	38	14.28	13.15	6.58	21.63	4.653	7.151	4.562	1.654	3.068	1.052	2.867	2.021	2.291	1.312	1.967	0.795	0.757	1.975	0.757	0.74	0.349	1.092	-1.47802	0.00171779	0.00483803	down	-1.17285	0.000123863	0.000651279	down	-1.98481	2.51341e-06	1.99691e-05	down	-2.23015
TRINITY_DN21656_c0_g1	5.16	5.14	5.24	23.56	29.98	29.97	23.89	28.31	18.74	44.14	24.01	56.36	32.4	27.48	50.08	21.98	30.31	26.88	0.284	0.294	0.275	1.155	1.485	1.507	1.274	1.404	0.968	2.535	1.291	3.024	1.61	1.428	2.655	1.237	1.609	1.357	2.36354	7.30223e-06	2.93366e-05	up	2.16721	0.000111529	0.000591392	up	3.06117	3.97423e-07	3.56766e-06	up	2.79632
TRINITY_DN4638_c1_g1	42.83	46.43	44.99	146.57	153.24	171.53	111.42	111.21	120.67	77.2	95.5	94.79	165.09	156.41	132.88	122.47	126.01	161.29	2.353	2.653	2.355	7.184	7.592	8.624	5.943	5.516	6.232	4.433	5.136	5.086	8.203	8.129	7.045	6.895	6.691	8.145	1.69396	5.49165e-18	5.56041e-17	up	1.28232	9.32889e-11	1.11238e-09	up	1.00823	1.99212e-06	1.60683e-05	up	1.68575
TRINITY_DN28316_c0_g1	37.66	30.47	67.18	3.99	6.47	7.92	14	18.87	4.59	9.35	16.99	16.65	6.94	16.6	16.09	4.13	16.75	10.91	2.069	1.741	3.516	0.196	0.32	0.398	0.747	0.936	0.237	0.537	0.914	0.894	0.345	0.863	0.853	0.233	0.889	0.551	-3.0128	1.10136e-07	5.46365e-07	down	-1.89277	0.00170222	0.00696747	down	-1.6332	0.000827976	0.00411908	down	-1.80442
TRINITY_DN39750_c0_g1	29.63	21.84	31.07	6.39	7.64	5.65	12.69	12.04	14.15	4.5	7.57	6.77	9.64	5.9	4.34	2.82	4.19	9.9	1.628	1.248	1.626	0.313	0.379	0.284	0.677	0.597	0.731	0.258	0.407	0.363	0.479	0.307	0.23	0.159	0.222	0.5	-2.17232	7.09079e-06	2.85439e-05	down	-1.15916	0.00343542	0.0128935	down	-2.11657	3.56846e-05	0.000234277	down	-2.12757
TRINITY_DN30645_c1_g1	11.47	7.16	16.14	47.93	24.1	34.49	42.18	47.78	19.12	22.33	38.24	32.94	31.63	23.06	24.04	47.33	40.67	46.49	0.63	0.409	0.845	2.349	1.194	1.734	2.25	2.37	0.988	1.282	2.056	1.767	1.572	1.198	1.275	2.665	2.16	2.347	1.52441	0.00268783	0.00727107	up	1.61531	0.00493217	0.0176254	up	1.46443	0.0021785	0.00964475	up	1.14926
TRINITY_DN30247_c0_g1	101.33	78.74	90.17	465.48	415.84	400.74	50.2	47.18	39.59	26.83	43.23	46.12	38.96	61.97	38.15	24.98	20.74	11.92	5.567	4.498	4.72	22.815	20.601	20.148	2.678	2.34	2.045	1.541	2.325	2.474	1.936	3.221	2.022	1.406	1.101	0.602	2.12408	2.61897e-57	7.76645e-56	up	-1.05103	3.34906e-06	2.29425e-05	down	-1.2121	4.51682e-06	3.44941e-05	down	-1.0295
TRINITY_DN21557_c0_g3	7.27	6.97	8.07	24.16	22.93	29.97	15.68	21.68	27.54	39.46	30.3	28.36	38.57	38.36	49.9	21.6	40.08	39.82	0.399	0.398	0.422	1.184	1.136	1.507	0.836	1.075	1.422	2.266	1.629	1.522	1.917	1.994	2.645	1.216	2.128	2.011	1.68643	0.000438609	0.00137329	up	1.50958	0.00455063	0.0164537	up	2.15786	5.31562e-06	4.01459e-05	up	2.46141
TRINITY_DN58538_c0_g1	40.15	39.46	58.9	24.36	21.36	15.65	11.38	14.25	20.46	15.58	12.01	15.74	12.34	12.17	11.93	5.45	14.56	11.72	2.206	2.254	3.083	1.194	1.058	0.787	0.607	0.707	1.057	0.895	0.646	0.844	0.613	0.633	0.633	0.307	0.773	0.592	-1.29648	0.000166258	0.000554892	down	-1.68548	1.72583e-05	0.000105619	down	-1.63059	1.29051e-05	9.17129e-05	down	-2.00499
TRINITY_DN8419_c0_g1	159.84	185.55	175.71	559.74	481.88	429.96	24.64	37.54	36.72	52.27	44.7	68.99	80.81	72.49	63.64	57.85	53.83	60.03	8.781	10.601	9.197	27.435	23.872	21.617	1.314	1.862	1.896	3.002	2.404	3.702	4.015	3.767	3.374	3.257	2.859	3.031	1.36932	3.23897e-22	3.92125e-21	up	-2.46193	2.95957e-28	1.00875e-26	down	-1.64435	3.15465e-14	5.99299e-13	down	-1.34201
TRINITY_DN75312_c1_g1	40.91	30.1	34.7	619.64	595.54	549.65	62.33	87.12	83.76	77.2	92.55	69.72	83.7	71.2	91.12	267.67	263.99	247.59	2.248	1.72	1.816	30.372	29.503	27.635	3.325	4.321	4.326	4.433	4.977	3.741	4.159	3.7	4.831	15.069	14.017	12.503	3.93523	3.98836e-127	3.05823e-125	up	1.06009	5.7392e-05	0.000320904	up	1.19044	4.05458e-06	3.11323e-05	up	1.14459
TRINITY_DN20322_c0_g1	76.86	78.55	99.25	40.54	40.37	33.18	14.93	18.67	16.26	23.02	30.3	30.56	20.25	14.02	18.08	24.42	33.5	25.06	4.222	4.488	5.195	1.987	2	1.668	0.796	0.926	0.84	1.322	1.629	1.64	1.006	0.729	0.958	1.375	1.779	1.266	-1.28267	3.09869e-08	1.62594e-07	down	-2.42276	8.52258e-17	1.64699e-15	down	-1.59064	4.29248e-10	5.57689e-09	down	-2.3641
TRINITY_DN25506_c1_g2	43.02	57.63	62.94	13.78	13.13	13.57	10.26	16.06	8.03	28.9	18.1	15.55	15.04	5.9	17.72	7.89	0.8	1.82	2.363	3.293	3.294	0.675	0.65	0.682	0.548	0.796	0.415	1.66	0.974	0.835	0.747	0.307	0.939	0.444	0.042	0.092	-2.12234	1.82492e-09	1.07508e-08	down	-2.34692	7.67238e-09	7.4944e-08	down	-1.3603	0.000502489	0.00263551	down	-2.14079
TRINITY_DN21947_c2_g1	23.52	22.21	18.76	87.07	117.78	90.48	8.58	6.22	3.06	5.02	3.14	2.2	1.54	0	0	0	0	1.41	1.292	1.269	0.982	4.267	5.835	4.549	0.458	0.309	0.158	0.288	0.169	0.118	0.077	0	0	0	0	0.071	2.05768	3.01739e-12	2.21799e-11	up	-1.92541	0.00146503	0.00610151	down	-2.68704	7.79524e-05	0.000482904	down	-5.10726
TRINITY_DN1212_c0_g1	33.65	47.17	44.18	262.79	252.4	197.92	159.94	131.09	100.78	181.22	189.53	150.42	294.69	253.8	279.68	538.9	522.99	483.86	1.849	2.695	2.312	12.881	12.504	9.951	8.531	6.501	5.205	10.407	10.192	8.071	14.643	13.19	14.827	30.338	27.77	24.434	2.38618	1.76206e-27	2.58505e-26	up	1.57747	1.0638e-07	9.00469e-07	up	2.071	1.73539e-19	4.48732e-18	up	2.6564
TRINITY_DN2632_c4_g2	401.5	458.84	544.06	159.75	204.39	170.59	174.5	135.3	230.83	243.35	238.3	144.02	207.13	185.74	193.08	108.57	75.77	86.3	22.058	26.215	28.478	7.83	10.126	8.577	9.308	6.71	11.922	13.976	12.815	7.728	10.292	9.653	10.236	6.112	4.023	4.358	-1.51312	8.69197e-22	1.03536e-20	down	-1.44646	9.77138e-10	1.05105e-08	down	-1.1496	3.48238e-06	2.6993e-05	down	-1.33209
TRINITY_DN2492_c0_g1	293.48	304.67	329.83	114.42	109.54	83.69	55.06	52.6	67.51	57.98	52.28	62.4	50.53	41.5	40.86	47.71	42.07	44.26	16.123	17.407	17.264	5.608	5.427	4.208	2.937	2.609	3.487	3.33	2.811	3.348	2.511	2.157	2.166	2.686	2.234	2.235	-1.71494	5.24637e-34	9.41014e-33	down	-2.47161	2.17495e-57	1.71512e-55	down	-2.42028	7.17238e-58	6.29032e-56	down	-2.86484
TRINITY_DN24239_c0_g1	505.7	713.04	644.52	109.63	62.32	189.44	164.61	224.84	113.79	176.03	249.57	111.63	169.14	45.93	73.94	173.19	123.22	144.71	27.782	40.738	33.736	5.374	3.087	9.524	8.78	11.151	5.877	10.109	13.421	5.99	8.404	2.387	3.92	9.75	6.543	7.308	-2.49024	6.192e-10	3.79854e-09	down	-1.96901	2.87303e-13	4.33467e-12	down	-1.78537	9.1698e-09	1.01207e-07	down	-2.77952
TRINITY_DN10818_c0_g2	110.7	120.22	113.98	10.98	12.35	19.42	5.97	7.43	8.41	13.15	22.72	20.5	13.69	4.43	4.34	12.77	16.95	17.99	6.082	6.868	5.966	0.538	0.612	0.976	0.319	0.368	0.435	0.755	1.222	1.1	0.68	0.23	0.23	0.719	0.9	0.908	-3.16193	2.18474e-25	2.9795e-24	down	-4.11399	6.36283e-29	2.23944e-27	down	-2.61684	1.19454e-21	3.48412e-20	down	-4.05355
TRINITY_DN44949_c0_g1	31.93	26.06	25.82	3	6.27	6.22	3.36	3.41	0	0	6.47	0	3.47	0	0	14.84	11.96	9.3	1.754	1.489	1.352	0.147	0.311	0.313	0.179	0.169	0	0	0.348	0	0.172	0	0	0.835	0.635	0.469	-2.60817	1.33854e-06	5.897e-06	down	-3.88278	5.65487e-07	4.33588e-06	down	-3.8214	0.0044862	0.0179538	down	-4.89141
TRINITY_DN48886_c0_g1	59.27	58.91	30.26	4.99	4.51	21.68	4.11	10.04	5.55	0	7.94	4.03	5.59	0	0	0	3.59	0	3.256	3.366	1.584	0.245	0.223	1.09	0.219	0.498	0.286	0	0.427	0.216	0.278	0	0	0	0.191	0	-2.3366	0.00203629	0.00565099	down	-2.98155	2.89167e-07	2.3183e-06	down	-3.64759	2.84543e-05	0.000190586	down	-4.74095
TRINITY_DN42634_c0_g1	61.37	57.26	57.49	28.56	25.87	27.9	4.67	6.02	10.33	13.5	26.42	24.16	14.66	10.33	15.91	10.89	16.15	18.19	3.372	3.272	3.009	1.4	1.281	1.403	0.249	0.299	0.533	0.775	1.421	1.296	0.728	0.537	0.843	0.613	0.858	0.919	-1.20011	3.39879e-06	1.42518e-05	down	-3.13405	2.9059e-14	4.71121e-13	down	-1.44609	4.01717e-06	3.086e-05	down	-2.1665
TRINITY_DN40005_c0_g1	32.31	28.08	35.91	3.99	2.94	4.34	3.55	3.61	5.16	1.04	2.77	2.2	2.7	1.29	3.07	1.88	1	3.23	1.775	1.604	1.88	0.196	0.146	0.218	0.189	0.179	0.267	0.06	0.149	0.118	0.134	0.067	0.163	0.106	0.053	0.163	-3.24581	4.92466e-09	2.79681e-08	down	-2.95546	2.01006e-08	1.86591e-07	down	-3.98891	1.80422e-08	1.92904e-07	down	-3.84704
TRINITY_DN21821_c0_g1	30.02	32.85	38.33	84.87	73.88	70.31	6.53	15.26	6.88	16.44	21.43	9.7	0	0.55	2.35	1.5	1.6	0	1.649	1.877	2.006	4.16	3.66	3.535	0.348	0.757	0.356	0.944	1.152	0.52	0	0.029	0.125	0.085	0.085	0	1.05807	9.75001e-06	3.8502e-05	up	-1.87881	3.94696e-05	0.000227163	down	-1.09075	0.00749395	0.0278375	down	-5.14093
TRINITY_DN56070_c0_g1	31.36	28.08	39.74	11.18	18.81	11.31	8.21	0	8.03	8.13	4.06	4.03	4.05	0	7.95	3.57	0	0	1.723	1.604	2.08	0.548	0.932	0.569	0.438	0	0.415	0.467	0.219	0.216	0.201	0	0.422	0.201	0	0	-1.38996	0.000752	0.0022646	down	-2.6771	0.0036207	0.013503	down	-2.60768	1.07326e-06	9.05189e-06	down	-3.09915
TRINITY_DN43353_c0_g1	2200.42	1737.71	2327.94	344.67	450.72	469.73	528.91	612.08	936.31	418.17	411.39	306.34	670.96	221.33	529.16	169.62	188.02	77	120.886	99.281	121.852	16.894	22.329	23.617	28.212	30.356	48.358	24.015	22.123	16.437	33.339	11.503	28.054	9.549	9.984	3.889	-2.42364	5.60823e-57	1.6572e-55	down	-1.66315	2.61636e-14	4.25391e-13	down	-2.44573	3.34968e-53	2.67235e-51	down	-2.21212
TRINITY_DN75895_c0_g1	0	55.61	55.07	0	0	0	0	0	0	0	0	0	0	0	0	0	0	0	0	3.177	2.883	0	0	0	0	0	0	0	0	0	0	0	0	0	0	0	-7.77556	0.00487428	0.0124556	down	-7.72587	0.00579201	0.0202431	down	-7.64191	0.00602985	0.023116	down	-7.72469
TRINITY_DN31694_c0_g1	38.81	35.61	29.45	125.01	99.35	90.85	7.47	8.83	3.63	9.52	4.43	2.93	0	0	0	0	0	0	2.132	2.034	1.542	6.127	4.922	4.568	0.398	0.438	0.188	0.547	0.238	0.157	0	0	0	0	0	0	1.47074	1.99715e-08	1.0665e-07	up	-2.45858	6.70443e-07	5.08522e-06	down	-2.59458	1.62755e-05	0.000113621	down	-7.63541
TRINITY_DN52457_c1_g1	37.09	26.25	22.19	8.39	13.13	8.48	2.61	2.41	2.49	5.19	3.88	6.4	3.86	6.46	1.27	4.7	1.2	9.5	2.038	1.499	1.162	0.411	0.65	0.426	0.139	0.119	0.128	0.298	0.209	0.344	0.192	0.336	0.067	0.264	0.064	0.48	-1.67825	0.000743481	0.00224046	down	-3.67783	4.35286e-07	3.39536e-06	down	-2.49486	1.65958e-05	0.000115794	down	-3.03275
TRINITY_DN32892_c0_g1	265.18	273.47	282.22	4.59	5.68	5.65	95.18	131.29	126.41	69.23	58.37	53.07	15.62	27.11	14.1	10.52	19.94	7.88	14.568	15.624	14.772	0.225	0.282	0.284	5.077	6.511	6.529	3.976	3.139	2.848	0.776	1.409	0.748	0.592	1.059	0.398	-5.71553	5.4304e-54	1.51401e-52	down	-1.29635	1.26735e-20	3.01034e-19	down	-2.17522	7.43554e-41	4.34143e-39	down	-3.92
TRINITY_DN2640_c0_g1	28.11	58	77.46	608.06	753.49	733.81	283.68	245.72	232.36	155.6	237.74	164.33	169.33	220.41	241.17	818.97	1071.3	1054.62	1.544	3.314	4.055	29.804	37.328	36.894	15.131	12.186	12.001	8.936	12.785	8.817	8.414	11.455	12.786	46.105	56.884	53.256	3.56821	1.46763e-28	2.22918e-27	up	2.16013	2.23816e-09	2.3148e-08	up	1.78748	5.99541e-06	4.4933e-05	up	1.89026
TRINITY_DN106703_c0_g2	27.72	21.47	29.86	0	1.76	9.42	1.87	2.21	4.4	4.33	6.65	0	14.85	8.85	8.32	0	1.99	1.82	1.523	1.227	1.563	0	0.087	0.474	0.1	0.11	0.227	0.249	0.358	0	0.738	0.46	0.441	0	0.106	0.092	-2.94773	0.00653297	0.0161792	down	-3.37292	5.88068e-07	4.49856e-06	down	-2.82658	0.001726	0.00787394	down	-1.37711
TRINITY_DN2782_c0_g1	17.21	23.86	19.77	358.45	366.65	365.68	51.51	50.19	59.86	148.33	131.53	127.92	246.86	287.36	299.2	72.32	80.75	90.14	0.945	1.363	1.035	17.569	18.164	18.385	2.748	2.489	3.091	8.519	7.073	6.863	12.266	14.935	15.862	4.071	4.288	4.552	4.03764	7.63941e-82	3.41641e-80	up	1.33441	1.93973e-05	0.000117869	up	2.75419	8.6035e-25	2.93322e-23	up	3.70109
TRINITY_DN7084_c0_g2	37.66	37.26	44.78	1.8	0.59	0.57	7.28	6.62	5.55	6.58	2.59	6.04	1.35	5.35	4.52	1.31	1.79	1.21	2.069	2.129	2.344	0.088	0.029	0.028	0.388	0.329	0.286	0.378	0.139	0.324	0.067	0.278	0.24	0.074	0.095	0.061	-5.02829	2.3993e-10	1.52074e-09	down	-2.65672	7.8452e-10	8.51615e-09	down	-2.89095	3.3355e-09	3.8886e-08	down	-3.51309
TRINITY_DN2259_c0_g1	1405.06	1493.24	1679.18	406.77	374.49	347.02	585.83	561.29	397.21	254.09	301.84	316.04	441.07	434.37	479.99	320.07	385.21	398.36	77.191	85.314	87.894	19.938	18.552	17.447	31.248	27.837	20.514	14.592	16.232	16.957	21.916	22.575	25.447	18.019	20.454	20.117	-2.14326	2.67904e-143	2.4189e-141	down	-1.63887	1.8945e-24	5.48662e-23	down	-2.38175	5.56259e-152	1.88134e-149	down	-1.82592
TRINITY_DN12988_c0_g1	93.68	83.69	103.28	4.59	4.7	5.65	24.64	17.26	28.11	35.66	30.66	18.48	16.97	14.57	18.08	9.02	8.97	4.45	5.147	4.782	5.406	0.225	0.233	0.284	1.314	0.856	1.452	2.048	1.649	0.992	0.843	0.757	0.958	0.508	0.476	0.225	-4.25524	9.30225e-25	1.24044e-23	down	-2.07402	6.75262e-14	1.06741e-12	down	-1.70614	6.61974e-08	6.59526e-07	down	-2.56071
TRINITY_DN20303_c0_g1	168.44	179.31	190.03	29.15	65.45	30.16	46.28	20.88	19.32	59.19	31.77	51.24	32.98	6.64	6.15	11.46	0	6.27	9.254	10.245	9.947	1.429	3.243	1.516	2.469	1.035	0.998	3.399	1.709	2.749	1.639	0.345	0.326	0.645	0	0.316	-2.23721	3.75585e-10	2.34442e-09	down	-2.70514	2.396e-12	3.3301e-11	down	-1.90211	5.18236e-13	8.92753e-12	down	-3.64041
[truncated: 448 more rows]
[truncated: 57 more columns]

## Sheet: up_gene.annotation
#ID	significant	COG_class	COG_class_annotation	GO_annotation	KEGG_annotation	KOG_class	KOG_class_annotation	Pfam_annotation	Swissprot_annotation	nr_annotation
[truncated: 279 more rows]

## Sheet: dowen_gene.annotation
#ID	significant	COG_class	COG_class_annotation	GO_annotation	KEGG_annotation	KOG_class	KOG_class_annotation	Pfam_annotation	Swissprot_annotation	nr_annotation
[truncated: 899 more rows]
