# Supplementary material for: The Transcriptome Analysis Provides New Insights into Signaling for Bamboo Shoot Development of Sympodial Bamboo
Source: Foods. 2025 May 7;14(9):1647. doi: 10.3390/foods14091647 (PMC12072057; doi:10.3390/foods14091647)
Supplement: Supplementary file 1 [file foods-14-01647-s001.zip › Table S4. Co-expression clustering analysis of genes at different development stages.xlsx]

## Sheet: cluster1.annotation
#geneid	COG_class	COG_class_annotation	GO_annotation	KEGG_annotation	KOG_class	KOG_class_annotation	Pfam_annotation	Swissprot_annotation	nr_annotation
TRINITY_DN11764_c0_g1	--	--	Molecular Function: DNA-binding transcription factor activity (GO:0003700);; Cellular Component: nucleus (GO:0005634);; Biological Process: transcription, DNA-templated (GO:0006351);; Molecular Function: sequence-specific DNA binding (GO:0043565);;	K09338|9e-87|ats:109759445|K09338 HD-ZIP; homeobox-leucine zipper protein	[K]	Transcription	Homeodomain;; Homeobox associated leucine zipper;; Homeobox KN domain	Homeobox-leucine zipper protein HOX19 OS=Oryza sativa subsp. japonica OX=39947 GN=HOX19 PE=2 SV=1	unnamed protein product [Triticum turgidum subsp. durum]
TRINITY_DN68643_c0_g1	--	--	Molecular Function: RNA binding (GO:0003723);; Molecular Function: endonuclease activity (GO:0004519);; Biological Process: RNA modification (GO:0009451);; Cellular Component: intracellular membrane-bounded organelle (GO:0043231);;	--|2e-73|osa:107278543|hypothetical protein	[R]	General function prediction only	PPR repeat family;; PPR repeat	Pentatricopeptide repeat-containing protein At1g22830 OS=Arabidopsis thaliana OX=3702 GN=PCMP-E24 PE=2 SV=1	pentatricopeptide repeat-containing protein [Hordeum vulgare]
TRINITY_DN3046_c0_g1	--	--	--	--|1e-171|sita:101755467|hypothetical protein	--	--	--	Transcription factor NIGTH1 OS=Oryza sativa subsp. japonica OX=39947 GN=NHO1 PE=1 SV=2	transcription factor NIGTH1 [Setaria italica] RCV09265.1 hypothetical protein SETIT_2G013500v2 [Setaria italica] TKW30166.1 hypothetical protein SEVIR_2G017000v2 [Setaria viridis]
TRINITY_DN28261_c0_g1	--	--	--	K01177|3e-90|osa:4331577|K01177 E3.2.1.2; beta-amylase [EC:3.2.1.2]	--	--	Glycosyl hydrolase family 14	Beta-amylase 2, chloroplastic OS=Oryza sativa subsp. japonica OX=39947 GN=BAMY2 PE=1 SV=1	hypothetical protein OsI_09956 [Oryza sativa Indica Group] EAZ25531.1 hypothetical protein OsJ_09355 [Oryza sativa Japonica Group]
TRINITY_DN40182_c0_g2	--	--	Molecular Function: DNA binding (GO:0003677);; Molecular Function: DNA-binding transcription factor activity (GO:0003700);; Biological Process: transcription, DNA-templated (GO:0006351);; Biological Process: regulation of transcription, DNA-templated (GO:0006355);; Molecular Function: metal ion binding (GO:0046872);;	--|1e-119|sita:101775015|hypothetical protein	[R]	General function prediction only	--	Protein indeterminate-domain 7 OS=Arabidopsis thaliana OX=3702 GN=IDD7 PE=2 SV=1	protein indeterminate-domain 2 [Setaria italica] RCV28943.1 hypothetical protein SETIT_5G443300v2 [Setaria italica]
TRINITY_DN39310_c0_g1	--	--	--	K19045|4e-06|zma:103630327|K19045 BB; E3 ubiquitin-protein ligase BIG BROTHER and related proteins [EC:2.3.2.27]	--	--	--	--	E3 ubiquitin ligase BIG BROTHER-related [Zea mays]
TRINITY_DN27481_c0_g1	--	--	--	K02331|2e-72|obr:102702348|K02331 POL5; DNA polymerase phi [EC:2.7.7.7]	[K]	Transcription	--	--	Os02g0135700, partial [Oryza sativa Japonica Group] KAB8085753.1 hypothetical protein EE612_008715, partial [Oryza sativa]
TRINITY_DN57315_c0_g1	--	--	Molecular Function: transporter activity (GO:0005215);; Cellular Component: endoplasmic reticulum (GO:0005783);; Cellular Component: cytosol (GO:0005829);; Cellular Component: plasma membrane (GO:0005886);; Cellular Component: integral component of membrane (GO:0016021);; Cellular Component: protein-containing complex (GO:0043234);; Biological Process: protein homotetramerization (GO:0051289);; B…	K09872|6e-08|zma:541779|K09872 PIP; aquaporin PIP	[G]	Carbohydrate transport and metabolism	--	Aquaporin PIP1-2 OS=Zea mays OX=4577 GN=PIP1-2 PE=1 SV=1	Aquaporin PIP1-2 [Zea mays]
TRINITY_DN9574_c0_g2	--	--	Molecular Function: structural constituent of cell wall (GO:0005199);;	--|5e-36|obr:102713267|hypothetical protein	--	--	--	Vegetative cell wall protein gp1 OS=Chlamydomonas reinhardtii OX=3055 GN=GP1 PE=1 SV=1	unnamed protein product [Triticum turgidum subsp. durum]
TRINITY_DN23337_c0_g1	[C]	Energy production and conversion	Molecular Function: aconitate hydratase activity (GO:0003994);; Cellular Component: cytoplasm (GO:0005737);; Biological Process: glyoxylate cycle (GO:0006097);; Molecular Function: metal ion binding (GO:0046872);; Molecular Function: 4 iron, 4 sulfur cluster binding (GO:0051539);;	K01681|9e-22|obr:102713107|K01681 ACO; aconitate hydratase [EC:4.2.1.3]	[AJ]	--	Aconitase family (aconitate hydratase)	Putative aconitate hydratase, cytoplasmic OS=Oryza sativa subsp. japonica OX=39947 GN=Os08g0191100 PE=3 SV=1	hypothetical protein PAHAL_6G059400 [Panicum hallii]
TRINITY_DN104933_c0_g1	--	--	Molecular Function: RNA binding (GO:0003723);; Molecular Function: endonuclease activity (GO:0004519);; Biological Process: RNA modification (GO:0009451);; Cellular Component: intracellular membrane-bounded organelle (GO:0043231);;	--|0.0|osa:4332066|hypothetical protein	[R]	General function prediction only	PPR repeat;; PPR repeat family;; PPR repeat;; Pentatricopeptide repeat domain	Pentatricopeptide repeat-containing protein At4g38010 OS=Arabidopsis thaliana OX=3702 GN=PCMP-E45 PE=3 SV=1	hypothetical protein OsI_10533 [Oryza sativa Indica Group]
TRINITY_DN28528_c0_g1	--	--	--	--|3e-66|bdi:100833487|hypothetical protein	--	--	--	--	PH, RCC1 and FYVE domains-containing protein 1 [Brachypodium distachyon] KQK11687.1 hypothetical protein BRADI_2g61670v3 [Brachypodium distachyon]
TRINITY_DN49390_c0_g1	--	--	--	--|7e-42|bdi:100826719|hypothetical protein	[S]	Function unknown	--	--	hypothetical protein BRADI_1g51390v3 [Brachypodium distachyon]
TRINITY_DN21184_c0_g2	[C]	Energy production and conversion	Biological Process: transport (GO:0006810);; Molecular Function: NADH dehydrogenase (ubiquinone) activity (GO:0008137);; Cellular Component: chloroplast thylakoid membrane (GO:0009535);; Cellular Component: integral component of membrane (GO:0016021);; Biological Process: ATP synthesis coupled electron transport (GO:0042773);; Molecular Function: quinone binding (GO:0048038);;	K05573|1e-178|zma:109943316|K05573 ndhB; NAD(P)H-quinone oxidoreductase subunit 2 [EC:7.1.1.2]	[C]	Energy production and conversion	Proton-conducting membrane transporter;; Proton-conducting membrane transporter	NAD(P)H-quinone oxidoreductase subunit 2 B, chloroplastic OS=Oryza nivara OX=4536 GN=ndhB2 PE=3 SV=1	uncharacterized protein LOC109943316, partial [Zea mays]
TRINITY_DN51914_c0_g1	--	--	Molecular Function: nucleotide binding (GO:0000166);; Molecular Function: RNA binding (GO:0003723);; Biological Process: multicellular organism development (GO:0007275);;	--|4e-54|osa:4324983|hypothetical protein	[D]	Cell cycle control, cell division, chromosome partitioning	RNA recognition motif 2	Protein terminal ear1 homolog OS=Oryza sativa subsp. japonica OX=39947 GN=PLA2 PE=2 SV=1	protein terminal ear1 homolog [Oryza sativa Japonica Group] Q0JGS5.1 RecName: Full=Protein terminal ear1 homolog; AltName: Full=MEI2-like protein 1; Short=OML1; AltName: Full=Protein LEAFY HEAD2; AltName: Full=Protein PLASTOCHRON2 BAB92568.1 putative terminal ear1 [Oryza sativa Japonica Group] BAD82750.1 putative terminal ear1 [Oryza sativa Japonica Group] BAE79763.1 PLASTOCHRON2 [Oryza sativa Ja…
TRINITY_DN2858_c1_g1	--	--	Molecular Function: protein serine/threonine kinase activity (GO:0004674);; Molecular Function: ATP binding (GO:0005524);; Cellular Component: nucleus (GO:0005634);; Cellular Component: cytoplasm (GO:0005737);; Biological Process: protein phosphorylation (GO:0006468);; Biological Process: abscisic acid-activated signaling pathway (GO:0009738);; Biological Process: intracellular signal transductio…	K14498|4e-07|zma:100191986|K14498 SNRK2; serine/threonine-protein kinase SRK2 [EC:2.7.11.1]	[T]	Signal transduction mechanisms	--	Serine/threonine-protein kinase SAPK3 OS=Oryza sativa subsp. japonica OX=39947 GN=SAPK3 PE=1 SV=1	SnRK2 serine threonine protein kinase8 [Zea mays] ONM09692.1 SnRK2 serine threonine protein kinase8 [Zea mays]
TRINITY_DN16099_c1_g1	[M]	Cell wall/membrane/envelope biogenesis	Molecular Function: actin binding (GO:0003779);; Molecular Function: phosphoprotein phosphatase activity (GO:0004721);; Cellular Component: spindle (GO:0005819);; Molecular Function: microtubule binding (GO:0008017);; Cellular Component: phragmoplast (GO:0009524);; Biological Process: microsporogenesis (GO:0009556);; Cellular Component: preprophase band (GO:0009574);; Molecular Function: actin fi…	--|7e-12|zma:109941476|hypothetical protein	--	--	--	Formin-like protein 14 OS=Arabidopsis thaliana OX=3702 GN=FH14 PE=3 SV=3	hypothetical protein SORBI_3001G155400 [Sorghum bicolor]
TRINITY_DN56006_c0_g1	--	--	Cellular Component: cytoplasm (GO:0005737);; Biological Process: trehalose biosynthetic process (GO:0005992);; Molecular Function: transferase activity, transferring glycosyl groups (GO:0016757);; Molecular Function: phosphatase activity (GO:0016791);; Biological Process: trehalose metabolism in response to stress (GO:0070413);;	K16055|7e-09|sita:101768584|K16055 TPS; trehalose 6-phosphate synthase/phosphatase [EC:2.4.1.15 3.1.3.12]	[G]	Carbohydrate transport and metabolism	--	Probable alpha,alpha-trehalose-phosphate synthase [UDP-forming] 8 OS=Arabidopsis thaliana OX=3702 GN=TPS8 PE=2 SV=1	unnamed protein product [Triticum turgidum subsp. durum]
TRINITY_DN33264_c0_g1	--	--	Cellular Component: Golgi membrane (GO:0000139);; Cellular Component: cytoplasm (GO:0005737);; Cellular Component: endosome (GO:0005768);; Cellular Component: Golgi apparatus (GO:0005794);; Cellular Component: trans-Golgi network (GO:0005802);; Molecular Function: S-adenosylmethionine-dependent methyltransferase activity (GO:0008757);; Cellular Component: integral component of membrane (GO:001602…	--|1e-129|bdi:100831094|hypothetical protein	--	--	Putative S-adenosyl-L-methionine-dependent methyltransferase	Probable methyltransferase PMT15 OS=Arabidopsis thaliana OX=3702 GN=At4g00750 PE=2 SV=1	ankyrin protein kinase-like, partial [Oryza sativa Indica Group]
TRINITY_DN80582_c0_g1	--	--	Molecular Function: transcription coregulator activity (GO:0003712);; Molecular Function: histone acetyltransferase activity (GO:0004402);; Cellular Component: nucleus (GO:0005634);; Biological Process: transcription, DNA-templated (GO:0006351);; Biological Process: regulation of transcription, DNA-templated (GO:0006355);; Molecular Function: zinc ion binding (GO:0008270);;	K04498|4e-75|bdi:100829148|K04498 EP300; E1A/CREB-binding protein [EC:2.3.1.48]	[K]	Transcription	Histone acetylation protein	Probable histone acetyltransferase HAC-like 1 OS=Oryza sativa subsp. japonica OX=39947 GN=Os02g0137500 PE=3 SV=2	unnamed protein product [Triticum turgidum subsp. durum]
TRINITY_DN36570_c3_g1	--	--	--	--|6e-10|bdi:112271483|hypothetical protein	--	--	--	--	hypothetical protein PAHAL_9G511800 [Panicum hallii]
TRINITY_DN2327_c0_g3	[E]	Amino acid transport and metabolism	Molecular Function: asparagine synthase (glutamine-hydrolyzing) activity (GO:0004066);; Molecular Function: ATP binding (GO:0005524);; Biological Process: glutamine metabolic process (GO:0006541);; Biological Process: L-asparagine biosynthetic process (GO:0070981);;	K01953|0.0|ats:109747609|K01953 asnB; asparagine synthase (glutamine-hydrolysing) [EC:6.3.5.4]	[E]	Amino acid transport and metabolism	Asparagine synthase;; Glutamine amidotransferase domain;; Glutamine amidotransferase domain;; Aluminium induced protein;; Possible lysine decarboxylase	Asparagine synthetase [glutamine-hydrolyzing] OS=Asparagus officinalis OX=4686 PE=2 SV=2	asparagine synthetase-1 [Secale cereale]
TRINITY_DN17729_c2_g1	--	--	--	--|2e-12|aof:109832704|hypothetical protein	--	--	--	--	uncharacterized protein LOC112880778 [Panicum hallii]
TRINITY_DN5450_c0_g1	[T]	Signal transduction mechanisms	Molecular Function: protein serine/threonine phosphatase activity (GO:0004722);; Molecular Function: metal ion binding (GO:0046872);;	K14497|0.0|osa:4332374|K14497 PP2C; protein phosphatase 2C [EC:3.1.3.16]	[T]	Signal transduction mechanisms	Protein phosphatase 2C	Probable protein phosphatase 2C 30 OS=Oryza sativa subsp. japonica OX=39947 GN=Os03g0268600 PE=2 SV=1	hypothetical protein OsI_10903 [Oryza sativa Indica Group]
TRINITY_DN26798_c0_g1	--	--	--	--|3e-34|obr:102700043|hypothetical protein	--	--	Protein of unknown function (DUF1645)	--	PREDICTED: trinucleotide repeat-containing gene 18 protein-like [Oryza brachyantha]
TRINITY_DN79772_c0_g1	--	--	Molecular Function: DNA binding (GO:0003677);; Cellular Component: nucleus (GO:0005634);;	--|7e-20|obr:102713991|hypothetical protein	[R]	General function prediction only	--	HMG1/2-like protein OS=Vicia faba OX=3906 PE=2 SV=1	PREDICTED: HMG1/2-like protein [Oryza brachyantha]
TRINITY_DN1097_c3_g2	--	--	Cellular Component: cytoplasm (GO:0005737);; Molecular Function: electron transfer activity (GO:0009055);; Molecular Function: protein disulfide oxidoreductase activity (GO:0015035);; Biological Process: cell redox homeostasis (GO:0045454);;	--|5e-79|osa:4338050|hypothetical protein	[O]	Posttranslational modification, protein turnover, chaperones	Glutaredoxin	Glutaredoxin-C7 OS=Oryza sativa subsp. japonica OX=39947 GN=GRXC7 PE=3 SV=1	RecName: Full=Glutaredoxin-C7 BAF16788.1 Os05g0198200 [Oryza sativa Japonica Group] EAY96873.1 hypothetical protein OsI_18794 [Oryza sativa Indica Group] BAS92694.1 Os05g0198200 [Oryza sativa Japonica Group] KAB8098461.1 hypothetical protein EE612_027686 [Oryza sativa]
TRINITY_DN70313_c0_g1	--	--	Cellular Component: extracellular region (GO:0005576);; Molecular Function: cellulase activity (GO:0008810);; Biological Process: cellulose catabolic process (GO:0030245);; Biological Process: cell wall organization (GO:0071555);;	--|2e-16|bdi:100824946|hypothetical protein	--	--	--	Endoglucanase 22 OS=Oryza sativa subsp. japonica OX=39947 GN=GLU11 PE=2 SV=2	endoglucanase 22 [Brachypodium distachyon] KQJ90132.1 hypothetical protein BRADI_4g29640v3 [Brachypodium distachyon]
TRINITY_DN7301_c0_g1	[R]	General function prediction only	Molecular Function: ubiquitin-protein transferase activity (GO:0004842);; Molecular Function: zinc ion binding (GO:0008270);; Biological Process: defense response to bacterium (GO:0042742);; Biological Process: protein autoubiquitination (GO:0051865);;	--|0.0|osa:4337543|hypothetical protein	[R]	General function prediction only	Ankyrin repeats (many copies);; Ankyrin repeats (3 copies);; Ankyrin repeat;; Ankyrin repeat;; Ankyrin repeats (many copies);; Tetratricopeptide repeat;; Tetratricopeptide repeat	E3 ubiquitin-protein ligase XB3 OS=Oryza sativa subsp. japonica OX=39947 GN=XB3 PE=1 SV=1	uncharacterized protein LOC4337543 [Oryza sativa Japonica Group] AAS88829.1 putative ankyrin protein [Oryza sativa Japonica Group] BAF16310.1 Os05g0103600 [Oryza sativa Japonica Group] BAG95626.1 unnamed protein product [Oryza sativa Japonica Group] BAS91849.1 Os05g0103600 [Oryza sativa Japonica Group] KAB8097725.1 hypothetical protein EE612_026526 [Oryza sativa]
TRINITY_DN57903_c0_g1	[R]	General function prediction only	--	--|1e-35|bdi:100839015|hypothetical protein	[QR]	--	non-haem dioxygenase in morphine synthesis N-terminal;; non-haem dioxygenase in morphine synthesis N-terminal	Flavanone 3-dioxygenase 2 OS=Oryza sativa subsp. japonica OX=39947 GN=F3H-2 PE=1 SV=1	hypothetical protein EJB05_23677, partial [Eragrostis curvula]
TRINITY_DN9649_c1_g1	--	--	--	--|3e-39|sita:106804459|hypothetical protein	[R]	General function prediction only	Reverse transcriptase (RNA-dependent DNA polymerase);; Reverse transcriptase (RNA-dependent DNA polymerase)	Retrovirus-related Pol polyprotein from transposon RE2 OS=Arabidopsis thaliana OX=3702 GN=RE2 PE=4 SV=1	putative retrotransposon protein, partial [Phyllostachys edulis]
TRINITY_DN2125_c0_g3	--	--	Molecular Function: peroxidase activity (GO:0004601);; Cellular Component: extracellular region (GO:0005576);; Biological Process: response to oxidative stress (GO:0006979);; Cellular Component: plant-type cell wall (GO:0009505);; Biological Process: plant-type cell wall organization (GO:0009664);; Molecular Function: heme binding (GO:0020037);; Biological Process: hydrogen peroxide catabolic pro…	K00430|6e-35|sita:101764825|K00430 E1.11.1.7; peroxidase [EC:1.11.1.7]	--	--	Peroxidase	Cationic peroxidase SPC4 OS=Sorghum bicolor OX=4558 GN=Sb03g046810 PE=1 SV=2	hypothetical protein EJB05_40294 [Eragrostis curvula]
TRINITY_DN48574_c0_g1	--	--	Molecular Function: DNA-binding transcription factor activity (GO:0003700);; Cellular Component: nucleus (GO:0005634);; Biological Process: regulation of transcription, DNA-templated (GO:0006355);; Biological Process: abscisic acid-activated signaling pathway (GO:0009738);; Biological Process: glucosinolate metabolic process (GO:0019760);; Molecular Function: sequence-specific DNA binding (GO:004…	--|6e-62|ats:109732945|hypothetical protein	--	--	--	Zinc finger protein 7 OS=Arabidopsis thaliana OX=3702 GN=ZFP7 PE=1 SV=1	zinc finger protein 7-like [Aegilops tauschii subsp. tauschii]
TRINITY_DN64357_c1_g1	--	--	--	K12824|1e-07|bdi:100837275|K12824 TCERG1; transcription elongation regulator 1	--	--	--	--	hypothetical protein OsJ_19236 [Oryza sativa Japonica Group]
TRINITY_DN22177_c0_g1	--	--	--	--|5e-68|osa:4325666|hypothetical protein	--	--	--	--	unknown [Zea mays] ACG37484.1 hypothetical protein [Zea mays] ONM29051.1 hypothetical protein ZEAMMB73_Zm00001d039522 [Zea mays]
TRINITY_DN32205_c0_g1	--	--	Molecular Function: nucleotide binding (GO:0000166);; Molecular Function: RNA binding (GO:0003723);; Cellular Component: spliceosomal complex (GO:0005681);; Biological Process: mRNA processing (GO:0006397);; Biological Process: RNA splicing (GO:0008380);; Cellular Component: nuclear speck (GO:0016607);;	--|1e-133|ats:109752094|hypothetical protein	[A]	RNA processing and modification	--	Serine/arginine-rich splicing factor SR45 OS=Arabidopsis thaliana OX=3702 GN=SR45 PE=1 SV=1	unnamed protein product [Triticum turgidum subsp. durum]
TRINITY_DN69782_c0_g1	--	--	Cellular Component: plasma membrane (GO:0005886);; Biological Process: response to iron ion (GO:0010039);; Cellular Component: integral component of membrane (GO:0016021);; Biological Process: seed development (GO:0048316);; Molecular Function: iron-nicotianamine transmembrane transporter activity (GO:0051980);;	--|1e-59|zma:109940570|hypothetical protein	--	--	OPT oligopeptide transporter protein	Probable metal-nicotianamine transporter YSL16 OS=Oryza sativa subsp. japonica OX=39947 GN=YSL16 PE=2 SV=2	probable metal-nicotianamine transporter YSL16 [Zea mays] XP_023156151.1 probable metal-nicotianamine transporter YSL16 [Zea mays] AQK81903.1 Metal-nicotianamine transporter YSL2 [Zea mays]
TRINITY_DN25596_c0_g1	--	--	Cellular Component: plasma membrane (GO:0005886);; Cellular Component: anchored component of membrane (GO:0031225);;	--|1e-11|ats:109773348|hypothetical protein	--	--	--	Lysine-rich arabinogalactan protein 19 OS=Arabidopsis thaliana OX=3702 GN=AGP19 PE=2 SV=2	formin-like protein 16 [Aegilops tauschii subsp. tauschii]
TRINITY_DN32135_c1_g1	--	--	Molecular Function: phosphoprotein phosphatase activity (GO:0004721);;	--|7e-20|bdi:100823040|hypothetical protein	--	--	--	Formin-like protein 3 OS=Oryza sativa subsp. japonica OX=39947 GN=FH3 PE=2 SV=2	protein translocase subunit 1, partial [Phyllostachys edulis]
TRINITY_DN66522_c0_g1	--	--	Biological Process: regulation of COPII vesicle coating (GO:0003400);; Molecular Function: Sar guanyl-nucleotide exchange factor activity (GO:0005090);; Molecular Function: GTPase activator activity (GO:0005096);; Cellular Component: endoplasmic reticulum (GO:0005783);; Cellular Component: plasma membrane (GO:0005886);; Biological Process: phosphate ion transport (GO:0006817);; Biological Process…	K14003|8e-19|sbi:8075043|K14003 PREB; prolactin regulatory element-binding protein	--	--	--	SEC12-like protein 1 OS=Arabidopsis thaliana OX=3702 GN=PHF1 PE=1 SV=2	hypothetical protein Zm00014a_014549 [Zea mays]
TRINITY_DN47217_c0_g1	--	--	--	--	--	--	--	--	hypothetical protein BAE44_0024692, partial [Dichanthelium oligosanthes]
TRINITY_DN84832_c0_g1	--	--	--	--|1e-43|sbi:110437007|hypothetical protein	[R]	General function prediction only	GAG-pre-integrase domain	Retrovirus-related Pol polyprotein from transposon RE1 OS=Arabidopsis thaliana OX=3702 GN=RE1 PE=2 SV=1	uncharacterized protein LOC110437007 [Sorghum bicolor]
TRINITY_DN15098_c0_g1	--	--	--	--|9e-22|ats:109731744|hypothetical protein	--	--	--	--	hypothetical protein EJB05_32855, partial [Eragrostis curvula]
TRINITY_DN6336_c0_g2	--	--	Molecular Function: structural constituent of cell wall (GO:0005199);;	--|0.0|bdi:100838541|hypothetical protein	[R]	General function prediction only	--	Vegetative cell wall protein gp1 OS=Chlamydomonas reinhardtii OX=3055 GN=GP1 PE=1 SV=1	uncharacterized protein LOC109773546 [Aegilops tauschii subsp. tauschii]
TRINITY_DN63596_c0_g1	[MG]	--	Cellular Component: integral component of membrane (GO:0016021);; Cellular Component: Golgi cisterna membrane (GO:0032580);; Biological Process: UDP-D-xylose biosynthetic process (GO:0033320);; Biological Process: D-xylose metabolic process (GO:0042732);; Molecular Function: UDP-glucuronate decarboxylase activity (GO:0048040);; Molecular Function: NAD+ binding (GO:0070403);;	K08678|1e-23|mus:103974752|K08678 UXS1; UDP-glucuronate decarboxylase [EC:4.1.1.35]	[GM]	--	--	UDP-glucuronic acid decarboxylase 1 OS=Arabidopsis thaliana OX=3702 GN=UXS1 PE=1 SV=1	unnamed protein product [Triticum turgidum subsp. durum]
TRINITY_DN103547_c0_g1	--	--	Biological Process: glutamine metabolic process (GO:0006541);; Cellular Component: chloroplast (GO:0009507);; Biological Process: tetrahydrofolate biosynthetic process (GO:0046654);; Biological Process: folic acid biosynthetic process (GO:0046656);; Molecular Function: 4-amino-4-deoxychorismate synthase activity (GO:0046820);;	K13950|2e-16|ats:109734131|K13950 pabAB; para-aminobenzoate synthetase [EC:2.6.1.85]	--	--	--	Probable aminodeoxychorismate synthase, chloroplastic OS=Oryza sativa subsp. japonica OX=39947 GN=ADCS PE=2 SV=1	probable aminodeoxychorismate synthase, chloroplastic isoform X3 [Aegilops tauschii subsp. tauschii]
TRINITY_DN1479_c0_g1	[M]	Cell wall/membrane/envelope biogenesis	Molecular Function: GDP-Man:Man3GlcNAc2-PP-Dol alpha-1,2-mannosyltransferase activity (GO:0004377);; Cellular Component: endoplasmic reticulum (GO:0005783);; Cellular Component: endoplasmic reticulum membrane (GO:0005789);; Biological Process: protein N-linked glycosylation (GO:0006487);; Biological Process: oligosaccharide-lipid intermediate biosynthetic process (GO:0006490);; Biological Process…	K03844|0.0|bdi:100841990|K03844 ALG11; alpha-1,2-mannosyltransferase [EC:2.4.1.131]	[M]	Cell wall/membrane/envelope biogenesis	ALG11 mannosyltransferase N-terminus;; Glycosyl transferases group 1	GDP-Man:Man(3)GlcNAc(2)-PP-Dol alpha-1,2-mannosyltransferase OS=Arabidopsis thaliana OX=3702 GN=ALG11 PE=1 SV=2	GDP-Man:Man(3)GlcNAc(2)-PP-Dol alpha-1,2-mannosyltransferase isoform X2 [Brachypodium distachyon] KQJ86114.1 hypothetical protein BRADI_4g03380v3 [Brachypodium distachyon]
TRINITY_DN6726_c0_g1	--	--	Cellular Component: nucleus (GO:0005634);; Biological Process: multicellular organism development (GO:0007275);; Molecular Function: metal ion binding (GO:0046872);;	--|0.0|osa:4352738|hypothetical protein	[P]	Inorganic ion transport and metabolism	Tesmin/TSO1-like CXC domain, cysteine-rich domain	Protein tesmin/TSO1-like CXC 2 OS=Arabidopsis thaliana OX=3702 GN=TCX2 PE=1 SV=1	protein lin-54 [Oryza sativa Japonica Group] ABA99826.1 Tesmin/TSO1-like CXC domain containing protein, expressed [Oryza sativa Japonica Group] BAF30242.1 Os12g0605300 [Oryza sativa Japonica Group] BAT17981.1 Os12g0605300 [Oryza sativa Japonica Group] KAB8118125.1 hypothetical protein EE612_060806 [Oryza sativa]
TRINITY_DN4667_c0_g1	--	--	Molecular Function: sucrose alpha-glucosidase activity (GO:0004575);; Cellular Component: cytosol (GO:0005829);; Biological Process: sucrose catabolic process (GO:0005987);; Biological Process: pollen development (GO:0009555);; Biological Process: lateral root formation (GO:0010311);; Molecular Function: glycopeptide alpha-N-acetylgalactosaminidase activity (GO:0033926);; Biological Process: regu…	--|1e-06|obr:102713732|hypothetical protein	--	--	--	Cytosolic invertase 1 OS=Oryza sativa subsp. japonica OX=39947 GN=CINV1 PE=1 SV=1	Alkaline/neutral invertase CINV2 [Zea mays] AQK52961.1 Alkaline/neutral invertase CINV2 [Zea mays]
TRINITY_DN70904_c0_g1	--	--	--	K13811|1e-08|zma:103641688|K13811 PAPSS; 3'-phosphoadenosine 5'-phosphosulfate synthase [EC:2.7.7.4 2.7.1.25]	--	--	--	--	ATP sulfurylase 1, chloroplastic [Zea mays]
TRINITY_DN39132_c0_g1	--	--	--	--|8e-07|sita:101769085|hypothetical protein	--	--	--	--	C-type lectin receptor-like tyrosine-protein kinase At1g52310 isoform X2 [Setaria italica] RCV24236.1 hypothetical protein SETIT_5G068900v2 [Setaria italica]
TRINITY_DN11393_c0_g1	--	--	Cellular Component: nucleus (GO:0005634);; Biological Process: multicellular organism development (GO:0007275);; Molecular Function: zinc ion binding (GO:0008270);; Biological Process: transport of virus in host, cell to cell (GO:0046740);;	--|1e-150|osa:107281158|hypothetical protein	[R]	General function prediction only	Domain of unknown function	OBERON-like protein OS=Nicotiana benthamiana OX=4100 GN=PVIP PE=1 SV=1	embryogenesis transmembrane protein-like [Oryza sativa Japonica Group] BAD69401.1 embryogenesis transmembrane protein-like [Oryza sativa Japonica Group]
TRINITY_DN45681_c0_g1	--	--	Molecular Function: transmembrane receptor protein serine/threonine kinase activity (GO:0004675);; Molecular Function: ATP binding (GO:0005524);; Cellular Component: plasma membrane (GO:0005886);; Biological Process: protein phosphorylation (GO:0006468);; Biological Process: cell surface receptor signaling pathway (GO:0007166);; Cellular Component: integral component of membrane (GO:0016021);;	K14546|1e-53|obr:102720508|K14546 UTP5; U3 small nucleolar RNA-associated protein 5	[R]	General function prediction only	--	Proline-rich receptor-like protein kinase PERK2 OS=Arabidopsis thaliana OX=3702 GN=PERK2 PE=2 SV=3	unnamed protein product [Triticum turgidum subsp. durum]
TRINITY_DN16510_c0_g1	--	--	--	--|8e-44|osa:4324134|hypothetical protein	--	--	--	--	hypothetical protein OsJ_03739 [Oryza sativa Japonica Group]
TRINITY_DN15436_c0_g1	[L]	Replication, recombination and repair	Biological Process: double-strand break repair via homologous recombination (GO:0000724);; Molecular Function: DNA binding (GO:0003677);; Molecular Function: ATP binding (GO:0005524);; Cellular Component: nucleus (GO:0005634);; Cellular Component: chromosome (GO:0005694);; Cellular Component: cytoplasm (GO:0005737);; Biological Process: DNA recombination (GO:0006310);; Molecular Function: ATP-dep…	K10901|0.0|osa:4330923|K10901 BLM; bloom syndrome protein [EC:3.6.4.12]	[L]	Replication, recombination and repair	Helicase conserved C-terminal domain;; RecQ zinc-binding;; Lipase (class 3);; DEAD/DEAH box helicase	ATP-dependent DNA helicase Q-like 3 OS=Arabidopsis thaliana OX=3702 GN=RECQL3 PE=1 SV=1	ATP-dependent DNA helicase Q-like 3 isoform X1 [Oryza sativa Japonica Group] XP_015622951.1 ATP-dependent DNA helicase Q-like 3 isoform X1 [Oryza sativa Japonica Group]
TRINITY_DN41531_c0_g1	--	--	Molecular Function: magnesium ion binding (GO:0000287);; Molecular Function: shikimate kinase activity (GO:0004765);; Molecular Function: ATP binding (GO:0005524);; Biological Process: aromatic amino acid family biosynthetic process (GO:0009073);; Biological Process: chorismate biosynthetic process (GO:0009423);; Cellular Component: chloroplast (GO:0009507);; Cellular Component: plastid (GO:00095…	K00891|1e-13|sbi:8068458|K00891 E2.7.1.71; shikimate kinase [EC:2.7.1.71]	--	--	--	Shikimate kinase 3, chloroplastic OS=Oryza sativa subsp. japonica OX=39947 GN=SK3 PE=1 SV=2	Shikimate kinase 1 chloroplastic [Zea mays]
TRINITY_DN57403_c0_g1	--	--	--	K20456|6e-08|zma:100502349|K20456 OSBP; oxysterol-binding protein 1	--	--	--	--	unnamed protein product [Triticum turgidum subsp. durum]
TRINITY_DN8889_c1_g1	--	--	Molecular Function: aspartic-type endopeptidase activity (GO:0004190);; Cellular Component: integral component of membrane (GO:0016021);; Biological Process: protein catabolic process (GO:0030163);; Biological Process: defense response to fungus (GO:0050832);;	--|4e-65|ats:109744743|hypothetical protein	[O]	Posttranslational modification, protein turnover, chaperones	--	Aspartyl protease APCB1 OS=Arabidopsis thaliana OX=3702 GN=APCB1 PE=1 SV=1	hypothetical protein BRADI_1g43820v3 [Brachypodium distachyon]
TRINITY_DN79988_c0_g1	--	--	Cellular Component: plasma membrane (GO:0005886);; Cellular Component: anchored component of membrane (GO:0031225);;	--|1e-34|obr:102717217|hypothetical protein	--	--	--	Lysine-rich arabinogalactan protein 19 OS=Arabidopsis thaliana OX=3702 GN=AGP19 PE=2 SV=2	PREDICTED: uncharacterized protein LOC102717217 [Oryza brachyantha]
TRINITY_DN47168_c0_g1	--	--	Biological Process: mitochondrial fission (GO:0000266);; Biological Process: cytokinesis by cell plate formation (GO:0000911);; Molecular Function: GTPase activity (GO:0003924);; Molecular Function: GTP binding (GO:0005525);; Cellular Component: vacuole (GO:0005773);; Cellular Component: vacuolar membrane (GO:0005774);; Cellular Component: cytosol (GO:0005829);; Cellular Component: microtubule (G…	--|3e-08|zma:100285412|hypothetical protein	[UR]	--	--	Dynamin-related protein 1A OS=Arabidopsis thaliana OX=3702 GN=DRP1A PE=1 SV=3	unknown [Zea mays]
TRINITY_DN26375_c0_g1	--	--	--	--|1e-58|sita:101783907|hypothetical protein	--	--	--	--	uncharacterized protein LOC112878004 isoform X2 [Panicum hallii] PAN48510.1 hypothetical protein PAHAL_9G386500 [Panicum hallii]
TRINITY_DN2036_c0_g1	--	--	Biological Process: phospholipid biosynthetic process (GO:0008654);; Biological Process: flower development (GO:0009908);; Biological Process: cutin biosynthetic process (GO:0010143);; Cellular Component: membrane (GO:0016020);; Cellular Component: integral component of membrane (GO:0016021);; Molecular Function: phosphatase activity (GO:0016791);; Molecular Function: glycerol-3-phosphate 2-O-acy…	K13508|0.0|osa:4328061|K13508 GPAT; glycerol-3-phosphate acyltransferase [EC:2.3.1.15 2.3.1.198]	--	--	haloacid dehalogenase-like hydrolase;; Acyltransferase	Glycerol-3-phosphate 2-O-acyltransferase 6 OS=Arabidopsis thaliana OX=3702 GN=GPAT6 PE=1 SV=1	glycerol-3-phosphate 2-O-acyltransferase 6 [Oryza sativa Japonica Group] BAD07928.1 phospholipid/glycerol acyltransferase-like protein [Oryza sativa Japonica Group] BAD07650.1 phospholipid/glycerol acyltransferase-like protein [Oryza sativa Japonica Group] BAF07582.1 Os02g0114400 [Oryza sativa Japonica Group]
TRINITY_DN60548_c0_g1	--	--	Molecular Function: ubiquitin-protein transferase activity (GO:0004842);; Cellular Component: nucleus (GO:0005634);; Cellular Component: cytoplasm (GO:0005737);; Biological Process: response to chitin (GO:0010200);;	--|1e-87|ats:109784667|hypothetical protein	[S]	Function unknown	--	U-box domain-containing protein 16 OS=Arabidopsis thaliana OX=3702 GN=PUB16 PE=2 SV=1	U-box domain-containing protein 16-like [Aegilops tauschii subsp. tauschii]
TRINITY_DN45909_c0_g1	--	--	Molecular Function: DNA binding (GO:0003677);; Molecular Function: DNA-binding transcription factor activity (GO:0003700);; Cellular Component: nucleus (GO:0005634);; Biological Process: transcription, DNA-templated (GO:0006351);; Biological Process: regulation of cell size (GO:0008361);; Biological Process: response to water deprivation (GO:0009414);; Biological Process: trichome morphogenesis (…	--|1e-94|ats:109776978|hypothetical protein	[K]	Transcription	--	Trihelix transcription factor GTL1 OS=Arabidopsis thaliana OX=3702 GN=GTL1 PE=1 SV=2	Trihelix transcription factor GT-2 [Dichanthelium oligosanthes]
TRINITY_DN25825_c0_g1	--	--	Molecular Function: protein serine/threonine kinase activity (GO:0004674);; Molecular Function: ATP binding (GO:0005524);; Cellular Component: plasma membrane (GO:0005886);; Biological Process: pollen development (GO:0009555);; Cellular Component: integral component of membrane (GO:0016021);; Molecular Function: carbohydrate binding (GO:0030246);; Biological Process: defense response to bacterium…	--|6e-84|ats:109737316|hypothetical protein	--	--	Legume lectin domain	L-type lectin-domain containing receptor kinase IV.2 OS=Arabidopsis thaliana OX=3702 GN=LECRK42 PE=2 SV=1	unnamed protein product [Triticum turgidum subsp. durum]
TRINITY_DN97885_c0_g1	--	--	Molecular Function: ATP binding (GO:0005524);; Biological Process: sphingolipid metabolic process (GO:0006665);; Molecular Function: sphinganine kinase activity (GO:0008481);; Cellular Component: plant-type vacuole membrane (GO:0009705);; Biological Process: cellular response to abscisic acid stimulus (GO:0071215);;	K04718|1e-54|obr:102702113|K04718 SPHK; sphingosine kinase [EC:2.7.1.91]	[IT]	--	--	Sphingosine kinase 1 OS=Arabidopsis thaliana OX=3702 GN=SPHK1 PE=1 SV=1	Os07g0563000, partial [Oryza sativa Japonica Group]
TRINITY_DN43673_c0_g1	--	--	--	K03217|1e-31|sbi:8063188|K03217 yidC; YidC/Oxa1 family membrane protein insertase	--	--	--	--	mitochondrial inner membrane protein OXA1 [Sorghum bicolor] EER94633.1 hypothetical protein SORBI_3001G322300 [Sorghum bicolor]
TRINITY_DN32918_c1_g1	--	--	Molecular Function: structural constituent of cell wall (GO:0005199);; Cellular Component: extracellular region (GO:0005576);; Cellular Component: cell wall (GO:0005618);; Cellular Component: plant-type cell wall (GO:0009505);; Cellular Component: plasmodesma (GO:0009506);; Biological Process: cell wall organization (GO:0071555);;	--|3e-44|bdi:100824075|hypothetical protein	[S]	Function unknown	--	Leucine-rich repeat extensin-like protein 3 OS=Arabidopsis thaliana OX=3702 GN=LRX3 PE=1 SV=1	unnamed protein product [Triticum turgidum subsp. durum]
TRINITY_DN12507_c1_g1	--	--	Molecular Function: ATP binding (GO:0005524);; Biological Process: defense response (GO:0006952);; Molecular Function: ADP binding (GO:0043531);;	--|1e-24|osa:9267061|hypothetical protein	[T]	Signal transduction mechanisms	Rx N-terminal domain	Putative disease resistance protein RGA4 OS=Solanum bulbocastanum OX=147425 GN=RGA4 PE=2 SV=1	unnamed protein product [Triticum turgidum subsp. durum]
TRINITY_DN631_c2_g1	--	--	Cellular Component: ESCRT I complex (GO:0000813);; Cellular Component: early endosome (GO:0005769);; Cellular Component: late endosome (GO:0005770);; Biological Process: cellular protein modification process (GO:0006464);; Biological Process: trichome branching (GO:0010091);; Biological Process: protein transport (GO:0015031);; Molecular Function: ubiquitin binding (GO:0043130);; Cellular Compone…	K12183|3e-31|bdi:100836773|K12183 TSG101; ESCRT-I complex subunit TSG101	[OU]	--	--	Protein ELC OS=Arabidopsis thaliana OX=3702 GN=ELC PE=1 SV=1	hypothetical protein OsJ_09012 [Oryza sativa Japonica Group]
TRINITY_DN21553_c0_g1	--	--	Molecular Function: RNA binding (GO:0003723);; Molecular Function: phosphoserine phosphatase activity (GO:0004647);; Molecular Function: phosphoprotein phosphatase activity (GO:0004721);; Cellular Component: nucleus (GO:0005634);; Biological Process: transcription, DNA-templated (GO:0006351);; Biological Process: multicellular organism development (GO:0007275);; Molecular Function: CTD phosphatas…	K18998|6e-81|osa:4330100|K18998 CPL1_2; RNA polymerase II C-terminal domain phosphatase-like 1/2 [EC:3.1.3.16]	[K]	Transcription	--	RNA polymerase II C-terminal domain phosphatase-like 1 OS=Arabidopsis thaliana OX=3702 GN=CPL1 PE=1 SV=1	hypothetical protein OsI_08218 [Oryza sativa Indica Group]
TRINITY_DN7675_c2_g3	--	--	Cellular Component: nucleus (GO:0005634);;	--|8e-57|bdi:100832378|hypothetical protein	--	--	--	Protein NETWORKED 1B OS=Arabidopsis thaliana OX=3702 GN=NET1B PE=2 SV=1	protein NETWORKED 1A [Brachypodium distachyon] XP_024318845.1 protein NETWORKED 1A [Brachypodium distachyon] KQJ89166.1 hypothetical protein BRADI_4g23910v3 [Brachypodium distachyon]
TRINITY_DN36974_c0_g1	--	--	Molecular Function: protein serine/threonine kinase activity (GO:0004674);; Molecular Function: calcium ion binding (GO:0005509);; Molecular Function: ATP binding (GO:0005524);; Biological Process: cell surface receptor signaling pathway (GO:0007166);; Cellular Component: integral component of membrane (GO:0016021);; Molecular Function: polysaccharide binding (GO:0030247);;	--|2e-50|sita:101784936|hypothetical protein	--	--	--	Wall-associated receptor kinase 3 OS=Arabidopsis thaliana OX=3702 GN=WAK3 PE=2 SV=2	Os09g0471800, partial [Oryza sativa Japonica Group]
TRINITY_DN251_c2_g1	--	--	Molecular Function: phosphoprotein phosphatase activity (GO:0004721);;	--|5e-14|zma:100383840|hypothetical protein	--	--	--	Formin-like protein 20 OS=Arabidopsis thaliana OX=3702 GN=FH20 PE=2 SV=3	putative methyltransferase PMT2 [Dichanthelium oligosanthes]
TRINITY_DN9056_c0_g2	--	--	Molecular Function: calcium ion binding (GO:0005509);; Molecular Function: calcium-dependent phospholipid binding (GO:0005544);; Cellular Component: nucleus (GO:0005634);; Cellular Component: cytosol (GO:0005829);; Biological Process: response to heat (GO:0009408);; Biological Process: response to cold (GO:0009409);; Biological Process: response to water deprivation (GO:0009414);; Cellular Compon…	K17098|0.0|obr:102719964|K17098 ANNAT; annexin D	[U]	Intracellular trafficking, secretion, and vesicular transport	Annexin	Annexin D2 OS=Arabidopsis thaliana OX=3702 GN=ANN2 PE=1 SV=1	PREDICTED: annexin D1-like [Oryza brachyantha]
TRINITY_DN2673_c1_g1	--	--	Cellular Component: extracellular region (GO:0005576);; Cellular Component: cell wall (GO:0005618);; Biological Process: cell wall organization (GO:0071555);;	--|1e-107|ats:109756695|hypothetical protein	--	--	--	Glycine-rich cell wall structural protein OS=Arabidopsis thaliana OX=3702 GN=At3g17050 PE=3 SV=2	hypothetical protein TRIUR3_19389 [Triticum urartu]
TRINITY_DN32740_c0_g1	--	--	Molecular Function: ATP binding (GO:0005524);; Biological Process: defense response (GO:0006952);; Molecular Function: ADP binding (GO:0043531);;	--|5e-69|osa:107278759|hypothetical protein	[T]	Signal transduction mechanisms	NB-ARC domain	Putative disease resistance protein RGA4 OS=Solanum bulbocastanum OX=147425 GN=RGA4 PE=2 SV=1	uncharacterized protein LOC107278759 [Oryza sativa Japonica Group] CAE03495.2 OSJNBa0053K19.3 [Oryza sativa Japonica Group] CAE01932.2 OSJNBb0085C12.14 [Oryza sativa Japonica Group] EAZ32034.1 hypothetical protein OsJ_16212 [Oryza sativa Japonica Group] BAR88391.1 NB-LRR protein [Oryza sativa Japonica Group]
TRINITY_DN11255_c32_g1	--	--	--	--|4e-20|sbi:110436960|hypothetical protein	--	--	--	--	uncharacterized protein LOC110436960 [Sorghum bicolor]
TRINITY_DN2182_c0_g1	--	--	Molecular Function: phosphatidylinositol phospholipase C activity (GO:0004435);; Molecular Function: obsolete signal transducer activity (GO:0004871);; Cellular Component: cytosol (GO:0005829);; Cellular Component: plasma membrane (GO:0005886);; Biological Process: lipid catabolic process (GO:0016042);; Biological Process: intracellular signal transduction (GO:0035556);;	K05857|0.0|bdi:100839274|K05857 PLCD; phosphatidylinositol phospholipase C, delta [EC:3.1.4.11]	[T]	Signal transduction mechanisms	Phosphatidylinositol-specific phospholipase C, X domain;; Phosphatidylinositol-specific phospholipase C, Y domain;; C2 domain	Phosphoinositide phospholipase C 4 OS=Arabidopsis thaliana OX=3702 GN=PLC4 PE=2 SV=2	hypothetical protein C2845_PM03G17220 [Panicum miliaceum]
TRINITY_DN46680_c0_g1	--	--	Cellular Component: integral component of plasma membrane (GO:0005887);; Biological Process: carbohydrate transport (GO:0008643);; Cellular Component: integral component of membrane (GO:0016021);; Molecular Function: sugar transmembrane transporter activity (GO:0051119);;	--	--	--	--	Bidirectional sugar transporter SWEET4 OS=Oryza sativa subsp. japonica OX=39947 GN=SWEET4 PE=2 SV=1	unnamed protein product [Triticum turgidum subsp. durum]
TRINITY_DN21703_c2_g1	--	--	Biological Process: lipid transport (GO:0006869);; Molecular Function: lipid binding (GO:0008289);;	--|2e-39|zma:107403162|hypothetical protein	--	--	Probable lipid transfer	Non-specific lipid-transfer protein 2 OS=Oryza sativa subsp. indica OX=39946 GN=LTP-2 PE=3 SV=2	hypothetical protein C2845_PM02G40020 [Panicum miliaceum]
TRINITY_DN1867_c0_g2	--	--	--	--|2e-06|ats:109776553|hypothetical protein	--	--	--	--	uncharacterized protein LOC112888928 [Panicum hallii]
TRINITY_DN45530_c0_g2	--	--	Molecular Function: ubiquitin-protein transferase activity (GO:0004842);; Biological Process: response to chitin (GO:0010200);;	--|2e-62|sita:101765542|hypothetical protein	--	--	--	U-box domain-containing protein 20 OS=Arabidopsis thaliana OX=3702 GN=PUB20 PE=2 SV=1	hypothetical protein TRIUR3_07298 [Triticum urartu]
TRINITY_DN92663_c0_g2	--	--	--	K13418|8e-44|obr:102717614|K13418 SERK1; somatic embryogenesis receptor kinase 1 [EC:2.7.10.1 2.7.11.1]	--	--	--	LRR receptor kinase SERK2 OS=Oryza sativa subsp. japonica OX=39947 GN=SERK2 PE=1 SV=1	hypothetical protein OsI_16148 [Oryza sativa Indica Group]
TRINITY_DN17884_c0_g1	[RTKL]	--	Molecular Function: protein serine/threonine kinase activity (GO:0004674);; Molecular Function: obsolete signal transducer, downstream of receptor, with serine/threonine kinase activity (GO:0004702);; Molecular Function: MAP kinase kinase kinase activity (GO:0004709);; Molecular Function: ATP binding (GO:0005524);; Cellular Component: cytosol (GO:0005829);; Cellular Component: plasma membrane (GO…	--|9e-44|bdi:100833316|hypothetical protein	[T]	Signal transduction mechanisms	Protein kinase domain;; Protein tyrosine and serine/threonine kinase	Mitogen-activated protein kinase kinase kinase 5 OS=Arabidopsis thaliana OX=3702 GN=MAPKKK5 PE=1 SV=1	unnamed protein product [Triticum turgidum subsp. durum]
TRINITY_DN16044_c0_g1	[R]	General function prediction only	Biological Process: nitrogen compound metabolic process (GO:0006807);; Cellular Component: plastid (GO:0009536);; Molecular Function: hydrolase activity, acting on carbon-nitrogen (but not peptide) bonds (GO:0016810);; Biological Process: response to cadmium ion (GO:0046686);;	K11206|0.0|bdi:100824517|K11206 NIT1; deaminated glutathione amidase [EC:3.5.1.128]	[E]	Amino acid transport and metabolism	Carbon-nitrogen hydrolase	Nitrilase-like protein 2 OS=Arabidopsis thaliana OX=3702 GN=NLP2 PE=2 SV=1	unnamed protein product [Triticum turgidum subsp. durum]
TRINITY_DN29607_c0_g1	--	--	Molecular Function: DNA binding (GO:0003677);; Molecular Function: RNA binding (GO:0003723);; Molecular Function: metal ion binding (GO:0046872);;	K03260|5e-51|osa:4341162|K03260 EIF4G; translation initiation factor 4G	--	--	--	Zinc finger CCCH domain-containing protein 43 OS=Oryza sativa subsp. japonica OX=39947 GN=Os06g0520600 PE=2 SV=1	hypothetical protein TRIUR3_29060 [Triticum urartu]
TRINITY_DN62821_c1_g1	[V]	Defense mechanisms	Molecular Function: ATP binding (GO:0005524);; Cellular Component: plasma membrane (GO:0005886);; Cellular Component: integral component of membrane (GO:0016021);; Molecular Function: ATPase activity, coupled to transmembrane movement of substances (GO:0042626);;	--|0.0|sita:101785271|hypothetical protein	[Q]	Secondary metabolites biosynthesis, transport and catabolism	ABC-2 type transporter;; ABC transporter;; Plant PDR ABC transporter associated;; ABC-2 type transporter;; ATPase family associated with various cellular activities (AAA);; ABC-transporter N-terminal	ABC transporter G family member 39 OS=Oryza sativa subsp. japonica OX=39947 GN=ABCG39 PE=3 SV=1	hypothetical protein SEVIR_1G040200v2 [Setaria viridis]
TRINITY_DN5169_c0_g1	[V]	Defense mechanisms	Cellular Component: plant-type vacuole (GO:0000325);; Molecular Function: ATP binding (GO:0005524);; Cellular Component: vacuole (GO:0005773);; Cellular Component: vacuolar membrane (GO:0005774);; Cellular Component: Golgi apparatus (GO:0005794);; Molecular Function: xenobiotic transmembrane transporting ATPase activity (GO:0008559);; Cellular Component: integral component of membrane (GO:0016021…	K05665|0.0|sita:101770906|K05665 ABCC1; ATP-binding cassette, subfamily C (CFTR/MRP), member 1 [EC:7.6.2.3]	[Q]	Secondary metabolites biosynthesis, transport and catabolism	ABC transporter transmembrane region;; ABC transporter	ABC transporter C family member 14 OS=Arabidopsis thaliana OX=3702 GN=ABCC14 PE=1 SV=1	hypothetical protein C2845_PM16G01940 [Panicum miliaceum]
TRINITY_DN15604_c0_g1	--	--	--	--|2e-54|bdi:100825862|hypothetical protein	--	--	--	--	Dof protein [Phyllostachys edulis]
TRINITY_DN30911_c0_g1	--	--	--	--|2e-23|ats:109753742|hypothetical protein	--	--	--	--	uncharacterized protein LOC109753742 [Aegilops tauschii subsp. tauschii]
TRINITY_DN50783_c1_g1	--	--	--	--|3e-07|bdi:100821255|hypothetical protein	--	--	--	--	putative 1-deoxy-D-xylulose-5-phosphate synthase, chloroplastic isoform X1 [Panicum miliaceum]
TRINITY_DN14563_c0_g1	[J]	Translation, ribosomal structure and biogenesis	Molecular Function: structural constituent of ribosome (GO:0003735);; Biological Process: translation (GO:0006412);; Cellular Component: chloroplast (GO:0009507);; Cellular Component: large ribosomal subunit (GO:0015934);;	K02876|1e-150|osa:4332089|K02876 RP-L15; large subunit ribosomal protein L15	[J]	Translation, ribosomal structure and biogenesis	Ribosomal proteins 50S-L15, 50S-L18e, 60S-L27A	50S ribosomal protein L15, chloroplastic (Fragment) OS=Pisum sativum OX=3888 GN=RPL15 PE=2 SV=1	hypothetical protein EJB05_07524, partial [Eragrostis curvula]
TRINITY_DN2060_c0_g1	--	--	Molecular Function: DNA-binding transcription factor activity (GO:0003700);; Cellular Component: nucleus (GO:0005634);; Biological Process: transcription, DNA-templated (GO:0006351);; Biological Process: regulation of transcription, DNA-templated (GO:0006355);; Biological Process: polarity specification of adaxial/abaxial axis (GO:0009944);; Biological Process: cell differentiation (GO:0030154);;…	--|1e-42|ats:109742884|hypothetical protein	--	--	--	Probable transcription factor KAN2 OS=Arabidopsis thaliana OX=3702 GN=KAN2 PE=2 SV=1	hypothetical protein OsI_21349 [Oryza sativa Indica Group]
TRINITY_DN11311_c0_g1	--	--	Cellular Component: nucleus (GO:0005634);;	--|9e-80|bdi:100837007|hypothetical protein	--	--	LSD1 zinc finger	Protein LOL2 OS=Oryza sativa subsp. japonica OX=39947 GN=LOL2 PE=2 SV=1	protein LOL2 [Brachypodium distachyon] KQJ85856.1 hypothetical protein BRADI_4g02040v3 [Brachypodium distachyon]
TRINITY_DN11892_c0_g1	[O]	Posttranslational modification, protein turnover, chaperones	Molecular Function: protein disulfide isomerase activity (GO:0003756);; Cellular Component: extracellular space (GO:0005615);; Molecular Function: flavin-linked sulfhydryl oxidase activity (GO:0016971);; Cellular Component: integral component of Golgi membrane (GO:0030173);; Biological Process: cell redox homeostasis (GO:0045454);;	K10758|0.0|bdi:100836143|K10758 QSOX; thiol oxidase [EC:1.8.3.2]	[D]	Cell cycle control, cell division, chromosome partitioning	Erv1 / Alr family	Sulfhydryl oxidase 1 OS=Oryza sativa subsp. japonica OX=39947 GN=QSOX1 PE=2 SV=1	unnamed protein product [Triticum turgidum subsp. durum]
TRINITY_DN9813_c0_g2	[L]	Replication, recombination and repair	--	--|3e-09|zma:103655271|hypothetical protein	[A]	RNA processing and modification	--	--	hypothetical protein PAHAL_9G137000 [Panicum hallii]
TRINITY_DN15593_c0_g1	--	--	--	--|1e-135|ats:109748175|hypothetical protein	--	--	F-box domain	F-box/LRR-repeat protein At4g14096 OS=Arabidopsis thaliana OX=3702 GN=At4g14096 PE=2 SV=1	F-box/FBD/LRR-repeat protein At5g22700-like [Aegilops tauschii subsp. tauschii]
TRINITY_DN25744_c0_g1	--	--	--	--|6e-61|bdi:100822671|hypothetical protein	--	--	--	--	uncharacterized protein LOC100822671 [Brachypodium distachyon] XP_010237945.1 uncharacterized protein LOC100822671 [Brachypodium distachyon] KQJ89440.1 hypothetical protein BRADI_4g25710v3 [Brachypodium distachyon]
TRINITY_DN26447_c0_g1	--	--	--	--|1e-83|sita:101776974|hypothetical protein	--	--	Protein of unknown function (DUF1997);; Protein of unknown function (DUF1997)	--	uncharacterized protein LOC101776974 [Setaria italica] RCV14144.1 hypothetical protein SETIT_2G402400v2 [Setaria italica] TKW36039.1 hypothetical protein SEVIR_2G414200v2 [Setaria viridis]
TRINITY_DN15642_c0_g1	[S]	Function unknown	Molecular Function: protein serine/threonine kinase activity (GO:0004674);; Molecular Function: ATP binding (GO:0005524);; Cellular Component: plasma membrane (GO:0005886);; Cellular Component: integral component of membrane (GO:0016021);;	--|0.0|sita:101753591|hypothetical protein	--	--	Malectin domain;; Leucine Rich repeats (2 copies);; Leucine rich repeat	Probable LRR receptor-like serine/threonine-protein kinase At1g56130 OS=Arabidopsis thaliana OX=3702 GN=At1g56130 PE=2 SV=2	putative LRR receptor-like serine/threonine-protein kinase [Panicum miliaceum]
TRINITY_DN30363_c1_g1	--	--	--	--|1e-09|zma:100284494|hypothetical protein	--	--	--	--	hypothetical protein GQ55_9G428500 [Panicum hallii var. hallii]
TRINITY_DN22471_c0_g1	--	--	--	--|1e-57|ats:109767728|hypothetical protein	--	--	Domain of unknown function (DUF966)	Protein UPSTREAM OF FLC OS=Arabidopsis thaliana OX=3702 GN=UFC PE=2 SV=1	unnamed protein product [Triticum turgidum subsp. durum]
TRINITY_DN26297_c0_g2	--	--	Molecular Function: ATP binding (GO:0005524);; Molecular Function: transferase activity (GO:0016740);; Biological Process: protein sumoylation (GO:0016925);;	K06689|9e-09|osa:4327450|K06689 UBE2D; ubiquitin-conjugating enzyme E2 D [EC:2.3.2.23]	[O]	Posttranslational modification, protein turnover, chaperones	--	SUMO-conjugating enzyme UBC9 OS=Arabidopsis thaliana OX=3702 GN=UBC9 PE=1 SV=1	ubiquitin-conjugating enzyme E2-17 kDa isoform X1 [Oryza sativa Japonica Group]
TRINITY_DN94982_c0_g1	--	--	Molecular Function: nucleic acid binding (GO:0003676);; Molecular Function: RNA-directed DNA polymerase activity (GO:0003964);; Molecular Function: aspartic-type endopeptidase activity (GO:0004190);; Molecular Function: endonuclease activity (GO:0004519);; Molecular Function: zinc ion binding (GO:0008270);; Biological Process: DNA integration (GO:0015074);;	--|1e-84|zma:109941881|hypothetical protein	[R]	General function prediction only	GAG-pre-integrase domain	Retrovirus-related Pol polyprotein from transposon TNT 1-94 OS=Nicotiana tabacum OX=4097 PE=2 SV=1	Putative retroelement [Oryza sativa Japonica Group] ABG65897.1 retrotransposon protein, putative, Ty1-copia subclass [Oryza sativa Japonica Group]
TRINITY_DN17794_c1_g1	[KAD]	--	--	K09422|3e-67|ats:109779329|K09422 MYBP; transcription factor MYB, plant	[K]	Transcription	Myb-like DNA-binding domain;; Myb-like DNA-binding domain	Transcription factor MYB2 OS=Oryza sativa subsp. japonica OX=39947 GN=MYB2 PE=2 SV=1	transcription factor MYB108-like [Aegilops tauschii subsp. tauschii]
TRINITY_DN75962_c0_g1	--	--	--	--	--	--	--	--	hypothetical protein EJB05_40113 [Eragrostis curvula]
TRINITY_DN10753_c0_g1	--	--	Biological Process: formation of cytoplasmic translation initiation complex (GO:0001732);; Biological Process: translation reinitiation (GO:0002188);; Molecular Function: mRNA binding (GO:0003729);; Molecular Function: translation initiation factor activity (GO:0003743);; Cellular Component: cytosol (GO:0005829);; Cellular Component: eukaryotic translation initiation factor 3 complex (GO:0005852)…	--|5e-52|sbi:8054225|hypothetical protein	--	--	--	Eukaryotic translation initiation factor 3 subunit A OS=Arabidopsis thaliana OX=3702 GN=TIF3A1 PE=1 SV=1	uncharacterized protein LOC112878149 [Panicum hallii] PAN50965.1 hypothetical protein PAHAL_9G561000 [Panicum hallii]
TRINITY_DN31981_c0_g1	--	--	--	--	--	--	--	--	hypothetical protein D1007_46996 [Hordeum vulgare]
TRINITY_DN66037_c0_g3	[D]	Cell cycle control, cell division, chromosome partitioning	Molecular Function: DNA binding (GO:0003677);; Cellular Component: nucleus (GO:0005634);; Biological Process: transcription, DNA-templated (GO:0006351);; Biological Process: regulation of transcription, DNA-templated (GO:0006355);;	--|3e-47|obr:102706342|hypothetical protein	--	--	Myb-like DNA-binding domain	Probable transcription factor GLK2 OS=Oryza sativa subsp. japonica OX=39947 GN=GLK2 PE=2 SV=1	PREDICTED: probable transcription factor GLK2 [Oryza brachyantha]
TRINITY_DN8164_c0_g2	--	--	Molecular Function: structural constituent of cell wall (GO:0005199);;	--|1e-136|osa:4326752|hypothetical protein	--	--	Protein of unknown function (DUF1618)	Vegetative cell wall protein gp1 OS=Chlamydomonas reinhardtii OX=3055 GN=GP1 PE=1 SV=1	uncharacterized protein LOC4326752 [Oryza sativa Japonica Group] EEE54220.1 hypothetical protein OsJ_01079 [Oryza sativa Japonica Group]
TRINITY_DN92975_c0_g1	--	--	Molecular Function: magnesium ion binding (GO:0000287);; Molecular Function: ATP binding (GO:0005524);; Cellular Component: cytosol (GO:0005829);; Biological Process: myo-inositol hexakisphosphate biosynthetic process (GO:0010264);; Biological Process: inositol trisphosphate metabolic process (GO:0032957);; Molecular Function: inositol tetrakisphosphate 1-kinase activity (GO:0047325);; Molecular …	K01765|2e-12|bdi:100837016|K01765 ITPK4; inositol-1,3,4-trisphosphate 5/6-kinase [EC:2.7.1.159]	--	--	--	Inositol-tetrakisphosphate 1-kinase 6 OS=Oryza sativa subsp. japonica OX=39947 GN=ITPK6 PE=2 SV=1	unnamed protein product [Triticum turgidum subsp. durum]
TRINITY_DN47901_c0_g1	--	--	--	--	--	--	--	--	hypothetical protein PAHAL_6G176200 [Panicum hallii]
TRINITY_DN35695_c0_g1	--	--	--	--|3e-35|ats:109774482|hypothetical protein	[A]	RNA processing and modification	--	--	uncharacterized protein LOC109774482 [Aegilops tauschii subsp. tauschii]
TRINITY_DN25413_c1_g1	--	--	--	--|4e-31|obr:102719433|hypothetical protein	--	--	Rx N-terminal domain	--	putative disease resistance protein RGA4 [Zea mays]
TRINITY_DN19679_c1_g1	--	--	Cellular Component: plant-type vacuole membrane (GO:0009705);; Molecular Function: calcium:proton antiporter activity (GO:0015369);; Cellular Component: integral component of membrane (GO:0016021);;	K07300|2e-08|sita:101768889|K07300 chaA; Ca2+:H+ antiporter	[P]	Inorganic ion transport and metabolism	--	Vacuolar cation/proton exchanger 3 OS=Oryza sativa subsp. japonica OX=39947 GN=CAX3 PE=2 SV=2	Vacuolar cation/proton exchanger 2 [Zea mays]
TRINITY_DN32887_c0_g1	--	--	Molecular Function: acid phosphatase activity (GO:0003993);; Cellular Component: extracellular region (GO:0005576);; Biological Process: phospholipid catabolic process (GO:0009395);;	K01114|5e-08|dct:110100140|K01114 plc; phospholipase C [EC:3.1.4.3]	--	--	--	Non-specific phospholipase C1 OS=Arabidopsis thaliana OX=3702 GN=NPC1 PE=2 SV=1	Non-specific phospholipase C1 [Zea mays]
TRINITY_DN73758_c0_g1	--	--	--	--|1e-40|sbi:8083066|hypothetical protein	--	--	--	--	uncharacterized protein LOC8083066 [Sorghum bicolor]
TRINITY_DN42972_c0_g1	--	--	--	--|1e-130|obr:102700872|hypothetical protein	--	--	--	--	hypothetical protein BAE44_0025369 [Dichanthelium oligosanthes]
TRINITY_DN52102_c0_g1	--	--	Cellular Component: chloroplast (GO:0009507);; Cellular Component: integral component of membrane (GO:0016021);;	--|4e-09|sita:111255698|hypothetical protein	--	--	--	Protein trichome birefringence-like 15 OS=Arabidopsis thaliana OX=3702 GN=TBL15 PE=3 SV=1	Protein trichome birefringence-like 16 [Zea mays]
TRINITY_DN17147_c0_g1	[E]	Amino acid transport and metabolism	Molecular Function: 5-methyltetrahydropteroyltriglutamate-homocysteine S-methyltransferase activity (GO:0003871);; Cellular Component: extracellular region (GO:0005576);; Cellular Component: cytosol (GO:0005829);; Molecular Function: zinc ion binding (GO:0008270);; Molecular Function: methionine synthase activity (GO:0008705);; Biological Process: homocysteine metabolic process (GO:0050667);;	K00549|5e-26|obr:102706616|K00549 metE; 5-methyltetrahydropteroyltriglutamate--homocysteine methyltransferase [EC:2.1.1.14]	[E]	Amino acid transport and metabolism	Cobalamin-independent synthase, Catalytic domain	5-methyltetrahydropteroyltriglutamate--homocysteine methyltransferase 1 OS=Oryza sativa subsp. japonica OX=39947 GN=Os12g0623900 PE=2 SV=1	methyltetrahydropteroyltriglutamate#homocysteine methyltransferase, partial [Oryza sativa Indica Group]
TRINITY_DN78676_c0_g1	--	--	Molecular Function: ATP binding (GO:0005524);; Cellular Component: cytoplasm (GO:0005737);; Biological Process: plant-type hypersensitive response (GO:0009626);; Cellular Component: membrane (GO:0016020);; Biological Process: metal ion transport (GO:0030001);; Molecular Function: ADP binding (GO:0043531);; Molecular Function: metal ion binding (GO:0046872);;	--|2e-93|ats:109736512|hypothetical protein	[T]	Signal transduction mechanisms	NB-ARC domain	Putative late blight resistance protein homolog R1B-17 OS=Solanum demissum OX=50514 GN=R1B-17 PE=3 SV=1	NBS-LRR disease resistance protein homologue [Hordeum vulgare]
TRINITY_DN3572_c0_g1	--	--	Cellular Component: cytosol (GO:0005829);; Biological Process: response to water deprivation (GO:0009414);; Biological Process: cold acclimation (GO:0009631);; Biological Process: response to abscisic acid (GO:0009737);;	--|2e-79|obr:102704097|hypothetical protein	--	--	Dehydrin	Water stress-inducible protein Rab21 OS=Oryza sativa subsp. japonica OX=39947 GN=RAB21 PE=2 SV=1	PREDICTED: water stress-inducible protein Rab21-like [Oryza brachyantha]
TRINITY_DN32114_c0_g1	--	--	--	K12864|7e-06|egu:105058907|K12864 CTNNBL1; beta-catenin-like protein 1	[S]	Function unknown	--	--	hypothetical protein Zm00014a_008981 [Zea mays] PWZ23632.1 Beta-catenin-like protein 1 [Zea mays]
TRINITY_DN17485_c0_g1	[C]	Energy production and conversion	Molecular Function: proton transmembrane transporter activity (GO:0015078);; Biological Process: ATP hydrolysis coupled proton transport (GO:0015991);; Cellular Component: proton-transporting V-type ATPase, V0 domain (GO:0033179);;	K02146|0.0|obr:102719153|K02146 ATPeV0D; V-type H+-transporting ATPase subunit d	[C]	Energy production and conversion	ATP synthase (C/AC39) subunit	Probable V-type proton ATPase subunit d OS=Oryza sativa subsp. japonica OX=39947 GN=Os01g0587000 PE=2 SV=1	PREDICTED: probable V-type proton ATPase subunit d [Oryza brachyantha]
TRINITY_DN11329_c0_g1	--	--	Cellular Component: vacuole (GO:0005773);; Cellular Component: vacuolar membrane (GO:0005774);; Cellular Component: integral component of membrane (GO:0016021);;	--|1e-110|osa:4342155|hypothetical protein	--	--	--	Tetraspanin-18 OS=Arabidopsis thaliana OX=3702 GN=TOM2AH2 PE=1 SV=1	tetraspanin-18 [Oryza sativa Japonica Group] BAD62493.1 senescence-associated protein-like [Oryza sativa Japonica Group] BAF20578.1 Os06g0731400 [Oryza sativa Japonica Group] BAG89447.1 unnamed protein product [Oryza sativa Japonica Group] EEE66406.1 hypothetical protein OsJ_22750 [Oryza sativa Japonica Group] BAS99656.1 Os06g0731400 [Oryza sativa Japonica Group]
TRINITY_DN54734_c0_g1	--	--	Molecular Function: ATP binding (GO:0005524);; Cellular Component: plasma membrane (GO:0005886);; Biological Process: defense response (GO:0006952);; Biological Process: signal transduction (GO:0007165);; Molecular Function: ADP binding (GO:0043531);;	K13459|3e-22|ats:109765182|K13459 RPS2; disease resistance protein RPS2	[T]	Signal transduction mechanisms	--	Probable disease resistance protein At1g61310 OS=Arabidopsis thaliana OX=3702 GN=At1g61310 PE=2 SV=1	unnamed protein product [Triticum turgidum subsp. durum]
TRINITY_DN30941_c0_g1	--	--	Cellular Component: extracellular region (GO:0005576);; Biological Process: lipid catabolic process (GO:0016042);; Molecular Function: hydrolase activity, acting on ester bonds (GO:0016788);;	--|2e-74|osa:4326986|hypothetical protein	--	--	GDSL-like Lipase/Acylhydrolase	GDSL esterase/lipase At3g62280 OS=Arabidopsis thaliana OX=3702 GN=At3g62280 PE=2 SV=1	GDSL esterase/lipase At1g09390 [Oryza sativa Japonica Group] BAD54714.1 putative early nodule-specific protein ENOD8 [Oryza sativa Japonica Group] BAF04838.1 Os01g0329900 [Oryza sativa Japonica Group] BAS71907.1 Os01g0329900 [Oryza sativa Japonica Group] KAB8081249.1 hypothetical protein EE612_002273 [Oryza sativa]
TRINITY_DN99209_c0_g1	--	--	--	--|2e-32|osa:4344481|hypothetical protein	--	--	Protein of unknown function (DUF1442)	--	hypothetical protein OsI_27559 [Oryza sativa Indica Group]
TRINITY_DN47578_c0_g1	--	--	Cellular Component: chloroplast inner membrane (GO:0009706);; Biological Process: protein transport (GO:0015031);; Molecular Function: oxidoreductase activity (GO:0016491);;	--|1e-08|ats:109745946|hypothetical protein	[Q]	Secondary metabolites biosynthesis, transport and catabolism	--	Short-chain dehydrogenase TIC 32, chloroplastic OS=Pisum sativum OX=3888 GN=TIC32 PE=1 SV=1	unnamed protein product [Triticum turgidum subsp. durum]
TRINITY_DN681_c3_g1	[RTKL]	--	Biological Process: defense response to oomycetes (GO:0002229);; Molecular Function: protein serine/threonine kinase activity (GO:0004674);; Molecular Function: ATP binding (GO:0005524);; Cellular Component: plasma membrane (GO:0005886);; Biological Process: positive regulation of hydrogen peroxide metabolic process (GO:0010726);; Biological Process: positive regulation of cell death (GO:0010942)…	--|1e-89|zma:100281786|hypothetical protein	--	--	Protein kinase domain;; Protein tyrosine and serine/threonine kinase	L-type lectin-domain containing receptor kinase IX.1 OS=Arabidopsis thaliana OX=3702 GN=LECRK91 PE=1 SV=1	protein kinase [Zea mays] ACG28798.1 protein kinase [Zea mays] ACG30069.1 protein kinase [Zea mays] ACN34522.1 unknown [Zea mays] ONM42096.1 L-type lectin-domain containing receptor kinase IX.1 [Zea mays]
TRINITY_DN44579_c0_g2	[R]	General function prediction only	Molecular Function: nucleotide binding (GO:0000166);; Molecular Function: mRNA binding (GO:0003729);; Cellular Component: nucleus (GO:0005634);; Biological Process: response to water deprivation (GO:0009414);; Biological Process: response to salt stress (GO:0009651);; Biological Process: response to abscisic acid (GO:0009737);; Biological Process: regulation of seed germination (GO:0010029);;	--|7e-33|sita:101771218|hypothetical protein	[R]	General function prediction only	RNA recognition motif. (a.k.a. RRM, RBD, or RNP domain)	Probable RNA-binding protein ARP1 OS=Arabidopsis thaliana OX=3702 GN=ARP1 PE=2 SV=1	RNA-binding protein 38-like [Panicum miliaceum]
TRINITY_DN25332_c0_g1	--	--	--	--|6e-77|ats:109772917|hypothetical protein	--	--	--	--	uncharacterized protein LOC109772917 [Aegilops tauschii subsp. tauschii] XP_020187210.1 uncharacterized protein LOC109772917 [Aegilops tauschii subsp. tauschii]
TRINITY_DN20272_c0_g1	--	--	Cellular Component: chloroplast (GO:0009507);; Cellular Component: chloroplast thylakoid membrane (GO:0009535);; Biological Process: chloroplast organization (GO:0009658);; Cellular Component: chloroplast inner membrane (GO:0009706);; Cellular Component: chloroplast envelope (GO:0009941);; Cellular Component: membrane (GO:0016020);; Cellular Component: integral component of membrane (GO:0016021);…	--|5e-11|obr:102702557|hypothetical protein	[OT]	--	--	Protein TIC 40, chloroplastic OS=Arabidopsis thaliana OX=3702 GN=TIC40 PE=1 SV=1	Protein TIC 40 chloroplastic [Zea mays]
TRINITY_DN33990_c0_g1	--	--	Molecular Function: calcium ion binding (GO:0005509);; Cellular Component: plasma membrane (GO:0005886);;	K06268|6e-49|osa:107276277|K06268 PPP3R; serine/threonine-protein phosphatase 2B regulatory subunit	[T]	Signal transduction mechanisms	EF hand;; EF-hand domain pair;; EF hand	Calcineurin B-like protein 7 OS=Oryza sativa subsp. japonica OX=39947 GN=CBL7 PE=2 SV=1	hypothetical protein BRADI_3g10640v3 [Brachypodium distachyon]
TRINITY_DN27513_c1_g1	--	--	--	--|4e-48|zma:100502416|hypothetical protein	--	--	--	--	hypothetical protein Zm00014a_038443 [Zea mays]
TRINITY_DN52838_c0_g1	--	--	Molecular Function: phosphoprotein phosphatase activity (GO:0004721);;	--|8e-34|sbi:8063894|hypothetical protein	--	--	--	Formin-like protein 3 OS=Oryza sativa subsp. japonica OX=39947 GN=FH3 PE=2 SV=2	uncharacterized protein C2845_PM14G18780 [Panicum miliaceum]
TRINITY_DN44066_c1_g2	--	--	Molecular Function: voltage-gated calcium channel activity (GO:0005245);; Molecular Function: calcium ion binding (GO:0005509);; Biological Process: defense response (GO:0006952);; Cellular Component: integral component of membrane (GO:0016021);;	K16900|9e-08|peq:110025675|K16900 TPC1; two pore calcium channel protein, plant	--	--	--	Two pore calcium channel protein 1 OS=Triticum aestivum OX=4565 GN=TPC1 PE=2 SV=1	Two pore calcium channel protein 1 [Zea mays] AQK97322.1 Two pore calcium channel protein 1 [Zea mays]
TRINITY_DN12192_c0_g1	[S]	Function unknown	Molecular Function: protein serine/threonine kinase activity (GO:0004674);; Molecular Function: ATP binding (GO:0005524);; Cellular Component: plasma membrane (GO:0005886);; Biological Process: embryo development ending in seed dormancy (GO:0009793);; Cellular Component: integral component of membrane (GO:0016021);; Biological Process: plant epidermis development (GO:0090558);;	--|3e-79|obr:102702205|hypothetical protein	--	--	Leucine rich repeat;; Leucine Rich repeats (2 copies);; Leucine Rich Repeat	LRR receptor-like serine/threonine-protein kinase GSO1 OS=Arabidopsis thaliana OX=3702 GN=GSO1 PE=1 SV=1	PREDICTED: LRR receptor-like serine/threonine-protein kinase GSO1 [Oryza brachyantha]
TRINITY_DN60430_c0_g1	--	--	Cellular Component: nucleus (GO:0005634);; Cellular Component: cytosol (GO:0005829);; Biological Process: regulation of monopolar cell growth (GO:0051513);;	--|0.0|osa:4333124|hypothetical protein	--	--	--	Protein LONGIFOLIA 1 OS=Arabidopsis thaliana OX=3702 GN=LNG1 PE=1 SV=1	unknown protein [Oryza sativa Japonica Group] AAR01708.1 expressed protein (alternative splicing product) [Oryza sativa Japonica Group] ABF96646.1 expressed protein [Oryza sativa Japonica Group]
TRINITY_DN25110_c0_g1	--	--	Molecular Function: ATP binding (GO:0005524);; Biological Process: defense response (GO:0006952);; Molecular Function: ADP binding (GO:0043531);;	--|2e-83|osa:4348039|hypothetical protein	[T]	Signal transduction mechanisms	--	Putative disease resistance protein RGA1 OS=Solanum bulbocastanum OX=147425 GN=RGA1 PE=2 SV=2	unnamed protein product [Triticum turgidum subsp. durum]
TRINITY_DN47652_c0_g1	[O]	Posttranslational modification, protein turnover, chaperones	Molecular Function: peptidyl-prolyl cis-trans isomerase activity (GO:0003755);; Cellular Component: cytosol (GO:0005829);; Biological Process: protein folding (GO:0006457);; Molecular Function: cyclosporin A binding (GO:0016018);;	K01802|2e-42|osa:4328121|K01802 E5.2.1.8; peptidylprolyl isomerase [EC:5.2.1.8]	[O]	Posttranslational modification, protein turnover, chaperones	Cyclophilin type peptidyl-prolyl cis-trans isomerase/CLD	Peptidyl-prolyl cis-trans isomerase OS=Zea mays OX=4577 GN=CYP PE=2 SV=1	peptidyl-prolyl cis-trans isomerase [Oryza sativa Japonica Group] AAA57045.1 cyclophilin 2 [Oryza sativa] BAD08141.1 peptidylprolyl isomerase Cyp2 [Oryza sativa Japonica Group] BAD07601.1 peptidylprolyl isomerase Cyp2 [Oryza sativa Japonica Group] ABF18676.1 cyclophilinA [Oryza sativa Indica Group] BAF07631.1 Os02g0121300 [Oryza sativa Japonica Group] EAY84255.1 hypothetical protein OsI_05635 [Or…
TRINITY_DN3751_c0_g1	--	--	Cellular Component: mitochondrion (GO:0005739);; Cellular Component: chloroplast outer membrane (GO:0009707);; Biological Process: lignin biosynthetic process (GO:0009809);; Biological Process: jasmonic acid mediated signaling pathway (GO:0009867);; Molecular Function: transferase activity, transferring glycosyl groups (GO:0016757);; Biological Process: galactolipid biosynthetic process (GO:00193…	K09480|1e-131|bdi:100831810|K09480 DGD; digalactosyldiacylglycerol synthase [EC:2.4.1.241]	--	--	--	Digalactosyldiacylglycerol synthase 1, chloroplastic OS=Arabidopsis thaliana OX=3702 GN=DGD1 PE=1 SV=1	digalactosyldiacylglycerol synthase 1, chloroplastic isoform X1 [Brachypodium distachyon] KQJ82560.1 hypothetical protein BRADI_5g09680v3 [Brachypodium distachyon]
TRINITY_DN26527_c0_g1	--	--	Molecular Function: transcription corepressor activity (GO:0003714);; Cellular Component: nucleus (GO:0005634);; Biological Process: transcription, DNA-templated (GO:0006351);; Biological Process: regulation of transcription, DNA-templated (GO:0006355);; Biological Process: response to wounding (GO:0009611);; Biological Process: regulation of defense response (GO:0031347);; Biological Process: ne…	K13464|9e-34|zma:100283151|K13464 JAZ; jasmonate ZIM domain-containing protein	--	--	tify domain	Protein TIFY 11b OS=Oryza sativa subsp. japonica OX=39947 GN=TIFY11B PE=1 SV=1	uncharacterized protein LOC100283151 [Zea mays] AIB05539.1 ZIM transcription factor, partial [Zea mays] AND66088.1 TIFY4 [Zea mays] ONL94252.1 ZIM motif family protein [Zea mays]
TRINITY_DN75794_c0_g1	--	--	Molecular Function: DNA-binding transcription factor activity (GO:0003700);; Molecular Function: protein serine/threonine kinase activity (GO:0004674);; Molecular Function: ATP binding (GO:0005524);; Cellular Component: nucleus (GO:0005634);; Biological Process: transcription, DNA-templated (GO:0006351);; Biological Process: defense response (GO:0006952);; Biological Process: signal transduction …	K13414|8e-26|zma:100279294|K13414 MEKK1; mitogen-activated protein kinase kinase kinase 1 [EC:2.7.11.25]	[T]	Signal transduction mechanisms	--	Probable WRKY transcription factor 19 OS=Arabidopsis thaliana OX=3702 GN=WRKY19 PE=3 SV=1	Mitogen-activated protein kinase kinase kinase 1 [Zea mays] ONM08292.1 Mitogen-activated protein kinase kinase kinase 1 [Zea mays] ONM08294.1 Mitogen-activated protein kinase kinase kinase 1 [Zea mays] ONM08297.1 Mitogen-activated protein kinase kinase kinase 1 [Zea mays]
TRINITY_DN59104_c1_g1	--	--	--	--|5e-11|obr:102704064|hypothetical protein	--	--	--	--	hypothetical protein OsI_20939 [Oryza sativa Indica Group] KAB8100540.1 hypothetical protein EE612_031099 [Oryza sativa]
TRINITY_DN11848_c1_g2	[R]	General function prediction only	Molecular Function: DNA binding (GO:0003677);; Cellular Component: nucleus (GO:0005634);; Biological Process: regulation of transcription, DNA-templated (GO:0006355);; Biological Process: multicellular organism development (GO:0007275);; Biological Process: mRNA transcription (GO:0009299);; Biological Process: response to light stimulus (GO:0009416);; Biological Process: post-embryonic plant morp…	--|3e-76|ats:109758623|hypothetical protein	--	--	Protein of unknown function (DUF640)	Protein G1-like2 OS=Oryza sativa subsp. japonica OX=39947 GN=G1L2 PE=1 SV=1	protein G1-like1 [Aegilops tauschii subsp. tauschii]
TRINITY_DN72229_c0_g1	--	--	Molecular Function: nucleic acid binding (GO:0003676);; Molecular Function: RNA-directed DNA polymerase activity (GO:0003964);; Molecular Function: aspartic-type endopeptidase activity (GO:0004190);; Molecular Function: endonuclease activity (GO:0004519);; Molecular Function: zinc ion binding (GO:0008270);; Biological Process: DNA integration (GO:0015074);;	--|4e-28|sbi:110436464|hypothetical protein	[R]	General function prediction only	--	Retrovirus-related Pol polyprotein from transposon TNT 1-94 OS=Nicotiana tabacum OX=4097 PE=2 SV=1	hypothetical protein OsI_12151 [Oryza sativa Indica Group]
TRINITY_DN3744_c2_g1	--	--	Cellular Component: Golgi trans cisterna (GO:0000138);; Cellular Component: early endosome (GO:0005769);; Cellular Component: Golgi apparatus (GO:0005794);; Cellular Component: trans-Golgi network (GO:0005802);; Biological Process: leaf senescence (GO:0010150);; Cellular Component: integral component of membrane (GO:0016021);; Molecular Function: protein-cysteine S-palmitoyltransferase activity (…	K20028|1e-119|sita:101783667|K20028 ZDHHC2_15_20; palmitoyltransferase ZDHHC2/15/20 [EC:2.3.1.225]	[R]	General function prediction only	DHHC palmitoyltransferase	Probable protein S-acyltransferase 14 OS=Arabidopsis thaliana OX=3702 GN=PAT14 PE=2 SV=1	probable protein S-acyltransferase 14 [Setaria italica] RCV06280.1 hypothetical protein SETIT_1G150400v2 [Setaria italica] TKW39014.1 hypothetical protein SEVIR_1G148400v2 [Setaria viridis]
TRINITY_DN96015_c0_g1	--	--	--	--|1e-24|ats:109731542|hypothetical protein	[R]	General function prediction only	--	Retrovirus-related Pol polyprotein from transposon RE2 OS=Arabidopsis thaliana OX=3702 GN=RE2 PE=4 SV=1	putative retrotransposon protein, partial [Phyllostachys edulis]
TRINITY_DN12974_c0_g1	[RTKL]	--	Molecular Function: protein serine/threonine kinase activity (GO:0004674);; Molecular Function: ATP binding (GO:0005524);; Cellular Component: integral component of membrane (GO:0016021);;	--|0.0|osa:4332725|hypothetical protein	--	--	Protein tyrosine and serine/threonine kinase;; Protein kinase domain;; Leucine rich repeat	Probable leucine-rich repeat receptor-like protein kinase At5g49770 OS=Arabidopsis thaliana OX=3702 GN=At5g49770 PE=2 SV=1	probable leucine-rich repeat receptor-like protein kinase At5g49770 [Oryza sativa Japonica Group] ABF95747.1 Protein kinase domain containing protein, expressed [Oryza sativa Japonica Group] EEE58993.1 hypothetical protein OsJ_10704 [Oryza sativa Japonica Group] BAS84021.1 Os03g0329700 [Oryza sativa Japonica Group] KAB8091643.1 hypothetical protein EE612_017189 [Oryza sativa]
TRINITY_DN17306_c0_g1	--	--	--	--|7e-07|bdi:100838996|hypothetical protein	--	--	--	--	uncharacterized protein LOC100838996 [Brachypodium distachyon] KQK06287.1 hypothetical protein BRADI_2g25520v3 [Brachypodium distachyon]
TRINITY_DN14709_c0_g1	--	--	Molecular Function: DNA-binding transcription factor activity (GO:0003700);; Cellular Component: cell wall (GO:0005618);; Cellular Component: nucleus (GO:0005634);; Biological Process: transcription, DNA-templated (GO:0006351);; Biological Process: regulation of transcription, DNA-templated (GO:0006355);; Biological Process: cell differentiation (GO:0030154);; Molecular Function: transcription re…	--|1e-108|sita:101780383|hypothetical protein	--	--	Myb-like DNA-binding domain	Probable transcription factor KAN4 OS=Arabidopsis thaliana OX=3702 GN=KAN4 PE=1 SV=1	hypothetical protein EJB05_00663, partial [Eragrostis curvula]
TRINITY_DN10230_c0_g1	--	--	Molecular Function: serine-type endopeptidase inhibitor activity (GO:0004867);; Biological Process: response to wounding (GO:0009611);;	--|1e-29|sbi:8067305|hypothetical protein	--	--	Potato inhibitor I family	Subtilisin-chymotrypsin inhibitor-2A OS=Hordeum vulgare OX=4513 PE=1 SV=2	hypothetical protein EJB05_53178, partial [Eragrostis curvula]
TRINITY_DN50273_c0_g1	--	--	--	K09422|1e-123|sbi:8078133|K09422 MYBP; transcription factor MYB, plant	--	--	--	--	MYB transcription factor, partial [Phyllostachys edulis]
TRINITY_DN43254_c0_g1	--	--	Cellular Component: chromosome, telomeric region (GO:0000781);; Cellular Component: nuclear telomere cap complex (GO:0000783);; Molecular Function: double-stranded telomeric DNA binding (GO:0003691);; Biological Process: telomeric loop formation (GO:0031627);; Biological Process: regulation of telomere maintenance (GO:0032204);; Molecular Function: telomeric DNA binding (GO:0042162);; Molecular F…	--|1e-08|bdi:100834090|hypothetical protein	--	--	--	Telomere-binding protein 1 OS=Oryza sativa subsp. japonica OX=39947 GN=TBP1 PE=1 SV=2	unnamed protein product [Triticum turgidum subsp. durum]
TRINITY_DN76277_c0_g1	--	--	Molecular Function: DNA binding (GO:0003677);; Molecular Function: DNA-binding transcription factor activity (GO:0003700);; Cellular Component: nucleus (GO:0005634);; Biological Process: transcription, DNA-templated (GO:0006351);; Biological Process: regulation of cell size (GO:0008361);; Biological Process: response to water deprivation (GO:0009414);; Biological Process: trichome morphogenesis (…	--|2e-62|obr:102712608|hypothetical protein	[K]	Transcription	Myb/SANT-like DNA-binding domain	Trihelix transcription factor GTL1 OS=Arabidopsis thaliana OX=3702 GN=GTL1 PE=1 SV=2	PREDICTED: trihelix transcription factor GTL1-like isoform X2 [Oryza brachyantha]
TRINITY_DN29440_c0_g1	--	--	Molecular Function: anion channel activity (GO:0005253);; Cellular Component: plant-type vacuole membrane (GO:0009705);; Molecular Function: malate transmembrane transporter activity (GO:0015140);; Biological Process: malate transport (GO:0015743);; Cellular Component: integral component of membrane (GO:0016021);;	--|1e-99|osa:4324653|hypothetical protein	[R]	General function prediction only	Aluminium activated malate transporter	Aluminum-activated malate transporter 9 OS=Arabidopsis thaliana OX=3702 GN=ALMT9 PE=2 SV=1	hypothetical protein OsI_00940 [Oryza sativa Indica Group]
TRINITY_DN38233_c0_g1	--	--	Molecular Function: nucleotide binding (GO:0000166);; Biological Process: mRNA splicing, via spliceosome (GO:0000398);; Molecular Function: mRNA binding (GO:0003729);; Cellular Component: spliceosomal complex (GO:0005681);; Biological Process: response to oxidative stress (GO:0006979);; Biological Process: RNA splicing (GO:0008380);; Cellular Component: nuclear speck (GO:0016607);; Molecular Func…	K12900|2e-15|ats:109734867|K12900 FUSIP1; FUS-interacting serine-arginine-rich protein 1	[R]	General function prediction only	--	Serine/arginine-rich SC35-like splicing factor SCL30 OS=Arabidopsis thaliana OX=3702 GN=SCL30 PE=1 SV=1	hypothetical protein OsI_06591 [Oryza sativa Indica Group]
TRINITY_DN9592_c0_g2	--	--	--	--	[B]	Chromatin structure and dynamics	--	--	hypothetical protein PAHAL_3G229900 [Panicum hallii]
TRINITY_DN2798_c0_g2	--	--	Biological Process: protein localization to Golgi apparatus (GO:0000042);; Cellular Component: synaptonemal complex (GO:0000795);; Cellular Component: trans-Golgi network (GO:0005802);; Biological Process: reciprocal meiotic recombination (GO:0007131);; Biological Process: Golgi vesicle transport (GO:0048193);;	--|0.0|bdi:100839258|hypothetical protein	--	--	--	Protein GRIP OS=Arabidopsis thaliana OX=3702 GN=GRIP PE=1 SV=2	hypothetical protein BRADI_1g28167v3 [Brachypodium distachyon]
TRINITY_DN60091_c0_g1	--	--	--	--|6e-11|sbi:110437315|hypothetical protein	--	--	--	--	hypothetical protein C2845_PM07G13240 [Panicum miliaceum]
TRINITY_DN38548_c4_g1	--	--	--	K12164|1e-18|osa:4329438|K12164 UBA5; ubiquitin-like modifier-activating enzyme 5	[R]	General function prediction only	--	Retrovirus-related Pol polyprotein from transposon RE1 OS=Arabidopsis thaliana OX=3702 GN=RE1 PE=2 SV=1	PH01B035L11.13 [Phyllostachys edulis]
TRINITY_DN63424_c0_g1	--	--	Cellular Component: Golgi membrane (GO:0000139);; Biological Process: retrograde vesicle-mediated transport, Golgi to ER (GO:0006890);; Biological Process: protein transport (GO:0015031);; Cellular Component: COPI vesicle coat (GO:0030126);;	K20471|3e-08|ats:109780243|K20471 COPD; coatomer subunit delta	[U]	Intracellular trafficking, secretion, and vesicular transport	--	Coatomer subunit delta-2 OS=Oryza sativa subsp. japonica OX=39947 GN=Os05g0311000 PE=2 SV=1	coatomer subunit delta [Panicum miliaceum]
TRINITY_DN14173_c0_g1	--	--	Molecular Function: DNA binding (GO:0003677);; Molecular Function: helicase activity (GO:0004386);; Molecular Function: ATP binding (GO:0005524);; Cellular Component: nucleus (GO:0005634);; Biological Process: DNA repair (GO:0006281);; Biological Process: transcription, DNA-templated (GO:0006351);; Biological Process: regulation of transcription, DNA-templated (GO:0006355);;	K10841|6e-62|sita:101764751|K10841 ERCC6; DNA excision repair protein ERCC-6	[KL]	--	--	DNA excision repair protein CSB OS=Oryza sativa subsp. japonica OX=39947 GN=CSB PE=2 SV=1	protein CHROMATIN REMODELING 8 [Panicum miliaceum]
TRINITY_DN8452_c0_g1	[E]	Amino acid transport and metabolism	Cellular Component: integral component of membrane (GO:0016021);; Molecular Function: long-chain-alcohol oxidase activity (GO:0046577);; Molecular Function: flavin adenine dinucleotide binding (GO:0050660);;	K17756|1e-162|ats:109744728|K17756 FAO3; long-chain-alcohol oxidase [EC:1.1.3.20]	--	--	GMC oxidoreductase	Long-chain-alcohol oxidase FAO2 OS=Lotus japonicus OX=34305 GN=FAO2 PE=2 SV=1	unnamed protein product [Triticum turgidum subsp. durum]
TRINITY_DN74764_c0_g1	--	--	Molecular Function: double-stranded DNA binding (GO:0003690);; Molecular Function: single-stranded DNA binding (GO:0003697);; Molecular Function: RNA binding (GO:0003723);; Molecular Function: mRNA binding (GO:0003729);; Cellular Component: nucleus (GO:0005634);; Cellular Component: cytoplasm (GO:0005737);; Biological Process: regulation of transcription, DNA-templated (GO:0006355);; Molecular Fu…	--|3e-41|obr:107305050|hypothetical protein	[R]	General function prediction only	Zinc knuckle	Cold shock protein 1 OS=Arabidopsis thaliana OX=3702 GN=CSP1 PE=1 SV=1	retrotransposon protein, putative, Ty1-copia subclass [Oryza sativa Japonica Group]
TRINITY_DN58137_c0_g2	--	--	--	--|3e-19|bdi:100821061|hypothetical protein	--	--	--	--	hypothetical protein EJB05_39820 [Eragrostis curvula]
TRINITY_DN49249_c0_g1	--	--	--	--|3e-20|obr:102712786|hypothetical protein	--	--	--	--	PREDICTED: protein STRUBBELIG-RECEPTOR FAMILY 7-like [Oryza brachyantha]
TRINITY_DN18256_c0_g1	[Q]	Secondary metabolites biosynthesis, transport and catabolism	Molecular Function: iron ion binding (GO:0005506);; Cellular Component: membrane (GO:0016020);; Cellular Component: integral component of membrane (GO:0016021);; Molecular Function: oxidoreductase activity, acting on paired donors, with incorporation or reduction of molecular oxygen, NAD(P)H as one donor, and incorporation of one atom of oxygen (GO:0016709);; Molecular Function: heme binding (GO:…	--|1e-121|ats:109779903|hypothetical protein	[Q]	Secondary metabolites biosynthesis, transport and catabolism	Cytochrome P450	Cytochrome P450 81D1 OS=Arabidopsis thaliana OX=3702 GN=CYP81D1 PE=2 SV=1	unnamed protein product [Triticum turgidum subsp. durum]
TRINITY_DN7539_c0_g1	[R]	General function prediction only	Molecular Function: nucleotide binding (GO:0000166);; Molecular Function: mRNA binding (GO:0003729);; Cellular Component: nucleus (GO:0005634);; Cellular Component: cytosol (GO:0005829);; Biological Process: regulation of translation (GO:0006417);; Biological Process: viral process (GO:0016032);; Biological Process: response to cadmium ion (GO:0046686);;	K13126|5e-47|osa:4345242|K13126 PABPC; polyadenylate-binding protein	[AJ]	--	Poly-adenylate binding protein, unique domain	Polyadenylate-binding protein 8 OS=Arabidopsis thaliana OX=3702 GN=PAB8 PE=1 SV=1	unnamed protein product [Triticum turgidum subsp. durum]
TRINITY_DN41382_c0_g1	--	--	--	--|6e-19|sita:101785564|hypothetical protein	--	--	--	--	probable receptor-like serine/threonine-protein kinase At5g57670 isoform X2 [Setaria italica] RCV30460.1 hypothetical protein SETIT_6G096700v2 [Setaria italica]
TRINITY_DN26111_c0_g1	--	--	Molecular Function: metal ion binding (GO:0046872);;	--|1e-06|osa:4325218|hypothetical protein	--	--	--	Metallothionein-like protein 2A OS=Oryza sativa subsp. japonica OX=39947 GN=MT2A PE=2 SV=1	type 2 metallothionein-like protein [Puccinellia tenuiflora]
TRINITY_DN1987_c0_g1	--	--	Cellular Component: nucleus (GO:0005634);; Cellular Component: cytoplasm (GO:0005737);;	--|2e-55|sita:101776823|hypothetical protein	--	--	IQ calmodulin-binding motif	IQ domain-containing protein IQM3 OS=Arabidopsis thaliana OX=3702 GN=IQM3 PE=2 SV=1	unnamed protein product [Triticum turgidum subsp. durum]
TRINITY_DN12294_c0_g1	--	--	--	--|5e-86|osa:4350336|hypothetical protein	--	--	--	--	hypothetical protein EE612_054961 [Oryza sativa]
TRINITY_DN28300_c0_g1	--	--	Molecular Function: mRNA binding (GO:0003729);;	--|1e-09|osa:4340405|hypothetical protein	--	--	--	Polyadenylate-binding protein-interacting protein 7 OS=Arabidopsis thaliana OX=3702 GN=CID7 PE=1 SV=1	Polyadenylate-binding protein-interacting protein 7 [Dichanthelium oligosanthes]
TRINITY_DN10877_c0_g1	--	--	Molecular Function: ubiquitin-protein transferase activity (GO:0004842);; Cellular Component: nucleus (GO:0005634);; Biological Process: defense response (GO:0006952);; Molecular Function: zinc ion binding (GO:0008270);; Biological Process: regulation of defense response (GO:0031347);; Biological Process: regulation of programmed cell death (GO:0043067);; Biological Process: proteasome-mediated u…	K19042|2e-38|ats:109755336|K19042 BOI; E3 ubiquitin-protein ligase BOI and related proteins [EC:2.3.2.27]	[O]	Posttranslational modification, protein turnover, chaperones	Zinc finger, C3HC4 type (RING finger)	Probable BOI-related E3 ubiquitin-protein ligase 3 OS=Arabidopsis thaliana OX=3702 GN=BRG3 PE=1 SV=1	unnamed protein product [Triticum turgidum subsp. durum]
TRINITY_DN65834_c0_g2	--	--	--	K11322|5e-10|obr:102721193|K11322 EPC; enhancer of polycomb-like protein	--	--	--	--	PREDICTED: uncharacterized protein LOC102721193 [Oryza brachyantha]
TRINITY_DN25833_c0_g1	--	--	Cellular Component: Golgi membrane (GO:0000139);; Cellular Component: endosome membrane (GO:0010008);; Cellular Component: integral component of membrane (GO:0016021);;	K17086|1e-121|bdi:100838668|K17086 TM9SF2_4; transmembrane 9 superfamily member 2/4	[U]	Intracellular trafficking, secretion, and vesicular transport	Endomembrane protein 70	Transmembrane 9 superfamily member 9 OS=Arabidopsis thaliana OX=3702 GN=TMN9 PE=2 SV=1	transmembrane 9 superfamily member 9 [Brachypodium distachyon] KQK16842.1 hypothetical protein BRADI_1g30960v3 [Brachypodium distachyon]
TRINITY_DN51355_c1_g1	--	--	--	--|2e-17|bdi:112271483|hypothetical protein	--	--	--	--	hypothetical protein GQ55_1G278100 [Panicum hallii var. hallii]
TRINITY_DN27899_c1_g1	[E]	Amino acid transport and metabolism	Cellular Component: plasma membrane (GO:0005886);; Molecular Function: amino acid transmembrane transporter activity (GO:0015171);; Cellular Component: membrane (GO:0016020);; Cellular Component: integral component of membrane (GO:0016021);;	K03294|0.0|zma:100194142|K03294 TC.APA; basic amino acid/polyamine antiporter, APA family	[E]	Amino acid transport and metabolism	Amino acid permease;; Amino acid permease;; C-terminus of AA_permease	Cationic amino acid transporter 1 OS=Arabidopsis thaliana OX=3702 GN=CAT1 PE=1 SV=1	hypothetical protein EJB05_05468 [Eragrostis curvula]
TRINITY_DN55777_c0_g1	--	--	--	--|1e-105|osa:9266525|hypothetical protein	[A]	RNA processing and modification	RING-variant domain	--	hypothetical protein BAE44_0016146 [Dichanthelium oligosanthes]
TRINITY_DN16987_c0_g1	[GEPR]	--	--	--|0.0|osa:4346892|hypothetical protein	[G]	Carbohydrate transport and metabolism	Major Facilitator Superfamily	--	uncharacterized protein LOC4346892 [Oryza sativa Japonica Group] BAT07771.1 Os09g0371200 [Oryza sativa Japonica Group] KAB8110280.1 hypothetical protein EE612_047391 [Oryza sativa]
TRINITY_DN4885_c1_g1	--	--	Molecular Function: zinc ion binding (GO:0008270);; Cellular Component: integral component of membrane (GO:0016021);; Biological Process: proteasome-mediated ubiquitin-dependent protein catabolic process (GO:0043161);; Molecular Function: ubiquitin protein ligase activity (GO:0061630);; Biological Process: response to karrikin (GO:0080167);;	--|1e-123|zma:100273075|hypothetical protein	[O]	Posttranslational modification, protein turnover, chaperones	Ring finger domain;; RING-like zinc finger;; RING-H2 zinc finger domain;; Zinc finger, C3HC4 type (RING finger);; Zinc finger, C3HC4 type (RING finger);; Anaphase-promoting complex subunit 11 RING-H2 finger	RING-H2 finger protein ATL13 OS=Arabidopsis thaliana OX=3702 GN=ATL13 PE=2 SV=2	putative RING-H2 finger protein ATL49 [Zea mays]
TRINITY_DN27789_c0_g1	--	--	Molecular Function: phosphoprotein phosphatase activity (GO:0004721);;	K13414|3e-29|bdi:100825446|K13414 MEKK1; mitogen-activated protein kinase kinase kinase 1 [EC:2.7.11.25]	--	--	--	Formin-like protein 7 OS=Oryza sativa subsp. japonica OX=39947 GN=FH7 PE=3 SV=2	mitogen-activated protein kinase kinase kinase 1-like [Hordeum vulgare]
TRINITY_DN67610_c0_g1	--	--	--	--|1e-26|sita:101771014|hypothetical protein	[R]	General function prediction only	YT521-B-like domain	--	unknown [Zea mays]
TRINITY_DN30519_c0_g1	--	--	--	--|5e-06|osa:4332199|hypothetical protein	--	--	--	--	Protein OBERON 3 [Zea mays]
TRINITY_DN43607_c0_g1	--	--	Cellular Component: Golgi membrane (GO:0000139);; Molecular Function: transporter activity (GO:0005215);; Cellular Component: plasma membrane (GO:0005886);; Biological Process: protein transport (GO:0015031);;	--|1e-175|sita:101786635|hypothetical protein	[I]	Lipid transport and metabolism	CRAL/TRIO domain;; CRAL/TRIO, N-terminal domain	Phosphatidylinositol/phosphatidylcholine transfer protein SFH6 OS=Arabidopsis thaliana OX=3702 GN=SFH6 PE=2 SV=1	Putative CRAL/TRIO domain containing, Sec14p-like phosphatidylinositol transfer family protein [Zea mays]
TRINITY_DN5468_c0_g1	--	--	--	--|0.0|sita:101752972|hypothetical protein	[S]	Function unknown	Tumour-associated protein	--	uncharacterized protein LOC101752972 isoform X1 [Setaria italica] RCV41590.1 hypothetical protein SETIT_9G149100v2 [Setaria italica] TKV92184.1 hypothetical protein SEVIR_9G147600v2 [Setaria viridis]
TRINITY_DN40734_c0_g1	--	--	--	--|9e-17|obr:102709089|hypothetical protein	--	--	--	--	PREDICTED: uncharacterized protein LOC102709089 [Oryza brachyantha]
TRINITY_DN36752_c0_g2	--	--	--	--|7e-18|osa:107279230|hypothetical protein	--	--	--	--	hypothetical protein EJB05_23396, partial [Eragrostis curvula]
TRINITY_DN11992_c0_g1	--	--	Molecular Function: aspartic-type endopeptidase activity (GO:0004190);; Cellular Component: plasma membrane (GO:0005886);; Biological Process: proteolysis (GO:0006508);; Biological Process: protein catabolic process (GO:0030163);; Cellular Component: anchored component of membrane (GO:0031225);;	--|0.0|osa:4342085|hypothetical protein	[O]	Posttranslational modification, protein turnover, chaperones	Xylanase inhibitor N-terminal;; Eukaryotic aspartyl protease;; Xylanase inhibitor C-terminal	Aspartyl protease family protein 1 OS=Arabidopsis thaliana OX=3702 GN=APF1 PE=1 SV=1	aspartyl protease family protein 1 [Oryza sativa Japonica Group] AAL79734.1 putative chloroplast nucleoid DNA-binding protein [Oryza sativa Japonica Group] BAD61723.1 aspartic proteinase nepenthesin II-like [Oryza sativa Japonica Group] EAZ38300.1 hypothetical protein OsJ_22678 [Oryza sativa Japonica Group] BAS99523.1 Os06g0717900 [Oryza sativa Japonica Group]
TRINITY_DN41511_c1_g1	--	--	--	--|4e-06|ats:109773379|hypothetical protein	--	--	--	--	hypothetical protein EJB05_45750, partial [Eragrostis curvula]
TRINITY_DN5057_c0_g3	[RTKL]	--	Molecular Function: protein serine/threonine kinase activity (GO:0004674);; Molecular Function: ATP binding (GO:0005524);; Cellular Component: plasma membrane (GO:0005886);; Biological Process: response to salicylic acid (GO:0009751);; Cellular Component: integral component of membrane (GO:0016021);; Molecular Function: carbohydrate binding (GO:0030246);;	--|0.0|obr:102716665|hypothetical protein	--	--	Legume lectin domain;; Protein kinase domain;; Protein tyrosine and serine/threonine kinase	L-type lectin-domain containing receptor kinase IV.1 OS=Arabidopsis thaliana OX=3702 GN=LECRK41 PE=2 SV=1	hypothetical protein OsI_13689 [Oryza sativa Indica Group]
TRINITY_DN11770_c0_g1	[Z]	Cytoskeleton	Molecular Function: ATP binding (GO:0005524);; Cellular Component: nucleolus (GO:0005730);; Cellular Component: cytoplasm (GO:0005737);;	K16616|3e-43|sbi:8070289|K16616 PARP8; actin-related protein 8, plant	[Z]	Cytoskeleton	Actin	Actin-related protein 8 OS=Oryza sativa subsp. japonica OX=39947 GN=ARP8 PE=2 SV=1	actin-related protein 8 [Panicum hallii] PAN40639.1 hypothetical protein PAHAL_7G330000 [Panicum hallii]
TRINITY_DN83874_c0_g1	--	--	Cellular Component: cytoplasm (GO:0005737);; Molecular Function: glycolipid transporter activity (GO:0017089);; Molecular Function: glycolipid binding (GO:0051861);;	--|5e-59|zma:100276602|hypothetical protein	[G]	Carbohydrate transport and metabolism	Glycolipid transfer protein (GLTP)	Glycolipid transfer protein 2 OS=Arabidopsis thaliana OX=3702 GN=GLTP2 PE=2 SV=1	Glycolipid transfer protein 3 [Dichanthelium oligosanthes]
TRINITY_DN3470_c0_g1	[L]	Replication, recombination and repair	Molecular Function: helicase activity (GO:0004386);; Molecular Function: ATP binding (GO:0005524);; Cellular Component: nucleus (GO:0005634);; Biological Process: embryo sac development (GO:0009553);; Biological Process: pollen-pistil interaction (GO:0009875);; Biological Process: pollen tube guidance (GO:0010183);;	K10706|0.0|bdi:100835663|K10706 SETX; senataxin [EC:3.6.4.-]	[A]	RNA processing and modification	AAA domain;; AAA domain;; AAA domain;; AAA domain	Probable helicase MAGATAMA 3 OS=Arabidopsis thaliana OX=3702 GN=MAA3 PE=2 SV=1	uncharacterized protein LOC100835663 isoform X1 [Brachypodium distachyon] KQJ90830.1 hypothetical protein BRADI_4g34090v3 [Brachypodium distachyon]
TRINITY_DN16157_c1_g2	--	--	--	--|4e-18|ats:109762138|hypothetical protein	--	--	--	--	dof zinc finger protein DOF3.1-like [Aegilops tauschii subsp. tauschii]
TRINITY_DN68321_c0_g1	--	--	--	--|6e-36|osa:4341742|hypothetical protein	[GO]	--	--	--	Os08g0337601 [Oryza sativa Japonica Group]
TRINITY_DN22595_c1_g2	--	--	--	K09562|1e-17|ats:109762054|K09562 HSPBP1; hsp70-interacting protein	[O]	Posttranslational modification, protein turnover, chaperones	--	--	Hsp70 nucleotide exchange factor fes1 [Triticum urartu]
TRINITY_DN27896_c0_g1	--	--	Cellular Component: nucleus (GO:0005634);; Biological Process: protein ubiquitination (GO:0016567);; Molecular Function: identical protein binding (GO:0042802);;	K10523|2e-06|zma:100191618|K10523 SPOP; speckle-type POZ protein	--	--	--	BTB/POZ and MATH domain-containing protein 1 OS=Arabidopsis thaliana OX=3702 GN=BPM1 PE=1 SV=1	BTB/POZ and MATH domain-containing protein 2 [Zea mays]
TRINITY_DN9517_c0_g1	[RTKL]	--	Molecular Function: protein serine/threonine kinase activity (GO:0004674);; Molecular Function: transmembrane receptor protein serine/threonine kinase activity (GO:0004675);; Molecular Function: ATP binding (GO:0005524);; Cellular Component: plasma membrane (GO:0005886);; Biological Process: cell surface receptor signaling pathway (GO:0007166);; Biological Process: protoderm histogenesis (GO:0010…	--|1e-146|bdi:100843161|hypothetical protein	[T]	Signal transduction mechanisms	Protein tyrosine and serine/threonine kinase;; Protein kinase domain	Receptor-like serine/threonine-protein kinase ALE2 OS=Arabidopsis thaliana OX=3702 GN=ALE2 PE=1 SV=1	protein kinase CDG1-like [Oryza sativa Japonica Group]
TRINITY_DN18334_c0_g2	--	--	Molecular Function: zinc ion binding (GO:0008270);; Biological Process: regulation of growth (GO:0040008);; Biological Process: proteasome-mediated ubiquitin-dependent protein catabolic process (GO:0043161);; Molecular Function: ubiquitin protein ligase activity (GO:0061630);;	--|1e-177|bdi:100839508|hypothetical protein	[O]	Posttranslational modification, protein turnover, chaperones	Ring finger domain;; RING-H2 zinc finger domain;; Zinc finger, C3HC4 type (RING finger);; RING-like zinc finger;; Zinc finger, C3HC4 type (RING finger)	Probable E3 ubiquitin-protein ligase HIP1 OS=Oryza sativa subsp. japonica OX=39947 GN=HIP1 PE=1 SV=2	uncharacterized protein LOC100839508 [Brachypodium distachyon]
TRINITY_DN36648_c0_g1	--	--	Molecular Function: hydrolase activity, hydrolyzing O-glycosyl compounds (GO:0004553);; Cellular Component: cell wall (GO:0005618);; Biological Process: xyloglucan metabolic process (GO:0010411);; Molecular Function: xyloglucan:xyloglucosyl transferase activity (GO:0016762);; Biological Process: cell wall biogenesis (GO:0042546);; Cellular Component: apoplast (GO:0048046);;	K14504|6e-15|bdi:100836845|K14504 TCH4; xyloglucan:xyloglucosyl transferase TCH4 [EC:2.4.1.207]	--	--	--	Xyloglucan endotransglucosylase/hydrolase 2 OS=Glycine max OX=3847 PE=2 SV=1	xyloglucan endotransglycosylase-like [Oryza sativa Japonica Group] BAD54447.1 xyloglucan endotransglycosylase-like [Oryza sativa Japonica Group] BAS99287.1 Os06g0696400 [Oryza sativa Japonica Group] KAB8103679.1 hypothetical protein EE612_036246 [Oryza sativa]
TRINITY_DN69909_c0_g1	[G]	Carbohydrate transport and metabolism	Molecular Function: protein serine/threonine kinase activity (GO:0004674);; Cellular Component: cytosol (GO:0005829);; Molecular Function: phosphoglycolate phosphatase activity (GO:0008967);; Cellular Component: chloroplast (GO:0009507);; Biological Process: dephosphorylation (GO:0016311);; Molecular Function: phosphatase activity (GO:0016791);;	K19269|2e-61|ats:109782319|K19269 PGP; phosphoglycolate phosphatase [EC:3.1.3.18 3.1.3.48]	[P]	Inorganic ion transport and metabolism	--	Phosphoglycolate phosphatase 2 OS=Arabidopsis thaliana OX=3702 GN=PGLP2 PE=1 SV=1	unnamed protein product [Triticum turgidum subsp. durum]
TRINITY_DN42472_c0_g1	[G]	Carbohydrate transport and metabolism	Cellular Component: plasma membrane (GO:0005886);; Molecular Function: water channel activity (GO:0015250);; Cellular Component: integral component of membrane (GO:0016021);;	K09872|3e-21|ats:109745522|K09872 PIP; aquaporin PIP	[G]	Carbohydrate transport and metabolism	Major intrinsic protein	Aquaporin PIP2-4 OS=Zea mays OX=4577 GN=PIP2-4 PE=1 SV=1	Aquaporin PIP2-4 [Zea mays]
TRINITY_DN80645_c0_g1	--	--	Molecular Function: DNA-binding transcription factor activity (GO:0003700);; Cellular Component: nucleus (GO:0005634);; Biological Process: transcription, DNA-templated (GO:0006351);; Molecular Function: sequence-specific DNA binding (GO:0043565);;	--|9e-42|zma:100274230|hypothetical protein	--	--	WRKY DNA -binding domain	WRKY transcription factor WRKY51 OS=Oryza sativa subsp. indica OX=39946 GN=WRKY51 PE=2 SV=1	uncharacterized protein LOC100274230 [Zea mays] ACF87584.1 unknown [Zea mays] ONM18295.1 putative WRKY transcription factor 11 [Zea mays]
TRINITY_DN62976_c0_g2	--	--	--	K09286|8e-06|sbi:110434014|K09286 EREBP; EREBP-like factor	--	--	--	--	--
TRINITY_DN24405_c0_g1	--	--	--	--|1e-56|ats:109750306|hypothetical protein	--	--	--	--	predicted protein, partial [Hordeum vulgare subsp. vulgare]
TRINITY_DN32081_c0_g1	[L]	Replication, recombination and repair	Molecular Function: DNA binding (GO:0003677);; Molecular Function: DNA topoisomerase type I activity (GO:0003917);; Cellular Component: chromosome (GO:0005694);; Biological Process: DNA topological change (GO:0006265);; Molecular Function: zinc ion binding (GO:0008270);;	K03165|0.0|obr:102718156|K03165 TOP3; DNA topoisomerase III [EC:5.6.2.1]	[L]	Replication, recombination and repair	DNA topoisomerase;; Toprim domain;; GRF zinc finger;; Topoisomerase DNA binding C4 zinc finger	DNA topoisomerase 3-alpha OS=Oryza sativa subsp. japonica OX=39947 GN=TOP3A PE=3 SV=1	PREDICTED: DNA topoisomerase 3-alpha [Oryza brachyantha]
TRINITY_DN115243_c0_g1	--	--	Molecular Function: 1-phosphatidylinositol binding (GO:0005545);; Cellular Component: nucleus (GO:0005634);; Cellular Component: Golgi apparatus (GO:0005794);; Cellular Component: plasma membrane (GO:0005886);; Cellular Component: clathrin-coated pit (GO:0005905);; Biological Process: endocytosis (GO:0006897);; Cellular Component: clathrin-coated vesicle (GO:0030136);; Biological Process: clathri…	--|7e-35|sbi:8081504|hypothetical protein	[TU]	--	ANTH domain	Putative clathrin assembly protein At2g25430 OS=Arabidopsis thaliana OX=3702 GN=At2g25430 PE=1 SV=2	putative clathrin assembly protein At2g25430 [Sorghum bicolor] EER92480.1 hypothetical protein SORBI_3001G420700 [Sorghum bicolor]
TRINITY_DN16181_c0_g1	--	--	Biological Process: response to molecule of bacterial origin (GO:0002237);; Biological Process: response to molecule of fungal origin (GO:0002238);; Molecular Function: DNA-binding transcription factor activity (GO:0003700);; Cellular Component: nucleus (GO:0005634);; Biological Process: transcription, DNA-templated (GO:0006351);; Biological Process: defense response (GO:0006952);; Biological Pro…	--|5e-25|ats:109778664|hypothetical protein	--	--	--	WRKY transcription factor WRKY71 OS=Oryza sativa subsp. japonica OX=39947 GN=WRKY71 PE=1 SV=1	WRKY4 transcription factor, partial [Stipa purpurea]
TRINITY_DN11406_c0_g1	--	--	Molecular Function: DNA binding (GO:0003677);; Molecular Function: DNA-binding transcription factor activity (GO:0003700);; Cellular Component: nucleus (GO:0005634);; Biological Process: transcription, DNA-templated (GO:0006351);; Biological Process: regulation of transcription, DNA-templated (GO:0006355);;	K16221|1e-95|sbi:8084453|K16221 TCP21; transcription factor TCP21 (protein CCA1 HIKING EXPEDITION)	--	--	TCP family transcription factor	Transcription factor TCP7 OS=Arabidopsis thaliana OX=3702 GN=TCP7 PE=1 SV=1	transcription factor TCP7 [Sorghum bicolor] EES07800.1 hypothetical protein SORBI_3004G354700 [Sorghum bicolor]
TRINITY_DN5046_c0_g1	--	--	Molecular Function: ATP binding (GO:0005524);; Cellular Component: cytoplasm (GO:0005737);; Biological Process: plant-type hypersensitive response (GO:0009626);; Cellular Component: membrane (GO:0016020);; Molecular Function: ADP binding (GO:0043531);;	--|0.0|sbi:8069290|hypothetical protein	[T]	Signal transduction mechanisms	NB-ARC domain;; NB-ARC domain;; Rx N-terminal domain	Putative late blight resistance protein homolog R1B-16 OS=Solanum demissum OX=50514 GN=R1B-16 PE=3 SV=1	putative disease resistance RPP13-like protein 3 isoform X1 [Sorghum bicolor] KXG27699.1 hypothetical protein SORBI_3005G030000 [Sorghum bicolor]
TRINITY_DN23914_c1_g2	--	--	--	--	--	--	--	--	hypothetical protein C2845_PM12G02760 [Panicum miliaceum]
TRINITY_DN7200_c0_g2	--	--	Cellular Component: Golgi membrane (GO:0000139);; Biological Process: plant-type secondary cell wall biogenesis (GO:0009834);; Biological Process: glucuronoxylan biosynthetic process (GO:0010417);; Cellular Component: integral component of membrane (GO:0016021);; Molecular Function: transferase activity, transferring glycosyl groups (GO:0016757);; Biological Process: cell wall organization (GO:00…	K20889|6e-09|obr:102707757|K20889 IRX7; probable glucuronoxylan glucuronosyltransferase IRX7 [EC2.4.1.-]	--	--	--	Probable glucuronosyltransferase Os03g0107900 OS=Oryza sativa subsp. japonica OX=39947 GN=Os03g0107900 PE=2 SV=1	hypothetical protein BAE44_0000473 [Dichanthelium oligosanthes]
TRINITY_DN38249_c0_g1	--	--	--	K15685|4e-06|mus:103978247|K15685 CBLL1; E3 ubiquitin-protein ligase Hakai [EC:2.3.2.27]	--	--	--	--	unnamed protein product [Triticum turgidum subsp. durum]
TRINITY_DN102478_c0_g1	--	--	Molecular Function: peptidyl-prolyl cis-trans isomerase activity (GO:0003755);;	--|7e-09|sita:101756936|hypothetical protein	[O]	Posttranslational modification, protein turnover, chaperones	--	70 kDa peptidyl-prolyl isomerase OS=Triticum aestivum OX=4565 GN=FKBP70 PE=1 SV=1	putative retrotransposon protein [Phyllostachys edulis]
TRINITY_DN26740_c0_g1	[QR]	--	Biological Process: lignin biosynthetic process (GO:0009809);; Molecular Function: caffeate O-methyltransferase activity (GO:0047763);;	K22439|1e-170|sita:101765311|K22439 OMT; tricetin 3',4',5'-O-trimethyltransferase [EC:2.1.1.169]	[R]	General function prediction only	O-methyltransferase domain	Caffeic acid 3-O-methyltransferase OS=Zea mays OX=4577 PE=3 SV=1	caffeic acid-3-O-methyltransferase [Bambusa oldhamii]
TRINITY_DN53099_c0_g1	--	--	Molecular Function: nucleic acid binding (GO:0003676);; Molecular Function: RNA-directed DNA polymerase activity (GO:0003964);; Molecular Function: aspartic-type endopeptidase activity (GO:0004190);; Molecular Function: endonuclease activity (GO:0004519);; Molecular Function: zinc ion binding (GO:0008270);; Biological Process: DNA integration (GO:0015074);;	--|1e-61|sbi:110434809|hypothetical protein	[R]	General function prediction only	Zinc knuckle	Retrovirus-related Pol polyprotein from transposon TNT 1-94 OS=Nicotiana tabacum OX=4097 PE=2 SV=1	hypothetical protein OsI_21648 [Oryza sativa Indica Group]
TRINITY_DN15989_c0_g1	--	--	Cellular Component: plasma membrane (GO:0005886);;	--|1e-57|osa:4335629|hypothetical protein	--	--	--	Uncharacterized protein At3g27210 OS=Arabidopsis thaliana OX=3702 GN=Y-2 PE=1 SV=1	hypothetical protein OsI_15606 [Oryza sativa Indica Group]
TRINITY_DN84430_c1_g2	--	--	Molecular Function: DNA binding (GO:0003677);; Molecular Function: ATP binding (GO:0005524);; Cellular Component: nucleus (GO:0005634);; Cellular Component: DNA replication factor C complex (GO:0005663);; Biological Process: DNA-dependent DNA replication (GO:0006261);;	K10755|6e-08|sbi:8057601|K10755 RFC2_4; replication factor C subunit 2/4	[L]	Replication, recombination and repair	--	Replication factor C subunit 4 OS=Oryza sativa subsp. japonica OX=39947 GN=RFC4 PE=2 SV=2	hypothetical protein OsJ_15825 [Oryza sativa Japonica Group]
TRINITY_DN10745_c0_g3	[Q]	Secondary metabolites biosynthesis, transport and catabolism	Molecular Function: iron ion binding (GO:0005506);; Biological Process: fruit development (GO:0010154);; Cellular Component: membrane (GO:0016020);; Cellular Component: integral component of membrane (GO:0016021);; Molecular Function: oxidoreductase activity, acting on paired donors, with incorporation or reduction of molecular oxygen, NAD(P)H as one donor, and incorporation of one atom of oxygen…	K20619|3e-85|obr:102699428|K20619 CYP78A; cytochrome P450 family 78 subfamily A	[Q]	Secondary metabolites biosynthesis, transport and catabolism	Cytochrome P450	Cytochrome P450 78A9 OS=Arabidopsis thaliana OX=3702 GN=CYP78A9 PE=2 SV=1	cytochrome P450 monooxygenase [Triticum aestivum]
TRINITY_DN4347_c0_g1	--	--	Biological Process: defense response (GO:0006952);; Molecular Function: zinc ion binding (GO:0008270);; Molecular Function: transferase activity (GO:0016740);; Biological Process: regulation of programmed cell death (GO:0043067);; Biological Process: proteasome-mediated ubiquitin-dependent protein catabolic process (GO:0043161);;	K19042|1e-155|sita:101785147|K19042 BOI; E3 ubiquitin-protein ligase BOI and related proteins [EC:2.3.2.27]	[O]	Posttranslational modification, protein turnover, chaperones	Zinc finger, C3HC4 type (RING finger)	Probable BOI-related E3 ubiquitin-protein ligase 2 OS=Arabidopsis thaliana OX=3702 GN=BRG2 PE=1 SV=1	BOI-related E3 ubiquitin-protein ligase 1-like [Panicum miliaceum]
TRINITY_DN8621_c0_g1	--	--	Cellular Component: nucleus (GO:0005634);;	--|5e-80|osa:4341781|hypothetical protein	--	--	VQ motif	VQ motif-containing protein 22 OS=Arabidopsis thaliana OX=3702 GN=VQ22 PE=2 SV=1	VQ motif-containing protein 22 [Oryza sativa Japonica Group] BAD45403.1 unknown protein [Oryza sativa Japonica Group] BAF20222.1 Os06g0666400 [Oryza sativa Japonica Group] EAZ02003.1 hypothetical protein OsI_24034 [Oryza sativa Indica Group] BAS99037.1 Os06g0666400 [Oryza sativa Japonica Group] KAB8103454.1 hypothetical protein EE612_035906 [Oryza sativa]
TRINITY_DN12871_c0_g1	--	--	Molecular Function: 3-hydroxyacyl-CoA dehydrogenase activity (GO:0003857);; Molecular Function: dodecenoyl-CoA delta-isomerase activity (GO:0004165);; Molecular Function: enoyl-CoA hydratase activity (GO:0004300);; Biological Process: fatty acid beta-oxidation (GO:0006635);; Molecular Function: 3-hydroxybutyryl-CoA epimerase activity (GO:0008692);; Cellular Component: glyoxysome (GO:0009514);; Mo…	K10527|9e-17|ats:109773312|K10527 MFP2; enoyl-CoA hydratase/3-hydroxyacyl-CoA dehydrogenase [EC:4.2.1.17 1.1.1.35 1.1.1.211]	[I]	Lipid transport and metabolism	--	Glyoxysomal fatty acid beta-oxidation multifunctional protein MFP-a OS=Brassica napus OX=3708 PE=2 SV=2	unknown [Zea mays]
TRINITY_DN53818_c0_g1	--	--	Molecular Function: obsolete signal transducer activity (GO:0004871);; Cellular Component: late endosome (GO:0005770);; Cellular Component: plasma membrane (GO:0005886);; Biological Process: flower development (GO:0009908);; Biological Process: positive regulation of flower development (GO:0009911);; Biological Process: inflorescence development (GO:0010229);; Biological Process: basipetal auxin …	--|5e-61|bdi:100842389|hypothetical protein	--	--	NPH3 family	BTB/POZ domain-containing protein NPY1 OS=Arabidopsis thaliana OX=3702 GN=NPY1 PE=2 SV=1	BTB/POZ domain-containing protein NPY1 isoform X3 [Brachypodium distachyon] KQJ90268.1 hypothetical protein BRADI_4g30480v3 [Brachypodium distachyon] PNT64588.1 hypothetical protein BRADI_4g30480v3 [Brachypodium distachyon]
TRINITY_DN105505_c0_g1	--	--	--	--|1e-56|obr:102722649|hypothetical protein	[T]	Signal transduction mechanisms	--	Serine/threonine-protein kinase PCRK1 OS=Arabidopsis thaliana OX=3702 GN=PCRK1 PE=1 SV=1	PREDICTED: probable receptor-like protein kinase At5g47070 [Oryza brachyantha]
TRINITY_DN28671_c0_g1	--	--	Cellular Component: extracellular region (GO:0005576);; Cellular Component: primary cell wall (GO:0009530);; Biological Process: cell wall organization (GO:0071555);;	K17362|3e-67|ats:109757784|K17362 ACOT13; acyl-coenzyme A thioesterase 13 [EC:3.1.2.-]	[R]	General function prediction only	--	Extensin OS=Zea mays OX=4577 GN=HRGP PE=2 SV=1	hypothetical protein D1007_61513 [Hordeum vulgare]
TRINITY_DN27622_c0_g1	--	--	Molecular Function: DNA binding (GO:0003677);; Molecular Function: protein serine/threonine kinase activity (GO:0004674);; Molecular Function: ATP binding (GO:0005524);; Cellular Component: nucleus (GO:0005634);; Biological Process: cellular response to DNA damage stimulus (GO:0006974);; Biological Process: meiotic cell cycle (GO:0051321);;	--|3e-99|sita:101776382|hypothetical protein	--	--	RNA recognition motif. (a.k.a. RRM, RBD, or RNP domain)	Serine/threonine-protein kinase ATM OS=Arabidopsis thaliana OX=3702 GN=ATM PE=2 SV=1	hypothetical protein EJB05_19031, partial [Eragrostis curvula]
TRINITY_DN68616_c0_g1	[S]	Function unknown	Molecular Function: protein serine/threonine kinase activity (GO:0004674);; Molecular Function: ATP binding (GO:0005524);; Cellular Component: nucleus (GO:0005634);; Cellular Component: endoplasmic reticulum membrane (GO:0005789);; Cellular Component: plasma membrane (GO:0005886);; Biological Process: defense response (GO:0006952);; Cellular Component: integral component of membrane (GO:0016021);…	--|0.0|sbi:8060789|hypothetical protein	--	--	Leucine rich repeat;; Leucine Rich repeats (2 copies);; Leucine Rich Repeat;; Leucine rich repeat N-terminal domain;; Reverse transcriptase (RNA-dependent DNA polymerase);; Reverse transcriptase (RNA-dependent DNA polymerase)	Receptor kinase-like protein Xa21 OS=Oryza sativa subsp. indica OX=39946 GN=XA21 PE=1 SV=1	probable LRR receptor-like serine/threonine-protein kinase At3g47570 [Sorghum bicolor] XP_021311736.1 probable LRR receptor-like serine/threonine-protein kinase At3g47570 [Sorghum bicolor] OQU86309.1 hypothetical protein SORBI_3003G070025 [Sorghum bicolor] OQU86310.1 hypothetical protein SORBI_3003G070025 [Sorghum bicolor]
TRINITY_DN24434_c0_g3	[TDK]	--	Cellular Component: nucleus (GO:0005634);; Cellular Component: cytosol (GO:0005829);; Cellular Component: protein kinase CK2 complex (GO:0005956);; Biological Process: protein phosphorylation (GO:0006468);; Molecular Function: protein kinase regulator activity (GO:0019887);; Biological Process: regulation of protein serine/threonine kinase activity (GO:0071900);;	K03115|2e-33|obr:102699422|K03115 CSNK2B; casein kinase II subunit beta	[TDK]	--	Casein kinase II regulatory subunit	Casein kinase II subunit beta-1 OS=Arabidopsis thaliana OX=3702 GN=CKB1 PE=1 SV=1	Casein kinase II subunit beta-1 [Zea mays] ONM23874.1 Casein kinase II subunit beta-1 [Zea mays]
TRINITY_DN71522_c0_g1	--	--	--	--|6e-06|obr:102707009|hypothetical protein	--	--	--	--	hypothetical protein SEVIR_9G473300v2 [Setaria viridis] lcl|TKV97097.1 hypothetical protein SEVIR_9G473300v2 [Setaria viridis]
TRINITY_DN1171_c0_g1	--	--	--	--|2e-54|osa:4334202|hypothetical protein	--	--	--	--	uncharacterized protein LOC4334202 [Oryza sativa Japonica Group] AAL34131.1 unknown protein [Oryza sativa Japonica Group] BAF13275.1 Os03g0762500 [Oryza sativa Japonica Group]
TRINITY_DN27941_c0_g1	[J]	Translation, ribosomal structure and biogenesis	Molecular Function: RNA binding (GO:0003723);; Molecular Function: endonuclease activity (GO:0004519);; Molecular Function: ribonuclease activity (GO:0004540);; Biological Process: RNA processing (GO:0006396);; Cellular Component: chloroplast stroma (GO:0009570);; Molecular Function: starch binding (GO:2001070);;	--|0.0|osa:4345271|hypothetical protein	--	--	Ribonuclease E/G family;; Starch binding domain;; Ribonuclease E/G family;; Ribonuclease E/G family	Ribonuclease E/G-like protein, chloroplastic OS=Arabidopsis thaliana OX=3702 GN=RNE PE=1 SV=1	ribonuclease E/G-like protein, chloroplastic isoform X1 [Oryza sativa Japonica Group] BAD03665.1 putative endoribonuclease E [Oryza sativa Japonica Group] BAF23456.1 Os08g0323600 [Oryza sativa Japonica Group] EEE68478.1 hypothetical protein OsJ_26881 [Oryza sativa Japonica Group] BAT04886.1 Os08g0323600 [Oryza sativa Japonica Group]
TRINITY_DN9058_c0_g1	[LKJ]	--	Molecular Function: RNA binding (GO:0003723);; Molecular Function: ATP-dependent RNA helicase activity (GO:0004004);; Molecular Function: ATP binding (GO:0005524);; Biological Process: RNA secondary structure unwinding (GO:0010501);;	K14809|0.0|osa:4324413|K14809 DDX55; ATP-dependent RNA helicase DDX55/SPB4 [EC:3.6.4.13]	[A]	RNA processing and modification	DEAD/DEAH box helicase;; Helicase conserved C-terminal domain;; Domain of unknown function (DUF4217);; Type III restriction enzyme, res subunit;; Protein phosphatase 2C;; Stage II sporulation protein E (SpoIIE)	DEAD-box ATP-dependent RNA helicase 18 OS=Oryza sativa subsp. japonica OX=39947 GN=Os01g0164500 PE=1 SV=2	hypothetical protein EE612_000423, partial [Oryza sativa]
TRINITY_DN2188_c2_g1	--	--	Molecular Function: DNA binding (GO:0003677);; Cellular Component: nucleus (GO:0005634);; Cellular Component: cytoplasm (GO:0005737);; Biological Process: transcription, DNA-templated (GO:0006351);; Biological Process: regulation of transcription, DNA-templated (GO:0006355);;	K08066|4e-20|obr:102722976|K08066 NFYC; nuclear transcription factor Y, gamma	--	--	--	Nuclear transcription factor Y subunit C-6 OS=Oryza sativa subsp. japonica OX=39947 GN=NFYC6 PE=1 SV=1	PREDICTED: nuclear transcription factor Y subunit C-1-like [Oryza brachyantha]
TRINITY_DN17525_c0_g1	--	--	Cellular Component: 1,3-beta-D-glucan synthase complex (GO:0000148);; Molecular Function: 1,3-beta-D-glucan synthase activity (GO:0003843);; Biological Process: (1->3)-beta-D-glucan biosynthetic process (GO:0006075);; Biological Process: regulation of cell shape (GO:0008360);; Cellular Component: integral component of membrane (GO:0016021);; Biological Process: cell wall organization (GO:0071555)…	K11000|2e-88|ats:109777214|K11000 CALS; callose synthase [EC:2.4.1.-]	[M]	Cell wall/membrane/envelope biogenesis	--	Callose synthase 7 OS=Arabidopsis thaliana OX=3702 GN=CALS7 PE=3 SV=3	Os01g0532900 [Oryza sativa Japonica Group]
TRINITY_DN46211_c0_g1	--	--	Cellular Component: nucleus (GO:0005634);; Biological Process: DNA-templated transcription, initiation (GO:0006352);; Biological Process: regulation of transcription, DNA-templated (GO:0006355);; Molecular Function: zinc ion binding (GO:0008270);;	K03124|3e-16|mus:103969221|K03124 TFIIB; transcription initiation factor TFIIB	[K]	Transcription	--	Transcription initiation factor IIB OS=Oryza sativa subsp. japonica OX=39947 GN=TFIIB PE=1 SV=1	Transcription initiation factor IIB [Triticum urartu]
TRINITY_DN35940_c0_g2	[E]	Amino acid transport and metabolism	Molecular Function: transporter activity (GO:0005215);; Biological Process: oligopeptide transport (GO:0006857);; Cellular Component: plant-type vacuole membrane (GO:0009705);; Cellular Component: integral component of membrane (GO:0016021);;	--|1e-124|bdi:100827803|hypothetical protein	[E]	Amino acid transport and metabolism	POT family	Protein NRT1/ PTR FAMILY 8.5 OS=Arabidopsis thaliana OX=3702 GN=NPF8.5 PE=2 SV=1	protein NRT1/ PTR FAMILY 8.3 [Brachypodium distachyon] KQJ98772.1 hypothetical protein BRADI_3g39040v3 [Brachypodium distachyon]
TRINITY_DN45455_c0_g1	--	--	Cellular Component: vacuole (GO:0005773);; Cellular Component: vacuolar membrane (GO:0005774);; Cellular Component: endoplasmic reticulum (GO:0005783);; Cellular Component: endoplasmic reticulum membrane (GO:0005789);; Cellular Component: Golgi apparatus (GO:0005794);; Cellular Component: plasma membrane (GO:0005886);; Biological Process: cotranslational protein targeting to membrane (GO:0006613)…	K13249|2e-47|bdi:100839584|K13249 SSR1; translocon-associated protein subunit alpha	[U]	Intracellular trafficking, secretion, and vesicular transport	--	Translocon-associated protein subunit alpha OS=Arabidopsis thaliana OX=3702 GN=At2g21160 PE=2 SV=3	unnamed protein product [Triticum turgidum subsp. durum]
TRINITY_DN3548_c0_g1	--	--	--	K09519|8e-06|obr:102706625|K09519 DNAJB13; DnaJ homolog subfamily B member 13	--	--	--	--	putative heat shock protein [Oryza sativa Japonica Group]
TRINITY_DN7694_c1_g1	[O]	Posttranslational modification, protein turnover, chaperones	Cellular Component: plasma membrane (GO:0005886);; Biological Process: defense response (GO:0006952);; Molecular Function: zinc ion binding (GO:0008270);; Biological Process: regulation of flower development (GO:0009909);; Biological Process: response to chitin (GO:0010200);; Biological Process: regulation of phosphate transport (GO:0010966);; Cellular Component: integral component of membrane (G…	--|1e-67|ats:109750036|hypothetical protein	[O]	Posttranslational modification, protein turnover, chaperones	Ring finger domain;; Zinc finger, C3HC4 type (RING finger);; RING-like zinc finger;; Zinc finger, C3HC4 type (RING finger);; RING-type zinc-finger;; Zinc finger, C3HC4 type (RING finger)	RING-H2 finger protein ATL80 OS=Arabidopsis thaliana OX=3702 GN=ATL80 PE=2 SV=1	unnamed protein product [Triticum turgidum subsp. durum]
TRINITY_DN63612_c0_g1	--	--	Molecular Function: translation initiation factor activity (GO:0003743);; Cellular Component: cytosol (GO:0005829);; Biological Process: regulation of translation (GO:0006417);;	K03259|2e-09|osa:4332327|K03259 EIF4E; translation initiation factor 4E	[J]	Translation, ribosomal structure and biogenesis	--	Eukaryotic translation initiation factor NCBP OS=Oryza sativa subsp. japonica OX=39947 GN=NCBP PE=2 SV=1	eukaryotic translation initiation factor NCBP [Oryza sativa Japonica Group] Q10NQ9.1 RecName: Full=Eukaryotic translation initiation factor NCBP; AltName: Full=Novel cap-binding protein; Short=nCBP; AltName: Full=mRNA cap-binding protein ABF95097.1 Eukaryotic translation initiation factor 4E type 3, putative, expressed [Oryza sativa Japonica Group] BAF11542.1 Os03g0262400 [Oryza sativa Japonica G…
TRINITY_DN87462_c0_g1	--	--	--	--|9e-18|osa:4338684|hypothetical protein	--	--	--	--	hypothetical protein OsJ_18427 [Oryza sativa Japonica Group]
TRINITY_DN4626_c0_g1	--	--	Molecular Function: poly(ADP-ribose) glycohydrolase activity (GO:0004649);; Biological Process: carbohydrate metabolic process (GO:0005975);; Biological Process: regulation of DNA repair (GO:0006282);; Biological Process: response to osmotic stress (GO:0006970);; Biological Process: cellular response to DNA damage stimulus (GO:0006974);; Biological Process: response to oxidative stress (GO:000697…	K07759|0.0|osa:4334754|K07759 PARG; poly(ADP-ribose) glycohydrolase [EC:3.2.1.143]	[T]	Signal transduction mechanisms	Poly (ADP-ribose) glycohydrolase (PARG);; Poly (ADP-ribose) glycohydrolase (PARG);; Poly (ADP-ribose) glycohydrolase (PARG)	Poly(ADP-ribose) glycohydrolase 1 OS=Arabidopsis thaliana OX=3702 GN=PARG1 PE=1 SV=2	poly(ADP-ribose) glycohydrolase 1 [Oryza sativa Japonica Group] ABF99846.1 glycohydrolase family protein, expressed [Oryza sativa Japonica Group] EAY92546.1 hypothetical protein OsI_14285 [Oryza sativa Indica Group]
TRINITY_DN93460_c1_g1	--	--	--	--	--	--	--	--	PH01B001G05.17 [Phyllostachys edulis]
TRINITY_DN81060_c1_g1	--	--	--	--|4e-10|bdi:112271483|hypothetical protein	--	--	--	--	hypothetical protein SEVIR_6G231766v2 [Setaria viridis]
TRINITY_DN2752_c5_g1	--	--	Molecular Function: transmembrane receptor protein serine/threonine kinase activity (GO:0004675);; Molecular Function: ATP binding (GO:0005524);; Cellular Component: plasma membrane (GO:0005886);; Biological Process: protein phosphorylation (GO:0006468);; Biological Process: cell surface receptor signaling pathway (GO:0007166);; Cellular Component: integral component of membrane (GO:0016021);; Mo…	--|9e-54|ats:109763023|hypothetical protein	--	--	--	Proline-rich receptor-like protein kinase PERK9 OS=Arabidopsis thaliana OX=3702 GN=PERK9 PE=1 SV=1	transcription factor bHLH48-like isoform X3 [Aegilops tauschii subsp. tauschii]
TRINITY_DN30844_c0_g1	[BQ]	--	--	K06067|1e-149|zma:541931|K06067 HDAC1_2; histone deacetylase 1/2 [EC:3.5.1.98]	[B]	Chromatin structure and dynamics	Histone deacetylase domain	Histone deacetylase 1 OS=Oryza sativa subsp. japonica OX=39947 GN=HDAC1 PE=1 SV=1	RPD3 histone deacetylase-like protein [Zea mays]
TRINITY_DN30724_c0_g1	--	--	--	--|6e-06|ats:109755285|hypothetical protein	--	--	--	--	--
TRINITY_DN64540_c0_g1	--	--	Molecular Function: hydrolase activity, hydrolyzing O-glycosyl compounds (GO:0004553);; Cellular Component: extracellular region (GO:0005576);; Cellular Component: cell wall (GO:0005618);; Cellular Component: nucleus (GO:0005634);; Cellular Component: cytoplasm (GO:0005737);; Biological Process: carbohydrate metabolic process (GO:0005975);; Biological Process: defense response (GO:0006952);; Mole…	--|1e-106|obr:102701820|hypothetical protein	--	--	Glycosyl hydrolases family 17	Glucan endo-1,3-beta-glucosidase 14 OS=Arabidopsis thaliana OX=3702 GN=At2g27500 PE=1 SV=2	putative glycoside hydrolase [Oryza sativa Japonica Group] AAV24966.1 putative glycoside hydrolase [Oryza sativa Japonica Group] BAG90349.1 unnamed protein product [Oryza sativa Japonica Group]
TRINITY_DN18597_c0_g1	--	--	Molecular Function: O-methyltransferase activity (GO:0008171);;	--|1e-122|sita:101766453|hypothetical protein	[R]	General function prediction only	O-methyltransferase domain;; Dimerisation domain;; O-methyltransferase domain	O-methyltransferase ZRP4 OS=Zea mays OX=4577 GN=ZRP4 PE=2 SV=1	O-methyltransferase ZRP4-like isoform X2 [Panicum hallii]
TRINITY_DN51493_c0_g1	--	--	--	--|4e-15|sbi:8058557|hypothetical protein	--	--	--	--	hypothetical protein EJB05_28854 [Eragrostis curvula]
TRINITY_DN6930_c0_g1	[RTKL]	--	Molecular Function: obsolete signal transducer, downstream of receptor, with serine/threonine kinase activity (GO:0004702);; Molecular Function: ATP binding (GO:0005524);; Cellular Component: cytoplasm (GO:0005737);; Biological Process: plant-type hypersensitive response (GO:0009626);; Biological Process: defense response, incompatible interaction (GO:0009814);; Biological Process: floral organ a…	K13413|0.0|osa:4330957|K13413 MKK4_5; mitogen-activated protein kinase kinase 4/5 [EC:2.7.12.2]	[T]	Signal transduction mechanisms	Protein kinase domain;; Protein tyrosine and serine/threonine kinase;; Phosphotransferase enzyme family	Mitogen-activated protein kinase kinase 5 OS=Arabidopsis thaliana OX=3702 GN=MKK5 PE=1 SV=2	Os02g0787300, partial [Oryza sativa Japonica Group]
TRINITY_DN72328_c0_g1	--	--	Molecular Function: calcium ion binding (GO:0005509);;	K13448|4e-09|ats:109740591|K13448 CML; calcium-binding protein CML	--	--	--	Probable calcium-binding protein CML27 OS=Oryza sativa subsp. japonica OX=39947 GN=CML27 PE=2 SV=1	hypothetical protein OsJ_10712 [Oryza sativa Japonica Group]
TRINITY_DN31147_c0_g1	--	--	--	K07195|1e-118|sbi:8072109|K07195 EXOC7; exocyst complex component 7	[U]	Intracellular trafficking, secretion, and vesicular transport	Exo70 exocyst complex subunit	Exocyst complex component EXO70E2 OS=Arabidopsis thaliana OX=3702 GN=EXO70E2 PE=1 SV=1	exocyst complex component EXO70E2-like isoform X2 [Panicum hallii] XP_025814281.1 exocyst complex component EXO70E2-like isoform X2 [Panicum hallii] PAN28374.1 hypothetical protein PAHAL_5G148700 [Panicum hallii]
TRINITY_DN5612_c0_g1	[H]	Coenzyme transport and metabolism	Molecular Function: methionine adenosyltransferase activity (GO:0004478);; Molecular Function: ATP binding (GO:0005524);; Cellular Component: cytoplasm (GO:0005737);; Biological Process: S-adenosylmethionine biosynthetic process (GO:0006556);; Biological Process: one-carbon metabolic process (GO:0006730);; Molecular Function: metal ion binding (GO:0046872);;	K00789|1e-122|sbi:8060304|K00789 metK; S-adenosylmethionine synthetase [EC:2.5.1.6]	[H]	Coenzyme transport and metabolism	S-adenosylmethionine synthetase, central domain	S-adenosylmethionine synthase OS=Triticum aestivum OX=4565 GN=SAMS PE=2 SV=1	S-adenosylmethionine synthase [Zea mays]
TRINITY_DN106374_c0_g1	--	--	--	--|2e-09|zma:109940605|hypothetical protein	--	--	--	--	uncharacterized protein LOC112874945 isoform X2 [Panicum hallii]
TRINITY_DN36516_c1_g2	--	--	--	--|1e-10|bdi:112271483|hypothetical protein	--	--	--	--	hypothetical protein PAHAL_9G633500 [Panicum hallii]
TRINITY_DN29517_c0_g1	--	--	--	K02350|4e-06|sita:101754948|K02350 REV3L; DNA polymerase zeta [EC:2.7.7.7]	--	--	--	--	DNA polymerase zeta catalytic subunit isoform X2 [Setaria italica] RCV14423.1 hypothetical protein SETIT_2G425000v2 [Setaria italica]
TRINITY_DN4557_c1_g1	--	--	Molecular Function: ATP binding (GO:0005524);; Cellular Component: plasma membrane (GO:0005886);; Biological Process: defense response (GO:0006952);; Biological Process: signal transduction (GO:0007165);; Molecular Function: ADP binding (GO:0043531);;	K13457|3e-44|zma:100381812|K13457 RPM1; disease resistance protein RPM1	[T]	Signal transduction mechanisms	--	Disease resistance RPP8-like protein 3 OS=Arabidopsis thaliana OX=3702 GN=RPP8L3 PE=2 SV=1	hypothetical protein OsI_35599 [Oryza sativa Indica Group]
TRINITY_DN7454_c0_g1	[J]	Translation, ribosomal structure and biogenesis	Molecular Function: mRNA binding (GO:0003729);; Molecular Function: translation elongation factor activity (GO:0003746);; Molecular Function: GTPase activity (GO:0003924);; Molecular Function: copper ion binding (GO:0005507);; Molecular Function: GTP binding (GO:0005525);; Cellular Component: nucleolus (GO:0005730);; Cellular Component: vacuolar membrane (GO:0005774);; Cellular Component: cytosol…	K03234|1e-101|sita:101767476|K03234 EEF2; elongation factor 2	[J]	Translation, ribosomal structure and biogenesis	--	Elongation factor 2 OS=Arabidopsis thaliana OX=3702 GN=LOS1 PE=1 SV=1	Os04g0118400, partial [Oryza sativa Japonica Group] KAB8094715.1 hypothetical protein EE612_021993, partial [Oryza sativa]
TRINITY_DN45955_c0_g1	[TZDR]	--	--	--|3e-57|osa:4331043|hypothetical protein	[T]	Signal transduction mechanisms	--	--	Os02g0802400 [Oryza sativa Japonica Group]
TRINITY_DN30915_c0_g1	[C]	Energy production and conversion	Cellular Component: cytoplasm (GO:0005737);; Biological Process: tricarboxylic acid cycle (GO:0006099);; Molecular Function: phosphoenolpyruvate carboxylase activity (GO:0008964);; Biological Process: carbon fixation (GO:0015977);; Biological Process: photosynthesis (GO:0015979);;	K01595|1e-36|obr:102709305|K01595 ppc; phosphoenolpyruvate carboxylase [EC:4.1.1.31]	--	--	--	Phosphoenolpyruvate carboxylase, housekeeping isozyme OS=Saccharum hybrid OX=15819 PE=3 SV=1	phosphoenolpyruvate carboxylase [Jansenella griffithiana]
TRINITY_DN3277_c0_g1	--	--	Molecular Function: nucleic acid binding (GO:0003676);; Biological Process: gene silencing by RNA (GO:0031047);;	K11593|0.0|ats:109771941|K11593 ELF2C; eukaryotic translation initiation factor 2C	[J]	Translation, ribosomal structure and biogenesis	Piwi domain;; PAZ domain;; N-terminal domain of argonaute;; Argonaute linker 2 domain;; Argonaute linker 1 domain	Protein argonaute 2 OS=Oryza sativa subsp. japonica OX=39947 GN=AGO2 PE=2 SV=2	unnamed protein product [Triticum turgidum subsp. durum]
TRINITY_DN14812_c0_g1	--	--	--	--|2e-12|osa:4340548|hypothetical protein	--	--	--	--	hypothetical protein OsJ_20663 [Oryza sativa Japonica Group]
TRINITY_DN27392_c0_g1	--	--	--	--|1e-132|bdi:100831527|hypothetical protein	--	--	--	--	predicted protein [Hordeum vulgare subsp. vulgare]
TRINITY_DN29503_c0_g2	--	--	--	--	--	--	--	--	unnamed protein product [Triticum turgidum subsp. durum]
TRINITY_DN7080_c0_g2	--	--	--	--|1e-152|sita:101763993|hypothetical protein	[R]	General function prediction only	Glycosyl transferase family 90	--	O-glucosyltransferase rumi isoform X1 [Setaria italica]
TRINITY_DN61930_c0_g1	--	--	--	--|9e-69|bdi:100834893|hypothetical protein	--	--	--	--	hypothetical protein BRADI_2g05832v3 [Brachypodium distachyon] PNT70111.1 hypothetical protein BRADI_2g05832v3 [Brachypodium distachyon]
TRINITY_DN40995_c0_g1	--	--	Cellular Component: nucleus (GO:0005634);; Biological Process: transcription, DNA-templated (GO:0006351);; Biological Process: regulation of transcription, DNA-templated (GO:0006355);; Biological Process: abaxial cell fate specification (GO:0010158);; Biological Process: inflorescence development (GO:0010229);; Molecular Function: transcription regulatory region DNA binding (GO:0044212);;	--|3e-55|bdi:100829715|hypothetical protein	--	--	Myb-like DNA-binding domain	Probable transcription factor RL9 OS=Oryza sativa subsp. japonica OX=39947 GN=RL9 PE=2 SV=2	probable transcription factor RL9 [Brachypodium distachyon] KQJ98331.1 hypothetical protein BRADI_3g36260v3 [Brachypodium distachyon]
TRINITY_DN3915_c1_g3	--	--	--	--|7e-64|sita:111257725|hypothetical protein	--	--	Retroviral aspartyl protease;; gag-polyprotein putative aspartyl protease;; Aspartyl protease;; Aspartyl protease	--	hypothetical protein OsI_22431 [Oryza sativa Indica Group]
TRINITY_DN4190_c2_g1	--	--	--	--	--	--	--	--	Os08g0148266 [Oryza sativa Japonica Group]
TRINITY_DN1192_c0_g1	--	--	Molecular Function: DNA-binding transcription factor activity (GO:0003700);; Cellular Component: nucleus (GO:0005634);; Biological Process: regulation of transcription, DNA-templated (GO:0006355);; Molecular Function: zinc ion binding (GO:0008270);; Biological Process: response to light stimulus (GO:0009416);; Biological Process: regulation of flower development (GO:0009909);;	--|1e-111|osa:9269795|hypothetical protein	[K]	Transcription	B-box zinc finger	Zinc finger protein CONSTANS-LIKE 5 OS=Arabidopsis thaliana OX=3702 GN=COL5 PE=2 SV=2	COLE [Phyllostachys edulis]
TRINITY_DN58390_c0_g1	--	--	--	K09775|1e-13|zma:100273328|K09775 K09775; uncharacterized protein	--	--	Divergent PAP2 family	--	unknown protein [Oryza sativa Japonica Group] BAD82113.1 unknown protein [Oryza sativa Japonica Group] BAS75758.1 Os01g0901800 [Oryza sativa Japonica Group] KAB8084783.1 hypothetical protein EE612_007421 [Oryza sativa]
TRINITY_DN113142_c0_g1	--	--	--	--|2e-07|sita:101781349|hypothetical protein	--	--	--	--	WD repeat-containing protein 6 isoform X2 [Setaria italica] RCV46930.1 hypothetical protein SETIT_9G570700v2 [Setaria italica]
TRINITY_DN60972_c0_g1	--	--	Molecular Function: zinc ion binding (GO:0008270);; Biological Process: flower development (GO:0009908);; Biological Process: vegetative to reproductive phase transition of meristem (GO:0010228);; Biological Process: regulation of growth (GO:0040008);; Biological Process: proteasome-mediated ubiquitin-dependent protein catabolic process (GO:0043161);; Molecular Function: ubiquitin protein ligase …	--|0.0|osa:4336897|hypothetical protein	[O]	Posttranslational modification, protein turnover, chaperones	Ring finger domain;; Zinc finger, C3HC4 type (RING finger);; RING-H2 zinc finger domain;; RING-like zinc finger;; Zinc finger, C3HC4 type (RING finger)	E3 ubiquitin-protein ligase MBR2 OS=Arabidopsis thaliana OX=3702 GN=MBR2 PE=1 SV=1	probable E3 ubiquitin-protein ligase RHG1A [Oryza sativa Japonica Group] CAE01827.2 OSJNBa0041A02.20 [Oryza sativa Japonica Group] CAH66712.1 OSIGBa0118P15.2 [Oryza sativa] BAG94541.1 unnamed protein product [Oryza sativa Japonica Group] EEC77936.1 hypothetical protein OsI_17277 [Oryza sativa Indica Group] EEE61625.1 hypothetical protein OsJ_16053 [Oryza sativa Japonica Group]
TRINITY_DN15765_c0_g3	--	--	Molecular Function: protein serine/threonine kinase activity (GO:0004674);; Molecular Function: ATP binding (GO:0005524);; Cellular Component: intracellular (GO:0005622);; Biological Process: peptidyl-serine phosphorylation (GO:0018105);; Biological Process: peptidyl-threonine phosphorylation (GO:0018107);; Biological Process: intracellular signal transduction (GO:0035556);;	--|9e-23|osa:4325613|hypothetical protein	[T]	Signal transduction mechanisms	--	CBL-interacting protein kinase 12 OS=Oryza sativa subsp. japonica OX=39947 GN=CIPK12 PE=1 SV=1	hypothetical protein OsJ_03522 [Oryza sativa Japonica Group]
TRINITY_DN31985_c0_g1	--	--	Molecular Function: phosphorelay sensor kinase activity (GO:0000155);; Molecular Function: ATP binding (GO:0005524);; Cellular Component: endoplasmic reticulum membrane (GO:0005789);; Biological Process: ethylene-activated signaling pathway (GO:0009873);; Cellular Component: integral component of membrane (GO:0016021);; Molecular Function: metal ion binding (GO:0046872);;	K14509|4e-19|bdi:100823426|K14509 ETR; ethylene receptor [EC:2.7.13.-]	--	--	--	Probable ethylene response sensor 1 OS=Oryza sativa subsp. japonica OX=39947 GN=ERS1 PE=2 SV=1	ethylene receptor1-14 [Zea mays] AQK63660.1 ethylene receptor1-14 [Zea mays]
TRINITY_DN72260_c0_g2	--	--	--	--|5e-56|sbi:110434335|hypothetical protein	[R]	General function prediction only	--	--	putative gag-pol polyprotein [Oryza sativa Japonica Group] ABF99896.1 retrotransposon protein, putative, unclassified [Oryza sativa Japonica Group]
TRINITY_DN31392_c0_g1	[O]	Posttranslational modification, protein turnover, chaperones	Cellular Component: nucleus (GO:0005634);; Cellular Component: cytosol (GO:0005829);; Biological Process: postreplication repair (GO:0006301);; Molecular Function: ubiquitin protein ligase binding (GO:0031625);; Molecular Function: ubiquitin protein ligase activity (GO:0061630);; Biological Process: protein K63-linked ubiquitination (GO:0070534);;	K10704|7e-42|sita:101785550|K10704 UBE2V; ubiquitin-conjugating enzyme E2 variant	[O]	Posttranslational modification, protein turnover, chaperones	--	Ubiquitin-conjugating enzyme E2 variant 1C OS=Arabidopsis thaliana OX=3702 GN=UEV1C PE=1 SV=1	ubiquitin-conjugating enzyme E2 variant 1C [Setaria italica] XP_025813968.1 ubiquitin-conjugating enzyme E2 variant 1C [Panicum hallii] OEL22370.1 Ubiquitin-conjugating enzyme E2 variant 1C [Dichanthelium oligosanthes] PAN05852.1 hypothetical protein PAHAL_1G132900 [Panicum hallii] PAN05853.1 hypothetical protein PAHAL_1G132900 [Panicum hallii] PUZ75173.1 hypothetical protein GQ55_1G129000 [Panic…
TRINITY_DN37175_c0_g1	[I]	Lipid transport and metabolism	--	--|6e-41|ats:109753761|hypothetical protein	--	--	--	--	uncharacterized protein LOC109753761 [Aegilops tauschii subsp. tauschii]
TRINITY_DN85839_c0_g1	[K]	Transcription	--	K11087|5e-14|bdi:100834268|K11087 SNRPD1; small nuclear ribonucleoprotein D1	[A]	RNA processing and modification	LSM domain	Small nuclear ribonucleoprotein SmD1b OS=Arabidopsis thaliana OX=3702 GN=SMD1B PE=3 SV=1	Os04g0470150, partial [Oryza sativa Japonica Group] KAB8095704.1 hypothetical protein EE612_023866, partial [Oryza sativa]
TRINITY_DN20532_c0_g1	--	--	--	--|8e-52|sita:101772331|hypothetical protein	--	--	zinc-finger of the FCS-type, C2-C2	--	hypothetical protein TRIUR3_29605 [Triticum urartu]
TRINITY_DN56767_c0_g1	--	--	--	--	--	--	--	--	putative serine/threonine-protein kinase [Panicum miliaceum]
TRINITY_DN22860_c0_g1	--	--	--	--	--	--	--	--	Os03g0418766 [Oryza sativa Japonica Group] KAB8092225.1 hypothetical protein EE612_018148 [Oryza sativa]
TRINITY_DN68079_c0_g1	[RTKL]	--	Molecular Function: protein serine/threonine kinase activity (GO:0004674);; Molecular Function: ATP binding (GO:0005524);; Cellular Component: autophagosome (GO:0005776);; Biological Process: autophagy (GO:0006914);; Biological Process: protein transport (GO:0015031);; Cellular Component: cytoplasmic vesicle (GO:0031410);;	K08269|3e-80|sbi:8084950|K08269 ULK2; serine/threonine-protein kinase ULK2 [EC:2.7.11.1]	[OUT]	--	Protein kinase domain;; Protein tyrosine and serine/threonine kinase;; Fungal protein kinase	Serine/threonine-protein kinase ATG1c OS=Arabidopsis thaliana OX=3702 GN=ATG1C PE=2 SV=1	Serine/threonine-protein kinase ATG1c [Zea mays] AQL07729.1 Serine/threonine-protein kinase ATG1c [Zea mays]
TRINITY_DN13507_c0_g1	[R]	General function prediction only	Molecular Function: GTP binding (GO:0005525);; Cellular Component: intracellular (GO:0005622);; Cellular Component: plasma membrane (GO:0005886);; Biological Process: small GTPase mediated signal transduction (GO:0007264);;	K07904|3e-43|sita:101777414|K07904 RAB11A; Ras-related protein Rab-11A	[U]	Intracellular trafficking, secretion, and vesicular transport	Ras family;; Ras of Complex, Roc, domain of DAPkinase	Ras-related protein RGP2 OS=Oryza sativa subsp. japonica OX=39947 GN=RGP2 PE=2 SV=2	unnamed protein product [Oryza sativa Japonica Group] BAS93138.1 Os05g0280200 [Oryza sativa Japonica Group] KAB8098756.1 hypothetical protein EE612_028333 [Oryza sativa]
TRINITY_DN4766_c2_g1	--	--	Molecular Function: structural constituent of cell wall (GO:0005199);; Cellular Component: extracellular region (GO:0005576);; Cellular Component: cell wall (GO:0005618);; Cellular Component: plasmodesma (GO:0009506);; Biological Process: cell wall organization (GO:0071555);;	--|4e-64|ats:109731474|hypothetical protein	--	--	--	Leucine-rich repeat extensin-like protein 5 OS=Arabidopsis thaliana OX=3702 GN=LRX5 PE=2 SV=2	hypothetical protein BRADI_1g22811v3 [Brachypodium distachyon]
TRINITY_DN6627_c2_g1	--	--	--	--|8e-28|zma:100277208|hypothetical protein	--	--	--	--	hypothetical protein BRADI_3g37180v3 [Brachypodium distachyon]
TRINITY_DN57075_c0_g1	--	--	Biological Process: phosphorelay signal transduction system (GO:0000160);; Molecular Function: DNA binding (GO:0003677);; Cellular Component: nucleus (GO:0005634);; Biological Process: transcription, DNA-templated (GO:0006351);; Biological Process: regulation of transcription, DNA-templated (GO:0006355);; Biological Process: circadian rhythm (GO:0007623);; Biological Process: red or far-red light…	K12130|4e-64|osa:4349831|K12130 PRR5; pseudo-response regulator 5	[K]	Transcription	--	Two-component response regulator-like APRR9 OS=Arabidopsis thaliana OX=3702 GN=APRR9 PE=1 SV=2	two-component response regulator-like APRR3 [Oryza sativa Japonica Group] ABA91559.1 CCT motif family protein, expressed [Oryza sativa Japonica Group]
TRINITY_DN26492_c0_g2	--	--	--	--|1e-100|sbi:110429937|hypothetical protein	[R]	General function prediction only	Reverse transcriptase (RNA-dependent DNA polymerase)	Retrovirus-related Pol polyprotein from transposon RE2 OS=Arabidopsis thaliana OX=3702 GN=RE2 PE=4 SV=1	retrotransposon protein, putative, unclassified [Oryza sativa Japonica Group]
TRINITY_DN15952_c0_g1	[J]	Translation, ribosomal structure and biogenesis	Biological Process: RNA processing (GO:0006396);; Biological Process: translational termination (GO:0006415);; Cellular Component: chloroplast (GO:0009507);; Cellular Component: chloroplast stroma (GO:0009570);; Biological Process: plastid organization (GO:0009657);; Molecular Function: translation release factor activity, codon specific (GO:0016149);;	K02836|0.0|osa:4343528|K02836 prfB; peptide chain release factor 2	[J]	Translation, ribosomal structure and biogenesis	PCRF domain;; RF-1 domain	Peptide chain release factor PrfB1, chloroplastic OS=Arabidopsis thaliana OX=3702 GN=PRFB1 PE=2 SV=1	peptide chain release factor PrfB1, chloroplastic isoform X2 [Oryza sativa Japonica Group]
TRINITY_DN43547_c0_g1	[T]	Signal transduction mechanisms	Molecular Function: phosphoprotein phosphatase activity (GO:0004721);; Molecular Function: protein serine/threonine phosphatase activity (GO:0004722);; Cellular Component: nucleus (GO:0005634);; Cellular Component: nuclear envelope (GO:0005635);; Cellular Component: cytoplasm (GO:0005737);; Cellular Component: cytosol (GO:0005829);; Biological Process: nucleocytoplasmic transport (GO:0006913);; C…	K04460|2e-18|sbi:8065924|K04460 PPP5C; serine/threonine-protein phosphatase 5 [EC:3.1.3.16]	[R]	General function prediction only	--	Serine/threonine-protein phosphatase 5 OS=Arabidopsis thaliana OX=3702 GN=PAPP5 PE=1 SV=1	serine/threonine-protein phosphatase 5 [Sorghum bicolor] XP_021303569.1 serine/threonine-protein phosphatase 5 [Sorghum bicolor] EES17868.1 hypothetical protein SORBI_3009G075800 [Sorghum bicolor]
TRINITY_DN108023_c0_g1	--	--	--	--|4e-82|zma:100193058|hypothetical protein	[R]	General function prediction only	Reverse transcriptase (RNA-dependent DNA polymerase)	Retrovirus-related Pol polyprotein from transposon RE2 OS=Arabidopsis thaliana OX=3702 GN=RE2 PE=4 SV=1	uncharacterized protein LOC100193058 isoform X1 [Zea mays]
TRINITY_DN132_c0_g1	--	--	Molecular Function: ribonucleoside-diphosphate reductase activity, thioredoxin disulfide as acceptor (GO:0004748);; Cellular Component: nucleus (GO:0005634);; Cellular Component: cytoplasm (GO:0005737);; Biological Process: DNA replication (GO:0006260);; Biological Process: DNA repair (GO:0006281);; Biological Process: multicellular organism development (GO:0007275);; Biological Process: deoxyrib…	--|3e-34|sita:101761993|hypothetical protein	[F]	Nucleotide transport and metabolism	Malectin-like domain	Ribonucleoside-diphosphate reductase small chain C OS=Arabidopsis thaliana OX=3702 GN=TSO2 PE=1 SV=1	putative leucine-rich repeat receptor-like protein kinase At2g19210 [Setaria italica]
TRINITY_DN15924_c0_g1	--	--	--	--|1e-20|bdi:100845356|hypothetical protein	--	--	--	--	uncharacterized protein LOC100845356 [Brachypodium distachyon]
TRINITY_DN56243_c0_g1	[R]	General function prediction only	Cellular Component: vacuolar membrane (GO:0005774);; Biological Process: autophagy (GO:0006914);; Biological Process: protein transport (GO:0015031);; Cellular Component: phagophore assembly site membrane (GO:0034045);;	K22991|1e-138|osa:4325192|K22991 WDR45; WD repeat-containing protein 45	[S]	Function unknown	Anaphase-promoting complex subunit 4 WD40 domain	Autophagy-related protein 18d OS=Arabidopsis thaliana OX=3702 GN=ATG18D PE=2 SV=1	autophagy-related protein 18d [Oryza sativa Japonica Group] XP_015620972.1 autophagy-related protein 18d [Oryza sativa Japonica Group] XP_015620973.1 autophagy-related protein 18d [Oryza sativa Japonica Group] BAD68311.1 unknown protein [Oryza sativa Japonica Group] BAF04044.1 Os01g0168500 [Oryza sativa Japonica Group] BAG93084.1 unnamed protein product [Oryza sativa Japonica Group] EEC70011.1 hy…
TRINITY_DN6233_c0_g1	[LKJ]	--	Molecular Function: RNA binding (GO:0003723);; Molecular Function: ATP-dependent RNA helicase activity (GO:0004004);; Molecular Function: ATP binding (GO:0005524);; Biological Process: RNA secondary structure unwinding (GO:0010501);;	K14778|0.0|ats:109756114|K14778 DDX49; ATP-dependent RNA helicase DDX49/DBP8 [EC:3.6.4.13]	[A]	RNA processing and modification	DEAD/DEAH box helicase	DEAD-box ATP-dependent RNA helicase 36 OS=Oryza sativa subsp. japonica OX=39947 GN=Os07g0633500 PE=3 SV=1	DEAD-box ATP-dependent RNA helicase 36-like [Aegilops tauschii subsp. tauschii] XP_020170560.1 DEAD-box ATP-dependent RNA helicase 36-like [Aegilops tauschii subsp. tauschii] SPT16820.1 unnamed protein product [Triticum aestivum]
TRINITY_DN47220_c0_g1	--	--	Molecular Function: ubiquitin-protein transferase activity (GO:0004842);; Biological Process: SCF-dependent proteasomal ubiquitin-dependent protein catabolic process (GO:0031146);;	--|1e-104|obr:102710893|hypothetical protein	--	--	--	F-box only protein 13 OS=Arabidopsis thaliana OX=3702 GN=FBX13 PE=2 SV=2	PREDICTED: F-box only protein 13-like [Oryza brachyantha]
TRINITY_DN14404_c0_g1	--	--	--	--|1e-07|osa:4327057|hypothetical protein	--	--	--	--	universal stress protein PHOS32 [Oryza sativa Japonica Group] BAD53290.1 universal stress protein-like [Oryza sativa Japonica Group] BAF06368.1 Os01g0783500 [Oryza sativa Japonica Group] BAG92905.1 unnamed protein product [Oryza sativa Japonica Group] BAS74665.1 Os01g0783500 [Oryza sativa Japonica Group] KAB8083798.1 hypothetical protein EE612_006123 [Oryza sativa]
TRINITY_DN4610_c0_g2	--	--	Molecular Function: phosphoprotein phosphatase activity (GO:0004721);;	--|2e-44|ats:109736339|hypothetical protein	[AR]	--	bZIP transcription factor;; Basic region leucine zipper	Formin-like protein 6 OS=Oryza sativa subsp. japonica OX=39947 GN=FH6 PE=2 SV=2	FD1 [Bambusa tulda]
TRINITY_DN2280_c1_g1	--	--	Molecular Function: protein serine/threonine kinase activity (GO:0004674);; Molecular Function: ATP binding (GO:0005524);; Cellular Component: plasma membrane (GO:0005886);; Cellular Component: integral component of membrane (GO:0016021);;	--|0.0|obr:102707811|hypothetical protein	--	--	Leucine rich repeat;; Leucine Rich repeats (2 copies);; Protein kinase domain;; Protein tyrosine and serine/threonine kinase;; Leucine Rich Repeat;; Leucine Rich repeat;; Leucine rich repeat N-terminal domain	LRR receptor-like serine/threonine-protein kinase OS=Arabidopsis thaliana OX=3702 GN=RGI3 PE=1 SV=1	hypothetical protein PAHAL_5G489200 [Panicum hallii]
TRINITY_DN5310_c0_g1	--	--	Biological Process: defense response (GO:0006952);; Molecular Function: zinc ion binding (GO:0008270);; Molecular Function: transferase activity (GO:0016740);; Biological Process: regulation of programmed cell death (GO:0043067);; Biological Process: proteasome-mediated ubiquitin-dependent protein catabolic process (GO:0043161);;	K19042|1e-149|osa:4335736|K19042 BOI; E3 ubiquitin-protein ligase BOI and related proteins [EC:2.3.2.27]	[O]	Posttranslational modification, protein turnover, chaperones	Zinc finger, C3HC4 type (RING finger)	Probable BOI-related E3 ubiquitin-protein ligase 2 OS=Arabidopsis thaliana OX=3702 GN=BRG2 PE=1 SV=1	probable BOI-related E3 ubiquitin-protein ligase 2 [Oryza sativa Japonica Group] CAE02022.2 OSJNBb0118P14.4 [Oryza sativa Japonica Group] BAF14610.1 Os04g0403200 [Oryza sativa Japonica Group] EAY93979.1 hypothetical protein OsI_15755 [Oryza sativa Indica Group] BAH00134.1 unnamed protein product [Oryza sativa Japonica Group] BAS89057.1 Os04g0403200 [Oryza sativa Japonica Group]
TRINITY_DN20158_c0_g1	--	--	--	--|1e-39|osa:4323843|hypothetical protein	--	--	--	Protein DEHYDRATION-INDUCED 19 homolog 5 OS=Oryza sativa subsp. japonica OX=39947 GN=DI19-5 PE=2 SV=1	hypothetical protein EJB05_19006 [Eragrostis curvula]
TRINITY_DN70686_c1_g1	--	--	Cellular Component: extracellular region (GO:0005576);;	--|1e-24|obr:102717784|hypothetical protein	--	--	Thaumatin family	Thaumatin-like protein 1b (Fragment) OS=Malus domestica OX=3750 PE=2 SV=1	PREDICTED: thaumatin-like protein 1a [Oryza brachyantha]
TRINITY_DN21634_c0_g1	--	--	Molecular Function: iron ion binding (GO:0005506);; Cellular Component: membrane (GO:0016020);; Molecular Function: oxidoreductase activity, acting on paired donors, with incorporation or reduction of molecular oxygen, NAD(P)H as one donor, and incorporation of one atom of oxygen (GO:0016709);; Molecular Function: heme binding (GO:0020037);; Biological Process: secondary metabolite biosynthetic p…	K20619|5e-56|ats:109752924|K20619 CYP78A; cytochrome P450 family 78 subfamily A	[Q]	Secondary metabolites biosynthesis, transport and catabolism	--	Cytochrome P450 78A3 OS=Glycine max OX=3847 GN=CYP78A3 PE=2 SV=1	unnamed protein product [Triticum turgidum subsp. durum]
TRINITY_DN61928_c0_g1	--	--	Biological Process: regulation of cell growth (GO:0001558);; Molecular Function: RNA binding (GO:0003723);; Cellular Component: nucleus (GO:0005634);; Biological Process: rRNA processing (GO:0006364);; Biological Process: multicellular organism development (GO:0007275);; Biological Process: auxin-activated signaling pathway (GO:0009734);; Cellular Component: ribonucleoprotein complex (GO:0030529)…	--|2e-08|zma:103635752|hypothetical protein	[R]	General function prediction only	--	ERBB-3 BINDING PROTEIN 1 OS=Solanum tuberosum OX=4113 GN=EBP1 PE=2 SV=1	ERBB-3 BINDING PROTEIN 1 [Zea mays] AQK94197.1 ERBB-3 BINDING PROTEIN 1 [Zea mays]
TRINITY_DN5146_c0_g1	--	--	Molecular Function: DNA-binding transcription factor activity (GO:0003700);; Cellular Component: nucleus (GO:0005634);; Biological Process: transcription, DNA-templated (GO:0006351);; Biological Process: salicylic acid mediated signaling pathway (GO:0009863);; Biological Process: defense response to bacterium (GO:0042742);; Molecular Function: sequence-specific DNA binding (GO:0043565);;	--|1e-104|sita:101769236|hypothetical protein	--	--	WRKY DNA -binding domain	Probable WRKY transcription factor 38 OS=Arabidopsis thaliana OX=3702 GN=WRKY38 PE=1 SV=1	probable WRKY transcription factor 4 [Setaria italica] RCV27897.1 hypothetical protein SETIT_5G361900v2 [Setaria italica]
TRINITY_DN11532_c0_g1	--	--	Molecular Function: chitin binding (GO:0008061);; Molecular Function: carbohydrate binding (GO:0030246);;	--|1e-101|osa:4335068|hypothetical protein	[TW]	--	Chitin recognition protein	Lectin OS=Oryza sativa subsp. japonica OX=39947 GN=Os04g0173800 PE=1 SV=1	OSJNBb0015C06.8 [Oryza sativa Japonica Group]
TRINITY_DN23318_c0_g1	--	--	Cellular Component: plasma membrane (GO:0005886);; Biological Process: carbohydrate transport (GO:0008643);; Cellular Component: integral component of membrane (GO:0016021);;	K15382|8e-33|sita:101756651|K15382 SLC50A; solute carrier family 50 (sugar transporter)	[R]	General function prediction only	Sugar efflux transporter for intercellular exchange	Bidirectional sugar transporter SWEET1a OS=Sorghum bicolor OX=4558 GN=SWEET1A PE=3 SV=1	hypothetical protein SORBI_3009G143500 [Sorghum bicolor]
TRINITY_DN33743_c3_g1	--	--	Molecular Function: uroporphyrinogen-III synthase activity (GO:0004852);; Biological Process: uroporphyrinogen III biosynthetic process (GO:0006780);; Biological Process: protoporphyrinogen IX biosynthetic process (GO:0006782);; Cellular Component: chloroplast (GO:0009507);; Biological Process: chlorophyll biosynthetic process (GO:0015995);;	K01719|2e-07|osa:4331869|K01719 hemD; uroporphyrinogen-III synthase [EC:4.2.1.75]	--	--	--	Uroporphyrinogen-III synthase, chloroplastic OS=Oryza sativa subsp. japonica OX=39947 GN=UROS PE=2 SV=1	uroporphyrinogen III synthase-like protein, partial [Oryza sativa f. spontanea] AUD11314.1 uroporphyrinogen III synthase-like protein, partial [Oryza sativa f. spontanea] AUD11315.1 uroporphyrinogen III synthase-like protein, partial [Oryza sativa f. spontanea] AUD11316.1 uroporphyrinogen III synthase-like protein, partial [Oryza sativa f. spontanea] AUD11317.1 uroporphyrinogen III synthase-like …
TRINITY_DN63821_c0_g1	--	--	Cellular Component: nucleus (GO:0005634);; Biological Process: protein ubiquitination (GO:0016567);;	--|7e-32|bdi:100844177|hypothetical protein	--	--	Phloem protein 2	F-box protein PP2-A13 OS=Arabidopsis thaliana OX=3702 GN=PP2A13 PE=1 SV=1	unnamed protein product [Triticum turgidum subsp. durum]
TRINITY_DN6115_c0_g1	--	--	Molecular Function: GTP binding (GO:0005525);; Cellular Component: endosome (GO:0005768);; Cellular Component: Golgi apparatus (GO:0005794);; Cellular Component: plasma membrane (GO:0005886);; Biological Process: small GTPase mediated signal transduction (GO:0007264);;	K07904|1e-13|obr:102699429|K07904 RAB11A; Ras-related protein Rab-11A	[U]	Intracellular trafficking, secretion, and vesicular transport	--	Ras-related protein RGP1 OS=Oryza sativa subsp. japonica OX=39947 GN=RGP1 PE=2 SV=2	unnamed protein product [Triticum turgidum subsp. durum]
TRINITY_DN9719_c1_g1	--	--	Molecular Function: magnesium ion binding (GO:0000287);; Molecular Function: ketol-acid reductoisomerase activity (GO:0004455);; Biological Process: isoleucine biosynthetic process (GO:0009097);; Biological Process: valine biosynthetic process (GO:0009099);; Cellular Component: chloroplast (GO:0009507);; Molecular Function: protein homodimerization activity (GO:0042803);; Molecular Function: NADP…	K00053|6e-15|sbi:8083782|K00053 ilvC; ketol-acid reductoisomerase [EC:1.1.1.86]	--	--	--	Ketol-acid reductoisomerase, chloroplastic OS=Oryza sativa subsp. japonica OX=39947 GN=Os05g0573700 PE=1 SV=1	unknown [Zea mays]
TRINITY_DN39760_c0_g1	--	--	--	K01115|2e-06|osa:4347745|K01115 PLD1_2; phospholipase D1/2 [EC:3.1.4.4]	--	--	--	--	putative phospholipase D beta 1 [Oryza sativa Japonica Group]
TRINITY_DN21074_c0_g1	--	--	--	--|2e-45|osa:4335868|hypothetical protein	--	--	--	--	hypothetical protein OsI_15933 [Oryza sativa Indica Group]
TRINITY_DN942_c0_g2	--	--	Molecular Function: ubiquitin-protein transferase activity (GO:0004842);; Cellular Component: plasmodesma (GO:0009506);; Biological Process: response to chitin (GO:0010200);; Biological Process: protein ubiquitination (GO:0016567);; Molecular Function: transmembrane receptor protein serine/threonine kinase binding (GO:0070696);;	--|3e-42|sita:101762740|hypothetical protein	--	--	U-box domain	U-box domain-containing protein 29 OS=Arabidopsis thaliana OX=3702 GN=PUB29 PE=1 SV=1	hypothetical protein OsJ_07051 [Oryza sativa Japonica Group]
TRINITY_DN64660_c1_g1	--	--	Cellular Component: plasma membrane (GO:0005886);; Biological Process: phototropism (GO:0009638);; Biological Process: protein ubiquitination (GO:0016567);;	--|3e-96|sita:101771658|hypothetical protein	--	--	--	Coleoptile phototropism protein 1 OS=Oryza sativa subsp. japonica OX=39947 GN=CPT1 PE=2 SV=1	hypothetical protein EJB05_21167 [Eragrostis curvula]
TRINITY_DN15570_c0_g3	--	--	--	--|1e-18|ats:109782621|hypothetical protein	[R]	General function prediction only	--	--	PH01B015M02.3 [Phyllostachys edulis]
TRINITY_DN4530_c0_g1	[M]	Cell wall/membrane/envelope biogenesis	Molecular Function: transmembrane receptor protein serine/threonine kinase activity (GO:0004675);; Molecular Function: ATP binding (GO:0005524);; Cellular Component: plasma membrane (GO:0005886);; Biological Process: protein phosphorylation (GO:0006468);; Biological Process: cell surface receptor signaling pathway (GO:0007166);; Cellular Component: integral component of membrane (GO:0016021);;	--|6e-08|bdi:100825546|hypothetical protein	[PT]	--	--	Proline-rich receptor-like protein kinase PERK2 OS=Arabidopsis thaliana OX=3702 GN=PERK2 PE=2 SV=3	hypothetical protein PAHAL_4G284800 [Panicum hallii]
TRINITY_DN19222_c0_g1	--	--	Molecular Function: protein serine/threonine kinase activity (GO:0004674);; Molecular Function: ATP binding (GO:0005524);; Cellular Component: plasma membrane (GO:0005886);; Biological Process: cell surface receptor signaling pathway (GO:0007166);; Cellular Component: integral component of membrane (GO:0016021);; Molecular Function: polysaccharide binding (GO:0030247);; Biological Process: cellul…	--|1e-100|osa:107281842|hypothetical protein	[T]	Signal transduction mechanisms	Wall-associated receptor kinase galacturonan-binding;; Wall-associated receptor kinase C-terminal	LEAF RUST 10 DISEASE-RESISTANCE LOCUS RECEPTOR-LIKE PROTEIN KINASE-like 1.2 OS=Arabidopsis thaliana OX=3702 GN=LRK10L-1.2 PE=2 SV=3	hypothetical protein OsI_03337 [Oryza sativa Indica Group]
TRINITY_DN10564_c0_g1	--	--	Molecular Function: RNA binding (GO:0003723);; Molecular Function: endonuclease activity (GO:0004519);; Cellular Component: mitochondrion (GO:0005739);; Biological Process: RNA modification (GO:0009451);; Cellular Component: intracellular membrane-bounded organelle (GO:0043231);;	--|0.0|osa:4330494|hypothetical protein	[R]	General function prediction only	PPR repeat family;; PPR repeat;; PPR repeat;; Pentatricopeptide repeat domain;; Pentacotripeptide-repeat region of PRORP	Pentatricopeptide repeat-containing protein At1g77360, mitochondrial OS=Arabidopsis thaliana OX=3702 GN=At1g77360 PE=2 SV=2	pentatricopeptide repeat-containing protein At1g77360, mitochondrial [Oryza sativa Japonica Group] BAD07498.1 pentatricopeptide (PPR) repeat-containing protein-like [Oryza sativa Japonica Group] BAD07780.1 pentatricopeptide (PPR) repeat-containing protein-like [Oryza sativa Japonica Group] BAF09814.1 Os02g0711100 [Oryza sativa Japonica Group] EAY87259.1 hypothetical protein OsI_08660 [Oryza sativ…
TRINITY_DN18730_c0_g1	--	--	--	--|3e-75|obr:102709722|hypothetical protein	[R]	General function prediction only	C2H2-type zinc finger;; C2H2-type zinc finger	Zinc finger protein 36 OS=Oryza sativa subsp. japonica OX=39947 GN=ZFP36 PE=2 SV=1	PREDICTED: zinc finger protein 1-like [Oryza brachyantha]
TRINITY_DN6250_c0_g1	--	--	Cellular Component: nuclear envelope (GO:0005635);; Biological Process: nucleus organization (GO:0006997);; Cellular Component: cell plate (GO:0009504);; Cellular Component: integral component of membrane (GO:0016021);; Cellular Component: nuclear membrane (GO:0031965);; Molecular Function: protein homodimerization activity (GO:0042803);; Molecular Function: protein heterodimerization activity (G…	--|1e-138|osa:4336124|hypothetical protein	--	--	--	WPP domain-interacting protein 2 OS=Arabidopsis thaliana OX=3702 GN=WIP2 PE=1 SV=1	uncharacterized protein LOC4336124 isoform X1 [Oryza sativa Japonica Group] EAZ31052.1 hypothetical protein OsJ_15139 [Oryza sativa Japonica Group]
TRINITY_DN6437_c0_g2	--	--	--	--|1e-06|zma:109945899|hypothetical protein	--	--	--	--	unnamed protein product [Triticum turgidum subsp. durum]
TRINITY_DN8405_c1_g1	[J]	Translation, ribosomal structure and biogenesis	--	K15264|2e-58|sita:101760175|K15264 NSUN5; 25S rRNA (cytosine2278-C5)-methyltransferase [EC:2.1.1.311]	[D]	Cell cycle control, cell division, chromosome partitioning	16S rRNA methyltransferase RsmB/F	Retrovirus-related Pol polyprotein from transposon RE2 OS=Arabidopsis thaliana OX=3702 GN=RE2 PE=4 SV=1	hypothetical protein GQ55_1G086300 [Panicum hallii var. hallii] PUZ74697.1 hypothetical protein GQ55_1G086300 [Panicum hallii var. hallii]
TRINITY_DN23576_c0_g1	[G]	Carbohydrate transport and metabolism	Cellular Component: cytoplasm (GO:0005737);; Biological Process: trehalose biosynthetic process (GO:0005992);; Molecular Function: transferase activity, transferring glycosyl groups (GO:0016757);; Molecular Function: phosphatase activity (GO:0016791);; Biological Process: trehalose metabolism in response to stress (GO:0070413);;	K16055|0.0|bdi:100821815|K16055 TPS; trehalose 6-phosphate synthase/phosphatase [EC:2.4.1.15 3.1.3.12]	[G]	Carbohydrate transport and metabolism	Glycosyltransferase family 20;; Trehalose-phosphatase;; Trehalose-phosphatase;; haloacid dehalogenase-like hydrolase	Probable alpha,alpha-trehalose-phosphate synthase [UDP-forming] 8 OS=Arabidopsis thaliana OX=3702 GN=TPS8 PE=2 SV=1	hypothetical protein BRADI_3g53790v3 [Brachypodium distachyon]
TRINITY_DN24830_c0_g2	--	--	Molecular Function: ATP:ADP antiporter activity (GO:0005471);; Cellular Component: mitochondrion (GO:0005739);; Cellular Component: mitochondrial inner membrane (GO:0005743);; Cellular Component: chloroplast envelope (GO:0009941);; Biological Process: purine nucleotide transport (GO:0015865);; Cellular Component: membrane (GO:0016020);; Cellular Component: integral component of membrane (GO:00160…	K05863|1e-89|osa:4338353|K05863 SLC25A4S; solute carrier family 25 (mitochondrial adenine nucleotide translocator), member 4/5/6/31	[C]	Energy production and conversion	Mitochondrial carrier protein;; GatB domain	ADP,ATP carrier protein 3, mitochondrial OS=Arabidopsis thaliana OX=3702 GN=AAC3 PE=1 SV=1	ADP,ATP carrier protein 1, mitochondrial [Oryza sativa Japonica Group] BAF17053.1 Os05g0302700 [Oryza sativa Japonica Group] EAY97443.1 hypothetical protein OsI_19373 [Oryza sativa Indica Group] BAG88044.1 unnamed protein product [Oryza sativa Japonica Group] EEE63157.1 hypothetical protein OsJ_17966 [Oryza sativa Japonica Group] BAS93239.1 Os05g0302700 [Oryza sativa Japonica Group] KAB8098814.1 …
TRINITY_DN71287_c0_g1	--	--	Molecular Function: peptidyl-prolyl cis-trans isomerase activity (GO:0003755);; Cellular Component: nucleus (GO:0005634);; Biological Process: protein folding (GO:0006457);;	K00850|7e-46|ats:109762542|K00850 pfkA; 6-phosphofructokinase 1 [EC:2.7.1.11]	[A]	RNA processing and modification	--	Peptidyl-prolyl cis-trans isomerase CYP95 OS=Arabidopsis thaliana OX=3702 GN=CYP95 PE=1 SV=2	hypothetical protein SORBI_3003G290000 [Sorghum bicolor]
TRINITY_DN5184_c0_g2	--	--	Cellular Component: nucleus (GO:0005634);; Biological Process: transcription, DNA-templated (GO:0006351);; Biological Process: regulation of transcription, DNA-templated (GO:0006355);; Molecular Function: zinc ion binding (GO:0008270);; Molecular Function: sequence-specific DNA binding (GO:0043565);;	--|1e-20|ats:109747255|hypothetical protein	[R]	General function prediction only	--	Homeobox protein HOX1A OS=Zea mays OX=4577 GN=HOX1A PE=2 SV=1	hypothetical protein EJB05_36797 [Eragrostis curvula]
TRINITY_DN27411_c0_g1	[J]	Translation, ribosomal structure and biogenesis	Molecular Function: RNA binding (GO:0003723);; Molecular Function: structural constituent of ribosome (GO:0003735);; Cellular Component: nucleolus (GO:0005730);; Biological Process: translation (GO:0006412);; Cellular Component: chloroplast (GO:0009507);; Cellular Component: cytosolic large ribosomal subunit (GO:0022625);; Biological Process: ribosome biogenesis (GO:0042254);;	K02915|9e-23|zma:100285578|K02915 RP-L34e; large subunit ribosomal protein L34e	[J]	Translation, ribosomal structure and biogenesis	--	60S ribosomal protein L34-1 OS=Arabidopsis thaliana OX=3702 GN=RPL34A PE=2 SV=1	60S ribosomal protein L34 [Zea mays] ACN35535.1 unknown [Zea mays]
TRINITY_DN54916_c0_g1	[V]	Defense mechanisms	Molecular Function: drug transmembrane transporter activity (GO:0015238);; Molecular Function: antiporter activity (GO:0015297);; Cellular Component: integral component of membrane (GO:0016021);;	K03327|2e-65|bdi:100841868|K03327 TC.MATE; multidrug resistance protein, MATE family	[R]	General function prediction only	--	Protein DETOXIFICATION 28 OS=Arabidopsis thaliana OX=3702 GN=DTX28 PE=3 SV=1	hypothetical protein BRADI_3g38450v3 [Brachypodium distachyon]
TRINITY_DN18204_c1_g1	[RTKL]	--	Molecular Function: protein serine/threonine kinase activity (GO:0004674);; Molecular Function: ATP binding (GO:0005524);; Cellular Component: nucleus (GO:0005634);; Cellular Component: cytoplasm (GO:0005737);; Biological Process: protein phosphorylation (GO:0006468);; Biological Process: intracellular signal transduction (GO:0035556);;	K03116|0.0|osa:4333514|K03116 tatA; sec-independent protein translocase protein TatA	[T]	Signal transduction mechanisms	Protein kinase domain;; Protein tyrosine and serine/threonine kinase;; NAF domain;; Kinase-like;; Lipopolysaccharide kinase (Kdo/WaaP) family	CBL-interacting protein kinase 7 OS=Oryza sativa subsp. japonica OX=39947 GN=CIPK7 PE=2 SV=1	CBL-interacting protein kinase 7-like [Oryza sativa Japonica Group] Q75GK4.1 RecName: Full=CBL-interacting protein kinase 7; AltName: Full=OsCIPK07 AAS07272.1 putative serine/threonine protein kinase [Oryza sativa Japonica Group] ABF97774.1 CBL-interacting serine/threonine-protein kinase 11, putative, expressed [Oryza sativa Japonica Group] BAF12632.1 Os03g0634400 [Oryza sativa Japonica Group] EA…
TRINITY_DN21564_c0_g1	--	--	Molecular Function: RNA polymerase II regulatory region sequence-specific DNA binding (GO:0000977);; Molecular Function: RNA polymerase II transcription factor binding (GO:0001085);; Molecular Function: transcriptional activator activity, RNA polymerase II transcription regulatory region sequence-specific DNA binding (GO:0001228);; Molecular Function: chromatin binding (GO:0003682);; Molecular Fu…	--|7e-44|osa:4334668|hypothetical protein	[K]	Transcription	GATA zinc finger	GATA transcription factor 16 OS=Arabidopsis thaliana OX=3702 GN=GATA16 PE=2 SV=1	hypothetical protein EJB05_03354 [Eragrostis curvula]
TRINITY_DN36767_c0_g1	--	--	Cellular Component: integral component of membrane (GO:0016021);;	--|6e-60|bdi:100841114|hypothetical protein	[T]	Signal transduction mechanisms	--	Formin-like protein 4 OS=Oryza sativa subsp. japonica OX=39947 GN=FH4 PE=3 SV=1	forkhead box protein B2 [Brachypodium distachyon] KQK11191.1 hypothetical protein BRADI_2g58693v3 [Brachypodium distachyon]
TRINITY_DN8762_c0_g1	[K]	Transcription	Molecular Function: DNA binding (GO:0003677);; Molecular Function: DNA-directed 5'-3' RNA polymerase activity (GO:0003899);; Cellular Component: DNA-directed RNA polymerase III complex (GO:0005666);; Biological Process: transcription by RNA polymerase III (GO:0006383);; Biological Process: megagametogenesis (GO:0009561);; Molecular Function: ribonucleoside binding (GO:0032549);; Molecular Functio…	K03021|0.0|obr:102713002|K03021 RPC2; DNA-directed RNA polymerase III subunit RPC2 [EC:2.7.7.6]	[K]	Transcription	RNA polymerase beta subunit;; RNA polymerase Rpb2, domain 2;; RNA polymerase Rpb2, domain 4;; RNA polymerase Rpb2, domain 3;; RNA polymerase Rpb2, domain 5;; RNA polymerase Rpb2, domain 6;; RNA polymerase Rpb2, domain 6;; RNA polymerase Rpb2, domain 7	DNA-directed RNA polymerase III subunit 2 OS=Arabidopsis thaliana OX=3702 GN=NRPC2 PE=2 SV=1	PREDICTED: DNA-directed RNA polymerase III subunit 2 [Oryza brachyantha]
TRINITY_DN13249_c0_g1	--	--	--	--|1e-143|obr:102713962|hypothetical protein	[S]	Function unknown	Sad1 / UNC-like C-terminal	SUN domain-containing protein 3 OS=Arabidopsis thaliana OX=3702 GN=SUN3 PE=1 SV=1	PREDICTED: uncharacterized protein slp1 [Oryza brachyantha]
TRINITY_DN11969_c0_g1	[RTKL]	--	Molecular Function: transmembrane receptor protein serine/threonine kinase activity (GO:0004675);; Molecular Function: non-membrane spanning protein tyrosine kinase activity (GO:0004715);; Molecular Function: ATP binding (GO:0005524);; Cellular Component: plasma membrane (GO:0005886);; Biological Process: protein phosphorylation (GO:0006468);; Biological Process: cell surface receptor signaling p…	--|0.0|sita:101775307|hypothetical protein	[T]	Signal transduction mechanisms	Protein tyrosine and serine/threonine kinase;; Protein kinase domain	PTI1-like tyrosine-protein kinase At3g15890 OS=Arabidopsis thaliana OX=3702 GN=At3g15890 PE=2 SV=1	PTI1-like tyrosine-protein kinase At3g15890 [Setaria italica] RCV05139.1 hypothetical protein SETIT_1G058700v2 [Setaria italica] TKW37590.1 hypothetical protein SEVIR_1G058100v2 [Setaria viridis]
TRINITY_DN63257_c0_g1	--	--	--	K19513|9e-54|zma:100383777|K19513 CLEC16A; protein CLEC16A	[S]	Function unknown	--	Protein TRANSPARENT TESTA 9 OS=Arabidopsis thaliana OX=3702 GN=TT9 PE=2 SV=1	hypothetical protein PAHAL_7G089800 [Panicum hallii]
TRINITY_DN21438_c0_g2	--	--	Molecular Function: DNA binding (GO:0003677);; Molecular Function: chromatin binding (GO:0003682);; Molecular Function: ATP binding (GO:0005524);; Cellular Component: nucleus (GO:0005634);; Biological Process: DNA replication (GO:0006260);; Biological Process: transcription, DNA-templated (GO:0006351);; Biological Process: regulation of transcription, DNA-templated (GO:0006355);; Molecular Functi…	K02603|3e-17|obr:102700720|K02603 ORC1; origin recognition complex subunit 1	[L]	Replication, recombination and repair	--	Origin of replication complex subunit 1 OS=Oryza sativa subsp. japonica OX=39947 GN=ORC1 PE=2 SV=1	Origin of replication complex subunit 1A [Zea mays]
TRINITY_DN67850_c0_g1	--	--	Molecular Function: threonine-tRNA ligase activity (GO:0004829);; Molecular Function: ATP binding (GO:0005524);; Cellular Component: cytoplasm (GO:0005737);; Biological Process: threonyl-tRNA aminoacylation (GO:0006435);;	K01868|8e-10|obr:102713656|K01868 TARS; threonyl-tRNA synthetase [EC:6.1.1.3]	[J]	Translation, ribosomal structure and biogenesis	--	Probable threonine--tRNA ligase, cytoplasmic OS=Arabidopsis thaliana OX=3702 GN=At1g17960 PE=2 SV=2	unnamed protein product [Triticum turgidum subsp. durum]
TRINITY_DN27721_c0_g1	--	--	Cellular Component: extracellular region (GO:0005576);; Molecular Function: cellulase activity (GO:0008810);; Biological Process: cellulose catabolic process (GO:0030245);; Biological Process: cell wall organization (GO:0071555);;	--|5e-35|sita:101771683|hypothetical protein	--	--	Glycosyl hydrolase family 9	Endoglucanase 24 OS=Oryza sativa subsp. japonica OX=39947 GN=Os09g0533900 PE=2 SV=1	Endoglucanase 24 [Dichanthelium oligosanthes]
TRINITY_DN12508_c0_g1	--	--	Molecular Function: nucleotide binding (GO:0000166);; Molecular Function: RNA binding (GO:0003723);; Cellular Component: spliceosomal complex (GO:0005681);; Biological Process: mRNA processing (GO:0006397);; Biological Process: RNA splicing (GO:0008380);; Cellular Component: nuclear speck (GO:0016607);;	--|1e-94|obr:102713092|hypothetical protein	--	--	--	Serine/arginine-rich splicing factor SR45 OS=Arabidopsis thaliana OX=3702 GN=SR45 PE=1 SV=1	PREDICTED: LOW QUALITY PROTEIN: uncharacterized protein LOC102713092 [Oryza brachyantha]
TRINITY_DN39630_c0_g1	--	--	Biological Process: nitrogen compound metabolic process (GO:0006807);; Molecular Function: cyanoalanine nitrilase activity (GO:0047427);;	K13035|2e-30|osa:4330077|K13035 NIT4; beta-cyano-L-alanine hydratase/nitrilase [EC:3.5.5.4 4.2.1.65]	[E]	Amino acid transport and metabolism	--	Bifunctional nitrilase/nitrile hydratase NIT4 OS=Oryza sativa subsp. japonica OX=39947 GN=NIT4 PE=2 SV=1	Bifunctional nitrilase/nitrile hydratase NIT4 [Triticum urartu]
TRINITY_DN21556_c0_g1	--	--	Molecular Function: RNA binding (GO:0003723);; Molecular Function: endonuclease activity (GO:0004519);; Molecular Function: zinc ion binding (GO:0008270);; Biological Process: cytidine to uridine editing (GO:0016554);; Cellular Component: intracellular membrane-bounded organelle (GO:0043231);;	--|1e-118|ats:109771687|hypothetical protein	[R]	General function prediction only	PPR repeat;; PPR repeat family;; PPR repeat;; PPR repeat;; PPR repeat	Putative pentatricopeptide repeat-containing protein At3g11460, mitochondrial OS=Arabidopsis thaliana OX=3702 GN=PCMP-H52 PE=1 SV=1	hypothetical protein OsI_24351 [Oryza sativa Indica Group]
TRINITY_DN31841_c0_g1	--	--	Molecular Function: DNA-binding transcription factor activity (GO:0003700);; Cellular Component: nucleus (GO:0005634);; Biological Process: transcription, DNA-templated (GO:0006351);; Biological Process: response to jasmonic acid (GO:0009753);; Molecular Function: transcription regulatory region DNA binding (GO:0044212);; Biological Process: regulation of embryonic development (GO:0045995);; Biol…	--|1e-69|sita:101772638|hypothetical protein	--	--	No apical meristem (NAM) protein	NAC transcription factor 56 OS=Arabidopsis thaliana OX=3702 GN=NAC056 PE=2 SV=1	NAC domain-containing protein 29 [Triticum urartu]
TRINITY_DN34244_c0_g2	--	--	--	--|3e-16|zma:103630337|hypothetical protein	--	--	BED zinc finger	--	hypothetical protein OsI_32690 [Oryza sativa Indica Group]
TRINITY_DN28026_c0_g1	--	--	--	--|4e-06|sita:101783663|hypothetical protein	--	--	--	--	unnamed protein product [Triticum turgidum subsp. durum]
TRINITY_DN264_c0_g2	[K]	Transcription	Molecular Function: DNA-binding transcription factor activity (GO:0003700);; Cellular Component: nucleus (GO:0005634);; Biological Process: transcription, DNA-templated (GO:0006351);; Molecular Function: sequence-specific DNA binding (GO:0043565);;	--|2e-95|ats:109750043|hypothetical protein	[K]	Transcription	Homeodomain;; Homeobox associated leucine zipper;; Homeobox KN domain	Homeobox-leucine zipper protein HOX17 OS=Oryza sativa subsp. japonica OX=39947 GN=HOX17 PE=2 SV=1	unnamed protein product [Triticum turgidum subsp. durum]
TRINITY_DN17609_c0_g1	--	--	Molecular Function: aspartic-type endopeptidase activity (GO:0004190);; Cellular Component: plasma membrane (GO:0005886);; Biological Process: proteolysis (GO:0006508);; Biological Process: protein catabolic process (GO:0030163);; Cellular Component: anchored component of membrane (GO:0031225);; Cellular Component: anchored component of plasma membrane (GO:0046658);;	--|0.0|obr:102720140|hypothetical protein	[O]	Posttranslational modification, protein turnover, chaperones	Xylanase inhibitor N-terminal;; Eukaryotic aspartyl protease;; Xylanase inhibitor C-terminal	Aspartic proteinase-like protein 2 OS=Arabidopsis thaliana OX=3702 GN=At1g65240 PE=1 SV=2	PREDICTED: aspartic proteinase-like protein 2, partial [Oryza brachyantha]
TRINITY_DN27188_c1_g1	--	--	--	--|4e-14|osa:4330723|hypothetical protein	--	--	--	--	HVA22-like protein a [Oryza sativa Japonica Group] BAD16335.1 putative ABA-responsive protein [Oryza sativa Japonica Group] BAD16445.1 putative ABA-responsive protein [Oryza sativa Japonica Group] BAF10030.1 Os02g0747500 [Oryza sativa Japonica Group] EAZ24613.1 hypothetical protein OsJ_08376 [Oryza sativa Japonica Group] BAG98417.1 unnamed protein product [Oryza sativa Japonica Group] BAS80915.1 …
TRINITY_DN31721_c0_g1	[RTKL]	--	Molecular Function: protein kinase activity (GO:0004672);; Molecular Function: protein serine/threonine kinase activity (GO:0004674);; Molecular Function: transmembrane receptor protein tyrosine kinase activity (GO:0004714);; Molecular Function: ATP binding (GO:0005524);; Cellular Component: plasma membrane (GO:0005886);; Biological Process: lateral root morphogenesis (GO:0010102);; Biological Pr…	K00924|1e-104|osa:4341290|K00924 E2.7.1.-; kinase [EC:2.7.1.-]	--	--	Protein kinase domain;; Protein tyrosine and serine/threonine kinase	Receptor-like protein kinase 5 OS=Arabidopsis thaliana OX=3702 GN=RLK5 PE=1 SV=1	Receptor-like protein kinase 5 [Dichanthelium oligosanthes]
TRINITY_DN94842_c0_g1	--	--	--	--	--	--	--	--	PH01B019A14.14 [Phyllostachys edulis]
TRINITY_DN18181_c1_g1	--	--	Molecular Function: metal ion binding (GO:0046872);;	--|1e-46|sita:101773351|hypothetical protein	[P]	Inorganic ion transport and metabolism	Metallothionein	Metallothionein-like protein 4B OS=Oryza sativa subsp. japonica OX=39947 GN=MT4B PE=2 SV=1	hypothetical protein BAE44_0016431 [Dichanthelium oligosanthes]
TRINITY_DN23054_c0_g1	--	--	--	--|2e-22|ats:109743145|hypothetical protein	--	--	--	--	unnamed protein product [Triticum turgidum subsp. durum]
TRINITY_DN44725_c0_g1	--	--	Cellular Component: peroxisome (GO:0005777);; Molecular Function: hydrolase activity (GO:0016787);; Biological Process: phylloquinone biosynthetic process (GO:0042372);; Biological Process: protein homotetramerization (GO:0051289);;	K19222|5e-31|ats:109739581|K19222 menI; 1,4-dihydroxy-2-naphthoyl-CoA hydrolase [EC:3.1.2.28]	[R]	General function prediction only	--	1,4-dihydroxy-2-naphthoyl-CoA thioesterase 1 OS=Arabidopsis thaliana OX=3702 GN=DHNAT1 PE=1 SV=1	1,4-dihydroxy-2-naphthoyl-CoA thioesterase 1-like [Aegilops tauschii subsp. tauschii]
TRINITY_DN43880_c0_g1	[RTKL]	--	Molecular Function: transmembrane receptor protein serine/threonine kinase activity (GO:0004675);; Molecular Function: ATP binding (GO:0005524);; Cellular Component: plasma membrane (GO:0005886);; Biological Process: protein phosphorylation (GO:0006468);; Biological Process: cell surface receptor signaling pathway (GO:0007166);; Molecular Function: chitin binding (GO:0008061);; Cellular Component…	--|1e-100|sita:101761138|hypothetical protein	[T]	Signal transduction mechanisms	Protein kinase domain;; Protein tyrosine and serine/threonine kinase	Protein LYK5 OS=Arabidopsis thaliana OX=3702 GN=LYK5 PE=2 SV=1	Serine/threonine receptor-like kinase NFP [Dichanthelium oligosanthes]
TRINITY_DN21075_c0_g1	--	--	--	K22530|4e-35|osa:4342062|K22530 ATAD1; ATPase family AAA domain-containing protein 1 [EC:3.6.1.-]	[O]	Posttranslational modification, protein turnover, chaperones	--	--	atpase family aaa domain-containing protein 1, partial [Oryza sativa Indica Group]
TRINITY_DN3461_c0_g1	--	--	Molecular Function: DNA binding (GO:0003677);; Molecular Function: DNA-binding transcription factor activity (GO:0003700);; Cellular Component: nucleus (GO:0005634);; Biological Process: transcription, DNA-templated (GO:0006351);; Biological Process: ethylene-activated signaling pathway (GO:0009873);;	K09286|1e-110|osa:4337215|K09286 EREBP; EREBP-like factor	--	--	AP2 domain	Ethylene-responsive transcription factor RAP2-10 OS=Arabidopsis thaliana OX=3702 GN=RAP2-10 PE=2 SV=1	H0721B11.1 [Oryza sativa] EAY95813.1 hypothetical protein OsI_17684 [Oryza sativa Indica Group]
TRINITY_DN1657_c0_g1	--	--	Molecular Function: ubiquitin-protein transferase activity (GO:0004842);; Biological Process: response to chitin (GO:0010200);;	--|0.0|sita:101765542|hypothetical protein	--	--	U-box domain	U-box domain-containing protein 21 OS=Arabidopsis thaliana OX=3702 GN=PUB21 PE=2 SV=1	hypothetical protein SEVIR_4G109100v2 [Setaria viridis]
TRINITY_DN35678_c0_g3	--	--	Molecular Function: phosphoprotein phosphatase activity (GO:0004721);;	--|1e-12|zma:103649429|hypothetical protein	[TU]	--	--	Formin-like protein 5 OS=Oryza sativa subsp. japonica OX=39947 GN=FH5 PE=2 SV=2	collagen alpha-1(I) chain-like [Zea mays]
TRINITY_DN30996_c0_g1	--	--	--	--|1e-07|obr:102708671|hypothetical protein	--	--	--	--	hypothetical protein OsJ_01572 [Oryza sativa Japonica Group]
TRINITY_DN93681_c3_g1	--	--	Molecular Function: 6-phosphofructokinase activity (GO:0003872);; Molecular Function: ATP binding (GO:0005524);; Cellular Component: cell wall (GO:0005618);; Cellular Component: cytosol (GO:0005829);; Biological Process: fructose 6-phosphate metabolic process (GO:0006002);; Biological Process: response to cytokinin (GO:0009735);; Biological Process: photosynthesis (GO:0015979);; Cellular Componen…	K00895|3e-09|zma:100382182|K00895 pfp; diphosphate-dependent phosphofructokinase [EC:2.7.1.90]	[G]	Carbohydrate transport and metabolism	--	Pyrophosphate--fructose 6-phosphate 1-phosphotransferase subunit beta 1 OS=Arabidopsis thaliana OX=3702 GN=PFP-BETA1 PE=1 SV=1	Pyrophosphate--fructose 6-phosphate 1-phosphotransferase subunit beta [Zea mays]
TRINITY_DN553_c0_g1	[O]	Posttranslational modification, protein turnover, chaperones	Molecular Function: peptidyl-prolyl cis-trans isomerase activity (GO:0003755);; Cellular Component: cytoplasm (GO:0005737);; Cellular Component: cytosol (GO:0005829);; Biological Process: protein folding (GO:0006457);; Biological Process: vegetative phase change (GO:0010050);; Biological Process: floral meristem determinacy (GO:0010582);;	K05864|0.0|sita:101760283|K05864 PPID; peptidyl-prolyl isomerase D [EC:5.2.1.8]	[O]	Posttranslational modification, protein turnover, chaperones	Cyclophilin type peptidyl-prolyl cis-trans isomerase/CLD;; Tetratricopeptide repeat;; Tetratricopeptide repeat;; TPR repeat;; Tetratricopeptide repeat;; Tetratricopeptide repeat	Peptidyl-prolyl cis-trans isomerase CYP40 OS=Arabidopsis thaliana OX=3702 GN=CYP40 PE=2 SV=1	peptidyl-prolyl cis-trans isomerase CYP40-like [Panicum hallii] PAN24816.1 hypothetical protein PAHAL_4G254600 [Panicum hallii] PVH48120.1 hypothetical protein PAHAL_4G254600 [Panicum hallii]
TRINITY_DN42339_c0_g2	[RTKL]	--	Molecular Function: protein serine/threonine kinase activity (GO:0004674);; Molecular Function: ATP binding (GO:0005524);; Cellular Component: plasma membrane (GO:0005886);; Biological Process: response to salicylic acid (GO:0009751);; Cellular Component: integral component of membrane (GO:0016021);; Molecular Function: carbohydrate binding (GO:0030246);;	--|1e-138|osa:4336489|hypothetical protein	--	--	Protein kinase domain;; Protein tyrosine and serine/threonine kinase	L-type lectin-domain containing receptor kinase IV.1 OS=Arabidopsis thaliana OX=3702 GN=LECRK41 PE=2 SV=1	unnamed protein product [Triticum turgidum subsp. durum]
TRINITY_DN64510_c0_g1	--	--	--	K15227|7e-20|osa:107277437|K15227 TYRAAT; arogenate dehydrogenase (NADP+), plant [EC:1.3.1.78]	--	--	--	--	arogenate dehydrogenase 2, chloroplastic [Oryza sativa Japonica Group] BAD53632.1 putative arogenate dehydrogenase isoform 2 [Oryza sativa Japonica Group] EEE66336.1 hypothetical protein OsJ_22617 [Oryza sativa Japonica Group] BAS99439.1 Os06g0708832 [Oryza sativa Japonica Group]
TRINITY_DN14238_c0_g1	--	--	--	K17541|3e-34|bdi:100827476|K17541 SCYL2; SCY1-like protein 2	[T]	Signal transduction mechanisms	--	--	hypothetical protein EJB05_17859 [Eragrostis curvula]
TRINITY_DN49318_c0_g1	--	--	Molecular Function: calcium-transporting ATPase activity (GO:0005388);; Molecular Function: ATP binding (GO:0005524);; Cellular Component: integral component of plasma membrane (GO:0005887);; Cellular Component: intracellular membrane-bounded organelle (GO:0043231);; Molecular Function: metal ion binding (GO:0046872);;	K01537|2e-14|obr:102711394|K01537 ATP2C; P-type Ca2+ transporter type 2C [EC:7.2.2.10]	[P]	Inorganic ion transport and metabolism	--	Calcium-transporting ATPase 10, plasma membrane-type OS=Oryza sativa subsp. japonica OX=39947 GN=ACA10 PE=2 SV=1	calcium-transporting ATPase 1, plasma membrane-type [Panicum miliaceum]
TRINITY_DN13773_c0_g1	--	--	Cellular Component: vacuole (GO:0005773);; Molecular Function: cysteine-type peptidase activity (GO:0008234);;	K01366|3e-33|ats:109751542|K01366 CTSH; cathepsin H [EC:3.4.22.16]	--	--	--	Thiol protease aleurain OS=Hordeum vulgare OX=4513 PE=2 SV=1	thiol protease aleurain [Aegilops tauschii subsp. tauschii]
TRINITY_DN24982_c0_g1	--	--	--	--|2e-31|osa:9270963|hypothetical protein	--	--	--	--	hypothetical protein OsJ_20791 [Oryza sativa Japonica Group]
TRINITY_DN46182_c0_g1	--	--	Cellular Component: nucleus (GO:0005634);; Biological Process: transcription, DNA-templated (GO:0006351);; Biological Process: regulation of transcription, DNA-templated (GO:0006355);; Molecular Function: lipid binding (GO:0008289);; Molecular Function: sequence-specific DNA binding (GO:0043565);;	K09338|5e-95|obr:102711357|K09338 HD-ZIP; homeobox-leucine zipper protein	--	--	START domain	Homeobox-leucine zipper protein ROC8 OS=Oryza sativa subsp. japonica OX=39947 GN=ROC8 PE=2 SV=2	hypothetical protein OsJ_20535 [Oryza sativa Japonica Group]
TRINITY_DN29480_c0_g1	--	--	Cellular Component: plasma membrane (GO:0005886);; Cellular Component: integral component of membrane (GO:0016021);;	--|1e-107|ats:109768560|hypothetical protein	--	--	Domain of unknown function (DUF588)	CASP-like protein 1E1 OS=Sorghum bicolor OX=4558 GN=Sb03g014480 PE=2 SV=1	CASP-like protein 1E1 [Aegilops tauschii subsp. tauschii]
TRINITY_DN64045_c0_g1	--	--	Molecular Function: DNA binding (GO:0003677);; Molecular Function: DNA-binding transcription factor activity (GO:0003700);; Cellular Component: nucleus (GO:0005634);; Biological Process: transcription, DNA-templated (GO:0006351);; Biological Process: regulation of transcription, DNA-templated (GO:0006355);; Biological Process: leaf morphogenesis (GO:0009965);; Biological Process: cell differentia…	--|8e-35|egu:105056909|hypothetical protein	--	--	TCP family transcription factor	Transcription factor TCP5 OS=Arabidopsis thaliana OX=3702 GN=TCP5 PE=1 SV=1	uncharacterized protein LOC100284941 [Zea mays] XP_008672990.1 TCP family transcription factor containing protein isoform X1 [Zea mays] XP_008672991.1 TCP family transcription factor containing protein isoform X1 [Zea mays] ACG42335.1 TCP family transcription factor containing protein [Zea mays] AIB05499.1 TCP transcription factor, partial [Zea mays] ONM37700.1 TCP family transcription factor con…
TRINITY_DN7875_c1_g2	--	--	--	K21806|3e-80|bdi:100835415|K21806 VCPKMT; protein N-lysine methyltransferase METTL21D [EC:2.1.1.-]	--	--	--	--	protein N-lysine methyltransferase METTL21A [Brachypodium distachyon] KQK01377.1 hypothetical protein BRADI_3g55460v3 [Brachypodium distachyon]
TRINITY_DN19152_c0_g1	--	--	--	--|1e-06|sita:101767426|hypothetical protein	--	--	--	--	uncharacterized protein C2845_PM05G20050 [Panicum miliaceum]
TRINITY_DN91171_c0_g1	--	--	--	--|4e-33|zma:103645626|hypothetical protein	--	--	--	--	uncharacterized protein LOC103645626 [Zea mays]
TRINITY_DN960_c2_g2	[R]	General function prediction only	Molecular Function: nucleotide binding (GO:0000166);; Cellular Component: nucleus (GO:0005634);; Biological Process: mRNA processing (GO:0006397);; Molecular Function: poly(A) binding (GO:0008143);; Cellular Component: cytoplasmic stress granule (GO:0010494);; Biological Process: cellular response to heat (GO:0034605);;	--|0.0|sbi:8057438|hypothetical protein	[R]	General function prediction only	RNA recognition motif. (a.k.a. RRM, RBD, or RNP domain);; RNA recognition motif;; RNA binding motif	Polyadenylate-binding protein RBP47 OS=Nicotiana plumbaginifolia OX=4092 GN=RBP47 PE=1 SV=1	hypothetical protein SEVIR_7G125500v2 [Setaria viridis]
TRINITY_DN34939_c0_g1	--	--	--	--|0.0|ats:109754883|hypothetical protein	[GC]	--	UDP-glucoronosyl and UDP-glucosyl transferase	Gallate 1-beta-glucosyltransferase OS=Quercus robur OX=38942 GN=UGT84A13 PE=1 SV=1	predicted protein [Hordeum vulgare subsp. vulgare] BAJ97743.1 predicted protein [Hordeum vulgare subsp. vulgare] KAE8799761.1 UDP-glycosyltransferase UGT84C2 [Hordeum vulgare]
TRINITY_DN20977_c0_g1	[Q]	Secondary metabolites biosynthesis, transport and catabolism	Molecular Function: iron ion binding (GO:0005506);; Cellular Component: endoplasmic reticulum (GO:0005783);; Biological Process: anthocyanin-containing compound biosynthetic process (GO:0009718);; Molecular Function: heme binding (GO:0020037);; Molecular Function: flavonoid 3',5'-hydroxylase activity (GO:0033772);;	K13083|0.0|bdi:100842616|K13083 CYP75A; flavonoid 3',5'-hydroxylase [EC:1.14.14.81]	[Q]	Secondary metabolites biosynthesis, transport and catabolism	Cytochrome P450	Flavonoid 3&apos;,5&apos;-hydroxylase 2 OS=Petunia hybrida OX=4102 GN=CYP75A3 PE=2 SV=1	Flavonoid 3 5 hydroxylase [Indosasa hispida]
TRINITY_DN66394_c0_g1	--	--	Cellular Component: nucleus (GO:0005634);; Molecular Function: zinc ion binding (GO:0008270);; Biological Process: protein ubiquitination (GO:0016567);; Biological Process: covalent chromatin modification (GO:0016569);; Molecular Function: transferase activity (GO:0016740);;	K10696|7e-09|obr:102711423|K10696 BRE1; E3 ubiquitin-protein ligase BRE1 [EC:2.3.2.27]	[O]	Posttranslational modification, protein turnover, chaperones	--	E3 ubiquitin-protein ligase BRE1-like 1 OS=Oryza sativa subsp. japonica OX=39947 GN=BRE1A PE=2 SV=3	PREDICTED: E3 ubiquitin-protein ligase BRE1-like 1 [Oryza brachyantha]
TRINITY_DN6973_c0_g1	--	--	Molecular Function: RNA polymerase II regulatory region sequence-specific DNA binding (GO:0000977);; Molecular Function: DNA-binding transcription factor activity (GO:0003700);; Cellular Component: nucleus (GO:0005634);; Biological Process: transcription, DNA-templated (GO:0006351);; Biological Process: regulation of transcription by RNA polymerase II (GO:0006357);; Biological Process: post-embry…	--|0.0|obr:107304691|hypothetical protein	[L]	Replication, recombination and repair	Domain of unknown function (DUF4413);; hAT family C-terminal dimerisation region	Zinc finger BED domain-containing protein RICESLEEPER 2 OS=Oryza sativa subsp. japonica OX=39947 GN=Os03g0733400 PE=2 SV=1	PREDICTED: zinc finger BED domain-containing protein RICESLEEPER 2-like [Oryza brachyantha]
TRINITY_DN9060_c0_g1	--	--	--	K20305|1e-63|bdi:100826281|K20305 TRAPPC8; trafficking protein particle complex subunit 8	[D]	Cell cycle control, cell division, chromosome partitioning	--	--	unnamed protein product [Triticum turgidum subsp. durum]
TRINITY_DN16580_c0_g1	--	--	--	--|3e-24|sita:101765913|hypothetical protein	--	--	--	--	hypothetical protein SETIT_2G416700v2, partial [Setaria italica]
TRINITY_DN47176_c0_g1	--	--	Molecular Function: DNA binding (GO:0003677);; Cellular Component: nucleus (GO:0005634);; Biological Process: transcription, DNA-templated (GO:0006351);; Biological Process: regulation of transcription, DNA-templated (GO:0006355);; Biological Process: auxin-activated signaling pathway (GO:0009734);;	--|1e-163|obr:102719556|hypothetical protein	--	--	Auxin response factor	Auxin response factor 8 OS=Oryza sativa subsp. japonica OX=39947 GN=ARF8 PE=2 SV=1	PREDICTED: auxin response factor 8, partial [Oryza brachyantha]
TRINITY_DN79232_c0_g1	--	--	Cellular Component: integral component of membrane (GO:0016021);;	--|1e-40|obr:102713369|hypothetical protein	--	--	--	LIMR family protein Os06g0128200 OS=Oryza sativa subsp. japonica OX=39947 GN=Os06g0128200 PE=2 SV=1	PREDICTED: LIMR family protein Os06g0128200 [Oryza brachyantha]
TRINITY_DN115213_c0_g1	--	--	Molecular Function: transmembrane receptor protein serine/threonine kinase activity (GO:0004675);; Molecular Function: ATP binding (GO:0005524);; Cellular Component: plasma membrane (GO:0005886);; Biological Process: protein phosphorylation (GO:0006468);; Biological Process: cell surface receptor signaling pathway (GO:0007166);; Cellular Component: integral component of membrane (GO:0016021);;	--	--	--	--	Putative proline-rich receptor-like protein kinase PERK6 OS=Arabidopsis thaliana OX=3702 GN=PERK6 PE=2 SV=2	hypothetical protein D1007_34088 [Hordeum vulgare]
TRINITY_DN2237_c2_g1	[K]	Transcription	Molecular Function: RNA polymerase II regulatory region sequence-specific DNA binding (GO:0000977);; Molecular Function: RNA polymerase II transcription factor binding (GO:0001085);; Molecular Function: transcriptional activator activity, RNA polymerase II transcription regulatory region sequence-specific DNA binding (GO:0001228);; Molecular Function: chromatin binding (GO:0003682);; Molecular Fu…	--|1e-163|ats:109756032|hypothetical protein	[K]	Transcription	GATA zinc finger	GATA transcription factor 21 OS=Arabidopsis thaliana OX=3702 GN=GATA21 PE=1 SV=2	putative GATA transcription factor 22 [Aegilops tauschii subsp. tauschii]
TRINITY_DN4185_c0_g1	--	--	--	--|1e-10|zma:100286200|hypothetical protein	--	--	Protein of unknown function (DUF1218)	--	hypothetical protein D1007_15261 [Hordeum vulgare]
TRINITY_DN8053_c0_g1	[G]	Carbohydrate transport and metabolism	Molecular Function: transporter activity (GO:0005215);; Biological Process: carbohydrate transport (GO:0008643);; Cellular Component: integral component of membrane (GO:0016021);; Biological Process: phosphate ion homeostasis (GO:0055062);; Biological Process: transmembrane transport (GO:0055085);;	K13783|0.0|osa:4344694|K13783 SLC37A1_2; MFS transporter, OPA family, solute carrier family 37 (glycerol-3-phosphate transporter), member 1/2	[G]	Carbohydrate transport and metabolism	Major Facilitator Superfamily;; Sugar (and other) transporter	Putative glycerol-3-phosphate transporter 1 OS=Arabidopsis thaliana OX=3702 GN=At3g47420 PE=2 SV=1	hypothetical protein OsJ_26089 [Oryza sativa Japonica Group]
TRINITY_DN17038_c0_g1	--	--	--	--|8e-76|osa:4330817|hypothetical protein	--	--	--	--	hypothetical protein EJB05_20154, partial [Eragrostis curvula]
TRINITY_DN23458_c1_g1	--	--	Molecular Function: DNA binding (GO:0003677);; Molecular Function: helicase activity (GO:0004386);; Molecular Function: ATP binding (GO:0005524);; Biological Process: DNA repair (GO:0006281);; Biological Process: chromatin remodeling (GO:0006338);; Biological Process: transcription, DNA-templated (GO:0006351);; Biological Process: regulation of transcription, DNA-templated (GO:0006355);; Biologic…	K11665|5e-51|bdi:100834833|K11665 INO80; DNA helicase INO80 [EC:3.6.4.12]	[L]	Replication, recombination and repair	--	DNA helicase INO80 OS=Arabidopsis thaliana OX=3702 GN=INO80 PE=2 SV=2	DNA helicase INO80 [Brachypodium distachyon] KQK21673.1 hypothetical protein BRADI_1g62320v3 [Brachypodium distachyon]
TRINITY_DN33818_c0_g1	--	--	--	--|1e-45|bdi:100828720|hypothetical protein	--	--	--	--	uncharacterized protein LOC100828720 [Brachypodium distachyon] KQJ86648.1 hypothetical protein BRADI_4g06900v3 [Brachypodium distachyon]
TRINITY_DN3196_c0_g1	--	--	Molecular Function: phosphoprotein phosphatase activity (GO:0004721);;	--|2e-57|sita:101763280|hypothetical protein	--	--	--	Formin-like protein 3 OS=Oryza sativa subsp. japonica OX=39947 GN=FH3 PE=2 SV=2	hypothetical protein EE612_004506 [Oryza sativa]
TRINITY_DN81501_c0_g1	--	--	--	--|7e-12|obr:102708861|hypothetical protein	--	--	--	--	3&apos;-5&apos;-exoribonuclease family protein [Zea mays]
TRINITY_DN9174_c0_g1	--	--	--	--|2e-60|sita:101757450|hypothetical protein	--	--	Domain of unknown function (DUF4228)	--	hypothetical protein D1007_01160 [Hordeum vulgare]
TRINITY_DN2943_c1_g1	--	--	Molecular Function: RNA binding (GO:0003723);; Molecular Function: endonuclease activity (GO:0004519);; Biological Process: mRNA processing (GO:0006397);; Molecular Function: zinc ion binding (GO:0008270);; Cellular Component: chloroplast (GO:0009507);; Biological Process: chloroplast RNA processing (GO:0031425);; Biological Process: chloroplast RNA modification (GO:1900865);;	--|0.0|bdi:100826482|hypothetical protein	[R]	General function prediction only	PPR repeat;; PPR repeat family;; PPR repeat;; Pentatricopeptide repeat domain;; Pentacotripeptide-repeat region of PRORP;; Tetratricopeptide repeat	Pentatricopeptide repeat-containing protein At1g08070, chloroplastic OS=Arabidopsis thaliana OX=3702 GN=PCMP-H12 PE=2 SV=1	pentatricopeptide repeat-containing protein [Panicum miliaceum]
TRINITY_DN45542_c0_g1	--	--	Biological Process: protein glycosylation (GO:0006486);; Cellular Component: integral component of membrane (GO:0016021);; Molecular Function: transferase activity, transferring glycosyl groups (GO:0016757);; Cellular Component: Golgi cisterna membrane (GO:0032580);;	K20888|2e-84|bdi:100832374|K20888 MUR3; xyloglucan galactosyltransferase MUR3 [EC:2.4.1.-]	[GMW]	--	Exostosin family	Xyloglucan galactosyltransferase KATAMARI1 homolog OS=Oryza sativa subsp. japonica OX=39947 GN=Os03g0144800 PE=2 SV=1	xyloglucan galactosyltransferase KATAMARI1 homolog [Brachypodium distachyon] KQK23694.1 hypothetical protein BRADI_1g75450v3 [Brachypodium distachyon]
TRINITY_DN11381_c0_g1	--	--	Cellular Component: nucleus (GO:0005634);; Cellular Component: nuclear pore (GO:0005643);; Cellular Component: nucleoplasm (GO:0005654);; Cellular Component: cytosol (GO:0005829);; Molecular Function: Ran GTPase binding (GO:0008536);; Biological Process: protein transport (GO:0015031);; Biological Process: intracellular transport (GO:0046907);; Biological Process: mRNA transport (GO:0051028);;	--|9e-94|obr:102718833|hypothetical protein	[U]	Intracellular trafficking, secretion, and vesicular transport	NUP50 (Nucleoporin 50 kDa)	Nuclear pore complex protein NUP50A OS=Arabidopsis thaliana OX=3702 GN=NUP50A PE=1 SV=1	PREDICTED: nuclear pore complex protein NUP50B-like [Oryza brachyantha] XP_015693219.1 PREDICTED: nuclear pore complex protein NUP50B-like [Oryza brachyantha]
TRINITY_DN61997_c0_g1	--	--	--	--	--	--	--	--	hypothetical protein EE612_024812, partial [Oryza sativa]
TRINITY_DN36871_c0_g1	--	--	Molecular Function: DNA binding (GO:0003677);; Molecular Function: DNA-binding transcription factor activity (GO:0003700);; Cellular Component: nucleus (GO:0005634);; Biological Process: transcription, DNA-templated (GO:0006351);; Cellular Component: chloroplast (GO:0009507);; Biological Process: response to salicylic acid (GO:0009751);; Biological Process: defense response to bacterium, incompat…	--|2e-52|ats:109786466|hypothetical protein	--	--	WRKY DNA -binding domain	Probable WRKY transcription factor 53 OS=Arabidopsis thaliana OX=3702 GN=WRKY53 PE=1 SV=1	WRKY74-1 protein [Phyllostachys edulis]
TRINITY_DN54562_c0_g1	--	--	--	K11373|1e-16|bdi:100835917|K11373 ELP1; elongator complex protein 1	--	--	--	--	hypothetical protein BRADI_1g24690v3 [Brachypodium distachyon]
TRINITY_DN3937_c0_g1	--	--	--	--|0.0|bdi:100828510|hypothetical protein	[R]	General function prediction only	Domain of unknown function	--	uncharacterized protein LOC100828510 [Brachypodium distachyon] KQJ95251.1 hypothetical protein BRADI_3g16060v3 [Brachypodium distachyon]
TRINITY_DN1435_c0_g1	--	--	Molecular Function: nucleotide binding (GO:0000166);; Molecular Function: RNA binding (GO:0003723);; Cellular Component: spliceosomal complex (GO:0005681);; Cellular Component: cytoplasm (GO:0005737);; Biological Process: mRNA processing (GO:0006397);; Biological Process: RNA splicing (GO:0008380);; Cellular Component: nuclear speck (GO:0016607);; Molecular Function: identical protein binding (GO…	--|1e-107|osa:4325751|hypothetical protein	--	--	Domain of unknown function (DUF4228)	Serine/arginine-rich SC35-like splicing factor SCL33 OS=Arabidopsis thaliana OX=3702 GN=SCL33 PE=1 SV=1	hypothetical protein EJB05_18773, partial [Eragrostis curvula]
TRINITY_DN40653_c0_g1	--	--	--	K01177|1e-149|obr:102722469|K01177 E3.2.1.2; beta-amylase [EC:3.2.1.2]	--	--	Glycosyl hydrolase family 14	Beta-amylase 2, chloroplastic OS=Oryza sativa subsp. japonica OX=39947 GN=BAMY2 PE=1 SV=1	PREDICTED: beta-amylase 1, chloroplastic [Oryza brachyantha]
TRINITY_DN35613_c0_g1	--	--	Molecular Function: phosphoprotein phosphatase activity (GO:0004721);;	--|7e-08|egu:105036673|hypothetical protein	--	--	--	Formin-like protein 3 OS=Oryza sativa subsp. japonica OX=39947 GN=FH3 PE=2 SV=2	hypothetical protein TRIUR3_19652 [Triticum urartu]
TRINITY_DN1174_c0_g1	--	--	Molecular Function: structural constituent of cell wall (GO:0005199);;	K19323|0.0|ats:109735081|K19323 ATXN10; ataxin-10	[S]	Function unknown	Spinocerebellar ataxia type 10 protein domain	Vegetative cell wall protein gp1 OS=Chlamydomonas reinhardtii OX=3055 GN=GP1 PE=1 SV=1	Unknown protein [Oryza sativa Japonica Group] ABF93674.1 expressed protein [Oryza sativa Japonica Group] BAF10689.1 Os03g0118900 [Oryza sativa Japonica Group] EAZ25375.1 hypothetical protein OsJ_09192 [Oryza sativa Japonica Group] BAG93428.1 unnamed protein product [Oryza sativa Japonica Group] BAS82003.1 Os03g0118900 [Oryza sativa Japonica Group]
TRINITY_DN107098_c0_g1	--	--	Molecular Function: monooxygenase activity (GO:0004497);; Molecular Function: iron ion binding (GO:0005506);; Cellular Component: integral component of membrane (GO:0016021);; Molecular Function: oxidoreductase activity, acting on paired donors, with incorporation or reduction of molecular oxygen (GO:0016705);; Molecular Function: heme binding (GO:0020037);;	K20660|8e-60|sbi:8079381|K20660 CYP709; cytochrome P450 family 709	[QI]	--	Cytochrome P450	Cytochrome P450 709B2 OS=Arabidopsis thaliana OX=3702 GN=CYP709B2 PE=2 SV=1	cytochrome P450 709B2 [Sorghum bicolor] EER99768.1 hypothetical protein SORBI_3002G388900 [Sorghum bicolor]
TRINITY_DN53134_c0_g1	--	--	--	--|2e-06|zma:100281684|hypothetical protein	[WV]	--	--	--	putative high-affinity potassium transporter [Oryza sativa Japonica Group] BAG90021.1 unnamed protein product [Oryza sativa Japonica Group]
TRINITY_DN24459_c0_g1	--	--	Cellular Component: nucleus (GO:0005634);; Biological Process: transcription, DNA-templated (GO:0006351);; Biological Process: regulation of transcription, DNA-templated (GO:0006355);; Molecular Function: lipid binding (GO:0008289);; Molecular Function: sequence-specific DNA binding (GO:0043565);;	K09338|1e-143|obr:102716345|K09338 HD-ZIP; homeobox-leucine zipper protein	--	--	START domain	Homeobox-leucine zipper protein ROC6 OS=Oryza sativa subsp. japonica OX=39947 GN=ROC6 PE=2 SV=2	homeodomain transcription factor [Oryza brachyantha]
TRINITY_DN91399_c1_g1	--	--	Cellular Component: cytoplasm (GO:0005737);; Biological Process: multicellular organism development (GO:0007275);; Biological Process: auxin-activated signaling pathway (GO:0009734);; Biological Process: regulation of growth (GO:0040008);;	--|1e-30|sbi:8056760|hypothetical protein	--	--	Auxin responsive protein	Auxin-responsive protein SAUR40 OS=Arabidopsis thaliana OX=3702 GN=SAUR40 PE=2 SV=1	auxin-responsive protein SAUR40 [Sorghum bicolor] KXG37888.1 hypothetical protein SORBI_3001G146200 [Sorghum bicolor]
TRINITY_DN81463_c0_g1	--	--	--	--	--	--	--	--	hypothetical protein Zm00014a_034777 [Zea mays]
TRINITY_DN12826_c0_g1	[IR]	--	Molecular Function: ceramide kinase activity (GO:0001729);; Molecular Function: ATP binding (GO:0005524);; Biological Process: ceramide metabolic process (GO:0006672);; Biological Process: negative regulation of programmed cell death (GO:0043069);; Molecular Function: metal ion binding (GO:0046872);;	K04715|0.0|bdi:100845296|K04715 CERK; ceramide kinase [EC:2.7.1.138]	[IT]	--	Diacylglycerol kinase catalytic domain	Ceramide kinase OS=Oryza sativa subsp. japonica OX=39947 GN=CERK PE=1 SV=1	ceramide kinase isoform X1 [Brachypodium distachyon] KQK00598.1 hypothetical protein BRADI_3g50590v3 [Brachypodium distachyon]
TRINITY_DN14259_c2_g1	--	--	Biological Process: autophagosome assembly (GO:0000045);; Biological Process: autophagy of mitochondrion (GO:0000422);; Molecular Function: cysteine-type endopeptidase activity (GO:0004197);; Cellular Component: cytosol (GO:0005829);; Biological Process: C-terminal protein lipidation (GO:0006501);; Biological Process: protein targeting to membrane (GO:0006612);; Biological Process: autophagy of n…	K08342|5e-08|sita:101753763|K08342 ATG4; cysteine protease ATG4 [EC:3.4.22.-]	--	--	--	Cysteine protease ATG4B OS=Oryza sativa subsp. japonica OX=39947 GN=ATG4B PE=2 SV=1	hypothetical protein EJB05_40216, partial [Eragrostis curvula]
TRINITY_DN20572_c0_g1	--	--	Molecular Function: DNA binding (GO:0003677);; Cellular Component: nucleus (GO:0005634);; Biological Process: transcription, DNA-templated (GO:0006351);; Biological Process: regulation of transcription, DNA-templated (GO:0006355);; Biological Process: auxin-activated signaling pathway (GO:0009734);;	K07195|5e-60|mus:103988631|K07195 EXOC7; exocyst complex component 7	[U]	Intracellular trafficking, secretion, and vesicular transport	Exo70 exocyst complex subunit;; Auxin response factor	Auxin response factor 4 OS=Oryza sativa subsp. japonica OX=39947 GN=ARF4 PE=2 SV=1	hypothetical protein OsI_04835 [Oryza sativa Indica Group]
TRINITY_DN7696_c0_g2	--	--	Cellular Component: nucleus (GO:0005634);; Biological Process: transcription, DNA-templated (GO:0006351);; Biological Process: regulation of transcription, DNA-templated (GO:0006355);; Biological Process: response to auxin (GO:0009733);; Biological Process: auxin-activated signaling pathway (GO:0009734);;	K14484|4e-41|ats:109739769|K14484 IAA; auxin-responsive protein IAA	[TZ]	--	AUX/IAA family	Auxin-responsive protein IAA1 OS=Oryza sativa subsp. japonica OX=39947 GN=IAA1 PE=2 SV=1	unnamed protein product [Triticum turgidum subsp. durum]
TRINITY_DN77056_c0_g1	--	--	Molecular Function: DNA-binding transcription factor activity (GO:0003700);; Cellular Component: nucleus (GO:0005634);; Biological Process: transcription, DNA-templated (GO:0006351);; Biological Process: pollen development (GO:0009555);; Biological Process: embryo development ending in seed dormancy (GO:0009793);; Molecular Function: sequence-specific DNA binding (GO:0043565);;	--|6e-90|obr:102703185|hypothetical protein	--	--	WRKY DNA -binding domain	Probable WRKY transcription factor 35 OS=Arabidopsis thaliana OX=3702 GN=WRKY35 PE=2 SV=1	PREDICTED: glycine, alanine and asparagine-rich protein-like [Oryza brachyantha]
TRINITY_DN37418_c0_g1	--	--	Molecular Function: DNA-binding transcription factor activity (GO:0003700);; Cellular Component: nucleus (GO:0005634);; Biological Process: regulation of transcription, DNA-templated (GO:0006355);; Molecular Function: metal ion binding (GO:0046872);;	--|1e-50|sita:101777375|hypothetical protein	--	--	--	Zinc finger protein 2 OS=Arabidopsis thaliana OX=3702 GN=ZFP2 PE=1 SV=1	zinc finger protein 2-like [Panicum hallii] PAN12557.1 hypothetical protein PAHAL_2G273000 [Panicum hallii]
TRINITY_DN18074_c0_g1	--	--	Molecular Function: RNA binding (GO:0003723);; Molecular Function: ATP-dependent RNA helicase activity (GO:0004004);; Molecular Function: ATP binding (GO:0005524);; Biological Process: rRNA processing (GO:0006364);; Biological Process: RNA secondary structure unwinding (GO:0010501);;	K14810|2e-13|obr:102699392|K14810 DDX56; ATP-dependent RNA helicase DDX56/DBP9 [EC:3.6.4.13]	--	--	--	DEAD-box ATP-dependent RNA helicase 16 OS=Oryza sativa subsp. japonica OX=39947 GN=Os03g0728800 PE=2 SV=1	Os03g0728800, partial [Oryza sativa Japonica Group] KAB8093400.1 hypothetical protein EE612_020207, partial [Oryza sativa]
TRINITY_DN22435_c0_g1	--	--	--	--|0.0|obr:102705985|hypothetical protein	--	--	Domain of unknown function (DUF4378);; DUF761-associated sequence motif	--	Os03g0130700, partial [Oryza sativa Japonica Group] KAB8090041.1 hypothetical protein EE612_015102, partial [Oryza sativa]
TRINITY_DN5481_c3_g1	--	--	Cellular Component: Golgi membrane (GO:0000139);; Cellular Component: endosome (GO:0005768);; Cellular Component: Golgi apparatus (GO:0005794);; Cellular Component: trans-Golgi network (GO:0005802);; Cellular Component: integral component of membrane (GO:0016021);; Biological Process: pectin biosynthetic process (GO:0045489);; Molecular Function: polygalacturonate 4-alpha-galacturonosyltransferas…	K13648|6e-31|ats:109749488|K13648 GAUT; alpha-1,4-galacturonosyltransferase [EC:2.4.1.43]	--	--	XS domain	Probable galacturonosyltransferase 7 OS=Arabidopsis thaliana OX=3702 GN=GAUT7 PE=1 SV=2	hypothetical protein GQ55_2G477100 [Panicum hallii var. hallii]
TRINITY_DN5336_c0_g1	[Q]	Secondary metabolites biosynthesis, transport and catabolism	Molecular Function: monooxygenase activity (GO:0004497);; Molecular Function: iron ion binding (GO:0005506);; Cellular Component: integral component of membrane (GO:0016021);; Molecular Function: oxidoreductase activity, acting on paired donors, with incorporation or reduction of molecular oxygen (GO:0016705);; Molecular Function: heme binding (GO:0020037);;	--|1e-169|bdi:100839399|hypothetical protein	[QI]	--	Cytochrome P450;; Cytochrome P450	Cytochrome P450 72A15 OS=Arabidopsis thaliana OX=3702 GN=CYP72A15 PE=2 SV=1	cytochrome P450 72A15 [Brachypodium distachyon] KQK08827.1 hypothetical protein BRADI_2g44140v3 [Brachypodium distachyon]
TRINITY_DN56022_c0_g2	--	--	--	--|3e-26|zma:100275175|hypothetical protein	--	--	Protein of unknown function (DUF1639)	--	hypothetical protein BAE44_0004314, partial [Dichanthelium oligosanthes]
TRINITY_DN8621_c1_g1	--	--	--	--|4e-57|ats:109738665|hypothetical protein	--	--	VQ motif	--	unnamed protein product [Triticum turgidum subsp. durum]
TRINITY_DN46398_c0_g2	[Q]	Secondary metabolites biosynthesis, transport and catabolism	--	--|5e-34|sita:111256292|hypothetical protein	[TZ]	--	Wound-induced protein	Sulfated surface glycoprotein 185 OS=Volvox carteri OX=3067 PE=1 SV=1	uncharacterized protein LOC111256292 [Setaria italica] RCV13501.1 hypothetical protein SETIT_2G351900v2 [Setaria italica] TKW35286.1 hypothetical protein SEVIR_2G362700v2 [Setaria viridis]
TRINITY_DN35151_c0_g3	--	--	--	--|5e-16|obr:102717034|hypothetical protein	--	--	--	--	PREDICTED: AT-rich interactive domain-containing protein 2-like [Oryza brachyantha]
TRINITY_DN19709_c0_g1	[RTKL]	--	Molecular Function: protein kinase activity (GO:0004672);; Molecular Function: protein serine/threonine kinase activity (GO:0004674);; Molecular Function: calmodulin binding (GO:0005516);; Molecular Function: ATP binding (GO:0005524);; Cellular Component: plasma membrane (GO:0005886);; Cellular Component: integral component of membrane (GO:0016021);; Molecular Function: carbohydrate binding (GO:0…	--|0.0|bdi:100832626|hypothetical protein	--	--	Protein kinase domain;; Protein tyrosine and serine/threonine kinase;; D-mannose binding lectin	G-type lectin S-receptor-like serine/threonine-protein kinase SD2-5 OS=Arabidopsis thaliana OX=3702 GN=SD25 PE=1 SV=1	G-type lectin S-receptor-like serine/threonine-protein kinase SD2-5 [Brachypodium distachyon] XP_010227706.1 G-type lectin S-receptor-like serine/threonine-protein kinase SD2-5 [Brachypodium distachyon] KQK18424.1 hypothetical protein BRADI_1g42377v3 [Brachypodium distachyon]
TRINITY_DN69085_c0_g1	--	--	Molecular Function: monooxygenase activity (GO:0004497);; Molecular Function: iron ion binding (GO:0005506);; Cellular Component: integral component of membrane (GO:0016021);; Molecular Function: oxidoreductase activity, acting on paired donors, with incorporation or reduction of molecular oxygen (GO:0016705);; Molecular Function: heme binding (GO:0020037);;	--|3e-23|osa:4328542|hypothetical protein	[Q]	Secondary metabolites biosynthesis, transport and catabolism	--	Premnaspirodiene oxygenase OS=Hyoscyamus muticus OX=35626 GN=CYP71D55 PE=1 SV=1	Premnaspirodiene oxygenase [Dichanthelium oligosanthes]
TRINITY_DN4946_c0_g1	--	--	Molecular Function: CAAX-protein geranylgeranyltransferase activity (GO:0004662);; Biological Process: response to water deprivation (GO:0009414);; Biological Process: response to auxin (GO:0009733);; Biological Process: response to abscisic acid (GO:0009737);; Biological Process: negative regulation of abscisic acid-activated signaling pathway (GO:0009788);; Biological Process: protein geranylge…	K11713|1e-114|bdi:100846899|K11713 PGTB1; geranylgeranyl transferase type-1 subunit beta [EC:2.5.1.59]	[O]	Posttranslational modification, protein turnover, chaperones	Prenyltransferase and squalene oxidase repeat	Geranylgeranyl transferase type-1 subunit beta OS=Arabidopsis thaliana OX=3702 GN=GGB PE=1 SV=1	unnamed protein product [Triticum turgidum subsp. durum]
TRINITY_DN28626_c0_g1	--	--	Biological Process: MAPK cascade (GO:0000165);; Molecular Function: RNA polymerase II regulatory region sequence-specific DNA binding (GO:0000977);; Molecular Function: DNA-binding transcription factor activity (GO:0003700);; Cellular Component: nucleus (GO:0005634);; Biological Process: transcription, DNA-templated (GO:0006351);; Biological Process: positive regulation of transcription by RNA po…	--|2e-26|osa:4330621|hypothetical protein	[K]	Transcription	K-box region	MADS-box transcription factor 57 OS=Oryza sativa subsp. japonica OX=39947 GN=MADS57 PE=1 SV=2	MADS57 [Bambusa multiplex]
TRINITY_DN2967_c0_g3	--	--	Molecular Function: DNA binding (GO:0003677);; Cellular Component: nucleus (GO:0005634);; Biological Process: regulation of transcription, DNA-templated (GO:0006355);; Biological Process: multicellular organism development (GO:0007275);; Biological Process: mRNA transcription (GO:0009299);; Biological Process: response to light stimulus (GO:0009416);; Biological Process: post-embryonic plant morp…	--|4e-08|osa:9266624|hypothetical protein	--	--	--	Protein G1-like5 OS=Oryza sativa subsp. japonica OX=39947 GN=G1L5 PE=1 SV=1	hypothetical protein [Zea mays]
TRINITY_DN42369_c0_g3	--	--	--	K23222|2e-35|sita:101754593|K23222 HARBI1; nuclease HARBI1 [EC:3.1.-.-]	[L]	Replication, recombination and repair	--	--	uncharacterized protein LOC101781701 isoform X1 [Setaria italica] XP_004966093.1 uncharacterized protein LOC101754593 isoform X1 [Setaria italica]
TRINITY_DN1112_c6_g1	[M]	Cell wall/membrane/envelope biogenesis	--	--|4e-83|osa:4330589|hypothetical protein	--	--	--	Dof zinc finger protein 4 OS=Oryza sativa subsp. japonica OX=39947 GN=DOF4 PE=2 SV=1	dof zinc finger protein 4 [Oryza sativa Japonica Group] Q6Z345.1 RecName: Full=Dof zinc finger protein 4; Short=OsDof4 BAA78575.1 Dof zinc finger protein [Oryza sativa Japonica Group] BAD16079.1 Dof zinc finger protein [Oryza sativa Japonica Group] BAF09903.1 Os02g0726300 [Oryza sativa Japonica Group] BAG87667.1 unnamed protein product [Oryza sativa Japonica Group] BAG95006.1 unnamed protein prod…
TRINITY_DN49721_c0_g1	[R]	General function prediction only	Cellular Component: endoplasmic reticulum (GO:0005783);; Cellular Component: Golgi apparatus (GO:0005794);; Cellular Component: cytosol (GO:0005829);; Cellular Component: plasmodesma (GO:0009506);; Biological Process: protein transport (GO:0015031);; Cellular Component: membrane (GO:0016020);; Biological Process: vesicle-mediated transport (GO:0016192);;	K14005|8e-80|obr:102717911|K14005 SEC31; protein transport protein SEC31	[U]	Intracellular trafficking, secretion, and vesicular transport	--	Protein transport protein SEC31 homolog B OS=Arabidopsis thaliana OX=3702 GN=SEC31B PE=1 SV=1	Protein transport protein SEC31 homolog B [Zea mays]
TRINITY_DN44078_c0_g1	--	--	Molecular Function: transcription coregulator activity (GO:0003712);; Molecular Function: histone acetyltransferase activity (GO:0004402);; Cellular Component: nucleus (GO:0005634);; Biological Process: transcription, DNA-templated (GO:0006351);; Biological Process: regulation of transcription, DNA-templated (GO:0006355);; Molecular Function: zinc ion binding (GO:0008270);;	K04498|2e-09|ats:109735665|K04498 EP300; E1A/CREB-binding protein [EC:2.3.1.48]	--	--	--	Probable histone acetyltransferase HAC-like 1 OS=Oryza sativa subsp. japonica OX=39947 GN=Os02g0137500 PE=3 SV=2	uncharacterized protein C2845_PM11G14060 [Panicum miliaceum]
TRINITY_DN16315_c1_g1	--	--	Molecular Function: transcription factor activity, RNA polymerase II proximal promoter sequence-specific DNA binding (GO:0000982);; Molecular Function: proximal promoter sequence-specific DNA binding (GO:0000987);; Molecular Function: DNA-binding transcription factor activity (GO:0003700);; Cellular Component: nucleus (GO:0005634);; Biological Process: transcription, DNA-templated (GO:0006351);; …	--|7e-30|bdi:100834843|hypothetical protein	[K]	Transcription	SRF-type transcription factor (DNA-binding and dimerisation domain)	Agamous-like MADS-box protein AGL30 OS=Arabidopsis thaliana OX=3702 GN=AGL30 PE=1 SV=1	hypothetical protein BRADI_4g11101v3 [Brachypodium distachyon]
TRINITY_DN71569_c0_g2	--	--	Cellular Component: cytoplasm (GO:0005737);; Molecular Function: UFM1 transferase activity (GO:0071568);; Biological Process: protein K69-linked ufmylation (GO:1990592);;	K12165|1e-16|sbi:8054328|K12165 UFC1; ufm1-conjugating enzyme 1	[S]	Function unknown	--	Ubiquitin-fold modifier-conjugating enzyme 1 OS=Oryza sativa subsp. japonica OX=39947 GN=Os10g0205200 PE=2 SV=1	ubiquitin-fold modifier-conjugating enzyme 1 [Sorghum bicolor] EER92542.1 hypothetical protein SORBI_3001G434400 [Sorghum bicolor]
TRINITY_DN58896_c0_g1	--	--	--	K06662|4e-08|osa:4332216|K06662 HRAD17; cell cycle checkpoint protein	--	--	--	--	hypothetical protein OsI_10707 [Oryza sativa Indica Group]
TRINITY_DN83677_c0_g1	[R]	General function prediction only	Molecular Function: GTP binding (GO:0005525);; Cellular Component: nucleolus (GO:0005730);; Cellular Component: membrane (GO:0016020);; Biological Process: ribosome biogenesis (GO:0042254);;	K06943|1e-161|obr:102706482|K06943 NOG1; nucleolar GTP-binding protein	[R]	General function prediction only	NOGCT (NUC087) domain	Nucleolar GTP-binding protein 1 OS=Arabidopsis thaliana OX=3702 GN=At1g50920 PE=2 SV=1	hypothetical protein EE612_032459, partial [Oryza sativa]
TRINITY_DN61792_c0_g1	[R]	General function prediction only	--	K20241|5e-43|ats:109746366|K20241 WDR44; WD repeat-containing protein 44	[S]	Function unknown	--	--	WD repeat-containing protein 44-like isoform X2 [Aegilops tauschii subsp. tauschii]
TRINITY_DN4511_c0_g2	--	--	--	--|2e-13|osa:4346387|hypothetical protein	--	--	--	--	hypothetical protein D1007_17153 [Hordeum vulgare]
TRINITY_DN23929_c0_g1	--	--	Molecular Function: calcium ion binding (GO:0005509);; Cellular Component: chloroplast (GO:0009507);; Cellular Component: photosystem II oxygen evolving complex (GO:0009654);; Biological Process: photosynthesis (GO:0015979);; Cellular Component: extrinsic component of membrane (GO:0019898);;	--|3e-46|bdi:100832328|hypothetical protein	--	--	--	PsbP domain-containing protein 7, chloroplastic OS=Arabidopsis thaliana OX=3702 GN=PPD7 PE=2 SV=1	hypothetical protein BRADI_2g59950v3 [Brachypodium distachyon]
TRINITY_DN28345_c0_g1	--	--	Cellular Component: nucleus (GO:0005634);; Cellular Component: endoplasmic reticulum (GO:0005783);; Biological Process: cellular response to phosphate starvation (GO:0016036);; Biological Process: cellular response to cold (GO:0070417);; Biological Process: positive regulation of cellular response to phosphate starvation (GO:0080040);;	--|2e-72|osa:4341465|hypothetical protein	[P]	Inorganic ion transport and metabolism	SPX domain	SPX domain-containing protein 1 OS=Oryza sativa subsp. japonica OX=39947 GN=SPX1 PE=1 SV=1	SPX domain-containing protein 1 [Oryza sativa Japonica Group] Q69XJ0.1 RecName: Full=SPX domain-containing protein 1; AltName: Full=Protein SPX DOMAIN GENE 1; Short=OsSPX1 BAD35467.1 putative ids-4 protein [Oryza sativa Japonica Group] BAF19927.1 Os06g0603600 [Oryza sativa Japonica Group] EAZ37570.1 hypothetical protein OsJ_21901 [Oryza sativa Japonica Group] BAG88759.1 unnamed protein product [O…
TRINITY_DN81540_c0_g1	--	--	--	--|1e-81|sbi:110430484|hypothetical protein	[R]	General function prediction only	Domain of unknown function (DUF4219);; gag-polypeptide of LTR copia-type	--	uncharacterized protein LOC110430484 [Sorghum bicolor]
TRINITY_DN83137_c0_g1	--	--	Molecular Function: DNA-binding transcription factor activity (GO:0003700);; Cellular Component: nucleus (GO:0005634);; Biological Process: transcription, DNA-templated (GO:0006351);; Biological Process: response to ethylene (GO:0009723);; Biological Process: response to abscisic acid (GO:0009737);; Biological Process: induced systemic resistance, jasmonic acid mediated signaling pathway (GO:0009…	K09286|1e-24|sbi:8064190|K09286 EREBP; EREBP-like factor	--	--	--	Ethylene-responsive transcription factor 4 OS=Arabidopsis thaliana OX=3702 GN=ERF4 PE=1 SV=1	ethylene-responsive transcription factor 8 [Sorghum bicolor] EES19749.1 hypothetical protein SORBI_3009G184400 [Sorghum bicolor]
TRINITY_DN14139_c1_g1	--	--	Cellular Component: extracellular region (GO:0005576);; Biological Process: killing of cells of other organism (GO:0031640);; Biological Process: defense response to fungus (GO:0050832);;	--|1e-133|osa:4352858|hypothetical protein	--	--	Thaumatin family	Thaumatin-like protein OS=Actinidia deliciosa OX=3627 GN=tlp PE=1 SV=2	alpha-amylase/trypsin inhibitor [Oryza sativa Japonica Group] ABA99924.1 Alpha-amylase/trypsin inhibitor, putative, expressed [Oryza sativa Japonica Group] BAF30356.1 Os12g0630500 [Oryza sativa Japonica Group] EAZ04106.1 hypothetical protein OsI_26250 [Oryza sativa Indica Group] BAH01522.1 unnamed protein product [Oryza sativa Japonica Group] BAT18205.1 Os12g0630500 [Oryza sativa Japonica Group] …
TRINITY_DN89932_c0_g1	--	--	Molecular Function: DNA-binding transcription factor activity (GO:0003700);; Cellular Component: nucleus (GO:0005634);; Biological Process: transcription, DNA-templated (GO:0006351);; Biological Process: abscisic acid-activated signaling pathway (GO:0009738);; Molecular Function: sequence-specific DNA binding (GO:0043565);; Molecular Function: transcription regulatory region DNA binding (GO:00442…	--|1e-74|bdi:100833226|hypothetical protein	--	--	--	Ethylene-responsive transcription factor ABI4 OS=Oryza sativa subsp. japonica OX=39947 GN=ABI4 PE=3 SV=1	uncharacterized protein LOC100833226 [Brachypodium distachyon] PNT76152.1 hypothetical protein BRADI_1g45000v3 [Brachypodium distachyon]
TRINITY_DN691_c1_g1	--	--	--	--|7e-15|ats:109779717|hypothetical protein	--	--	--	--	skin secretory protein xP2-like [Aegilops tauschii subsp. tauschii]
TRINITY_DN8514_c0_g1	--	--	Cellular Component: cytoplasm (GO:0005737);; Biological Process: metal ion transport (GO:0030001);; Molecular Function: transition metal ion binding (GO:0046914);; Biological Process: cellular transition metal ion homeostasis (GO:0046916);;	--|1e-106|osa:4352086|hypothetical protein	[P]	Inorganic ion transport and metabolism	Heavy-metal-associated domain	Heavy metal-associated isoprenylated plant protein 39 OS=Arabidopsis thaliana OX=3702 GN=HIPP39 PE=2 SV=1	hypothetical protein C2845_PM01G00420 [Panicum miliaceum]
TRINITY_DN10530_c0_g1	--	--	Molecular Function: cysteine-type endopeptidase activity (GO:0004197);; Cellular Component: chloroplast (GO:0009507);; Biological Process: positive regulation of programmed cell death (GO:0043068);;	K22684|6e-10|peq:110030840|K22684 MCA1; metacaspase-1 [EC:3.4.22.-]	[DO]	--	--	Metacaspase-5 OS=Arabidopsis thaliana OX=3702 GN=AMC5 PE=1 SV=1	metacaspase-5-like [Panicum miliaceum]
TRINITY_DN20658_c0_g1	[S]	Function unknown	--	K10532|1e-159|osa:4337855|K10532 HGSNAT; heparan-alpha-glucosaminide N-acetyltransferase [EC:2.3.1.78]	[S]	Function unknown	Protein of unknown function (DUF1624)	--	heparan-alpha-glucosaminide N-acetyltransferase isoform X3 [Oryza sativa Japonica Group]
TRINITY_DN14209_c0_g1	--	--	Molecular Function: DNA-binding transcription factor activity (GO:0003700);; Cellular Component: nucleus (GO:0005634);; Biological Process: transcription, DNA-templated (GO:0006351);; Biological Process: regulation of transcription, DNA-templated (GO:0006355);; Biological Process: regulation of growth (GO:0040008);; Molecular Function: sequence-specific DNA binding (GO:0043565);;	--|9e-92|obr:102704274|hypothetical protein	--	--	--	Transcription factor bHLH49 OS=Arabidopsis thaliana OX=3702 GN=BHLH49 PE=1 SV=1	PREDICTED: transcription factor bHLH78-like, partial [Oryza brachyantha]
TRINITY_DN20837_c0_g1	--	--	Molecular Function: ubiquitin-protein transferase activity (GO:0004842);; Molecular Function: zinc ion binding (GO:0008270);; Biological Process: protein ubiquitination (GO:0016567);; Molecular Function: ubiquitin conjugating enzyme binding (GO:0031624);; Biological Process: proteasome-mediated ubiquitin-dependent protein catabolic process (GO:0043161);; Biological Process: negative regulation of…	K19045|1e-110|osa:4347629|K19045 BB; E3 ubiquitin-protein ligase BIG BROTHER and related proteins [EC:2.3.2.27]	[O]	Posttranslational modification, protein turnover, chaperones	Ring finger domain;; RING-H2 zinc finger domain;; RING-like zinc finger;; Zinc finger, C3HC4 type (RING finger);; Zinc finger, C3HC4 type (RING finger);; Zinc finger, C3HC4 type (RING finger)	E3 ubiquitin ligase BIG BROTHER OS=Arabidopsis thaliana OX=3702 GN=BB PE=1 SV=1	E3 ubiquitin-protein ligase BIG BROTHER [Oryza sativa Japonica Group] BAD46492.1 unknown protein [Oryza sativa Japonica Group] BAD46348.1 unknown protein [Oryza sativa Japonica Group] BAF25633.1 Os09g0525400 [Oryza sativa Japonica Group] BAG96425.1 unnamed protein product [Oryza sativa Japonica Group] BAG89881.1 unnamed protein product [Oryza sativa Japonica Group] EEC84907.1 hypothetical protein…
TRINITY_DN75347_c0_g1	--	--	Molecular Function: DNA binding (GO:0003677);; Molecular Function: RNA binding (GO:0003723);; Molecular Function: helicase activity (GO:0004386);; Molecular Function: ribonuclease III activity (GO:0004525);; Molecular Function: ATP binding (GO:0005524);; Cellular Component: nucleus (GO:0005634);; Cellular Component: cytoplasm (GO:0005737);; Cellular Component: RISC complex (GO:0016442);; Biologic…	K11592|2e-17|sita:101767224|K11592 DICER1; endoribonuclease Dicer [EC:3.1.26.-]	--	--	--	Endoribonuclease Dicer homolog 3a OS=Oryza sativa subsp. japonica OX=39947 GN=DCL3A PE=2 SV=1	hypothetical protein C2845_PM13G16760 [Panicum miliaceum]
TRINITY_DN19751_c0_g1	--	--	--	--|3e-24|sita:101765209|hypothetical protein	--	--	--	Late embryogenesis abundant protein At5g17165 OS=Arabidopsis thaliana OX=3702 GN=At5g17165 PE=3 SV=1	hypothetical protein EJB05_39444 [Eragrostis curvula]
TRINITY_DN37848_c0_g1	--	--	--	--	--	--	--	--	Polypyrimidine tract-binding protein homolog 1 [Zea mays]
TRINITY_DN31224_c0_g1	--	--	Molecular Function: DNA-binding transcription factor activity (GO:0003700);; Cellular Component: nucleus (GO:0005634);; Biological Process: transcription, DNA-templated (GO:0006351);; Biological Process: response to water deprivation (GO:0009414);; Biological Process: response to salt stress (GO:0009651);; Biological Process: response to ethylene (GO:0009723);; Biological Process: response to abs…	--|2e-42|ats:109774297|hypothetical protein	--	--	AP2 domain	Ethylene-responsive transcription factor ERF113 OS=Arabidopsis thaliana OX=3702 GN=ERF113 PE=2 SV=1	ethylene-responsive transcription factor RAP2-6-like [Aegilops tauschii subsp. tauschii]
TRINITY_DN578_c15_g1	--	--	--	--	--	--	--	--	retrotransposon protein, putative, Ty3-gypsy subclass [Oryza sativa Japonica Group]
TRINITY_DN23291_c0_g2	--	--	Molecular Function: DNA binding (GO:0003677);; Molecular Function: DNA-binding transcription factor activity (GO:0003700);; Cellular Component: nucleus (GO:0005634);; Biological Process: transcription, DNA-templated (GO:0006351);; Biological Process: regulation of cell size (GO:0008361);; Biological Process: response to water deprivation (GO:0009414);; Biological Process: trichome morphogenesis (…	--|6e-93|sita:101778530|hypothetical protein	[K]	Transcription	Myb/SANT-like DNA-binding domain	Trihelix transcription factor GTL1 OS=Arabidopsis thaliana OX=3702 GN=GTL1 PE=1 SV=2	hypothetical protein SETIT_9G570100v2 [Setaria italica]
TRINITY_DN27122_c0_g1	--	--	Molecular Function: phosphoethanolamine N-methyltransferase activity (GO:0000234);; Cellular Component: cytoplasm (GO:0005737);; Biological Process: phosphatidylcholine biosynthetic process (GO:0006656);; Molecular Function: S-adenosylmethionine-dependent methyltransferase activity (GO:0008757);; Biological Process: methylation (GO:0032259);;	K05929|8e-11|sita:101784745|K05929 E2.1.1.103; phosphoethanolamine N-methyltransferase [EC:2.1.1.103]	[IR]	--	--	Phosphoethanolamine N-methyltransferase 3 OS=Arabidopsis thaliana OX=3702 GN=NMT3 PE=2 SV=2	Phosphoethanolamine N-methyltransferase 3 [Zea mays]
TRINITY_DN29016_c0_g2	--	--	Molecular Function: enzyme inhibitor activity (GO:0004857);;	--|7e-15|obr:102714642|hypothetical protein	--	--	--	Pectinesterase inhibitor 10 OS=Arabidopsis thaliana OX=3702 GN=PMEI10 PE=2 SV=1	PREDICTED: uncharacterized protein LOC102714642 isoform X1 [Oryza brachyantha] XP_015691710.1 PREDICTED: uncharacterized protein LOC102714642 isoform X2 [Oryza brachyantha]
TRINITY_DN88954_c0_g1	--	--	Molecular Function: DNA-binding transcription factor activity (GO:0003700);; Cellular Component: nucleus (GO:0005634);; Biological Process: transcription, DNA-templated (GO:0006351);; Biological Process: response to water deprivation (GO:0009414);; Biological Process: ethylene-activated signaling pathway (GO:0009873);; Biological Process: cutin biosynthetic process (GO:0010143);; Biological Proce…	--|3e-46|obr:102709337|hypothetical protein	--	--	--	Ethylene-responsive transcription factor WIN1 OS=Arabidopsis thaliana OX=3702 GN=WIN1 PE=2 SV=1	PREDICTED: ethylene-responsive transcription factor WIN1-like [Oryza brachyantha]
TRINITY_DN655_c0_g1	--	--	Molecular Function: glutathione transferase activity (GO:0004364);; Cellular Component: cytoplasm (GO:0005737);; Biological Process: aromatic amino acid family metabolic process (GO:0009072);;	K01800|7e-23|ats:109738358|K01800 maiA; maleylacetoacetate isomerase [EC:5.2.1.2]	[O]	Posttranslational modification, protein turnover, chaperones	--	Glutathione S-transferase OS=Triticum aestivum OX=4565 GN=GSTZ1 PE=1 SV=1	Glutathione S-transferase, partial [Zea mays]
TRINITY_DN13881_c0_g1	--	--	Cellular Component: plasma membrane (GO:0005886);; Biological Process: protein transport (GO:0015031);; Cellular Component: integral component of membrane (GO:0016021);; Cellular Component: transport vesicle membrane (GO:0030658);;	K19995|0.0|obr:102720779|K19995 SCAMP; secretory carrier-associated membrane protein	[U]	Intracellular trafficking, secretion, and vesicular transport	SCAMP family	Secretory carrier-associated membrane protein 4 OS=Oryza sativa subsp. japonica OX=39947 GN=SCAMP4 PE=2 SV=1	PREDICTED: secretory carrier-associated membrane protein 4 [Oryza brachyantha]
TRINITY_DN45259_c0_g1	--	--	Molecular Function: DNA binding (GO:0003677);; Cellular Component: nucleus (GO:0005634);; Biological Process: transcription, DNA-templated (GO:0006351);; Biological Process: regulation of transcription, DNA-templated (GO:0006355);; Biological Process: multicellular organism development (GO:0007275);;	--|2e-78|osa:4349919|hypothetical protein	--	--	TCP family transcription factor	Transcription factor PCF3 OS=Oryza sativa subsp. japonica OX=39947 GN=PCF3 PE=2 SV=1	Os11g0175700 [Oryza sativa Japonica Group] KAB8114413.1 hypothetical protein EE612_053811 [Oryza sativa]
TRINITY_DN40479_c0_g1	--	--	Molecular Function: peptidyl-prolyl cis-trans isomerase activity (GO:0003755);; Cellular Component: endosome (GO:0005768);; Cellular Component: Golgi apparatus (GO:0005794);; Cellular Component: trans-Golgi network (GO:0005802);; Cellular Component: plasma membrane (GO:0005886);; Biological Process: protein folding (GO:0006457);; Cellular Component: integral component of membrane (GO:0016021);;	--|1e-09|obr:102700749|hypothetical protein	[O]	Posttranslational modification, protein turnover, chaperones	--	Peptidyl-prolyl cis-trans isomerase CYP21-4 OS=Arabidopsis thaliana OX=3702 GN=CYP21-4 PE=2 SV=1	PREDICTED: peptidyl-prolyl cis-trans isomerase CYP21-4 [Oryza brachyantha]
TRINITY_DN50192_c1_g1	--	--	--	K01455|9e-15|sita:101752872|K01455 E3.5.1.49; formamidase [EC:3.5.1.49]	--	--	--	--	pentatricopeptide repeat-containing protein At1g59720, chloroplastic/mitochondrial-like [Panicum hallii]
TRINITY_DN33060_c0_g1	--	--	Molecular Function: structural constituent of cell wall (GO:0005199);; Cellular Component: extracellular region (GO:0005576);; Cellular Component: cell wall (GO:0005618);; Cellular Component: plasmodesma (GO:0009506);; Biological Process: cell wall organization (GO:0071555);;	--|2e-16|sita:101760503|hypothetical protein	--	--	--	Leucine-rich repeat extensin-like protein 5 OS=Arabidopsis thaliana OX=3702 GN=LRX5 PE=2 SV=2	Pollen-specific leucine-rich repeat extensin-like protein 1 [Dichanthelium oligosanthes]
TRINITY_DN7960_c0_g1	--	--	Cellular Component: mitochondrion (GO:0005739);; Biological Process: response to heat (GO:0009408);;	K13993|1e-79|osa:4340508|K13993 HSP20; HSP20 family protein	[O]	Posttranslational modification, protein turnover, chaperones	Hsp20/alpha crystallin family	26.2 kDa heat shock protein, mitochondrial OS=Oryza sativa subsp. japonica OX=39947 GN=HSP26.2 PE=2 SV=1	hypothetical protein OsI_22183 [Oryza sativa Indica Group]
TRINITY_DN54310_c0_g1	[J]	Translation, ribosomal structure and biogenesis	Molecular Function: RNA binding (GO:0003723);; Molecular Function: structural constituent of ribosome (GO:0003735);; Biological Process: translation (GO:0006412);; Cellular Component: cytosolic large ribosomal subunit (GO:0022625);;	K02908|4e-20|bdi:100840616|K02908 RP-L30e; large subunit ribosomal protein L30e	[J]	Translation, ribosomal structure and biogenesis	--	60S ribosomal protein L30 OS=Oryza sativa subsp. japonica OX=39947 GN=RPL30 PE=3 SV=1	60S ribosomal protein L30-2 [Zea mays]
TRINITY_DN67529_c0_g1	--	--	--	--|8e-40|sbi:8067867|hypothetical protein	--	--	--	--	uncharacterized protein LOC8067867 [Sorghum bicolor]
TRINITY_DN27550_c0_g1	--	--	--	--|9e-75|bdi:100834154|hypothetical protein	[S]	Function unknown	--	Protein SWEETIE OS=Arabidopsis thaliana OX=3702 GN=SWEETIE PE=1 SV=2	protein SWEETIE isoform X1 [Brachypodium distachyon] KQK18233.1 hypothetical protein BRADI_1g39436v3 [Brachypodium distachyon] PNT75866.1 hypothetical protein BRADI_1g39436v3 [Brachypodium distachyon]
TRINITY_DN27289_c0_g1	--	--	--	--|1e-91|bdi:100844840|hypothetical protein	[T]	Signal transduction mechanisms	--	Cold-responsive protein kinase 1 OS=Arabidopsis thaliana OX=3702 GN=CRPK1 PE=1 SV=1	hypothetical protein C2845_PM15G22390 [Panicum miliaceum]
TRINITY_DN17178_c0_g1	--	--	Molecular Function: DNA binding (GO:0003677);; Molecular Function: DNA-binding transcription factor activity (GO:0003700);; Cellular Component: nucleus (GO:0005634);; Biological Process: transcription, DNA-templated (GO:0006351);; Biological Process: regulation of transcription, DNA-templated (GO:0006355);;	--|1e-73|sita:101771720|hypothetical protein	--	--	Helix-loop-helix DNA-binding domain	Transcription factor bHLH25 OS=Arabidopsis thaliana OX=3702 GN=BHLH25 PE=2 SV=2	hypothetical protein EJB05_00091, partial [Eragrostis curvula]
TRINITY_DN67821_c0_g1	--	--	Molecular Function: protein kinase activity (GO:0004672);; Molecular Function: protein serine/threonine kinase activity (GO:0004674);; Molecular Function: transmembrane receptor protein serine/threonine kinase activity (GO:0004675);; Molecular Function: ATP binding (GO:0005524);; Cellular Component: cytosol (GO:0005829);; Cellular Component: plasma membrane (GO:0005886);; Biological Process: prot…	--|6e-92|bdi:100825085|hypothetical protein	--	--	Protein tyrosine and serine/threonine kinase	Receptor-like serine/threonine-protein kinase SD1-6 OS=Arabidopsis thaliana OX=3702 GN=SD16 PE=1 SV=2	G-type lectin S-receptor-like serine/threonine-protein kinase At4g03230 isoform X4 [Brachypodium distachyon]
TRINITY_DN7737_c0_g1	[R]	General function prediction only	Molecular Function: nucleotide binding (GO:0000166);; Molecular Function: RNA binding (GO:0003723);; Cellular Component: nucleolus (GO:0005730);; Biological Process: rRNA processing (GO:0006364);;	K11294|0.0|obr:102717459|K11294 NCL; nucleolin	[K]	Transcription	RNA recognition motif. (a.k.a. RRM, RBD, or RNP domain)	Nucleolin 2 OS=Oryza sativa subsp. japonica OX=39947 GN=Os04g0620700 PE=2 SV=2	PREDICTED: nucleolin 1, partial [Oryza brachyantha]
TRINITY_DN4195_c1_g1	--	--	Molecular Function: ATP binding (GO:0005524);; Biological Process: defense response to bacterium (GO:0042742);; Molecular Function: ADP binding (GO:0043531);; Cellular Component: apoplast (GO:0048046);;	--|0.0|osa:4352659|hypothetical protein	--	--	NB-ARC domain;; PPR repeat;; PPR repeat family;; Lysine methyltransferase;; PPR repeat;; PPR repeat family;; PPR repeat	Probable disease resistance protein At4g33300 OS=Arabidopsis thaliana OX=3702 GN=At4g33300 PE=2 SV=3	putative disease resistance protein [Hordeum vulgare]
TRINITY_DN14898_c0_g1	[MG]	--	Cellular Component: cytoplasm (GO:0005737);; Biological Process: defense response (GO:0006952);; Biological Process: lignin biosynthetic process (GO:0009809);; Molecular Function: cinnamoyl-CoA reductase activity (GO:0016621);; Molecular Function: coenzyme binding (GO:0050662);;	--|2e-87|sita:101786360|hypothetical protein	[V]	Defense mechanisms	NAD dependent epimerase/dehydratase family;; 3-beta hydroxysteroid dehydrogenase/isomerase family;; GDP-mannose 4,6 dehydratase;; NAD(P)H-binding;; KR domain;; Polysaccharide biosynthesis protein;; NmrA-like family;; Male sterility protein;; short chain dehydrogenase	Cinnamoyl-CoA reductase 1 OS=Oryza sativa subsp. japonica OX=39947 GN=CCR1 PE=1 SV=1	Os01g0828100 [Oryza sativa Japonica Group]
TRINITY_DN66940_c0_g1	--	--	Molecular Function: ATP binding (GO:0005524);; Cellular Component: endoplasmic reticulum (GO:0005783);; Cellular Component: integral component of membrane (GO:0016021);; Molecular Function: ATPase activity (GO:0016887);;	--|4e-69|bdi:100841076|hypothetical protein	[O]	Posttranslational modification, protein turnover, chaperones	--	AAA-ATPase At3g28510 OS=Arabidopsis thaliana OX=3702 GN=At3g28510 PE=2 SV=1	AAA-ATPase ASD, mitochondrial [Brachypodium distachyon] KQJ85594.1 hypothetical protein BRADI_4g00467v3 [Brachypodium distachyon]
TRINITY_DN75944_c0_g2	--	--	--	--|9e-10|ats:109742406|hypothetical protein	--	--	--	--	unnamed protein product [Triticum turgidum subsp. durum]
TRINITY_DN46502_c0_g1	--	--	Molecular Function: RNA binding (GO:0003723);; Molecular Function: endonuclease activity (GO:0004519);; Cellular Component: mitochondrion (GO:0005739);; Biological Process: RNA modification (GO:0009451);; Cellular Component: intracellular membrane-bounded organelle (GO:0043231);;	--|0.0|osa:4343805|hypothetical protein	[R]	General function prediction only	PPR repeat;; PPR repeat family;; Pentatricopeptide repeat domain	Pentatricopeptide repeat-containing protein At4g21705, mitochondrial OS=Arabidopsis thaliana OX=3702 GN=At4g21705 PE=2 SV=1	pentatricopeptide repeat-containing protein At4g21705, mitochondrial [Oryza sativa Japonica Group] BAC83218.1 putative DNA-binding protein [Oryza sativa Japonica Group] BAF22097.1 Os07g0598500 [Oryza sativa Japonica Group] BAG93347.1 unnamed protein product [Oryza sativa Japonica Group] BAT02501.1 Os07g0598500 [Oryza sativa Japonica Group] KAB8106229.1 hypothetical protein EE612_040466 [Oryza sat…
TRINITY_DN75974_c0_g1	--	--	--	--	--	--	--	--	unnamed protein product [Triticum turgidum subsp. durum]
TRINITY_DN12831_c0_g1	[Z]	Cytoskeleton	Molecular Function: ATP binding (GO:0005524);; Cellular Component: cytoplasm (GO:0005737);; Cellular Component: cytoskeleton (GO:0005856);;	K10355|8e-97|sita:101753417|K10355 ACTF; actin, other eukaryote	[Z]	Cytoskeleton	Actin	Actin-7 OS=Oryza sativa subsp. japonica OX=39947 GN=ACT7 PE=3 SV=1	actin [Phyllostachys edulis]
TRINITY_DN52854_c0_g1	--	--	--	--|5e-17|bdi:100846137|hypothetical protein	--	--	--	--	hypothetical protein BRADI_4g36890v3 [Brachypodium distachyon]
TRINITY_DN5453_c1_g2	[I]	Lipid transport and metabolism	Molecular Function: transmembrane receptor protein serine/threonine kinase activity (GO:0004675);; Molecular Function: structural constituent of cell wall (GO:0005199);; Molecular Function: ATP binding (GO:0005524);; Cellular Component: plasma membrane (GO:0005886);; Biological Process: protein phosphorylation (GO:0006468);; Biological Process: cell surface receptor signaling pathway (GO:0007166)…	--|3e-62|sita:101780111|hypothetical protein	--	--	--	Proline-rich receptor-like protein kinase PERK8 OS=Arabidopsis thaliana OX=3702 GN=PERK8 PE=1 SV=1	glycine-rich cell wall structural protein-like [Setaria italica] RCV19674.1 hypothetical protein SETIT_3G403900v2 [Setaria italica] TKW29848.1 hypothetical protein SEVIR_3G422100v2 [Setaria viridis]
TRINITY_DN29391_c0_g1	[OC]	--	Molecular Function: thioredoxin-disulfide reductase activity (GO:0004791);; Cellular Component: cytoplasm (GO:0005737);; Biological Process: glycerol ether metabolic process (GO:0006662);; Molecular Function: protein disulfide oxidoreductase activity (GO:0015035);; Molecular Function: oxidoreductase activity, acting on a sulfur group of donors, disulfide as acceptor (GO:0016671);; Biological Proc…	K03671|6e-28|osa:4325189|K03671 trxA; thioredoxin 1	[O]	Posttranslational modification, protein turnover, chaperones	Thioredoxin	Thioredoxin H4-1 OS=Oryza sativa subsp. japonica OX=39947 GN=Os01g0168200 PE=2 SV=1	thioredoxin H4-1-like [Panicum miliaceum]
TRINITY_DN88287_c2_g1	--	--	--	--|1e-14|ats:109742692|hypothetical protein	--	--	--	--	putative retrotransposon protein [Phyllostachys edulis]
TRINITY_DN26645_c0_g1	--	--	Molecular Function: nucleotide binding (GO:0000166);; Molecular Function: ATP binding (GO:0005524);; Cellular Component: plasma membrane (GO:0005886);; Biological Process: signal transduction (GO:0007165);; Biological Process: plant-type hypersensitive response (GO:0009626);; Cellular Component: endomembrane system (GO:0012505);; Cellular Component: extrinsic component of plasma membrane (GO:0019…	K13457|0.0|bdi:104584507|K13457 RPM1; disease resistance protein RPM1	[T]	Signal transduction mechanisms	NB-ARC domain;; Leucine rich repeat;; Leucine Rich repeats (2 copies);; Rx N-terminal domain	Disease resistance protein RPM1 OS=Arabidopsis thaliana OX=3702 GN=RPM1 PE=1 SV=1	disease resistance protein RPM1 isoform X1 [Brachypodium distachyon]
TRINITY_DN4335_c0_g1	--	--	Molecular Function: electron transfer activity (GO:0009055);; Cellular Component: anchored component of membrane (GO:0031225);; Cellular Component: anchored component of plasma membrane (GO:0046658);; Molecular Function: metal ion binding (GO:0046872);;	--|4e-42|ats:109766374|hypothetical protein	--	--	Plastocyanin-like domain	Uclacyanin 1 OS=Arabidopsis thaliana OX=3702 GN=UCC1 PE=1 SV=1	unnamed protein product [Triticum turgidum subsp. durum]
TRINITY_DN22692_c0_g1	--	--	--	--|2e-07|osa:4325311|hypothetical protein	--	--	--	--	hypothetical protein OsI_02826 [Oryza sativa Indica Group]
TRINITY_DN22543_c0_g1	--	--	--	--|5e-93|bdi:100831491|hypothetical protein	--	--	GRAS domain family	SCARECROW-LIKE protein 7 OS=Oryza sativa subsp. japonica OX=39947 GN=SCL7 PE=1 SV=1	SCARECROW-LIKE protein 7 [Brachypodium distachyon] KQK13466.1 hypothetical protein BRADI_1g10330v3 [Brachypodium distachyon]
TRINITY_DN31122_c0_g1	--	--	Cellular Component: plasma membrane (GO:0005886);; Biological Process: oligopeptide transport (GO:0006857);; Biological Process: response to water deprivation (GO:0009414);; Biological Process: response to herbicide (GO:0009635);; Biological Process: auxin-activated signaling pathway (GO:0009734);; Biological Process: response to nitrate (GO:0010167);; Molecular Function: nitrate transmembrane tr…	--|7e-98|bdi:100841051|hypothetical protein	[E]	Amino acid transport and metabolism	POT family	Protein NRT1/ PTR FAMILY 6.3 OS=Arabidopsis thaliana OX=3702 GN=NPF6.3 PE=1 SV=1	protein NRT1/ PTR FAMILY 6.3 [Brachypodium distachyon] KQJ97753.1 hypothetical protein BRADI_3g33030v3 [Brachypodium distachyon]
TRINITY_DN28803_c0_g1	--	--	Biological Process: fatty acid biosynthetic process (GO:0006633);; Biological Process: response to cold (GO:0009409);; Biological Process: response to light stimulus (GO:0009416);; Cellular Component: integral component of membrane (GO:0016021);; Molecular Function: 3-oxo-arachidoyl-CoA synthase activity (GO:0102336);; Molecular Function: 3-oxo-cerotoyl-CoA synthase activity (GO:0102337);; Molecu…	K15397|1e-118|bdi:100831254|K15397 KCS; 3-ketoacyl-CoA synthase [EC:2.3.1.199]	--	--	FAE1/Type III polyketide synthase-like protein;; 3-Oxoacyl-[acyl-carrier-protein (ACP)] synthase III C terminal;; Chalcone and stilbene synthases, C-terminal domain	3-ketoacyl-CoA synthase 11 OS=Arabidopsis thaliana OX=3702 GN=KCS11 PE=1 SV=1	3-ketoacyl-CoA synthase 11 [Brachypodium distachyon] KQJ93957.1 hypothetical protein BRADI_3g07730v3 [Brachypodium distachyon] PNT66146.1 hypothetical protein BRADI_3g07730v3 [Brachypodium distachyon]
TRINITY_DN33175_c0_g1	--	--	--	--|2e-10|ats:109768997|hypothetical protein	--	--	--	--	hypothetical protein GQ55_1G299200 [Panicum hallii var. hallii]
TRINITY_DN21023_c0_g1	--	--	--	--|9e-58|ats:109765262|hypothetical protein	--	--	GDP-fucose protein O-fucosyltransferase	O-fucosyltransferase 15 OS=Arabidopsis thaliana OX=3702 GN=OFUT15 PE=2 SV=1	uncharacterized protein At1g04910-like isoform X3 [Aegilops tauschii subsp. tauschii]
TRINITY_DN22267_c0_g1	--	--	Molecular Function: structural constituent of cell wall (GO:0005199);;	--|6e-17|obr:102709308|hypothetical protein	--	--	--	Vegetative cell wall protein gp1 OS=Chlamydomonas reinhardtii OX=3055 GN=GP1 PE=1 SV=1	hypothetical protein EJB05_42376, partial [Eragrostis curvula]
TRINITY_DN24089_c0_g1	--	--	--	--|4e-54|bdi:100821912|hypothetical protein	--	--	--	--	unnamed protein product [Triticum turgidum subsp. durum]
TRINITY_DN3425_c2_g1	--	--	Molecular Function: DNA binding (GO:0003677);; Molecular Function: DNA-binding transcription factor activity (GO:0003700);; Cellular Component: nucleus (GO:0005634);; Biological Process: transcription, DNA-templated (GO:0006351);; Biological Process: flower development (GO:0009908);; Biological Process: meristem maintenance (GO:0010073);; Biological Process: specification of floral organ identity…	K09284|1e-106|osa:4342787|K09284 AP2; AP2-like factor, euAP2 lineage	--	--	AP2 domain	Floral homeotic protein APETALA 2 OS=Arabidopsis thaliana OX=3702 GN=AP2 PE=1 SV=1	hypothetical protein EE612_038071, partial [Oryza sativa]
TRINITY_DN19007_c0_g1	--	--	Molecular Function: obsolete signal transducer activity (GO:0004871);; Molecular Function: hormone activity (GO:0005179);; Cellular Component: extracellular region (GO:0005576);; Cellular Component: intracellular (GO:0005622);; Biological Process: calcium-mediated signaling (GO:0019722);;	--|2e-61|bdi:100822841|hypothetical protein	--	--	Rapid ALkalinization Factor (RALF)	Rapid alkalinization factor OS=Nicotiana tabacum OX=4097 GN=RALF PE=1 SV=1	predicted protein [Hordeum vulgare subsp. vulgare] KAE8816806.1 rapid alkalinization factor 1 precursor [Hordeum vulgare]
TRINITY_DN7681_c0_g1	--	--	--	--|3e-38|osa:4337220|hypothetical protein	--	--	--	--	uncharacterized protein LOC4337220 [Oryza sativa Japonica Group] CAE04494.1 OSJNBb0059K02.4 [Oryza sativa Japonica Group] BAF15998.1 Os04g0649600 [Oryza sativa Japonica Group] EAY95822.1 hypothetical protein OsI_17691 [Oryza sativa Indica Group] BAG97120.1 unnamed protein product [Oryza sativa Japonica Group] BAS91344.1 Os04g0649600 [Oryza sativa Japonica Group] KAB8097249.1 hypothetical protein …
TRINITY_DN59258_c0_g1	[RTKL]	--	Molecular Function: protein serine/threonine kinase activity (GO:0004674);; Molecular Function: ATP binding (GO:0005524);; Cellular Component: plasma membrane (GO:0005886);; Biological Process: cell surface receptor signaling pathway (GO:0007166);; Cellular Component: plant-type cell wall (GO:0009505);; Cellular Component: integral component of membrane (GO:0016021);; Molecular Function: polysacc…	--|6e-75|sita:101781102|hypothetical protein	--	--	Protein tyrosine and serine/threonine kinase;; Protein kinase domain	Wall-associated receptor kinase-like 6 OS=Arabidopsis thaliana OX=3702 GN=WAKL6 PE=2 SV=2	unnamed protein product [Triticum turgidum subsp. durum]
TRINITY_DN3283_c4_g1	[R]	General function prediction only	Biological Process: polysaccharide catabolic process (GO:0000272);; Molecular Function: chitinase activity (GO:0004568);; Biological Process: chitin catabolic process (GO:0006032);; Biological Process: defense response (GO:0006952);; Molecular Function: chitin binding (GO:0008061);; Biological Process: cell wall macromolecule catabolic process (GO:0016998);;	K20547|1e-162|osa:4338719|K20547 CHIB; basic endochitinase B [EC:3.2.1.14]	[R]	General function prediction only	Chitinase class I	Chitinase 9 OS=Oryza sativa subsp. japonica OX=39947 GN=Cht9 PE=2 SV=1	chitinase 9 [Oryza sativa Japonica Group] Q688M5.1 RecName: Full=Chitinase 9; AltName: Full=Pathogenesis related (PR)-3 chitinase 9; Flags: Precursor AAU10806.1 putative chitinase [Oryza sativa Japonica Group] BAF17391.1 Os05g0399400 [Oryza sativa Japonica Group] BAS93904.1 Os05g0399400 [Oryza sativa Japonica Group]
TRINITY_DN8016_c0_g1	--	--	--	--|3e-28|zma:109943404|hypothetical protein	--	--	--	--	rRNA intron-encoded homing endonuclease, partial [Cenchrus americanus]
TRINITY_DN46852_c0_g1	--	--	Biological Process: response to stress (GO:0006950);; Biological Process: response to water (GO:0009415);;	--|6e-11|bdi:100833272|hypothetical protein	--	--	--	Dehydrin COR410 OS=Triticum aestivum OX=4565 GN=COR410 PE=2 SV=1	cold acclimation protein WCOR410, partial [Agropyron cristatum]
TRINITY_DN1487_c0_g1	--	--	Molecular Function: RNA binding (GO:0003723);; Molecular Function: endonuclease activity (GO:0004519);; Cellular Component: mitochondrion (GO:0005739);; Biological Process: RNA modification (GO:0009451);; Cellular Component: intracellular membrane-bounded organelle (GO:0043231);;	--|0.0|osa:9268329|hypothetical protein	[R]	General function prediction only	PPR repeat;; PPR repeat family;; PPR repeat;; Pentatricopeptide repeat domain;; Pentacotripeptide-repeat region of PRORP	Pentatricopeptide repeat-containing protein At3g25210, mitochondrial OS=Arabidopsis thaliana OX=3702 GN=At3g25210 PE=2 SV=1	pentatricopeptide repeat-containing protein [Panicum miliaceum]
TRINITY_DN2882_c0_g1	[RTKL]	--	Molecular Function: protein serine/threonine kinase activity (GO:0004674);; Molecular Function: ATP binding (GO:0005524);; Cellular Component: plasma membrane (GO:0005886);; Cellular Component: integral component of membrane (GO:0016021);;	--|0.0|obr:102711112|hypothetical protein	--	--	Protein tyrosine and serine/threonine kinase;; Protein kinase domain;; Leucine rich repeat;; Leucine Rich repeats (2 copies);; Leucine rich repeat N-terminal domain	Probable LRR receptor-like serine/threonine-protein kinase At1g06840 OS=Arabidopsis thaliana OX=3702 GN=At1g06840 PE=2 SV=2	PREDICTED: probable LRR receptor-like serine/threonine-protein kinase At1g06840 [Oryza brachyantha] XP_006645417.1 PREDICTED: probable LRR receptor-like serine/threonine-protein kinase At1g06840 [Oryza brachyantha] XP_006645418.1 PREDICTED: probable LRR receptor-like serine/threonine-protein kinase At1g06840 [Oryza brachyantha] XP_015698500.1 PREDICTED: probable LRR receptor-like serine/threonine…
TRINITY_DN27647_c0_g1	[O]	Posttranslational modification, protein turnover, chaperones	Molecular Function: peroxidase activity (GO:0004601);; Cellular Component: chloroplast (GO:0009507);; Biological Process: hydrogen peroxide catabolic process (GO:0042744);; Biological Process: cell redox homeostasis (GO:0045454);; Molecular Function: peroxiredoxin activity (GO:0051920);;	K03386|6e-12|obr:102710490|K03386 PRDX2_4; peroxiredoxin (alkyl hydroperoxide reductase subunit C) [EC:1.11.1.15]	[O]	Posttranslational modification, protein turnover, chaperones	--	2-Cys peroxiredoxin BAS1, chloroplastic OS=Oryza sativa subsp. japonica OX=39947 GN=BAS1 PE=1 SV=1	PREDICTED: 2-Cys peroxiredoxin BAS1, chloroplastic [Oryza brachyantha]
TRINITY_DN79792_c2_g1	--	--	Cellular Component: chloroplast (GO:0009507);; Cellular Component: chloroplast thylakoid membrane (GO:0009535);; Cellular Component: plastoglobule (GO:0010287);;	--|1e-125|sita:101783545|hypothetical protein	--	--	SOUL heme-binding protein	Heme-binding-like protein At3g10130, chloroplastic OS=Arabidopsis thaliana OX=3702 GN=At3g10130 PE=1 SV=1	heme-binding-like protein At3g10130, chloroplastic [Setaria italica] RCV28153.1 hypothetical protein SETIT_5G383100v2 [Setaria italica]
TRINITY_DN15407_c0_g1	[KAD]	--	--	K09422|6e-61|sita:101770921|K09422 MYBP; transcription factor MYB, plant	[K]	Transcription	Myb-like DNA-binding domain	Transcription factor MYB87 OS=Arabidopsis thaliana OX=3702 GN=MYB87 PE=2 SV=1	Transcription factor MYB36 [Dichanthelium oligosanthes]
TRINITY_DN2874_c0_g1	--	--	Molecular Function: translation initiation factor activity (GO:0003743);; Cellular Component: nucleus (GO:0005634);; Molecular Function: protein homodimerization activity (GO:0042803);;	--|0.0|osa:4329233|hypothetical protein	--	--	Plant specific eukaryotic initiation factor 4B	Eukaryotic translation initiation factor 4B3 OS=Arabidopsis thaliana OX=3702 GN=EIF4B3 PE=1 SV=1	eukaryotic translation initiation factor 4B3 [Oryza sativa Japonica Group]
TRINITY_DN54979_c0_g1	[J]	Translation, ribosomal structure and biogenesis	Molecular Function: phosphoprotein phosphatase activity (GO:0004721);;	--|7e-57|osa:4349868|hypothetical protein	--	--	Protein BYPASS1-related	Formin-like protein 5 OS=Oryza sativa subsp. japonica OX=39947 GN=FH5 PE=2 SV=2	hypothetical protein OsI_35224 [Oryza sativa Indica Group]
TRINITY_DN38038_c0_g1	--	--	Molecular Function: DNA-binding transcription factor activity (GO:0003700);; Cellular Component: nucleus (GO:0005634);; Biological Process: transcription, DNA-templated (GO:0006351);; Biological Process: ethylene-activated signaling pathway (GO:0009873);; Molecular Function: sequence-specific DNA binding (GO:0043565);; Biological Process: positive regulation of transcription, DNA-templated (GO:00…	--|6e-40|ats:109780675|hypothetical protein	--	--	AP2 domain	Dehydration-responsive element-binding protein 3 OS=Arabidopsis thaliana OX=3702 GN=DREB3 PE=2 SV=1	unnamed protein product [Triticum turgidum subsp. durum]
TRINITY_DN9000_c0_g1	--	--	--	--|9e-38|obr:107303578|hypothetical protein	--	--	--	--	PREDICTED: uncharacterized protein LOC107303578 [Oryza brachyantha]
TRINITY_DN65207_c0_g1	--	--	Molecular Function: phosphatidylinositol binding (GO:0035091);;	--	--	--	--	Tubby-like F-box protein 8 OS=Oryza sativa subsp. japonica OX=39947 GN=TULP8 PE=2 SV=1	--
TRINITY_DN8415_c0_g1	--	--	Molecular Function: guanyl-nucleotide exchange factor activity (GO:0005085);; Cellular Component: late endosome (GO:0005770);; Cellular Component: endomembrane system (GO:0012505);; Biological Process: vesicle-mediated transport (GO:0016192);;	K20195|0.0|obr:102708573|K20195 MON1; vacuolar fusion protein MON1	[S]	Function unknown	Third Longin domain of FUZ, MON1 and HPS1;; Second Longin domain of FUZ, MON1 and HPS1;; Protein of unknown function (DUF1635)	Vacuolar fusion protein MON1 homolog OS=Oryza sativa subsp. japonica OX=39947 GN=MON1 PE=3 SV=1	hypothetical protein GQ55_5G001100 [Panicum hallii var. hallii]
TRINITY_DN19288_c1_g1	--	--	Biological Process: negative regulation of cell proliferation (GO:0008285);; Biological Process: lateral root morphogenesis (GO:0010102);;	--|0.0|ats:109732818|hypothetical protein	--	--	Plant organelle RNA recognition domain;; Arabidopsis protein of unknown function	Protein ROOT PRIMORDIUM DEFECTIVE 1 OS=Arabidopsis thaliana OX=3702 GN=RPD1 PE=1 SV=1	protein ROOT PRIMORDIUM DEFECTIVE 1 [Aegilops tauschii subsp. tauschii]
TRINITY_DN39991_c0_g1	--	--	Molecular Function: structural constituent of cell wall (GO:0005199);;	--|3e-36|ats:109762885|hypothetical protein	[T]	Signal transduction mechanisms	Protein BYPASS1-related	Vegetative cell wall protein gp1 OS=Chlamydomonas reinhardtii OX=3055 GN=GP1 PE=1 SV=1	hypothetical protein D1007_33968 [Hordeum vulgare]
TRINITY_DN32334_c0_g1	--	--	--	K06630|3e-10|zma:103631640|K06630 YWHAE; 14-3-3 protein epsilon	[O]	Posttranslational modification, protein turnover, chaperones	--	14-3-3-like protein (Fragment) OS=Spinacia oleracea OX=3562 PE=2 SV=1	14-3-3-like protein GF14-D [Zea mays]
TRINITY_DN27066_c0_g1	--	--	Molecular Function: four-way junction DNA binding (GO:0000400);; Molecular Function: DNA-binding transcription factor activity (GO:0003700);; Cellular Component: nucleus (GO:0005634);; Biological Process: transcription, DNA-templated (GO:0006351);; Biological Process: regulation of transcription, DNA-templated (GO:0006355);; Molecular Function: transcription factor binding (GO:0008134);; Biologic…	--|3e-70|bdi:100842658|hypothetical protein	[R]	General function prediction only	--	High mobility group B protein 15 OS=Arabidopsis thaliana OX=3702 GN=HMGB15 PE=2 SV=1	hypothetical protein GQ55_1G166500 [Panicum hallii var. hallii] PUZ75413.1 hypothetical protein GQ55_1G166500 [Panicum hallii var. hallii]
TRINITY_DN42856_c0_g4	--	--	Molecular Function: enzyme inhibitor activity (GO:0004857);;	--|1e-149|ats:109756205|hypothetical protein	--	--	F-box domain	Pectinesterase inhibitor 10 OS=Arabidopsis thaliana OX=3702 GN=PMEI10 PE=2 SV=1	uncharacterized protein LOC109756205 [Aegilops tauschii subsp. tauschii]
TRINITY_DN65841_c0_g1	--	--	Molecular Function: ATP binding (GO:0005524);; Cellular Component: plasma membrane (GO:0005886);; Biological Process: defense response (GO:0006952);; Biological Process: signal transduction (GO:0007165);; Cellular Component: plasmodesma (GO:0009506);; Molecular Function: ADP binding (GO:0043531);;	--|6e-69|ats:109736513|hypothetical protein	[T]	Signal transduction mechanisms	Rx N-terminal domain	Putative disease resistance protein At1g50180 OS=Arabidopsis thaliana OX=3702 GN=At1g50180 PE=3 SV=2	hypothetical protein OsI_23143 [Oryza sativa Indica Group]
TRINITY_DN56962_c0_g1	--	--	--	--|2e-27|bdi:100831527|hypothetical protein	--	--	--	--	unnamed protein product [Triticum turgidum subsp. durum]
TRINITY_DN665_c0_g2	[RTKL]	--	Molecular Function: protein serine/threonine kinase activity (GO:0004674);; Molecular Function: calmodulin binding (GO:0005516);; Molecular Function: ATP binding (GO:0005524);; Cellular Component: plasma membrane (GO:0005886);; Biological Process: protein phosphorylation (GO:0006468);; Cellular Component: integral component of membrane (GO:0016021);; Molecular Function: carbohydrate binding (GO:0…	--|0.0|osa:107278529|hypothetical protein	--	--	D-mannose binding lectin;; S-locus glycoprotein domain;; PAN-like domain;; Protein tyrosine and serine/threonine kinase;; Protein kinase domain;; Domain of unknown function (DUF3403)	G-type lectin S-receptor-like serine/threonine-protein kinase At1g11330 OS=Arabidopsis thaliana OX=3702 GN=At1g11330 PE=1 SV=3	hypothetical protein GQ55_5G133200 [Panicum hallii var. hallii]
TRINITY_DN49708_c0_g2	[D]	Cell cycle control, cell division, chromosome partitioning	Molecular Function: structural constituent of cell wall (GO:0005199);; Cellular Component: extracellular region (GO:0005576);; Cellular Component: cell wall (GO:0005618);; Cellular Component: plant-type cell wall (GO:0009505);; Cellular Component: plasmodesma (GO:0009506);; Biological Process: cell wall organization (GO:0071555);;	--|3e-54|obr:102715587|hypothetical protein	[O]	Posttranslational modification, protein turnover, chaperones	--	Leucine-rich repeat extensin-like protein 3 OS=Arabidopsis thaliana OX=3702 GN=LRX3 PE=1 SV=1	PREDICTED: uncharacterized protein LOC102715587, partial [Oryza brachyantha]
TRINITY_DN32504_c0_g1	--	--	--	K09422|3e-18|obr:102711977|K09422 MYBP; transcription factor MYB, plant	--	--	--	--	PREDICTED: transcription factor RAX1-like [Oryza brachyantha]
TRINITY_DN16466_c0_g1	--	--	Molecular Function: calcium ion binding (GO:0005509);;	K02183|4e-08|zma:103639205|K02183 CALM; calmodulin	[T]	Signal transduction mechanisms	--	Calmodulin OS=Fagus sylvatica OX=28930 GN=CAMF1 PE=2 SV=3	Calmodulin [Zea mays]
TRINITY_DN60953_c0_g1	[OC]	--	Molecular Function: protein disulfide isomerase activity (GO:0003756);; Cellular Component: endoplasmic reticulum (GO:0005783);; Cellular Component: endoplasmic reticulum lumen (GO:0005788);; Biological Process: protein folding (GO:0006457);; Biological Process: response to endoplasmic reticulum stress (GO:0034976);; Biological Process: cell redox homeostasis (GO:0045454);;	K09580|1e-89|sbi:8080314|K09580 PDIA1; protein disulfide-isomerase A1 [EC:5.3.4.1]	[O]	Posttranslational modification, protein turnover, chaperones	Thioredoxin;; Thioredoxin	Protein disulfide isomerase-like 1-2 OS=Oryza sativa subsp. japonica OX=39947 GN=PDIL1-2 PE=2 SV=2	protein disulfide isomerase-like 1-2 [Sorghum bicolor] KXG26345.1 hypothetical protein SORBI_3006G085700 [Sorghum bicolor]
TRINITY_DN130_c0_g2	[K]	Transcription	Molecular Function: DNA-binding transcription factor activity (GO:0003700);; Cellular Component: nucleus (GO:0005634);; Biological Process: transcription, DNA-templated (GO:0006351);; Molecular Function: sequence-specific DNA binding (GO:0043565);;	K09338|1e-143|sita:101777284|K09338 HD-ZIP; homeobox-leucine zipper protein	[K]	Transcription	HD-ZIP protein N terminus;; Homeodomain;; Homeobox associated leucine zipper;; Homeobox KN domain	Homeobox-leucine zipper protein HOX1 OS=Oryza sativa subsp. japonica OX=39947 GN=HOX1 PE=1 SV=1	homeobox-leucine zipper protein HOX1 isoform X2 [Panicum miliaceum]
TRINITY_DN7708_c0_g1	--	--	Biological Process: protein glycosylation (GO:0006486);; Molecular Function: galactoside 2-alpha-L-fucosyltransferase activity (GO:0008107);; Cellular Component: integral component of membrane (GO:0016021);; Cellular Component: Golgi cisterna membrane (GO:0032580);; Biological Process: cell wall biogenesis (GO:0042546);; Biological Process: cell wall organization (GO:0071555);;	K13681|0.0|sita:101774108|K13681 FUT; xyloglucan fucosyltransferase [EC:2.4.1.-]	--	--	Xyloglucan fucosyltransferase	Galactoside 2-alpha-L-fucosyltransferase OS=Pisum sativum OX=3888 GN=FT1 PE=2 SV=1	galactoside 2-alpha-L-fucosyltransferase-like isoform X1 [Panicum hallii] PAN08378.1 hypothetical protein PAHAL_1G409000 [Panicum hallii]
TRINITY_DN2746_c1_g1	[O]	Posttranslational modification, protein turnover, chaperones	--	--|2e-82|sbi:8063533|hypothetical protein	[O]	Posttranslational modification, protein turnover, chaperones	DnaJ domain	--	hypothetical protein SETIT_2G405700v2 [Setaria italica]
TRINITY_DN47880_c0_g1	[RTKL]	--	Molecular Function: obsolete signal transducer, downstream of receptor, with serine/threonine kinase activity (GO:0004702);; Molecular Function: ATP binding (GO:0005524);; Cellular Component: cytoplasm (GO:0005737);; Biological Process: plant-type hypersensitive response (GO:0009626);; Biological Process: defense response, incompatible interaction (GO:0009814);; Biological Process: floral organ a…	K13413|2e-87|osa:4330957|K13413 MKK4_5; mitogen-activated protein kinase kinase 4/5 [EC:2.7.12.2]	[T]	Signal transduction mechanisms	Protein kinase domain;; Protein tyrosine and serine/threonine kinase;; Phosphotransferase enzyme family	Mitogen-activated protein kinase kinase 5 OS=Arabidopsis thaliana OX=3702 GN=MKK5 PE=1 SV=2	mitogen-activated protein kinase kinase 5 [Oryza sativa Japonica Group] BAD19216.1 putative MAP kinase kinase [Oryza sativa Japonica Group] BAD19853.1 putative MAP kinase kinase [Oryza sativa Japonica Group] BAH00050.1 unnamed protein product [Oryza sativa Japonica Group] BAS81283.1 Os02g0787300 [Oryza sativa Japonica Group] KAB8089239.1 hypothetical protein EE612_014132 [Oryza sativa]
TRINITY_DN71209_c0_g1	[RTKL]	--	--	K18670|9e-25|ats:109760876|K18670 YAK1; dual specificity protein kinase YAK1 [EC:2.7.12.1]	[R]	General function prediction only	--	Dual specificity protein kinase YAK1 homolog OS=Arabidopsis thaliana OX=3702 GN=YAK1 PE=1 SV=1	hypothetical protein ZEAMMB73_Zm00001d017754 [Zea mays]
TRINITY_DN20265_c0_g1	[L]	Replication, recombination and repair	Molecular Function: DNA binding (GO:0003677);; Molecular Function: ATP binding (GO:0005524);; Cellular Component: nucleus (GO:0005634);; Cellular Component: DNA replication factor C complex (GO:0005663);; Biological Process: DNA-dependent DNA replication (GO:0006261);;	K10756|3e-37|sita:101753640|K10756 RFC3_5; replication factor C subunit 3/5	[DL]	--	--	Replication factor C subunit 5 OS=Oryza sativa subsp. japonica OX=39947 GN=RFC5 PE=2 SV=1	replication factor c subunit 3-like protein, partial [Phyllostachys edulis]
TRINITY_DN52712_c0_g1	--	--	--	K14546|7e-73|sita:101757964|K14546 UTP5; U3 small nucleolar RNA-associated protein 5	[R]	General function prediction only	--	--	hypothetical protein SEVIR_9G439100v2 [Setaria viridis]
TRINITY_DN10797_c0_g1	--	--	Molecular Function: phosphoprotein phosphatase activity (GO:0004721);;	--|1e-13|ats:109731484|hypothetical protein	--	--	--	Formin-like protein 20 OS=Arabidopsis thaliana OX=3702 GN=FH20 PE=2 SV=3	hypothetical protein EE612_023581, partial [Oryza sativa]
TRINITY_DN49893_c0_g1	--	--	--	--|1e-28|ats:109752032|hypothetical protein	--	--	--	--	unnamed protein product [Triticum turgidum subsp. durum]
TRINITY_DN9979_c0_g1	--	--	--	K17985|3e-12|ats:109743723|K17985 AMBRA1; activating molecule in BECN1-regulated autophagy protein 1	--	--	--	--	unnamed protein product [Triticum turgidum subsp. durum]
TRINITY_DN49622_c0_g1	--	--	Molecular Function: RNA binding (GO:0003723);; Molecular Function: endonuclease activity (GO:0004519);; Biological Process: RNA modification (GO:0009451);; Cellular Component: intracellular membrane-bounded organelle (GO:0043231);;	--|1e-65|sita:101765791|hypothetical protein	[R]	General function prediction only	--	Pentatricopeptide repeat-containing protein At1g77405 OS=Arabidopsis thaliana OX=3702 GN=At1g77405 PE=2 SV=1	pentatricopeptide repeat-containing protein [Panicum miliaceum]
TRINITY_DN13481_c0_g1	--	--	--	--|1e-29|sita:101781580|hypothetical protein	--	--	--	NAC domain-containing protein 2 OS=Oryza sativa subsp. japonica OX=39947 GN=NAC002 PE=1 SV=1	NAC1 [Panicum miliaceum]
TRINITY_DN32855_c0_g1	--	--	Cellular Component: nucleus (GO:0005634);; Cellular Component: cytoplasm (GO:0005737);; Biological Process: defense response to bacterium (GO:0042742);; Biological Process: defense response to fungus (GO:0050832);;	K12795|7e-08|sbi:8084854|K12795 SUGT1; suppressor of G2 allele of SKP1	[T]	Signal transduction mechanisms	--	Protein SGT1 homolog OS=Oryza sativa subsp. japonica OX=39947 GN=SGT1 PE=1 SV=1	SGT1 disease resistance protein homolog1 [Zea mays]
TRINITY_DN46989_c0_g1	[G]	Carbohydrate transport and metabolism	Molecular Function: phosphoprotein phosphatase activity (GO:0004721);;	--|7e-11|osa:9269435|hypothetical protein	--	--	--	Formin-like protein 6 OS=Oryza sativa subsp. japonica OX=39947 GN=FH6 PE=2 SV=2	Pyruvate dehydrogenase E1 component subunit alpha-2, mitochondrial [Dichanthelium oligosanthes]
TRINITY_DN5425_c2_g1	--	--	--	--|1e-26|osa:112936123|hypothetical protein	--	--	Plant mobile domain	--	hypothetical protein EJB05_32819, partial [Eragrostis curvula]
TRINITY_DN941_c0_g1	[P]	Inorganic ion transport and metabolism	Molecular Function: NADPH-hemoprotein reductase activity (GO:0003958);; Cellular Component: endoplasmic reticulum membrane (GO:0005789);; Molecular Function: FMN binding (GO:0010181);; Cellular Component: integral component of membrane (GO:0016021);;	K00327|0.0|bdi:100837832|K00327 POR; NADPH-ferrihemoprotein reductase [EC:1.6.2.4]	[C]	Energy production and conversion	FAD binding domain;; Flavodoxin;; Oxidoreductase NAD-binding domain	NADPH--cytochrome P450 reductase OS=Catharanthus roseus OX=4058 GN=CPR PE=2 SV=1	NADPH--cytochrome P450 reductase [Brachypodium distachyon] KQJ85020.1 hypothetical protein BRADI_5g24370v3 [Brachypodium distachyon]
TRINITY_DN42349_c0_g1	--	--	Biological Process: generation of catalytic spliceosome for first transesterification step (GO:0000349);; Cellular Component: Prp19 complex (GO:0000974);; Molecular Function: ubiquitin-protein transferase activity (GO:0004842);; Cellular Component: nucleus (GO:0005634);; Biological Process: DNA repair (GO:0006281);; Biological Process: protein ubiquitination (GO:0016567);; Biological Process: inn…	K10599|2e-35|osa:4348844|K10599 PRPF19; pre-mRNA-processing factor 19 [EC:2.3.2.27]	[R]	General function prediction only	--	Pre-mRNA-processing factor 19 OS=Oryza sativa subsp. japonica OX=39947 GN=PRP19 PE=2 SV=1	hypothetical protein OsI_33953 [Oryza sativa Indica Group]
TRINITY_DN66033_c0_g1	--	--	Cellular Component: plasma membrane (GO:0005886);; Cellular Component: integral component of membrane (GO:0016021);;	--|1e-29|ats:109775288|hypothetical protein	--	--	Domain of unknown function (DUF588)	CASP-like protein 2D1 OS=Oryza sativa subsp. japonica OX=39947 GN=Os02g0219900 PE=2 SV=1	CASP-like protein 2D1 [Panicum hallii] PAN04762.1 hypothetical protein PAHAL_1G089400 [Panicum hallii]
TRINITY_DN23841_c0_g1	[R]	General function prediction only	Molecular Function: chromatin binding (GO:0003682);; Cellular Component: nucleus (GO:0005634);; Biological Process: histone methylation (GO:0016571);; Cellular Component: Set1C/COMPASS complex (GO:0048188);; Biological Process: regulation of timing of transition from vegetative to reproductive phase (GO:0048510);; Biological Process: regulation of long-day photoperiodism, flowering (GO:0048586);;…	K14962|1e-174|bdi:100832902|K14962 WDR82; COMPASS component SWD2	[ABO]	--	Anaphase-promoting complex subunit 4 WD40 domain;; PQQ-like domain;; WD domain, G-beta repeat;; PQQ enzyme repeat	Protein ANTHESIS POMOTING FACTOR 1 OS=Arabidopsis thaliana OX=3702 GN=APRF1 PE=2 SV=1	unnamed protein product [Triticum turgidum subsp. durum]
TRINITY_DN45847_c0_g1	--	--	--	--|1e-114|ats:109773280|hypothetical protein	--	--	LURP-one-related	Protein LURP-one-related 8 OS=Arabidopsis thaliana OX=3702 GN=At2g38640 PE=2 SV=1	predicted protein [Hordeum vulgare subsp. vulgare] BAJ96079.1 predicted protein [Hordeum vulgare subsp. vulgare]
TRINITY_DN25967_c1_g1	--	--	--	--|4e-18|osa:4325543|hypothetical protein	--	--	--	--	hypothetical protein OsJ_03442 [Oryza sativa Japonica Group]
TRINITY_DN42964_c0_g1	--	--	--	--|9e-06|osa:4342200|hypothetical protein	--	--	--	--	unnamed protein product [Triticum turgidum subsp. durum]
TRINITY_DN13651_c0_g1	--	--	Molecular Function: structural constituent of cell wall (GO:0005199);;	--|1e-174|ats:109787159|hypothetical protein	--	--	Plant protein of unknown function (DUF868)	Vegetative cell wall protein gp1 OS=Chlamydomonas reinhardtii OX=3055 GN=GP1 PE=1 SV=1	unnamed protein product [Triticum turgidum subsp. durum]
TRINITY_DN59907_c0_g2	--	--	Molecular Function: ATP binding (GO:0005524);; Cellular Component: plasma membrane (GO:0005886);; Biological Process: defense response (GO:0006952);; Biological Process: signal transduction (GO:0007165);; Molecular Function: ADP binding (GO:0043531);;	--|8e-67|ats:109736776|hypothetical protein	[T]	Signal transduction mechanisms	--	Putative disease resistance protein At3g14460 OS=Arabidopsis thaliana OX=3702 GN=At3g14460 PE=3 SV=1	unnamed protein product [Triticum turgidum subsp. durum]
TRINITY_DN7859_c0_g1	--	--	Molecular Function: structural constituent of cell wall (GO:0005199);;	--|5e-08|sita:101773301|hypothetical protein	--	--	--	Vegetative cell wall protein gp1 OS=Chlamydomonas reinhardtii OX=3055 GN=GP1 PE=1 SV=1	putative phosphatidylglycerol/phosphatidylinositol transfer protein DDB_G0278295 [Setaria italica] RCV09536.1 hypothetical protein SETIT_2G037500v2 [Setaria italica] TKW30505.1 hypothetical protein SEVIR_2G042300v2 [Setaria viridis]
TRINITY_DN18987_c0_g2	--	--	Molecular Function: calcium channel activity (GO:0005262);; Cellular Component: plasma membrane (GO:0005886);; Cellular Component: integral component of membrane (GO:0016021);; Biological Process: post-embryonic root development (GO:0048528);;	--|4e-63|osa:4340151|hypothetical protein	--	--	--	Protein MID1-COMPLEMENTING ACTIVITY 2 OS=Arabidopsis thaliana OX=3702 GN=MCA2 PE=2 SV=1	hypothetical protein OsJ_34760 [Oryza sativa Japonica Group]
TRINITY_DN36794_c0_g1	--	--	--	--|1e-165|bdi:100829734|hypothetical protein	--	--	Plant calmodulin-binding domain	--	uncharacterized protein LOC100829734 [Brachypodium distachyon] ACF22682.1 autophagy-related protein 10 [Brachypodium distachyon] KQJ86621.1 hypothetical protein BRADI_4g06700v3 [Brachypodium distachyon]
TRINITY_DN49637_c0_g2	--	--	--	--|2e-27|zma:103647957|hypothetical protein	[YU]	--	--	--	ARM repeat superfamily protein [Zea mays]
TRINITY_DN18341_c0_g1	--	--	Molecular Function: glucose-6-phosphate dehydrogenase activity (GO:0004345);; Cellular Component: cytoplasm (GO:0005737);; Biological Process: glucose metabolic process (GO:0006006);; Biological Process: pentose-phosphate shunt (GO:0006098);; Molecular Function: NADP binding (GO:0050661);;	K00036|2e-26|obr:102705153|K00036 G6PD; glucose-6-phosphate 1-dehydrogenase [EC:1.1.1.49 1.1.1.363]	[G]	Carbohydrate transport and metabolism	Glucose-6-phosphate dehydrogenase, C-terminal domain	Glucose-6-phosphate 1-dehydrogenase, cytoplasmic isoform OS=Medicago sativa OX=3879 PE=2 SV=1	Os04g0485300, partial [Oryza sativa Japonica Group] KAB8095837.1 hypothetical protein EE612_024059, partial [Oryza sativa]
TRINITY_DN55709_c0_g2	--	--	--	--|3e-10|sbi:8061479|hypothetical protein	--	--	--	--	protein WVD2-like 7 isoform X2 [Sorghum bicolor]
TRINITY_DN41775_c0_g4	--	--	Molecular Function: RNA binding (GO:0003723);;	--|2e-34|osa:4341202|hypothetical protein	--	--	VQ motif	Double-stranded RNA-binding protein 5 OS=Oryza sativa subsp. japonica OX=39947 GN=DRB5 PE=2 SV=1	VQ motif-containing protein 10 [Oryza sativa Japonica Group] BAD54219.1 hypothetical protein [Oryza sativa Japonica Group] BAD54479.1 hypothetical protein [Oryza sativa Japonica Group] BAF19694.1 Os06g0530600 [Oryza sativa Japonica Group] BAS98059.1 Os06g0530600 [Oryza sativa Japonica Group] KAB8102714.1 hypothetical protein EE612_034624 [Oryza sativa]
TRINITY_DN30337_c0_g1	[F]	Nucleotide transport and metabolism	Molecular Function: uracil phosphoribosyltransferase activity (GO:0004845);; Molecular Function: uridine kinase activity (GO:0004849);; Molecular Function: ATP binding (GO:0005524);; Molecular Function: GTP binding (GO:0005525);; Cellular Component: cytosol (GO:0005829);; Biological Process: pyrimidine nucleobase metabolic process (GO:0006206);; Biological Process: pyrimidine nucleoside salvage (…	K00876|3e-33|osa:4328991|K00876 udk; uridine kinase [EC:2.7.1.48]	[TZ]	--	--	Uridine kinase-like protein 3 OS=Arabidopsis thaliana OX=3702 GN=UKL3 PE=2 SV=1	protein disulfide isomerase4 [Zea mays]
TRINITY_DN35277_c0_g1	--	--	--	--|0.0|sita:101780675|hypothetical protein	--	--	GDP-fucose protein O-fucosyltransferase;; GDP-fucose protein O-fucosyltransferase	O-fucosyltransferase 15 OS=Arabidopsis thaliana OX=3702 GN=OFUT15 PE=2 SV=1	O-fucosyltransferase 8-like [Panicum hallii] PAN23793.1 hypothetical protein PAHAL_4G118200 [Panicum hallii]
TRINITY_DN25296_c0_g1	--	--	Cellular Component: integral component of membrane (GO:0016021);; Molecular Function: carbohydrate binding (GO:0030246);;	--|1e-77|bdi:100844406|hypothetical protein	--	--	--	Protein PHLOEM PROTEIN 2-LIKE A10 OS=Arabidopsis thaliana OX=3702 GN=PP2A10 PE=2 SV=1	protein PHLOEM PROTEIN 2-LIKE A10 [Brachypodium distachyon] KQK12996.1 hypothetical protein BRADI_1g07320v3 [Brachypodium distachyon]
TRINITY_DN19624_c0_g1	[E]	Amino acid transport and metabolism	Molecular Function: peptidyl-prolyl cis-trans isomerase activity (GO:0003755);; Cellular Component: nucleus (GO:0005634);; Biological Process: protein folding (GO:0006457);;	--|0.0|ats:109735900|hypothetical protein	[H]	Coenzyme transport and metabolism	--	Peptidyl-prolyl cis-trans isomerase CYP95 OS=Arabidopsis thaliana OX=3702 GN=CYP95 PE=1 SV=2	unnamed protein product [Triticum turgidum subsp. durum]
TRINITY_DN27022_c0_g1	--	--	Biological Process: autophagosome assembly (GO:0000045);; Biological Process: autophagy of mitochondrion (GO:0000422);; Molecular Function: cysteine-type endopeptidase activity (GO:0004197);; Cellular Component: cytosol (GO:0005829);; Biological Process: C-terminal protein lipidation (GO:0006501);; Biological Process: protein targeting to membrane (GO:0006612);; Biological Process: autophagy of n…	K08342|1e-87|obr:102723047|K08342 ATG4; cysteine protease ATG4 [EC:3.4.22.-]	[ZU]	--	Peptidase family C54	Cysteine protease ATG4B OS=Oryza sativa subsp. japonica OX=39947 GN=ATG4B PE=2 SV=1	cysteine protease ATG4B-like [Panicum miliaceum]
TRINITY_DN59413_c0_g1	--	--	Molecular Function: RNA binding (GO:0003723);; Cellular Component: nucleus (GO:0005634);; Cellular Component: cytoplasm (GO:0005737);; Biological Process: transcription, DNA-templated (GO:0006351);; Biological Process: regulation of transcription, DNA-templated (GO:0006355);; Biological Process: positive regulation of flower development (GO:0009911);;	K21444|1e-77|ats:109773963|K21444 PCBP3_4; poly(rC)-binding protein 3/4	[AR]	--	KH domain	Flowering locus K homology domain OS=Arabidopsis thaliana OX=3702 GN=FLK PE=1 SV=1	unnamed protein product [Triticum turgidum subsp. durum]
TRINITY_DN38752_c0_g1	--	--	Molecular Function: peroxidase activity (GO:0004601);; Cellular Component: chloroplast (GO:0009507);; Biological Process: cell redox homeostasis (GO:0045454);; Molecular Function: peroxiredoxin activity (GO:0051920);;	K03386|4e-06|ats:109753169|K03386 PRDX2_4; peroxiredoxin (alkyl hydroperoxide reductase subunit C) [EC:1.11.1.15]	[O]	Posttranslational modification, protein turnover, chaperones	--	2-Cys peroxiredoxin BAS1, chloroplastic OS=Spinacia oleracea OX=3562 GN=BAS1 PE=2 SV=1	OJ991214_12.15 [Oryza sativa Japonica Group] CAE03165.3 OSJNBa0033G16.2 [Oryza sativa Japonica Group] CAH67594.1 OSIGBa0092M08.6 [Oryza sativa]
TRINITY_DN14737_c1_g1	--	--	--	--|1e-18|ats:109754577|hypothetical protein	--	--	Protein of unknown function (DUF789)	--	unnamed protein product [Triticum turgidum subsp. durum]
TRINITY_DN12926_c0_g1	--	--	Molecular Function: glutathione transferase activity (GO:0004364);;	K00799|4e-28|sita:101772403|K00799 GST; glutathione S-transferase [EC:2.5.1.18]	[O]	Posttranslational modification, protein turnover, chaperones	--	Probable glutathione S-transferase GSTU1 OS=Oryza sativa subsp. indica OX=39946 GN=GSTU1 PE=1 SV=1	putative glutathione S-transferase GSTU1 [Dichanthelium oligosanthes]
TRINITY_DN68016_c0_g1	--	--	Cellular Component: Golgi membrane (GO:0000139);; Cellular Component: Golgi apparatus (GO:0005794);; Biological Process: response to cold (GO:0009409);; Cellular Component: integral component of membrane (GO:0016021);; Molecular Function: O-acetyltransferase activity (GO:0016413);; Biological Process: xylan biosynthetic process (GO:0045492);; Biological Process: positive regulation of transcripti…	--|1e-130|osa:4327430|hypothetical protein	--	--	PMR5 N terminal Domain;; GDSL/SGNH-like Acyl-Esterase family found in Pmr5 and Cas1p	Protein ESKIMO 1 OS=Arabidopsis thaliana OX=3702 GN=ESK1 PE=1 SV=1	hypothetical protein SORBI_3003G344200 [Sorghum bicolor]
TRINITY_DN16335_c0_g1	--	--	Molecular Function: RNA polymerase II transcription factor activity, TBP-class protein binding, involved in preinitiation complex assembly (GO:0001129);; Molecular Function: histone acetyltransferase activity (GO:0004402);; Cellular Component: transcription factor TFIID complex (GO:0005669);; Molecular Function: TBP-class protein binding (GO:0017025);; Molecular Function: sequence-specific DNA bi…	K03125|3e-17|obr:102713474|K03125 TAF1; transcription initiation factor TFIID subunit 1 [EC:2.3.1.48 2.7.11.1]	[K]	Transcription	--	Transcription initiation factor TFIID subunit 1 OS=Oryza sativa subsp. japonica OX=39947 GN=TAF1 PE=2 SV=1	PREDICTED: transcription initiation factor TFIID subunit 1 isoform X3 [Oryza brachyantha]
TRINITY_DN3505_c0_g1	--	--	Cellular Component: plasma membrane (GO:0005886);; Cellular Component: integral component of membrane (GO:0016021);;	--|0.0|osa:4344576|hypothetical protein	--	--	Protein of unknown function (DUF3537)	CASP-like protein 4A2 OS=Oryza sativa subsp. japonica OX=39947 GN=Os02g0134500 PE=2 SV=2	hypothetical protein EE612_041928 [Oryza sativa]
TRINITY_DN6546_c0_g1	--	--	Biological Process: lignin biosynthetic process (GO:0009809);; Molecular Function: N-acyltransferase activity (GO:0016410);;	--|0.0|osa:4337739|hypothetical protein	--	--	Transferase family	Acyl transferase 4 OS=Oryza sativa subsp. japonica OX=39947 GN=AT4 PE=1 SV=1	acyl transferase 4-like [Oryza sativa Japonica Group] AAS98419.1 unknown protein [Oryza sativa Japonica Group] BAF16495.1 Os05g0136900 [Oryza sativa Japonica Group] BAG91648.1 unnamed protein product [Oryza sativa Japonica Group] BAS92159.1 Os05g0136900 [Oryza sativa Japonica Group] KAB8098013.1 hypothetical protein EE612_026949 [Oryza sativa]
TRINITY_DN55173_c0_g2	[J]	Translation, ribosomal structure and biogenesis	--	K03243|1e-90|bdi:100824211|K03243 EIF5B; translation initiation factor 5B	[J]	Translation, ribosomal structure and biogenesis	--	--	Eukaryotic translation initiation factor 5B [Dichanthelium oligosanthes]
TRINITY_DN17078_c0_g1	--	--	Molecular Function: DNA-binding transcription factor activity (GO:0003700);; Cellular Component: nucleus (GO:0005634);; Biological Process: transcription, DNA-templated (GO:0006351);; Biological Process: regulation of transcription, DNA-templated (GO:0006355);; Biological Process: glucosinolate metabolic process (GO:0019760);; Molecular Function: sequence-specific DNA binding (GO:0043565);;	--|2e-08|obr:102710323|hypothetical protein	--	--	--	Transcription factor ILR3 OS=Arabidopsis thaliana OX=3702 GN=ILR3 PE=1 SV=1	unnamed protein product [Triticum turgidum subsp. durum]
TRINITY_DN8057_c0_g1	--	--	Molecular Function: tRNA binding (GO:0000049);; Cellular Component: nucleus (GO:0005634);; Molecular Function: tRNA (guanine-N7-)-methyltransferase activity (GO:0008176);; Biological Process: RNA (guanine-N7)-methylation (GO:0036265);; Cellular Component: tRNA methyltransferase complex (GO:0043527);;	K03439|9e-95|obr:102704620|K03439 trmB; tRNA (guanine-N7-)-methyltransferase [EC:2.1.1.33]	[R]	General function prediction only	Putative methyltransferase;; Putative methyltransferase	tRNA (guanine-N(7)-)-methyltransferase OS=Oryza sativa subsp. japonica OX=39947 GN=Os06g0236900 PE=3 SV=1	unnamed protein product [Triticum turgidum subsp. durum]
TRINITY_DN51169_c1_g1	--	--	Cellular Component: Golgi membrane (GO:0000139);; Cellular Component: Golgi apparatus (GO:0005794);; Biological Process: plant-type secondary cell wall biogenesis (GO:0009834);; Cellular Component: integral component of membrane (GO:0016021);; Molecular Function: oxidoreductase activity (GO:0016491);; Molecular Function: transferase activity (GO:0016740);; Biological Process: xylan metabolic proc…	K03377|2e-18|bdi:100825910|K03377 CASD1; N-acetylneuraminate 9-O-acetyltransferase [EC:2.3.1.45]	--	--	--	Protein REDUCED WALL ACETYLATION 1 OS=Arabidopsis thaliana OX=3702 GN=RWA1 PE=2 SV=1	hypothetical protein EJB05_36321 [Eragrostis curvula]
TRINITY_DN28936_c0_g3	--	--	Molecular Function: 1-phosphatidylinositol binding (GO:0005545);; Cellular Component: Golgi apparatus (GO:0005794);; Cellular Component: plasma membrane (GO:0005886);; Cellular Component: clathrin-coated pit (GO:0005905);; Biological Process: endocytosis (GO:0006897);; Cellular Component: membrane (GO:0016020);; Cellular Component: clathrin-coated vesicle (GO:0030136);; Biological Process: clathr…	--|4e-30|zma:100217151|hypothetical protein	[TU]	--	--	Putative clathrin assembly protein At2g01600 OS=Arabidopsis thaliana OX=3702 GN=At2g01600 PE=2 SV=2	Putative clathrin assembly protein [Zea mays]
TRINITY_DN13996_c0_g1	[F]	Nucleotide transport and metabolism	Molecular Function: nucleoside diphosphate kinase activity (GO:0004550);; Molecular Function: ATP binding (GO:0005524);; Biological Process: GTP biosynthetic process (GO:0006183);; Biological Process: UTP biosynthetic process (GO:0006228);; Biological Process: CTP biosynthetic process (GO:0006241);; Molecular Function: metal ion binding (GO:0046872);;	K00940|3e-89|ats:109752075|K00940 ndk; nucleoside-diphosphate kinase [EC:2.7.4.6]	[F]	Nucleotide transport and metabolism	Nucleoside diphosphate kinase	Nucleoside diphosphate kinase 1 OS=Oryza sativa subsp. japonica OX=39947 GN=NDKR PE=1 SV=1	Nucleoside diphosphate kinase 1 [Zea mays]
TRINITY_DN8339_c0_g1	--	--	--	--|2e-38|bdi:100831491|hypothetical protein	--	--	--	SCARECROW-LIKE protein 7 OS=Oryza sativa subsp. japonica OX=39947 GN=SCL7 PE=1 SV=1	SCARECROW-LIKE protein 7 [Brachypodium distachyon] KQK13466.1 hypothetical protein BRADI_1g10330v3 [Brachypodium distachyon]
TRINITY_DN2396_c0_g1	[I]	Lipid transport and metabolism	Molecular Function: iron ion binding (GO:0005506);; Cellular Component: endoplasmic reticulum (GO:0005783);; Cellular Component: endoplasmic reticulum membrane (GO:0005789);; Cellular Component: Golgi apparatus (GO:0005794);; Biological Process: fatty acid biosynthetic process (GO:0006633);; Biological Process: photomorphogenesis (GO:0009640);; Cellular Component: integral component of membrane (…	K04713|1e-114|sbi:8079358|K04713 SUR2; sphinganine C4-monooxygenase [EC:1.14.18.5]	[I]	Lipid transport and metabolism	Fatty acid hydroxylase superfamily	Sphinganine C4-monooxygenase 1 OS=Arabidopsis thaliana OX=3702 GN=SBH1 PE=1 SV=1	sphinganine C4-monooxygenase 1 [Sorghum bicolor] EER97587.1 hypothetical protein SORBI_3002G383900 [Sorghum bicolor]
TRINITY_DN296_c0_g1	--	--	Molecular Function: DNA binding (GO:0003677);; Cellular Component: nucleus (GO:0005634);; Biological Process: DNA repair (GO:0006281);; Molecular Function: hydrolase activity (GO:0016787);;	K10801|1e-139|obr:102713209|K10801 MBD4; methyl-CpG-binding domain protein 4 [EC:3.2.2.-]	[KB]	--	--	Methyl-CpG-binding domain protein 4-like protein OS=Arabidopsis thaliana OX=3702 GN=MBD4L PE=1 SV=1	PREDICTED: uncharacterized protein LOC102713209 [Oryza brachyantha]
TRINITY_DN13814_c0_g1	[C]	Energy production and conversion	Molecular Function: aldehyde dehydrogenase (NAD) activity (GO:0004029);; Cellular Component: cytosol (GO:0005829);; Biological Process: phenylpropanoid biosynthetic process (GO:0009699);; Molecular Function: coniferyl-aldehyde dehydrogenase activity (GO:0050269);;	K12355|0.0|ats:109783397|K12355 REF1; coniferyl-aldehyde dehydrogenase [EC:1.2.1.68]	[C]	Energy production and conversion	Aldehyde dehydrogenase family	Aldehyde dehydrogenase family 2 member C4 OS=Arabidopsis thaliana OX=3702 GN=ALDH2C4 PE=1 SV=2	unnamed protein product [Triticum turgidum subsp. durum]
TRINITY_DN42691_c0_g1	--	--	--	--|1e-07|ats:109765601|hypothetical protein	--	--	--	--	unnamed protein product [Triticum turgidum subsp. durum]
TRINITY_DN58533_c0_g1	--	--	Cellular Component: nucleus (GO:0005634);; Molecular Function: zinc ion binding (GO:0008270);; Biological Process: protein ubiquitination (GO:0016567);; Biological Process: covalent chromatin modification (GO:0016569);; Molecular Function: transferase activity (GO:0016740);;	K10696|1e-44|ats:109768098|K10696 BRE1; E3 ubiquitin-protein ligase BRE1 [EC:2.3.2.27]	[O]	Posttranslational modification, protein turnover, chaperones	--	E3 ubiquitin-protein ligase BRE1-like 1 OS=Oryza sativa subsp. japonica OX=39947 GN=BRE1A PE=2 SV=3	unnamed protein product [Triticum turgidum subsp. durum]
TRINITY_DN10035_c0_g1	[EH]	--	Biological Process: isoleucine biosynthetic process (GO:0009097);; Biological Process: leucine biosynthetic process (GO:0009098);; Biological Process: valine biosynthetic process (GO:0009099);; Cellular Component: chloroplast (GO:0009507);; Cellular Component: chloroplast stroma (GO:0009570);; Molecular Function: L-leucine transaminase activity (GO:0052654);; Molecular Function: L-valine transami…	K00826|0.0|obr:102711686|K00826 E2.6.1.42; branched-chain amino acid aminotransferase [EC:2.6.1.42]	[E]	Amino acid transport and metabolism	Amino-transferase class IV	Branched-chain-amino-acid aminotransferase 3, chloroplastic OS=Arabidopsis thaliana OX=3702 GN=BCAT3 PE=1 SV=1	PREDICTED: branched-chain-amino-acid aminotransferase 2, chloroplastic-like [Oryza brachyantha]
TRINITY_DN45561_c0_g2	--	--	Biological Process: metabolic process (GO:0008152);; Molecular Function: UDP-glucosyltransferase activity (GO:0035251);;	--|0.0|ats:109762012|hypothetical protein	[GC]	--	--	7-deoxyloganetin glucosyltransferase OS=Gardenia jasminoides OX=114476 GN=UGT85A24 PE=1 SV=1	7-deoxyloganetin glucosyltransferase-like [Aegilops tauschii subsp. tauschii] SPT18093.1 unnamed protein product [Triticum aestivum]
TRINITY_DN66410_c0_g1	--	--	--	K13429|2e-19|sita:101776270|K13429 CERK1; chitin elicitor receptor kinase 1	--	--	--	Chitin elicitor receptor kinase 1 OS=Oryza sativa subsp. japonica OX=39947 GN=CERK1 PE=1 SV=1	hypothetical protein BRADI_3g41590v3 [Brachypodium distachyon]
TRINITY_DN79992_c0_g1	--	--	Molecular Function: ubiquitin-protein transferase activity (GO:0004842);; Molecular Function: zinc ion binding (GO:0008270);; Biological Process: response to water deprivation (GO:0009414);; Biological Process: protein ubiquitination (GO:0016567);; Biological Process: protein autoubiquitination (GO:0051865);;	K16277|2e-57|osa:9268320|K16277 DRIP; E3 ubiquitin-protein ligase DRIP [EC:2.3.2.27]	[S]	Function unknown	--	E3 ubiquitin protein ligase DRIP2 OS=Arabidopsis thaliana OX=3702 GN=DRIP2 PE=1 SV=1	E3 ubiquitin protein ligase DRIP2 [Oryza sativa Japonica Group] AAR87290.1 expressed protein [Oryza sativa Japonica Group] ABF98800.1 Zinc finger, C3HC4 type family protein, expressed [Oryza sativa Japonica Group] EAZ28537.1 hypothetical protein OsJ_12518 [Oryza sativa Japonica Group]
TRINITY_DN9497_c0_g1	--	--	--	--|3e-78|sita:101781052|hypothetical protein	--	--	Domain of unknown function (DUF1719)	--	hypothetical protein [Oryza sativa Japonica Group] EAZ39427.1 hypothetical protein OsJ_23862 [Oryza sativa Japonica Group] BAT01008.1 Os07g0285800 [Oryza sativa Japonica Group]
TRINITY_DN100342_c0_g1	--	--	Molecular Function: transmembrane receptor protein serine/threonine kinase activity (GO:0004675);; Molecular Function: ATP binding (GO:0005524);; Cellular Component: plasma membrane (GO:0005886);; Biological Process: protein phosphorylation (GO:0006468);; Biological Process: cell surface receptor signaling pathway (GO:0007166);; Cellular Component: integral component of membrane (GO:0016021);; Mo…	--|7e-06|sbi:8077874|hypothetical protein	--	--	--	Proline-rich receptor-like protein kinase PERK10 OS=Arabidopsis thaliana OX=3702 GN=PERK10 PE=1 SV=2	--
TRINITY_DN91357_c0_g1	[D]	Cell cycle control, cell division, chromosome partitioning	Molecular Function: transmembrane receptor protein serine/threonine kinase activity (GO:0004675);; Molecular Function: ATP binding (GO:0005524);; Cellular Component: plasma membrane (GO:0005886);; Biological Process: protein phosphorylation (GO:0006468);; Biological Process: cell surface receptor signaling pathway (GO:0007166);; Cellular Component: integral component of membrane (GO:0016021);;	--|3e-14|pda:113462874|hypothetical protein	--	--	--	Proline-rich receptor-like protein kinase PERK14 OS=Arabidopsis thaliana OX=3702 GN=PERK14 PE=2 SV=1	hypothetical protein GQ55_5G371400 [Panicum hallii var. hallii]
TRINITY_DN58609_c0_g1	--	--	--	--|6e-18|sbi:8069347|hypothetical protein	--	--	--	--	vestitone reductase-like [Panicum miliaceum]
TRINITY_DN10963_c0_g2	--	--	--	--|8e-06|sbi:110430860|hypothetical protein	--	--	--	--	hypothetical protein EJB05_41936, partial [Eragrostis curvula]
TRINITY_DN16641_c0_g1	--	--	Cellular Component: nucleus (GO:0005634);; Biological Process: cell cycle (GO:0007049);; Biological Process: cell division (GO:0051301);;	K18811|2e-54|obr:102710673|K18811 CYCD5; cyclin D5, plant	[D]	Cell cycle control, cell division, chromosome partitioning	Cyclin, N-terminal domain	Cyclin-D5-3 OS=Oryza sativa subsp. japonica OX=39947 GN=CYCD5-3 PE=2 SV=1	PREDICTED: cyclin-D5-3 isoform X2 [Oryza brachyantha]
TRINITY_DN15473_c0_g1	--	--	Molecular Function: DNA-binding transcription factor activity (GO:0003700);; Cellular Component: nucleus (GO:0005634);; Biological Process: transcription, DNA-templated (GO:0006351);; Molecular Function: sequence-specific DNA binding (GO:0043565);;	--|7e-36|bdi:100827705|hypothetical protein	--	--	--	Probable WRKY transcription factor 3 OS=Arabidopsis thaliana OX=3702 GN=WRKY3 PE=2 SV=1	probable WRKY transcription factor 3 [Brachypodium distachyon] KQJ86615.1 hypothetical protein BRADI_4g06690v3 [Brachypodium distachyon]
TRINITY_DN3937_c1_g1	--	--	--	--|7e-78|sita:101775369|hypothetical protein	[R]	General function prediction only	Domain of unknown function	--	hypothetical protein PAHAL_8G058200 [Panicum hallii]
TRINITY_DN41165_c0_g1	--	--	--	--|1e-102|ats:109762625|hypothetical protein	--	--	--	--	unnamed protein product [Triticum turgidum subsp. durum]
TRINITY_DN32314_c1_g1	--	--	--	--|4e-57|obr:102713187|hypothetical protein	--	--	--	--	Os05g0185650, partial [Oryza sativa Japonica Group] KAB8098394.1 hypothetical protein EE612_027563, partial [Oryza sativa]
TRINITY_DN470_c0_g1	--	--	Molecular Function: transmembrane receptor protein serine/threonine kinase activity (GO:0004675);; Molecular Function: ATP binding (GO:0005524);; Cellular Component: plasma membrane (GO:0005886);; Biological Process: protein phosphorylation (GO:0006468);; Biological Process: cell surface receptor signaling pathway (GO:0007166);; Cellular Component: integral component of membrane (GO:0016021);; Mo…	--|5e-29|osa:4337292|hypothetical protein	[T]	Signal transduction mechanisms	--	Proline-rich receptor-like protein kinase PERK9 OS=Arabidopsis thaliana OX=3702 GN=PERK9 PE=1 SV=1	hypothetical protein OsI_17785 [Oryza sativa Indica Group]
TRINITY_DN96_c1_g1	--	--	--	--|2e-32|zma:ZeamMp158|hypothetical protein	--	--	--	--	unknow protein [Oryza sativa Japonica Group]
TRINITY_DN75524_c0_g2	[RTKL]	--	Molecular Function: protein serine/threonine kinase activity (GO:0004674);; Molecular Function: calmodulin binding (GO:0005516);; Molecular Function: ATP binding (GO:0005524);; Cellular Component: plasma membrane (GO:0005886);; Biological Process: protein phosphorylation (GO:0006468);; Molecular Function: carbohydrate binding (GO:0030246);; Biological Process: recognition of pollen (GO:0048544);;	--|1e-28|sita:101784183|hypothetical protein	--	--	Protein kinase domain;; Protein tyrosine and serine/threonine kinase;; Protein tyrosine and serine/threonine kinase	G-type lectin S-receptor-like serine/threonine-protein kinase At4g27290 OS=Arabidopsis thaliana OX=3702 GN=At4g27290 PE=3 SV=4	putative retrotransposon protein, partial [Phyllostachys edulis]
TRINITY_DN8269_c0_g1	[R]	General function prediction only	Molecular Function: DNA binding (GO:0003677);; Molecular Function: DNA-binding transcription factor activity (GO:0003700);; Cellular Component: nucleus (GO:0005634);; Biological Process: transcription, DNA-templated (GO:0006351);; Biological Process: defense response (GO:0006952);; Biological Process: ethylene-activated signaling pathway (GO:0009873);;	K09286|1e-116|ats:109740694|K09286 EREBP; EREBP-like factor	--	--	AP2 domain	Ethylene-responsive transcription factor 4 OS=Nicotiana tabacum OX=4097 GN=ERF4 PE=1 SV=1	ethylene-responsive transcription factor 4-like [Aegilops tauschii subsp. tauschii]
TRINITY_DN108314_c0_g1	--	--	Molecular Function: protein serine/threonine phosphatase activity (GO:0004722);; Cellular Component: plasma membrane (GO:0005886);; Biological Process: defense response (GO:0006952);; Molecular Function: metal ion binding (GO:0046872);;	--|1e-120|sita:101763491|hypothetical protein	[T]	Signal transduction mechanisms	--	Protein phosphatase 2C 35 OS=Oryza sativa subsp. japonica OX=39947 GN=XB15 PE=1 SV=1	hypothetical protein C2845_PM02G43110 [Panicum miliaceum]
TRINITY_DN105394_c0_g1	[G]	Carbohydrate transport and metabolism	Molecular Function: DNA-binding transcription factor activity (GO:0003700);; Cellular Component: nucleus (GO:0005634);; Biological Process: transcription, DNA-templated (GO:0006351);; Molecular Function: sequence-specific DNA binding (GO:0043565);;	--|5e-83|ats:109770804|hypothetical protein	--	--	WRKY DNA -binding domain	Probable WRKY transcription factor 65 OS=Arabidopsis thaliana OX=3702 GN=WRKY65 PE=2 SV=1	WRKY transcription factor, partial [Triticum aestivum]
TRINITY_DN33623_c0_g1	--	--	Molecular Function: glutathione transferase activity (GO:0004364);;	K00799|2e-15|ats:109777293|K00799 GST; glutathione S-transferase [EC:2.5.1.18]	[O]	Posttranslational modification, protein turnover, chaperones	--	Probable glutathione S-transferase GSTU6 OS=Oryza sativa subsp. japonica OX=39947 GN=GSTU6 PE=2 SV=2	probable glutathione S-transferase GSTU6 [Aegilops tauschii subsp. tauschii] CAC94004.1 glutathione transferase [Triticum aestivum]
TRINITY_DN2645_c0_g2	--	--	Molecular Function: cysteine-type endopeptidase inhibitor activity (GO:0004869);; Cellular Component: extracellular region (GO:0005576);; Biological Process: defense response (GO:0006952);;	--|1e-58|osa:4327535|hypothetical protein	--	--	Aspartic acid proteinase inhibitor;; Cystatin domain	Cysteine proteinase inhibitor 1 OS=Oryza sativa subsp. japonica OX=39947 GN=Os01g0803200 PE=1 SV=2	hypothetical protein EJB05_16647 [Eragrostis curvula]
TRINITY_DN9228_c0_g3	--	--	Cellular Component: nucleus (GO:0005634);; Biological Process: transcription, DNA-templated (GO:0006351);; Biological Process: regulation of transcription, DNA-templated (GO:0006355);;	--|1e-80|bdi:100837399|hypothetical protein	[K]	Transcription	Bromodomain extra-terminal - transcription regulation	Transcription factor GTE2 OS=Arabidopsis thaliana OX=3702 GN=GTE2 PE=2 SV=2	transcription factor GTE7 [Brachypodium distachyon] KQJ95056.1 hypothetical protein BRADI_3g14940v3 [Brachypodium distachyon]
TRINITY_DN34421_c0_g2	--	--	Molecular Function: ornithine carbamoyltransferase activity (GO:0004585);; Biological Process: arginine biosynthetic process (GO:0006526);; Cellular Component: chloroplast (GO:0009507);; Molecular Function: amino acid binding (GO:0016597);;	K00611|9e-10|osa:9269231|K00611 OTC; ornithine carbamoyltransferase [EC:2.1.3.3]	--	--	--	Ornithine carbamoyltransferase, chloroplastic OS=Pisum sativum OX=3888 GN=ARGF PE=2 SV=1	unnamed protein product [Triticum turgidum subsp. durum]
TRINITY_DN1024_c0_g1	--	--	Cellular Component: endoplasmic reticulum membrane (GO:0005789);; Cellular Component: plasma membrane (GO:0005886);; Cellular Component: integral component of membrane (GO:0016021);; Cellular Component: protein storage vacuole membrane (GO:0032586);;	--|0.0|bdi:100843446|hypothetical protein	--	--	C2 domain	Protein SRC2 OS=Glycine max OX=3847 GN=SRC2 PE=2 SV=1	protein SRC2 [Brachypodium distachyon] KQK11389.1 hypothetical protein BRADI_2g59920v3 [Brachypodium distachyon]
TRINITY_DN1955_c0_g2	[R]	General function prediction only	Biological Process: gibberellin metabolic process (GO:0009685);; Biological Process: gibberellin biosynthetic process (GO:0009686);; Molecular Function: metal ion binding (GO:0046872);; Molecular Function: C-20 gibberellin 2-beta-dioxygenase activity (GO:0052635);;	K04125|1e-144|ats:109756419|K04125 E1.14.11.13; gibberellin 2beta-dioxygenase [EC:1.14.11.13]	[QR]	--	2OG-Fe(II) oxygenase superfamily;; non-haem dioxygenase in morphine synthesis N-terminal	Gibberellin 2-beta-dioxygenase 8 OS=Arabidopsis thaliana OX=3702 GN=GA2OX8 PE=1 SV=2	predicted protein [Hordeum vulgare subsp. vulgare] BAJ88446.1 predicted protein [Hordeum vulgare subsp. vulgare] KAE8807963.1 GA2ox-D9 [Hordeum vulgare]
TRINITY_DN34479_c0_g1	--	--	Molecular Function: threonine-type endopeptidase activity (GO:0004298);; Cellular Component: nucleus (GO:0005634);; Cellular Component: cytoplasm (GO:0005737);; Cellular Component: proteasome core complex (GO:0005839);; Biological Process: proteolysis involved in cellular protein catabolic process (GO:0051603);;	K02738|4e-06|zma:100191806|K02738 PSMB6; 20S proteasome subunit beta 1 [EC:3.4.25.1]	[O]	Posttranslational modification, protein turnover, chaperones	--	Proteasome subunit beta type-6 OS=Nicotiana tabacum OX=4097 PE=2 SV=1	Proteasome subunit beta type-6 [Dichanthelium oligosanthes]
TRINITY_DN30063_c0_g1	--	--	Molecular Function: structural constituent of cell wall (GO:0005199);; Cellular Component: extracellular region (GO:0005576);; Cellular Component: cell wall (GO:0005618);; Cellular Component: plant-type cell wall (GO:0009505);; Cellular Component: plasmodesma (GO:0009506);; Biological Process: cell wall organization (GO:0071555);;	--|1e-84|obr:102714251|hypothetical protein	--	--	--	Leucine-rich repeat extensin-like protein 3 OS=Arabidopsis thaliana OX=3702 GN=LRX3 PE=1 SV=1	PREDICTED: serine/arginine repetitive matrix protein 1 [Oryza brachyantha]
TRINITY_DN97957_c0_g1	--	--	Cellular Component: Golgi membrane (GO:0000139);; Cellular Component: integral component of membrane (GO:0016021);; Molecular Function: transferase activity, transferring glycosyl groups (GO:0016757);; Biological Process: cell wall organization (GO:0071555);;	K18789|4e-59|egu:105032672|K18789 XGD1; xylogalacturonan beta-1,3-xylosyltransferase [EC:2.4.2.41]	[GMW]	--	Exostosin family	Probable glycosyltransferase At5g20260 OS=Arabidopsis thaliana OX=3702 GN=At5g20260 PE=3 SV=3	hypothetical protein OsJ_22377 [Oryza sativa Japonica Group]
TRINITY_DN86096_c0_g2	--	--	--	--|1e-41|zma:111591155|hypothetical protein	--	--	--	--	Disease resistance RPP8-like protein 3 [Panicum miliaceum]
TRINITY_DN95968_c0_g1	--	--	--	--|5e-44|ats:109757093|hypothetical protein	[R]	General function prediction only	--	Retrovirus-related Pol polyprotein from transposon RE1 OS=Arabidopsis thaliana OX=3702 GN=RE1 PE=2 SV=1	PH01B001I13.11 [Phyllostachys edulis]
TRINITY_DN13815_c0_g1	--	--	--	--|2e-09|ats:109756992|hypothetical protein	--	--	--	--	unnamed protein product [Triticum turgidum subsp. durum]
TRINITY_DN37300_c0_g1	--	--	--	--|3e-60|obr:102717547|hypothetical protein	--	--	--	--	hypothetical protein OsJ_27621 [Oryza sativa Japonica Group]
TRINITY_DN67642_c0_g1	--	--	Biological Process: defense response (GO:0006952);; Molecular Function: chitin binding (GO:0008061);; Molecular Function: carbohydrate binding (GO:0030246);;	--|3e-71|obr:102712894|hypothetical protein	[S]	Function unknown	--	Chitin-binding lectin 1 OS=Solanum tuberosum OX=4113 PE=1 SV=2	PREDICTED: ARM REPEAT PROTEIN INTERACTING WITH ABF2 [Oryza brachyantha]
TRINITY_DN40223_c0_g1	--	--	Molecular Function: L-aspartate:2-oxoglutarate aminotransferase activity (GO:0004069);; Biological Process: 2-oxoglutarate metabolic process (GO:0006103);; Biological Process: aspartate metabolic process (GO:0006531);; Biological Process: glutamate metabolic process (GO:0006536);; Biological Process: biosynthetic process (GO:0009058);; Cellular Component: amyloplast (GO:0009501);; Cellular Compon…	K00811|1e-18|osa:4331017|K00811 ASP5; aspartate aminotransferase, chloroplastic [EC:2.6.1.1]	[E]	Amino acid transport and metabolism	--	Aspartate aminotransferase, chloroplastic OS=Arabidopsis thaliana OX=3702 GN=ASP5 PE=1 SV=2	aspartate aminotransferase, partial [Oryza sativa]
TRINITY_DN13444_c0_g1	--	--	Cellular Component: extracellular region (GO:0005576);;	--|1e-161|sita:101775680|hypothetical protein	--	--	Expansin C-terminal domain;; Lytic transglycolase	Expansin-like A1 OS=Oryza sativa subsp. japonica OX=39947 GN=EXLA1 PE=2 SV=1	unnamed protein product [Triticum turgidum subsp. durum]
TRINITY_DN23493_c0_g1	[S]	Function unknown	--	K09761|1e-127|bdi:100841987|K09761 rsmE; 16S rRNA (uracil1498-N3)-methyltransferase [EC:2.1.1.193]	--	--	RNA methyltransferase	--	uncharacterized protein LOC100841987 [Brachypodium distachyon] KQK13395.1 hypothetical protein BRADI_1g09870v3 [Brachypodium distachyon]
TRINITY_DN35269_c0_g1	--	--	--	--|6e-54|obr:102722724|hypothetical protein	[I]	Lipid transport and metabolism	--	--	PREDICTED: lipase-like [Oryza brachyantha]
TRINITY_DN382_c7_g1	[RTKL]	--	Molecular Function: protein serine/threonine kinase activity (GO:0004674);; Molecular Function: ATP binding (GO:0005524);; Cellular Component: plasma membrane (GO:0005886);; Biological Process: protein phosphorylation (GO:0006468);; Biological Process: defense response (GO:0006952);; Cellular Component: integral component of membrane (GO:0016021);;	--|0.0|ats:109741118|hypothetical protein	--	--	Protein kinase domain;; Protein tyrosine and serine/threonine kinase;; Salt stress response/antifungal	Cysteine-rich receptor-like protein kinase 6 OS=Oryza sativa subsp. japonica OX=39947 GN=CRK6 PE=1 SV=1	unnamed protein product [Triticum aestivum]
TRINITY_DN8780_c1_g1	--	--	Biological Process: deadenylation-dependent decapping of nuclear-transcribed mRNA (GO:0000290);; Cellular Component: P-body (GO:0000932);; Molecular Function: mRNA binding (GO:0003729);; Cellular Component: cytoplasm (GO:0005737);; Biological Process: mRNA processing (GO:0006397);; Biological Process: defense response (GO:0006952);; Molecular Function: enzyme activator activity (GO:0008047);; Mol…	K12611|5e-26|ats:109771170|K12611 DCP1B; mRNA-decapping enzyme 1B [EC:3.-.-.-]	[KA]	--	Dcp1-like decapping family	mRNA-decapping enzyme-like protein OS=Arabidopsis thaliana OX=3702 GN=At1g08370 PE=1 SV=2	hypothetical protein Zm00014a_012159 [Zea mays]
TRINITY_DN105539_c0_g1	--	--	Cellular Component: integral component of membrane (GO:0016021);;	--|2e-28|osa:4332043|hypothetical protein	--	--	--	Formin-like protein 16 OS=Oryza sativa subsp. japonica OX=39947 GN=FH16 PE=2 SV=1	Stellacyanin [Zea mays]
TRINITY_DN11797_c0_g1	[R]	General function prediction only	Cellular Component: mRNA cleavage and polyadenylation specificity factor complex (GO:0005847);; Biological Process: mRNA cleavage (GO:0006379);; Biological Process: flower development (GO:0009908);; Biological Process: cell differentiation (GO:0030154);;	K14554|0.0|sita:101756622|K14554 UTP21; U3 small nucleolar RNA-associated protein 21	[R]	General function prediction only	Utp21 specific WD40 associated putative domain;; WD domain, G-beta repeat;; Anaphase-promoting complex subunit 4 WD40 domain;; WD domain, G-beta repeat;; Anaphase-promoting complex subunit 4 WD40 domain	Flowering time control protein FY OS=Arabidopsis thaliana OX=3702 GN=FY PE=1 SV=1	U3 small nucleolar RNA-associated protein 21 homolog [Setaria italica] RCV22191.1 hypothetical protein SETIT_4G201000v2 [Setaria italica] RCV22192.1 hypothetical protein SETIT_4G201000v2 [Setaria italica]
TRINITY_DN52035_c0_g2	--	--	Molecular Function: RNA binding (GO:0003723);; Molecular Function: endonuclease activity (GO:0004519);; Molecular Function: zinc ion binding (GO:0008270);; Biological Process: RNA modification (GO:0009451);; Cellular Component: chloroplast (GO:0009507);; Biological Process: embryo development ending in seed dormancy (GO:0009793);; Cellular Component: intracellular membrane-bounded organelle (GO:0…	--|1e-122|osa:4341090|hypothetical protein	[R]	General function prediction only	PPR repeat;; PPR repeat family;; PPR repeat;; Pentatricopeptide repeat domain;; Pentacotripeptide-repeat region of PRORP	Pentatricopeptide repeat-containing protein At3g49170, chloroplastic OS=Arabidopsis thaliana OX=3702 GN=EMB2261 PE=2 SV=1	pentatricopeptide repeat-containing protein At4g13650 [Oryza sativa Japonica Group] XP_025882072.1 pentatricopeptide repeat-containing protein At4g13650 [Oryza sativa Japonica Group] XP_025882073.1 pentatricopeptide repeat-containing protein At4g13650 [Oryza sativa Japonica Group] XP_025882074.1 pentatricopeptide repeat-containing protein At4g13650 [Oryza sativa Japonica Group] XP_025882075.1 pen…
TRINITY_DN25807_c0_g1	--	--	Molecular Function: RNA binding (GO:0003723);; Molecular Function: endonuclease activity (GO:0004519);; Biological Process: RNA modification (GO:0009451);; Cellular Component: intracellular membrane-bounded organelle (GO:0043231);;	--|0.0|bdi:100832057|hypothetical protein	[R]	General function prediction only	PPR repeat;; PPR repeat family;; PPR repeat;; Pentatricopeptide repeat domain;; Tetratricopeptide repeat;; Pentacotripeptide-repeat region of PRORP;; Tetratricopeptide repeat	Pentatricopeptide repeat-containing protein At4g22760 OS=Arabidopsis thaliana OX=3702 GN=PCMP-E6 PE=2 SV=1	pentatricopeptide repeat-containing protein At4g22760 [Brachypodium distachyon] XP_010234371.1 pentatricopeptide repeat-containing protein At4g22760 [Brachypodium distachyon] KQJ95283.1 hypothetical protein BRADI_3g16240v3 [Brachypodium distachyon]
TRINITY_DN5894_c0_g2	--	--	Cellular Component: integral component of membrane (GO:0016021);;	--|2e-85|osa:9268726|hypothetical protein	--	--	PDDEXK-like family of unknown function	Formin-like protein 16 OS=Oryza sativa subsp. japonica OX=39947 GN=FH16 PE=2 SV=1	hypothetical protein OsI_25131 [Oryza sativa Indica Group]
TRINITY_DN4340_c0_g2	--	--	Molecular Function: DNA binding (GO:0003677);; Biological Process: DNA recombination (GO:0006310);; Biological Process: transposition (GO:0032196);;	--|3e-59|zma:109939722|hypothetical protein	[L]	Replication, recombination and repair	--	Putative AC transposase OS=Zea mays OX=4577 PE=2 SV=2	Zinc finger BED domain-containing protein RICESLEEPER 1 [Zea mays]
TRINITY_DN61953_c0_g1	--	--	Cellular Component: nucleus (GO:0005634);; Biological Process: transport (GO:0006810);; Biological Process: regulation of growth (GO:0040008);;	--|1e-91|osa:9271291|hypothetical protein	--	--	Agenet domain;; Protein of unknown function (DUF724)	DUF724 domain-containing protein 6 OS=Arabidopsis thaliana OX=3702 GN=DUF6 PE=2 SV=1	uncharacterized protein LOC9271291 [Oryza sativa Japonica Group] XP_025882284.1 uncharacterized protein LOC9271291 [Oryza sativa Japonica Group]
TRINITY_DN78754_c0_g1	--	--	Molecular Function: motor activity (GO:0003774);; Molecular Function: ATP binding (GO:0005524);; Cellular Component: plasmodesma (GO:0009506);; Biological Process: trichome morphogenesis (GO:0010090);; Biological Process: trichome branching (GO:0010091);; Cellular Component: myosin complex (GO:0016459);; Biological Process: actin filament-based movement (GO:0030048);; Cellular Component: transpor…	--|1e-104|ats:109777225|hypothetical protein	[Z]	Cytoskeleton	--	Myosin-17 OS=Arabidopsis thaliana OX=3702 GN=XI-K PE=1 SV=2	unnamed protein product [Triticum turgidum subsp. durum]
TRINITY_DN2878_c0_g1	--	--	Molecular Function: voltage-gated potassium channel activity (GO:0005249);; Molecular Function: calcium channel activity (GO:0005262);; Biological Process: nodulation (GO:0009877);; Cellular Component: integral component of membrane (GO:0016021);; Cellular Component: nuclear membrane (GO:0031965);; Biological Process: arbuscular mycorrhizal association (GO:0036377);; Molecular Function: ion chann…	K05391|0.0|osa:4330967|K05391 CNGC; cyclic nucleotide gated channel, plant	[PT]	--	Ion transport protein;; Cyclic nucleotide-binding domain	Protein CNGC15a OS=Medicago truncatula OX=3880 GN=CNGC15A PE=1 SV=1	cyclic nucleotide-gated ion channel 17 [Oryza sativa Japonica Group] EEE57946.1 hypothetical protein OsJ_08667 [Oryza sativa Japonica Group] BAS81300.1 Os02g0789100 [Oryza sativa Japonica Group] KAB8089255.1 hypothetical protein EE612_014155 [Oryza sativa]
TRINITY_DN46612_c0_g1	--	--	--	K11885|7e-08|obr:102706442|K11885 DDI1; DNA damage-inducible protein 1	--	--	--	--	PREDICTED: DNA damage-inducible protein 1 [Oryza brachyantha]
TRINITY_DN6406_c1_g1	--	--	Cellular Component: Golgi membrane (GO:0000139);; Cellular Component: endosome (GO:0005768);; Cellular Component: Golgi apparatus (GO:0005794);; Cellular Component: trans-Golgi network (GO:0005802);; Biological Process: arabinogalactan protein metabolic process (GO:0010405);; Cellular Component: integral component of membrane (GO:0016021);; Biological Process: protein O-linked glycosylation via h…	K20843|0.0|bdi:100830687|K20843 GALT2S; hydroxyproline O-galactosyltransferase 2/3/4/5/6 [EC:2.4.1.-]	[G]	Carbohydrate transport and metabolism	Galactoside-binding lectin;; Galactosyltransferase	Hydroxyproline O-galactosyltransferase GALT5 OS=Arabidopsis thaliana OX=3702 GN=GALT5 PE=1 SV=1	hydroxyproline O-galactosyltransferase GALT6 [Brachypodium distachyon] KQK13710.1 hypothetical protein BRADI_1g12000v3 [Brachypodium distachyon]
TRINITY_DN19804_c0_g1	--	--	--	--|0.0|sita:101772270|hypothetical protein	[C]	Energy production and conversion	CBS domain	CBS domain-containing protein CBSX5 OS=Arabidopsis thaliana OX=3702 GN=CBSX5 PE=2 SV=2	CBS domain-containing protein CBSX5-like [Panicum miliaceum]
TRINITY_DN18230_c0_g1	--	--	Cellular Component: plasma membrane (GO:0005886);; Cellular Component: anchored component of membrane (GO:0031225);;	--|1e-146|zma:100274046|hypothetical protein	--	--	--	Lysine-rich arabinogalactan protein 19 OS=Arabidopsis thaliana OX=3702 GN=AGP19 PE=2 SV=2	hypothetical protein Zm00014a_030226 [Zea mays]
TRINITY_DN795_c0_g3	--	--	Molecular Function: DNA-binding transcription factor activity (GO:0003700);; Cellular Component: nucleus (GO:0005634);; Biological Process: transcription, DNA-templated (GO:0006351);; Biological Process: response to osmotic stress (GO:0006970);; Biological Process: response to cold (GO:0009409);; Biological Process: response to water deprivation (GO:0009414);; Biological Process: ethylene-activat…	K09286|5e-98|bdi:100836054|K09286 EREBP; EREBP-like factor	--	--	AP2 domain	Ethylene-responsive transcription factor RAP2-13 OS=Arabidopsis thaliana OX=3702 GN=RAP2-13 PE=1 SV=1	ethylene-responsive transcription factor RAP2-13 [Brachypodium distachyon] KQJ98221.1 hypothetical protein BRADI_3g35560v3 [Brachypodium distachyon]
TRINITY_DN41549_c2_g2	--	--	Molecular Function: transmembrane receptor protein serine/threonine kinase activity (GO:0004675);; Molecular Function: structural constituent of cell wall (GO:0005199);; Molecular Function: ATP binding (GO:0005524);; Cellular Component: plasma membrane (GO:0005886);; Biological Process: protein phosphorylation (GO:0006468);; Biological Process: cell surface receptor signaling pathway (GO:0007166)…	--|1e-06|ats:109754101|hypothetical protein	--	--	--	Proline-rich receptor-like protein kinase PERK8 OS=Arabidopsis thaliana OX=3702 GN=PERK8 PE=1 SV=1	unnamed protein product [Triticum aestivum]
TRINITY_DN17055_c0_g1	--	--	Molecular Function: RNA binding (GO:0003723);; Molecular Function: endonuclease activity (GO:0004519);; Biological Process: RNA modification (GO:0009451);; Cellular Component: intracellular membrane-bounded organelle (GO:0043231);;	--|0.0|osa:9271530|hypothetical protein	[R]	General function prediction only	PPR repeat;; PPR repeat family;; PPR repeat;; Pentatricopeptide repeat domain;; Tetratricopeptide repeat	Pentatricopeptide repeat-containing protein At3g29230 OS=Arabidopsis thaliana OX=3702 GN=PCMP-E27 PE=2 SV=1	unnamed protein product [Triticum turgidum subsp. durum]
TRINITY_DN3149_c3_g1	[TZDR]	--	Molecular Function: calcium ion binding (GO:0005509);;	K13448|8e-80|zma:100280399|K13448 CML; calcium-binding protein CML	[T]	Signal transduction mechanisms	EF hand;; EF-hand domain pair;; EF-hand domain pair;; EF-hand domain;; EF hand;; EF-hand domain;; Cytoskeletal-regulatory complex EF hand;; Secreted protein acidic and rich in cysteine Ca binding region;; Caleosin related protein;; EF-hand domain	Calmodulin-like protein 11 OS=Arabidopsis thaliana OX=3702 GN=CML11 PE=2 SV=1	Calmodulin-like protein 5 [Dichanthelium oligosanthes]
TRINITY_DN512_c0_g1	--	--	Cellular Component: mitochondrion (GO:0005739);; Cellular Component: chloroplast (GO:0009507);; Cellular Component: plastid (GO:0009536);; Cellular Component: chloroplast inner membrane (GO:0009706);; Cellular Component: chloroplast envelope (GO:0009941);; Cellular Component: integral component of membrane (GO:0016021);;	--|1e-165|bdi:100840901|hypothetical protein	--	--	Transmembrane proteins 14C;; WRKY DNA -binding domain	Protein FATTY ACID EXPORT 3, chloroplastic OS=Arabidopsis thaliana OX=3702 GN=FAX3 PE=2 SV=2	protein FATTY ACID EXPORT 3, chloroplastic [Brachypodium distachyon] XP_010232493.1 protein FATTY ACID EXPORT 3, chloroplastic [Brachypodium distachyon]
TRINITY_DN55621_c0_g2	--	--	Molecular Function: RNA binding (GO:0003723);; Cellular Component: cytoplasm (GO:0005737);; Biological Process: regulation of translation (GO:0006417);; Cellular Component: chloroplast (GO:0009507);;	--|1e-93|ats:109750959|hypothetical protein	[J]	Translation, ribosomal structure and biogenesis	Pumilio-family RNA binding repeat;; Pumilio-family RNA binding repeat	Putative pumilio homolog 8, chloroplastic OS=Arabidopsis thaliana OX=3702 GN=APUM8 PE=3 SV=2	unnamed protein product [Triticum turgidum subsp. durum]
TRINITY_DN3872_c5_g1	--	--	Cellular Component: nucleosome (GO:0000786);; Molecular Function: DNA binding (GO:0003677);; Cellular Component: nucleus (GO:0005634);;	--	--	--	--	Histone H2B.9 OS=Oryza sativa subsp. japonica OX=39947 GN=H2B.9 PE=3 SV=1	Histone H2B [Zea mays]
TRINITY_DN27606_c0_g2	[M]	Cell wall/membrane/envelope biogenesis	Molecular Function: DNA binding (GO:0003677);; Cellular Component: nucleus (GO:0005634);; Biological Process: transcription, DNA-templated (GO:0006351);; Biological Process: regulation of transcription, DNA-templated (GO:0006355);; Molecular Function: metal ion binding (GO:0046872);;	--|4e-81|bdi:100831213|hypothetical protein	[R]	General function prediction only	C2H2-type zinc finger;; C2H2-type zinc finger	Zinc finger protein 1 OS=Triticum aestivum OX=4565 PE=2 SV=1	zinc finger protein 1 [Brachypodium distachyon] KQK14209.1 hypothetical protein BRADI_1g14750v3 [Brachypodium distachyon]
TRINITY_DN29482_c0_g1	[C]	Energy production and conversion	Molecular Function: D-arabinono-1,4-lactone oxidase activity (GO:0003885);; Cellular Component: vacuole (GO:0005773);; Cellular Component: membrane (GO:0016020);; Biological Process: L-ascorbic acid biosynthetic process (GO:0019853);; Molecular Function: L-gulonolactone oxidase activity (GO:0050105);; Molecular Function: flavin adenine dinucleotide binding (GO:0050660);;	K00103|0.0|ats:109745928|K00103 GULO; L-gulonolactone oxidase [EC:1.1.3.8]	[V]	Defense mechanisms	FAD binding domain;; D-arabinono-1,4-lactone oxidase	L-gulonolactone oxidase 3 OS=Arabidopsis thaliana OX=3702 GN=GULLO3 PE=1 SV=1	L-gulonolactone oxidase 3 [Aegilops tauschii subsp. tauschii]
TRINITY_DN26455_c0_g1	--	--	--	--	--	--	--	--	hypothetical protein GQ55_2G183100 [Panicum hallii var. hallii]
TRINITY_DN84095_c0_g1	--	--	--	--	--	--	--	--	hypothetical protein GQ55_2G414000 [Panicum hallii var. hallii]
TRINITY_DN15627_c0_g1	--	--	--	--|2e-80|zma:100282400|hypothetical protein	[R]	General function prediction only	Reverse transcriptase (RNA-dependent DNA polymerase)	Retrovirus-related Pol polyprotein from transposon RE1 OS=Arabidopsis thaliana OX=3702 GN=RE1 PE=2 SV=1	PH01B035L11.13 [Phyllostachys edulis]
TRINITY_DN41571_c0_g1	--	--	--	--|1e-26|bdi:100825330|hypothetical protein	--	--	Stress up-regulated Nod 19;; Stress up-regulated Nod 19	--	hypothetical protein EJB05_54483 [Eragrostis curvula] lcl|TVU04846.1 hypothetical protein EJB05_47983 [Eragrostis curvula]
TRINITY_DN25640_c0_g1	--	--	--	--|8e-10|obr:102720651|hypothetical protein	--	--	--	--	hypothetical protein, partial [Henrardia persica]
TRINITY_DN26422_c0_g1	--	--	--	--|4e-20|ats:109749182|hypothetical protein	--	--	Protein of unknown function (DUF1668);; Protein of unknown function (DUF1668)	--	hypothetical protein D1007_09432 [Hordeum vulgare]
TRINITY_DN111880_c0_g1	--	--	--	--|3e-06|bdi:100828195|hypothetical protein	--	--	--	--	ATP-dependent protease La (LON) domain protein [Zea mays] ONM38314.1 ATP-dependent protease La (LON) domain protein [Zea mays] ONM38317.1 ATP-dependent protease La (LON) domain protein [Zea mays] ONM38323.1 ATP-dependent protease La (LON) domain protein [Zea mays]
TRINITY_DN61067_c0_g1	--	--	--	--|1e-06|bdi:100828914|hypothetical protein	--	--	--	--	hypothetical protein D1007_15603 [Hordeum vulgare]
TRINITY_DN2476_c0_g3	--	--	Molecular Function: DNA-binding transcription factor activity (GO:0003700);; Cellular Component: nucleus (GO:0005634);; Biological Process: regulation of transcription, DNA-templated (GO:0006355);; Biological Process: abscisic acid-activated signaling pathway (GO:0009738);; Biological Process: glucosinolate metabolic process (GO:0019760);; Molecular Function: sequence-specific DNA binding (GO:004…	--|1e-91|sita:101785509|hypothetical protein	--	--	--	Zinc finger protein 4 OS=Arabidopsis thaliana OX=3702 GN=ZFP4 PE=2 SV=2	hypothetical protein EJB05_07378, partial [Eragrostis curvula]
TRINITY_DN7942_c0_g1	[D]	Cell cycle control, cell division, chromosome partitioning	Molecular Function: structural constituent of cell wall (GO:0005199);;	--|2e-11|egu:105056315|hypothetical protein	[T]	Signal transduction mechanisms	--	Vegetative cell wall protein gp1 OS=Chlamydomonas reinhardtii OX=3055 GN=GP1 PE=1 SV=1	P0044F08.28 [Oryza sativa Japonica Group]
TRINITY_DN37131_c0_g1	--	--	--	--|3e-37|osa:4324860|hypothetical protein	--	--	Protein of unknown function (DUF3339)	--	uncharacterized protein LOC4324860 [Oryza sativa Japonica Group] BAF06723.1 Os01g0849500 [Oryza sativa Japonica Group] EAZ14153.1 hypothetical protein OsJ_04083 [Oryza sativa Japonica Group] BAG99123.1 unnamed protein product [Oryza sativa Japonica Group] EEC71806.1 hypothetical protein OsI_04440 [Oryza sativa Indica Group] BAS75232.1 Os01g0849500 [Oryza sativa Japonica Group] KAB8084307.1 hypoth…
TRINITY_DN22583_c0_g1	--	--	--	--|1e-148|ats:109742108|hypothetical protein	--	--	F-box domain	Putative F-box/LRR-repeat protein At3g18150 OS=Arabidopsis thaliana OX=3702 GN=At3g18150 PE=4 SV=2	hypothetical protein D1007_19832 [Hordeum vulgare]
TRINITY_DN6629_c0_g1	--	--	--	--|6e-06|obr:102708269|hypothetical protein	--	--	--	--	--
TRINITY_DN7458_c1_g1	--	--	--	--|3e-27|sita:101779660|hypothetical protein	--	--	--	--	AT-hook motif nuclear-localized protein 28-like [Panicum miliaceum]
TRINITY_DN22351_c0_g1	--	--	--	--|1e-06|sita:105915054|hypothetical protein	--	--	--	--	uncharacterized protein LOC112895482 [Panicum hallii]
TRINITY_DN8241_c0_g2	--	--	Cellular Component: plasma membrane (GO:0005886);; Biological Process: carbohydrate metabolic process (GO:0005975);; Molecular Function: oxidoreductase activity, acting on the CH-OH group of donors, quinone or similar compound as acceptor (GO:0016901);; Cellular Component: anchored component of membrane (GO:0031225);; Cellular Component: anchored component of plasma membrane (GO:0046658);; Molecu…	--|0.0|sbi:8054142|hypothetical protein	--	--	Glucose / Sorbosone dehydrogenase	HIPL1 protein OS=Arabidopsis thaliana OX=3702 GN=HIPL1 PE=1 SV=2	hypothetical protein BRADI_1g12040v3 [Brachypodium distachyon]
TRINITY_DN9871_c0_g1	[O]	Posttranslational modification, protein turnover, chaperones	Molecular Function: peroxidase activity (GO:0004601);; Cellular Component: chloroplast (GO:0009507);; Biological Process: hydrogen peroxide catabolic process (GO:0042744);; Biological Process: cell redox homeostasis (GO:0045454);; Molecular Function: peroxiredoxin activity (GO:0051920);;	K03386|1e-104|sita:101756795|K03386 PRDX2_4; peroxiredoxin (alkyl hydroperoxide reductase subunit C) [EC:1.11.1.15]	[O]	Posttranslational modification, protein turnover, chaperones	AhpC/TSA family	2-Cys peroxiredoxin BAS1, chloroplastic OS=Oryza sativa subsp. japonica OX=39947 GN=BAS1 PE=1 SV=1	hypothetical protein GQ55_1G253200 [Panicum hallii var. hallii] RLM77917.1 hypothetical protein C2845_PM12G16850 [Panicum miliaceum]
TRINITY_DN78076_c0_g1	--	--	--	--|7e-11|ats:109733211|hypothetical protein	--	--	--	--	hypothetical protein [Oryza sativa Japonica Group] ABF97738.1 retrotransposon protein, putative, unclassified [Oryza sativa Japonica Group]
TRINITY_DN38090_c1_g1	--	--	--	--|2e-46|zma:100502416|hypothetical protein	--	--	--	--	hypothetical protein GQ55_6G078000 [Panicum hallii var. hallii]
TRINITY_DN50155_c0_g1	--	--	Molecular Function: nucleotide binding (GO:0000166);; Molecular Function: RNA binding (GO:0003723);; Cellular Component: nucleus (GO:0005634);; Biological Process: flower development (GO:0009908);; Biological Process: cell differentiation (GO:0030154);;	--|6e-75|bdi:100836687|hypothetical protein	[A]	RNA processing and modification	WW domain	Flowering time control protein FCA OS=Arabidopsis thaliana OX=3702 GN=FCA PE=1 SV=3	ABA binding protein [Hordeum vulgare subsp. vulgare]
TRINITY_DN6647_c0_g1	[LKJ]	--	Molecular Function: RNA binding (GO:0003723);; Molecular Function: ATP-dependent RNA helicase activity (GO:0004004);; Molecular Function: ATP binding (GO:0005524);; Biological Process: RNA secondary structure unwinding (GO:0010501);;	K14776|0.0|ats:109777215|K14776 DDX10; ATP-dependent RNA helicase DDX10/DBP4 [EC:3.6.4.13]	[A]	RNA processing and modification	Helicase conserved C-terminal domain;; Domain of unknown function (DUF4217);; DEAD/DEAH box helicase;; DEAD/DEAH box helicase	DEAD-box ATP-dependent RNA helicase 32 OS=Oryza sativa subsp. japonica OX=39947 GN=Os07g0517000 PE=2 SV=2	unnamed protein product [Triticum aestivum]
TRINITY_DN34574_c0_g1	--	--	Molecular Function: transcription factor activity, transcription factor binding (GO:0000989);; Molecular Function: DNA-binding transcription factor activity (GO:0003700);; Cellular Component: nucleus (GO:0005634);; Biological Process: transcription, DNA-templated (GO:0006351);; Biological Process: regulation of transcription, DNA-templated (GO:0006355);; Molecular Function: zinc ion binding (GO:0…	--|6e-64|ats:109731510|hypothetical protein	--	--	--	B-box zinc finger protein 20 OS=Arabidopsis thaliana OX=3702 GN=BBX20 PE=1 SV=1	unnamed protein product [Triticum turgidum subsp. durum]
TRINITY_DN241_c0_g1	--	--	Molecular Function: DNA-binding transcription factor activity (GO:0003700);; Cellular Component: nucleus (GO:0005634);; Biological Process: transcription, DNA-templated (GO:0006351);; Biological Process: response to ethylene (GO:0009723);; Biological Process: response to abscisic acid (GO:0009737);; Biological Process: induced systemic resistance, jasmonic acid mediated signaling pathway (GO:0009…	K09286|5e-70|bdi:100831095|K09286 EREBP; EREBP-like factor	--	--	AP2 domain	Ethylene-responsive transcription factor 4 OS=Arabidopsis thaliana OX=3702 GN=ERF4 PE=1 SV=1	unnamed protein product [Triticum turgidum subsp. durum]
TRINITY_DN10265_c0_g1	--	--	--	--|1e-100|obr:102701407|hypothetical protein	--	--	Protein of unknown function (DUF3531)	--	PREDICTED: LOW QUALITY PROTEIN: uncharacterized protein LOC102701407 [Oryza brachyantha]
TRINITY_DN105216_c0_g1	--	--	--	K08266|5e-11|sita:101756872|K08266 MLST8; target of rapamycin complex subunit LST8	[R]	General function prediction only	--	--	protein LST8 homolog isoform X2 [Setaria italica] RCV41478.1 hypothetical protein SETIT_9G139300v2 [Setaria italica] TKV92039.1 hypothetical protein SEVIR_9G137700v2 [Setaria viridis]
TRINITY_DN55083_c0_g1	--	--	--	--|2e-34|sita:111257242|hypothetical protein	--	--	Protein of unknown function (DUF3339)	--	hypothetical protein EJB05_47526, partial [Eragrostis curvula]
TRINITY_DN30348_c0_g1	--	--	--	--|2e-08|sita:101758522|hypothetical protein	--	--	--	--	protein indeterminate-domain 1-like isoform X2 [Panicum hallii]
TRINITY_DN58911_c0_g1	--	--	Cellular Component: nucleus (GO:0005634);;	K06911|9e-22|sita:101758637|K06911 K06911; uncharacterized protein	--	--	--	Pirin-like protein OS=Solanum lycopersicum OX=4081 PE=2 SV=1	hypothetical protein SORBI_3001G015100 [Sorghum bicolor]
TRINITY_DN9627_c0_g1	[U]	Intracellular trafficking, secretion, and vesicular transport	Molecular Function: ATP binding (GO:0005524);; Biological Process: protein targeting (GO:0006605);; Cellular Component: chloroplast thylakoid membrane (GO:0009535);; Cellular Component: chloroplast stroma (GO:0009570);; Molecular Function: ATPase-coupled protein transmembrane transporter activity (GO:0015462);; Biological Process: protein import (GO:0017038);;	K03070|0.0|bdi:100841935|K03070 secA; preprotein translocase subunit SecA [EC:7.4.2.8]	--	--	SecA DEAD-like domain;; SecA preprotein cross-linking domain;; SecA Wing and Scaffold domain;; DEAD/DEAH box helicase	Protein translocase subunit SECA1, chloroplastic OS=Arabidopsis thaliana OX=3702 GN=SECA1 PE=1 SV=2	protein translocase subunit SECA1, chloroplastic [Brachypodium distachyon] KQK04167.1 hypothetical protein BRADI_2g12067v3 [Brachypodium distachyon]
TRINITY_DN5392_c0_g1	--	--	Biological Process: lipid catabolic process (GO:0016042);; Molecular Function: hydrolase activity (GO:0016787);;	--|0.0|ats:109745088|hypothetical protein	--	--	--	GDSL esterase/lipase At4g10955 OS=Arabidopsis thaliana OX=3702 GN=At4g10955 PE=2 SV=1	unnamed protein product [Triticum turgidum subsp. durum]
TRINITY_DN27768_c0_g1	--	--	Molecular Function: DNA-binding transcription factor activity (GO:0003700);; Cellular Component: nucleus (GO:0005634);; Biological Process: transcription, DNA-templated (GO:0006351);; Biological Process: response to osmotic stress (GO:0006970);; Biological Process: response to heat (GO:0009408);; Biological Process: response to cold (GO:0009409);; Biological Process: response to water deprivation…	K13424|1e-40|osa:4338474|K13424 WRKY33; WRKY transcription factor 33	--	--	WRKY DNA -binding domain	Probable WRKY transcription factor 33 OS=Arabidopsis thaliana OX=3702 GN=WRKY33 PE=1 SV=2	hypothetical protein EE612_028781, partial [Oryza sativa]
TRINITY_DN32728_c0_g2	[C]	Energy production and conversion	Biological Process: transport (GO:0006810);; Molecular Function: NADH dehydrogenase (ubiquinone) activity (GO:0008137);; Cellular Component: chloroplast thylakoid membrane (GO:0009535);; Molecular Function: metal ion binding (GO:0046872);; Molecular Function: quinone binding (GO:0048038);; Molecular Function: 4 iron, 4 sulfur cluster binding (GO:0051539);;	--|1e-139|ats:P217_p056|hypothetical protein	[C]	Energy production and conversion	Respiratory-chain NADH dehydrogenase, 30 Kd subunit;; NADH ubiquinone oxidoreductase, 20 Kd subunit	NAD(P)H-quinone oxidoreductase subunit K, chloroplastic OS=Agrostis stolonifera OX=63632 GN=ndhK PE=3 SV=2	NADH dehydrogenase subunit K (plastid) [Diandrolyra sp. Clark 1301] YP_009135697.1 NADH dehydrogenase subunit K (plastid) [Buergersiochloa bambusoides] AIM53124.1 NADH dehydrogenase subunit K (plastid) [Diandrolyra sp. Clark 1301] AIM53872.1 NADH dehydrogenase subunit K (plastid) [Buergersiochloa bambusoides]
TRINITY_DN13749_c0_g1	--	--	Molecular Function: DNA-binding transcription factor activity (GO:0003700);; Cellular Component: nucleus (GO:0005634);; Biological Process: transcription, DNA-templated (GO:0006351);; Biological Process: response to ethylene (GO:0009723);; Biological Process: response to abscisic acid (GO:0009737);; Biological Process: induced systemic resistance, jasmonic acid mediated signaling pathway (GO:0009…	K09286|1e-95|osa:4336947|K09286 EREBP; EREBP-like factor	--	--	AP2 domain	Ethylene-responsive transcription factor 4 OS=Arabidopsis thaliana OX=3702 GN=ERF4 PE=1 SV=1	ethylene-responsive transcription factor 11 [Oryza sativa Japonica Group] CAE03565.2 OSJNBa0085I10.10 [Oryza sativa Japonica Group] BAF15743.1 Os04g0610400 [Oryza sativa Japonica Group] BAS90945.1 Os04g0610400 [Oryza sativa Japonica Group] KAB8096875.1 hypothetical protein EE612_025471 [Oryza sativa]
TRINITY_DN109815_c0_g1	--	--	--	--|1e-43|obr:102699580|hypothetical protein	--	--	--	--	OSJNBa0059D20.11 [Oryza sativa Japonica Group] BAF14116.1 Os04g0191400 [Oryza sativa Japonica Group] EAY93182.1 hypothetical protein OsI_14991 [Oryza sativa Indica Group] EAZ29872.1 hypothetical protein OsJ_13931 [Oryza sativa Japonica Group] BAH00382.1 unnamed protein product [Oryza sativa Japonica Group] BAS88017.1 Os04g0191400 [Oryza sativa Japonica Group] KAB8094914.1 hypothetical protein EE6…
TRINITY_DN13417_c3_g1	--	--	Molecular Function: peptidyl-prolyl cis-trans isomerase activity (GO:0003755);; Cellular Component: mitochondrion (GO:0005739);; Cellular Component: Golgi apparatus (GO:0005794);; Biological Process: protein folding (GO:0006457);;	--|7e-11|osa:4327710|hypothetical protein	--	--	--	Peptidyl-prolyl cis-trans isomerase CYP21-3, mitochondrial OS=Arabidopsis thaliana OX=3702 GN=CYP21-3 PE=2 SV=2	uncharacterized protein LOC4327710 [Oryza sativa Japonica Group] BAA84617.1 unknown protein [Oryza sativa Japonica Group] BAA85192.1 unknown protein [Oryza sativa Japonica Group] BAF04531.1 Os01g0254200 [Oryza sativa Japonica Group] EAY73339.1 hypothetical protein OsI_01217 [Oryza sativa Indica Group] EAZ11281.1 hypothetical protein OsJ_01135 [Oryza sativa Japonica Group] BAS71377.1 Os01g0254200 …
TRINITY_DN2673_c0_g1	--	--	Cellular Component: extracellular region (GO:0005576);; Cellular Component: cell wall (GO:0005618);; Biological Process: cell wall organization (GO:0071555);;	--|1e-139|ats:109777230|hypothetical protein	--	--	--	Glycine-rich cell wall structural protein OS=Arabidopsis thaliana OX=3702 GN=At3g17050 PE=3 SV=2	vegetative cell wall protein gp1-like [Aegilops tauschii subsp. tauschii]
TRINITY_DN19220_c0_g1	--	--	Molecular Function: RNA binding (GO:0003723);; Molecular Function: endonuclease activity (GO:0004519);; Cellular Component: mitochondrion (GO:0005739);; Biological Process: mitochondrial mRNA modification (GO:0080156);;	--|0.0|ats:109744086|hypothetical protein	[R]	General function prediction only	PPR repeat;; PPR repeat family;; PPR repeat;; Pentatricopeptide repeat domain;; Tetratricopeptide repeat	Pentatricopeptide repeat-containing protein At2g20540 OS=Arabidopsis thaliana OX=3702 GN=PCMP-E78 PE=2 SV=1	pentatricopeptide repeat-containing protein [Hordeum vulgare]
TRINITY_DN12834_c0_g1	--	--	Molecular Function: nucleotide binding (GO:0000166);; Cellular Component: nucleus (GO:0005634);; Biological Process: mRNA processing (GO:0006397);; Molecular Function: poly(A) binding (GO:0008143);; Cellular Component: cytoplasmic stress granule (GO:0010494);; Biological Process: cellular response to heat (GO:0034605);;	--|1e-64|bdi:100825555|hypothetical protein	[R]	General function prediction only	--	Polyadenylate-binding protein RBP47 OS=Nicotiana plumbaginifolia OX=4092 GN=RBP47 PE=1 SV=1	polyadenylate-binding protein RBP47 [Brachypodium distachyon] KQJ90544.1 hypothetical protein BRADI_4g32380v3 [Brachypodium distachyon]
TRINITY_DN16559_c0_g1	--	--	--	--|2e-80|bdi:100838333|hypothetical protein	--	--	--	--	uncharacterized protein LOC100838333 [Brachypodium distachyon] KQK22560.1 hypothetical protein BRADI_1g68030v3 [Brachypodium distachyon]
TRINITY_DN7087_c0_g1	[O]	Posttranslational modification, protein turnover, chaperones	Cellular Component: endoplasmic reticulum membrane (GO:0005789);; Cellular Component: plasma membrane (GO:0005886);; Cellular Component: integral component of membrane (GO:0016021);; Molecular Function: glutaminyl-peptide cyclotransferase activity (GO:0016603);; Biological Process: peptidyl-pyroglutamic acid biosynthetic process, using glutaminyl-peptide cyclotransferase (GO:0017186);;	K22757|1e-133|obr:102719119|K22757 QCT; glutaminyl-peptide cyclotransferase [EC:2.3.2.5]	--	--	Glutamine cyclotransferase;; Glutamine cyclotransferase	Glutaminyl-peptide cyclotransferase OS=Arabidopsis thaliana OX=3702 GN=QCT PE=1 SV=1	PREDICTED: glutaminyl-peptide cyclotransferase [Oryza brachyantha]
TRINITY_DN5771_c1_g1	--	--	Molecular Function: nucleic acid binding (GO:0003676);; Molecular Function: DNA-binding transcription factor activity (GO:0003700);; Cellular Component: nucleus (GO:0005634);; Biological Process: transcription, DNA-templated (GO:0006351);; Biological Process: phloem or xylem histogenesis (GO:0010087);; Biological Process: leaf vascular tissue pattern formation (GO:0010305);; Biological Process: c…	--|4e-41|ats:109758010|hypothetical protein	[R]	General function prediction only	--	Zinc finger protein WIP6 OS=Arabidopsis thaliana OX=3702 GN=WIP6 PE=2 SV=1	Protein TRANSPARENT TESTA 1 [Triticum urartu]
TRINITY_DN23156_c2_g2	[K]	Transcription	Molecular Function: DNA binding (GO:0003677);; Cellular Component: nucleus (GO:0005634);; Biological Process: DNA-templated transcription, initiation (GO:0006352);;	K03120|5e-07|mus:103988861|K03120 TBP; transcription initiation factor TFIID TATA-box-binding protein	[K]	Transcription	--	TATA-box-binding protein OS=Nicotiana tabacum OX=4097 PE=2 SV=1	hypothetical protein, partial [Oryza eichingeri]
TRINITY_DN22462_c0_g1	--	--	Molecular Function: RNA binding (GO:0003723);; Molecular Function: ATP-dependent RNA helicase activity (GO:0004004);; Molecular Function: ATP binding (GO:0005524);; Cellular Component: cytoplasm (GO:0005737);; Biological Process: RNA processing (GO:0006396);; Cellular Component: chloroplast (GO:0009507);;	K18995|6e-20|osa:9267691|K18995 DHX29; ATP-dependent RNA helicase DHX29 [EC:3.6.4.13]	[A]	RNA processing and modification	--	DExH-box ATP-dependent RNA helicase DExH7, chloroplastic OS=Arabidopsis thaliana OX=3702 GN=At1g58060 PE=2 SV=1	unnamed protein product [Triticum turgidum subsp. durum]
TRINITY_DN32992_c1_g1	--	--	--	--|9e-06|mus:103970471|hypothetical protein	--	--	--	--	protein IWS1 [Hordeum vulgare]
TRINITY_DN11300_c0_g1	--	--	Cellular Component: peroxisomal membrane (GO:0005778);; Biological Process: fatty acid beta-oxidation (GO:0006635);; Biological Process: protein import into peroxisome matrix (GO:0016558);;	K13344|2e-10|bdi:106865847|K13344 PEX13; peroxin-13	--	--	--	Peroxisomal membrane protein 13 OS=Arabidopsis thaliana OX=3702 GN=PEX13 PE=1 SV=1	peroxisomal membrane protein 13 [Hordeum vulgare]
TRINITY_DN44647_c0_g1	--	--	Biological Process: metabolic process (GO:0008152);; Molecular Function: transferase activity, transferring hexosyl groups (GO:0016758);;	--|2e-12|ats:109784746|hypothetical protein	--	--	--	UDP-glycosyltransferase 85A8 OS=Stevia rebaudiana OX=55670 GN=UGT85A8 PE=2 SV=1	glucosyltransferase, partial [Triticum aestivum]
TRINITY_DN57062_c0_g1	--	--	--	--|0.0|sita:101762641|hypothetical protein	[IOT]	--	Lipase (class 3);; Lipase 3 N-terminal region	--	uncharacterized protein LOC112880169 isoform X1 [Panicum hallii] PVH64866.1 hypothetical protein PAHAL_2G373400 [Panicum hallii]
TRINITY_DN26966_c0_g1	[K]	Transcription	Molecular Function: enzyme inhibitor activity (GO:0004857);;	K15032|2e-37|sita:101752984|K15032 MTERFD; mTERF domain-containing protein, mitochondrial	--	--	--	Pectinesterase inhibitor 10 OS=Arabidopsis thaliana OX=3702 GN=PMEI10 PE=2 SV=1	hypothetical protein BAE44_0025447 [Dichanthelium oligosanthes]
TRINITY_DN50783_c0_g2	[J]	Translation, ribosomal structure and biogenesis	Molecular Function: structural constituent of ribosome (GO:0003735);; Biological Process: translation (GO:0006412);; Cellular Component: chloroplast (GO:0009507);; Cellular Component: chloroplast stroma (GO:0009570);; Cellular Component: chloroplast envelope (GO:0009941);; Cellular Component: membrane (GO:0016020);; Cellular Component: cytosolic large ribosomal subunit (GO:0022625);;	K02902|3e-46|obr:102706284|K02902 RP-L28; large subunit ribosomal protein L28	--	--	--	50S ribosomal protein L28, chloroplastic OS=Arabidopsis thaliana OX=3702 GN=RPL28 PE=2 SV=2	hypothetical protein OsI_18082 [Oryza sativa Indica Group]
TRINITY_DN23543_c1_g1	--	--	--	--|6e-06|sbi:8061015|hypothetical protein	--	--	--	--	unnamed protein product [Triticum turgidum subsp. durum]
TRINITY_DN29465_c1_g1	--	--	--	--|4e-45|obr:102702080|hypothetical protein	--	--	--	--	PREDICTED: uncharacterized protein LOC102702080 [Oryza brachyantha]
TRINITY_DN63293_c0_g1	--	--	--	--|4e-34|osa:112937644|hypothetical protein	--	--	--	--	zinc finger MYM-type protein 1-like [Oryza sativa Japonica Group]
TRINITY_DN45329_c0_g2	--	--	--	--	--	--	--	--	Rust resistance kinase Lr10 [Dichanthelium oligosanthes]
TRINITY_DN62330_c1_g1	[J]	Translation, ribosomal structure and biogenesis	Molecular Function: structural constituent of ribosome (GO:0003735);; Biological Process: translation (GO:0006412);; Cellular Component: cytosolic large ribosomal subunit (GO:0022625);;	K02882|9e-79|osa:4339625|K02882 RP-L18Ae; large subunit ribosomal protein L18Ae	[J]	Translation, ribosomal structure and biogenesis	Ribosomal proteins 50S-L18Ae/60S-L20/60S-L18A	60S ribosomal protein L18a OS=Oryza sativa subsp. japonica OX=39947 GN=RPL18A PE=1 SV=1	60S ribosomal protein L18a-like [Oryza sativa Japonica Group] AAT77404.1 putative 60S ribosomal protein L18a [Oryza sativa Japonica Group] BAF18249.1 Os05g0565000 [Oryza sativa Japonica Group] EAY99039.1 hypothetical protein OsI_20997 [Oryza sativa Indica Group] BAG95664.1 unnamed protein product [Oryza sativa Japonica Group] EEE64706.1 hypothetical protein OsJ_19561 [Oryza sativa Japonica Group]…
TRINITY_DN49663_c0_g1	[O]	Posttranslational modification, protein turnover, chaperones	Cellular Component: nucleus (GO:0005634);; Cellular Component: cytosol (GO:0005829);; Biological Process: intracellular protein transport (GO:0006886);;	K20223|2e-71|bdi:100838405|K20223 IPO7; importin-7	[YU]	--	--	Importin beta-like SAD2 homolog OS=Arabidopsis thaliana OX=3702 GN=At3g59020 PE=1 SV=1	Importin beta-like SAD2 [Zea mays]
TRINITY_DN46529_c0_g1	--	--	--	--|4e-70|zma:100279395|hypothetical protein	--	--	Unc-13 homolog	Protein unc-13 homolog OS=Arabidopsis thaliana OX=3702 GN=PATROL1 PE=2 SV=1	unnamed protein product [Triticum turgidum subsp. durum]
TRINITY_DN8889_c0_g1	--	--	--	--|0.0|sita:101770587|hypothetical protein	--	--	Protein of unknown function (DUF789)	--	hypothetical protein BAE44_0012163 [Dichanthelium oligosanthes]
TRINITY_DN27236_c0_g1	--	--	--	K18730|1e-51|bdi:100824679|K18730 GIGYF; PERQ amino acid-rich with GYF domain-containing protein	[R]	General function prediction only	--	--	unnamed protein product [Triticum turgidum subsp. durum]
TRINITY_DN23083_c9_g1	--	--	--	K12164|6e-33|osa:4329438|K12164 UBA5; ubiquitin-like modifier-activating enzyme 5	[R]	General function prediction only	--	Retrovirus-related Pol polyprotein from transposon RE1 OS=Arabidopsis thaliana OX=3702 GN=RE1 PE=2 SV=1	unnamed protein product [Triticum turgidum subsp. durum]
TRINITY_DN53869_c0_g1	--	--	--	K13717|9e-20|sita:101764553|K13717 OTUD3; OTU domain-containing protein 3 [EC:3.4.19.12]	--	--	--	--	unnamed protein product [Triticum turgidum subsp. durum]
TRINITY_DN16701_c0_g1	--	--	Molecular Function: structural constituent of cell wall (GO:0005199);;	K20309|0.0|bdi:104583780|K20309 TRAPPC12; trafficking protein particle complex subunit 12	[S]	Function unknown	Tetratricopeptide repeat;; Tetratricopeptide repeat;; Tetratricopeptide repeat;; Tetratricopeptide repeat;; Tetratricopeptide repeat;; Tetratricopeptide repeat	Vegetative cell wall protein gp1 OS=Chlamydomonas reinhardtii OX=3055 GN=GP1 PE=1 SV=1	trafficking protein particle complex subunit 12 [Brachypodium distachyon] XP_024318176.1 trafficking protein particle complex subunit 12 [Brachypodium distachyon] KQJ99843.1 hypothetical protein BRADI_3g45535v3 [Brachypodium distachyon]
TRINITY_DN3067_c2_g1	--	--	--	--|3e-07|osa:4337146|hypothetical protein	--	--	--	--	prostatic spermine-binding protein [Oryza sativa Japonica Group] XP_025880872.1 prostatic spermine-binding protein [Oryza sativa Japonica Group]
TRINITY_DN83366_c0_g1	--	--	--	--|9e-31|ats:109782332|hypothetical protein	--	--	--	--	uncharacterized protein LOC109782332 [Aegilops tauschii subsp. tauschii] BAK05750.1 predicted protein [Hordeum vulgare subsp. vulgare] VAH31769.1 unnamed protein product [Triticum turgidum subsp. durum] VAH47222.1 unnamed protein product [Triticum turgidum subsp. durum] KAE8790396.1 drought-induced protein 1 [Hordeum vulgare]
TRINITY_DN28175_c0_g1	[I]	Lipid transport and metabolism	Biological Process: long-chain fatty acid metabolic process (GO:0001676);; Molecular Function: acyl-CoA dehydrogenase activity (GO:0003995);; Molecular Function: acyl-CoA oxidase activity (GO:0003997);; Cellular Component: peroxisome (GO:0005777);; Biological Process: fatty acid beta-oxidation (GO:0006635);; Cellular Component: plasmodesma (GO:0009506);; Biological Process: response to wounding (…	K00232|9e-74|sita:101757959|K00232 E1.3.3.6; acyl-CoA oxidase [EC:1.3.3.6]	[I]	Lipid transport and metabolism	Acyl-CoA oxidase	Peroxisomal acyl-coenzyme A oxidase 1 OS=Arabidopsis thaliana OX=3702 GN=ACX1 PE=1 SV=1	peroxisomal acyl-coenzyme A oxidase 1-like [Panicum hallii] PAN25670.1 hypothetical protein PAHAL_4G317200 [Panicum hallii]
TRINITY_DN64966_c0_g1	--	--	Molecular Function: serine-type endopeptidase activity (GO:0004252);; Cellular Component: extracellular region (GO:0005576);; Cellular Component: cell wall (GO:0005618);; Cellular Component: plant-type cell wall (GO:0009505);; Biological Process: seed coat development (GO:0010214);; Cellular Component: apoplast (GO:0048046);; Biological Process: mucilage metabolic process involved in seed coat de…	--|1e-89|sita:101764579|hypothetical protein	--	--	PA domain	Subtilisin-like protease SBT1.7 OS=Arabidopsis thaliana OX=3702 GN=SBT1.7 PE=1 SV=1	hypothetical protein OsI_12551 [Oryza sativa Indica Group]
TRINITY_DN42832_c0_g1	--	--	--	K10268|7e-07|zma:100382166|K10268 FBXL2_20; F-box and leucine-rich repeat protein 2/20	--	--	--	--	hypothetical protein PAHAL_8G244200 [Panicum hallii] PUZ45622.1 hypothetical protein GQ55_8G239500 [Panicum hallii var. hallii]
TRINITY_DN1124_c0_g1	--	--	Molecular Function: nucleotide binding (GO:0000166);; Molecular Function: RNA binding (GO:0003723);; Cellular Component: spliceosomal complex (GO:0005681);; Biological Process: mRNA processing (GO:0006397);; Biological Process: RNA splicing (GO:0008380);; Cellular Component: nuclear speck (GO:0016607);;	--|5e-94|sita:101769646|hypothetical protein	--	--	Protein of unknown function (DUF1645)	Serine/arginine-rich splicing factor SR45 OS=Arabidopsis thaliana OX=3702 GN=SR45 PE=1 SV=1	uncharacterized protein LOC101769646 [Setaria italica] RCV05592.1 hypothetical protein SETIT_1G095600v2 [Setaria italica] TKW38133.1 hypothetical protein SEVIR_1G094300v2 [Setaria viridis]
TRINITY_DN11818_c0_g1	--	--	Molecular Function: mRNA binding (GO:0003729);; Cellular Component: cytoplasmic stress granule (GO:0010494);; Biological Process: regulation of cytoplasmic mRNA processing body assembly (GO:0010603);; Biological Process: stress granule assembly (GO:0034063);;	--|3e-87|bdi:100820969|hypothetical protein	[A]	RNA processing and modification	Ataxin 2 SM domain	Polyadenylate-binding protein-interacting protein 4 OS=Arabidopsis thaliana OX=3702 GN=CID4 PE=2 SV=1	unnamed protein product [Triticum turgidum subsp. durum]
TRINITY_DN21126_c0_g1	[D]	Cell cycle control, cell division, chromosome partitioning	Molecular Function: RNA binding (GO:0003723);; Molecular Function: endonuclease activity (GO:0004519);; Cellular Component: mitochondrion (GO:0005739);; Molecular Function: zinc ion binding (GO:0008270);; Biological Process: RNA modification (GO:0009451);; Cellular Component: intracellular membrane-bounded organelle (GO:0043231);;	--|0.0|pda:103703422|hypothetical protein	[R]	General function prediction only	PPR repeat;; PPR repeat family;; PPR repeat;; DYW family of nucleic acid deaminases;; Pentatricopeptide repeat domain;; Tetratricopeptide repeat;; Tetratricopeptide repeat;; Pentacotripeptide-repeat region of PRORP;; Bacterial transcriptional activator domain	Pentatricopeptide repeat-containing protein At5g46460, mitochondrial OS=Arabidopsis thaliana OX=3702 GN=PCMP-H49 PE=2 SV=1	pentatricopeptide repeat-containing protein [Hordeum vulgare]
TRINITY_DN65038_c0_g1	--	--	--	--|9e-12|obr:102714948|hypothetical protein	--	--	--	--	PREDICTED: uncharacterized protein LOC102714948 [Oryza brachyantha]
TRINITY_DN6144_c0_g1	[J]	Translation, ribosomal structure and biogenesis	Molecular Function: structural constituent of cell wall (GO:0005199);;	K07561|0.0|bdi:100829197|K07561 DPH1; 2-(3-amino-3-carboxypropyl)histidine synthase [EC:2.5.1.108]	[J]	Translation, ribosomal structure and biogenesis	Putative diphthamide synthesis protein	Vegetative cell wall protein gp1 OS=Chlamydomonas reinhardtii OX=3055 GN=GP1 PE=1 SV=1	hypothetical protein BRADI_3g55230v3 [Brachypodium distachyon]
TRINITY_DN7269_c4_g1	--	--	Molecular Function: transmembrane receptor protein serine/threonine kinase activity (GO:0004675);; Molecular Function: structural constituent of cell wall (GO:0005199);; Molecular Function: ATP binding (GO:0005524);; Cellular Component: plasma membrane (GO:0005886);; Biological Process: protein phosphorylation (GO:0006468);; Biological Process: cell surface receptor signaling pathway (GO:0007166)…	--|6e-47|sbi:110431182|hypothetical protein	[WV]	--	--	Proline-rich receptor-like protein kinase PERK8 OS=Arabidopsis thaliana OX=3702 GN=PERK8 PE=1 SV=1	uncharacterized protein LOC112899148 [Panicum hallii]
TRINITY_DN85757_c1_g1	--	--	Cellular Component: nuclear envelope (GO:0005635);; Cellular Component: nuclear pore (GO:0005643);; Cellular Component: nucleolus (GO:0005730);; Cellular Component: plasmodesma (GO:0009506);; Biological Process: protein transport (GO:0015031);; Biological Process: mRNA transport (GO:0051028);;	K14309|6e-34|osa:4332834|K14309 NUP93; nuclear pore complex protein Nup93	[D]	Cell cycle control, cell division, chromosome partitioning	--	Nuclear pore complex protein NUP93A OS=Arabidopsis thaliana OX=3702 GN=NUP93A PE=1 SV=2	nuclear pore complex protein NUP93A [Oryza sativa Japonica Group] ABF95921.1 nucleoporin interacting component, putative, expressed [Oryza sativa Japonica Group] BAF12020.1 Os03g0349000 [Oryza sativa Japonica Group] BAG94390.1 unnamed protein product [Oryza sativa Japonica Group] EEE59055.1 hypothetical protein OsJ_10833 [Oryza sativa Japonica Group] BAS84185.1 Os03g0349000 [Oryza sativa Japonica…
TRINITY_DN84872_c0_g1	--	--	Molecular Function: ATP binding (GO:0005524);; Biological Process: defense response (GO:0006952);; Molecular Function: ADP binding (GO:0043531);;	--|0.0|osa:4343406|hypothetical protein	[T]	Signal transduction mechanisms	NB-ARC domain;; Leucine rich repeat;; Leucine Rich repeats (2 copies)	Putative disease resistance protein RGA1 OS=Solanum bulbocastanum OX=147425 GN=RGA1 PE=2 SV=2	disease resistance protein RGA2 [Oryza sativa Japonica Group]
TRINITY_DN11660_c0_g1	--	--	Molecular Function: glucose-6-phosphate dehydrogenase activity (GO:0004345);; Cellular Component: cytoplasm (GO:0005737);; Biological Process: glucose metabolic process (GO:0006006);; Biological Process: pentose-phosphate shunt (GO:0006098);; Molecular Function: NADP binding (GO:0050661);;	K00036|1e-177|sita:101771022|K00036 G6PD; glucose-6-phosphate 1-dehydrogenase [EC:1.1.1.49 1.1.1.363]	[G]	Carbohydrate transport and metabolism	Glucose-6-phosphate dehydrogenase, NAD binding domain;; Glucose-6-phosphate dehydrogenase, C-terminal domain	Glucose-6-phosphate 1-dehydrogenase, cytoplasmic isoform OS=Solanum tuberosum OX=4113 GN=G6PDH PE=2 SV=1	glucose-6-phosphate 1-dehydrogenase, cytoplasmic isoform [Setaria italica] XP_004976010.1 glucose-6-phosphate 1-dehydrogenase, cytoplasmic isoform [Setaria italica] XP_004976011.1 glucose-6-phosphate 1-dehydrogenase, cytoplasmic isoform [Setaria italica] RCV34221.1 hypothetical protein SETIT_7G143800v2 [Setaria italica] RCV34222.1 hypothetical protein SETIT_7G143800v2 [Setaria italica] TKW05062.1…
TRINITY_DN14520_c0_g1	--	--	Molecular Function: aspartic-type endopeptidase activity (GO:0004190);; Cellular Component: integral component of membrane (GO:0016021);; Biological Process: protein catabolic process (GO:0030163);; Biological Process: defense response to fungus (GO:0050832);;	--|1e-125|sbi:8077693|hypothetical protein	[O]	Posttranslational modification, protein turnover, chaperones	Xylanase inhibitor N-terminal;; Eukaryotic aspartyl protease;; Xylanase inhibitor C-terminal;; Eukaryotic aspartyl protease	Aspartyl protease APCB1 OS=Arabidopsis thaliana OX=3702 GN=APCB1 PE=1 SV=1	unnamed protein product [Triticum turgidum subsp. durum]
TRINITY_DN21947_c1_g1	[MI]	--	Molecular Function: choline-phosphate cytidylyltransferase activity (GO:0004105);; Biological Process: phosphatidylcholine biosynthetic process (GO:0006656);;	K00968|1e-154|sbi:8069640|K00968 PCYT1; choline-phosphate cytidylyltransferase [EC:2.7.7.15]	[I]	Lipid transport and metabolism	Cytidylyltransferase-like	Choline-phosphate cytidylyltransferase 2 OS=Arabidopsis thaliana OX=3702 GN=CCT2 PE=1 SV=1	hypothetical protein EJB05_09366 [Eragrostis curvula]
TRINITY_DN52463_c0_g1	--	--	Biological Process: carbohydrate metabolic process (GO:0005975);; Molecular Function: beta-glucosidase activity (GO:0008422);; Molecular Function: scopolin beta-glucosidase activity (GO:0102483);; Biological Process: glycosyl compound metabolic process (GO:1901657);;	K05350|5e-11|obr:102712397|K05350 bglB; beta-glucosidase [EC:3.2.1.21]	[G]	Carbohydrate transport and metabolism	--	Beta-glucosidase 1 OS=Oryza sativa subsp. japonica OX=39947 GN=BGLU1 PE=2 SV=1	PREDICTED: beta-glucosidase 1 [Oryza brachyantha]
TRINITY_DN8674_c0_g1	--	--	--	--|0.0|sita:101756614|hypothetical protein	[R]	General function prediction only	Type II intron maturase	Nuclear intron maturase 2, mitochondrial OS=Arabidopsis thaliana OX=3702 GN=NMAT2 PE=1 SV=1	putative mitochondrial protein ymf11-like [Panicum miliaceum]
TRINITY_DN8988_c0_g1	--	--	Biological Process: metabolic process (GO:0008152);; Cellular Component: integral component of membrane (GO:0016021);; Molecular Function: transferase activity, transferring hexosyl groups (GO:0016758);;	--|0.0|ats:109758692|hypothetical protein	[GC]	--	UDP-glucoronosyl and UDP-glucosyl transferase	Putative UDP-rhamnose:rhamnosyltransferase 1 OS=Fragaria ananassa OX=3747 GN=GT4 PE=2 SV=1	putative UDP-rhamnose:rhamnosyltransferase 1 [Dichanthelium oligosanthes]
TRINITY_DN60956_c0_g1	[O]	Posttranslational modification, protein turnover, chaperones	Biological Process: defense response (GO:0006952);; Molecular Function: zinc ion binding (GO:0008270);; Biological Process: response to chitin (GO:0010200);; Cellular Component: integral component of membrane (GO:0016021);; Biological Process: proteasome-mediated ubiquitin-dependent protein catabolic process (GO:0043161);; Molecular Function: ubiquitin protein ligase activity (GO:0061630);;	--|5e-79|osa:4349252|hypothetical protein	[O]	Posttranslational modification, protein turnover, chaperones	Ring finger domain;; RING-like zinc finger;; Zinc finger, C3HC4 type (RING finger);; RING-H2 zinc finger domain;; Zinc finger, C3HC4 type (RING finger);; Zinc finger, C3HC4 type (RING finger);; zinc-RING finger domain;; FANCL C-terminal domain;; RING-type zinc-finger;; Anaphase-promoting complex subunit 11 RING-H2 finger	Probable E3 ubiquitin-protein ligase ATL45 OS=Arabidopsis thaliana OX=3702 GN=ATL45 PE=2 SV=1	RING-H2 finger protein ATL80 [Oryza sativa Japonica Group] AAG46117.1 putative ring finger protein [Oryza sativa Japonica Group] AAP54843.1 Zinc finger, C3HC4 type family protein, expressed [Oryza sativa Japonica Group]
TRINITY_DN44289_c0_g1	[RTKL]	--	Molecular Function: protein serine/threonine kinase activity (GO:0004674);; Molecular Function: ATP binding (GO:0005524);;	--|1e-147|obr:102712331|hypothetical protein	[T]	Signal transduction mechanisms	Protein kinase domain;; Protein tyrosine and serine/threonine kinase;; Protein kinase domain;; Protein tyrosine and serine/threonine kinase	Probable receptor-like protein kinase At1g33260 OS=Arabidopsis thaliana OX=3702 GN=At1g33260 PE=2 SV=1	unnamed protein product [Triticum turgidum subsp. durum]
TRINITY_DN57872_c2_g1	[T]	Signal transduction mechanisms	Cellular Component: protein phosphatase type 2A complex (GO:0000159);; Biological Process: mitotic cell cycle (GO:0000278);; Cellular Component: cytosol (GO:0005829);; Molecular Function: protein phosphatase regulator activity (GO:0019888);; Biological Process: developmental process (GO:0032502);; Biological Process: peptidyl-serine dephosphorylation (GO:0070262);;	K04354|7e-13|osa:4341313|K04354 PPP2R2; serine/threonine-protein phosphatase 2A regulatory subunit B	[T]	Signal transduction mechanisms	--	Serine/threonine protein phosphatase 2A 55 kDa regulatory subunit B alpha isoform OS=Oryza sativa subsp. japonica OX=39947 GN=Os06g0563300 PE=2 SV=2	hypothetical protein EE612_034839, partial [Oryza sativa]
TRINITY_DN33553_c0_g1	--	--	Molecular Function: 1-phosphatidylinositol binding (GO:0005545);; Cellular Component: Golgi apparatus (GO:0005794);; Cellular Component: plasma membrane (GO:0005886);; Cellular Component: clathrin-coated pit (GO:0005905);; Biological Process: endocytosis (GO:0006897);; Cellular Component: clathrin-coated vesicle (GO:0030136);; Biological Process: clathrin coat assembly (GO:0048268);;	--|9e-52|bdi:100837054|hypothetical protein	[TU]	--	--	Putative clathrin assembly protein At5g35200 OS=Arabidopsis thaliana OX=3702 GN=At5g35200 PE=1 SV=1	putative clathrin assembly protein At5g35200 [Brachypodium distachyon] KQK19363.1 hypothetical protein BRADI_1g47920v3 [Brachypodium distachyon]
TRINITY_DN44318_c0_g1	[R]	General function prediction only	Cellular Component: nucleus (GO:0005634);; Molecular Function: methyltransferase activity (GO:0008168);; Biological Process: vegetative to reproductive phase transition of meristem (GO:0010228);; Molecular Function: histone binding (GO:0042393);; Cellular Component: Set1C/COMPASS complex (GO:0048188);;	--|1e-86|bdi:100828955|hypothetical protein	[S]	Function unknown	WD domain, G-beta repeat	COMPASS-like H3K4 histone methylase component WDR5A OS=Arabidopsis thaliana OX=3702 GN=WDR5A PE=1 SV=1	hypothetical protein OsJ_15820 [Oryza sativa Japonica Group]
TRINITY_DN19238_c0_g1	[G]	Carbohydrate transport and metabolism	Molecular Function: pectate lyase activity (GO:0030570);; Biological Process: pectin catabolic process (GO:0045490);; Molecular Function: metal ion binding (GO:0046872);;	K01728|0.0|ats:109783195|K01728 pel; pectate lyase [EC:4.2.2.2]	--	--	Pectate lyase	Probable pectate lyase 4 OS=Arabidopsis thaliana OX=3702 GN=At1g30350 PE=2 SV=1	hypothetical protein TRIUR3_15419 [Triticum urartu]
TRINITY_DN44155_c0_g1	[E]	Amino acid transport and metabolism	Cellular Component: cytoplasm (GO:0005737);; Biological Process: L-phenylalanine catabolic process (GO:0006559);; Biological Process: phenylpropanoid biosynthetic process (GO:0009699);; Biological Process: response to gibberellin (GO:0009739);; Biological Process: cinnamic acid biosynthetic process (GO:0009800);; Biological Process: protein arginylation (GO:0016598);; Molecular Function: phenylal…	K13064|2e-64|zma:542258|K13064 PTAL; phenylalanine/tyrosine ammonia-lyase [EC:4.3.1.25]	[Q]	Secondary metabolites biosynthesis, transport and catabolism	Aromatic amino acid lyase	Phenylalanine/tyrosine ammonia-lyase OS=Zea mays OX=4577 GN=PAL1 PE=1 SV=1	phenylalanine ammonia-lyase [Phyllostachys edulis]
TRINITY_DN42167_c0_g1	--	--	--	--|1e-51|zma:100279192|hypothetical protein	--	--	--	--	thioredoxin M1 [Zea mays] AQK39843.1 thioredoxin M1 [Zea mays]
TRINITY_DN6182_c2_g1	--	--	--	--|2e-74|sbi:8058037|hypothetical protein	--	--	--	Thaumatin-like protein 1 OS=Arabidopsis thaliana OX=3702 GN=TLP1 PE=2 SV=1	Pathogenesis-related protein 5 [Dichanthelium oligosanthes]
TRINITY_DN39726_c0_g1	--	--	--	--	--	--	--	--	unnamed protein product [Triticum turgidum subsp. durum]
TRINITY_DN73661_c0_g1	--	--	--	--|5e-64|ats:109757093|hypothetical protein	[R]	General function prediction only	--	Retrovirus-related Pol polyprotein from transposon RE1 OS=Arabidopsis thaliana OX=3702 GN=RE1 PE=2 SV=1	PH01B001I13.11 [Phyllostachys edulis]
TRINITY_DN11528_c0_g1	--	--	--	--|1e-25|zma:103630337|hypothetical protein	--	--	--	--	hypothetical protein Zm00014a_039526 [Zea mays]
TRINITY_DN78942_c0_g1	--	--	--	--|7e-27|sbi:110432904|hypothetical protein	[K]	Transcription	--	--	trihelix transcription factor ASIL2-like [Sorghum bicolor] XP_021309761.1 trihelix transcription factor ASIL2-like [Sorghum bicolor] KXG36174.1 hypothetical protein SORBI_3002G294700 [Sorghum bicolor]
TRINITY_DN17431_c0_g2	[R]	General function prediction only	Biological Process: defense response to oomycetes (GO:0002229);; Biological Process: response to oomycetes (GO:0002239);; Biological Process: response to bacterium (GO:0009617);; Biological Process: response to fungus (GO:0009620);; Biological Process: response to salicylic acid (GO:0009751);; Biological Process: leaf senescence (GO:0010150);; Biological Process: salicylic acid catabolic process …	--|1e-154|bdi:100828125|hypothetical protein	[QR]	--	2OG-Fe(II) oxygenase superfamily;; non-haem dioxygenase in morphine synthesis N-terminal	Protein DMR6-LIKE OXYGENASE 1 OS=Arabidopsis thaliana OX=3702 GN=DLO1 PE=1 SV=1	Protein DMR6-LIKE OXYGENASE 1 [Dichanthelium oligosanthes]
TRINITY_DN46421_c0_g1	--	--	--	--|1e-21|osa:4325140|hypothetical protein	--	--	--	--	unnamed protein product [Triticum turgidum subsp. durum]
TRINITY_DN13655_c0_g1	--	--	Molecular Function: structural constituent of cell wall (GO:0005199);; Cellular Component: extracellular region (GO:0005576);; Cellular Component: cell wall (GO:0005618);; Biological Process: cell wall organization (GO:0071555);;	--|0.0|sita:101783695|hypothetical protein	--	--	Leucine rich repeat;; Leucine Rich repeats (2 copies);; Leucine Rich repeat;; Leucine Rich Repeat;; Leucine rich repeat N-terminal domain	Leucine-rich repeat extensin-like protein 6 OS=Arabidopsis thaliana OX=3702 GN=LRX6 PE=2 SV=1	leucine-rich repeat extensin-like protein 6 [Panicum hallii] PAN09678.1 hypothetical protein PAHAL_2G043800 [Panicum hallii]
TRINITY_DN24352_c0_g2	--	--	--	K16912|9e-20|osa:4351697|K16912 LAS1; ribosomal biogenesis protein LAS1	--	--	--	--	uncharacterized protein LOC4351697 isoform X2 [Oryza sativa Japonica Group]
TRINITY_DN18662_c0_g1	--	--	--	--|1e-10|bdi:100839977|hypothetical protein	--	--	--	--	E3 ubiquitin-protein ligase At3g02290 [Brachypodium distachyon] XP_014752633.1 E3 ubiquitin-protein ligase At3g02290 [Brachypodium distachyon] XP_014752634.1 E3 ubiquitin-protein ligase At3g02290 [Brachypodium distachyon] KQK14273.1 hypothetical protein BRADI_1g15090v3 [Brachypodium distachyon] KQK14274.1 hypothetical protein BRADI_1g15090v3 [Brachypodium distachyon]
TRINITY_DN16635_c1_g1	--	--	Molecular Function: ATP binding (GO:0005524);; Cellular Component: cytoplasm (GO:0005737);; Cellular Component: plasma membrane (GO:0005886);; Biological Process: signal transduction (GO:0007165);; Biological Process: plant-type hypersensitive response (GO:0009626);; Biological Process: defense response, incompatible interaction (GO:0009814);; Molecular Function: ADP binding (GO:0043531);;	--|0.0|bdi:100842472|hypothetical protein	[T]	Signal transduction mechanisms	NB-ARC domain;; Rx N-terminal domain	Disease resistance protein RPP13 OS=Arabidopsis thaliana OX=3702 GN=RPP13 PE=2 SV=2	hypothetical protein SEVIR_3G281900v2 [Setaria viridis]
TRINITY_DN33403_c0_g1	--	--	Molecular Function: RNA binding (GO:0003723);; Molecular Function: phosphoserine phosphatase activity (GO:0004647);; Molecular Function: phosphoprotein phosphatase activity (GO:0004721);; Cellular Component: nucleus (GO:0005634);; Biological Process: transcription, DNA-templated (GO:0006351);; Biological Process: multicellular organism development (GO:0007275);; Molecular Function: CTD phosphatas…	K18998|9e-30|obr:102719265|K18998 CPL1_2; RNA polymerase II C-terminal domain phosphatase-like 1/2 [EC:3.1.3.16]	[K]	Transcription	--	RNA polymerase II C-terminal domain phosphatase-like 1 OS=Arabidopsis thaliana OX=3702 GN=CPL1 PE=1 SV=1	RNA polymerase II C-terminal domain phosphatase-like 2 [Triticum urartu]
TRINITY_DN32463_c0_g1	--	--	Molecular Function: RNA polymerase II transcription factor activity, sequence-specific DNA binding (GO:0000981);; Molecular Function: DNA-binding transcription factor activity (GO:0003700);; Cellular Component: nucleus (GO:0005634);; Biological Process: transcription, DNA-templated (GO:0006351);; Biological Process: regulation of transcription, DNA-templated (GO:0006355);; Molecular Function: ide…	--|2e-62|zma:103629174|hypothetical protein	[K]	Transcription	Myb/SANT-like DNA-binding domain	Trihelix transcription factor GT-3a OS=Arabidopsis thaliana OX=3702 GN=GT-3A PE=1 SV=1	LOW QUALITY PROTEIN: trihelix transcription factor GT-3b-like [Panicum hallii]
TRINITY_DN32509_c2_g1	--	--	Biological Process: mitochondrial fission (GO:0000266);; Cellular Component: mitochondrial outer membrane (GO:0005741);;	--|5e-12|obr:102708308|hypothetical protein	--	--	--	Mitochondrial fission protein ELM1 OS=Arabidopsis thaliana OX=3702 GN=ELM1 PE=1 SV=1	Os02g0535700, partial [Oryza sativa Japonica Group]
TRINITY_DN4988_c0_g2	--	--	Cellular Component: plasma membrane (GO:0005886);; Cellular Component: integral component of membrane (GO:0016021);;	K09284|4e-50|sbi:8068364|K09284 AP2; AP2-like factor, euAP2 lineage	--	--	--	CASP-like protein 4A2 OS=Oryza sativa subsp. japonica OX=39947 GN=Os02g0134500 PE=2 SV=2	truncated floral homeotic protein [Triticum aestivum]
TRINITY_DN14810_c0_g1	[O]	Posttranslational modification, protein turnover, chaperones	Molecular Function: ubiquitin-protein transferase activity (GO:0004842);; Cellular Component: endoplasmic reticulum (GO:0005783);; Biological Process: ubiquitin-dependent protein catabolic process (GO:0006511);; Molecular Function: zinc ion binding (GO:0008270);; Cellular Component: membrane (GO:0016020);; Cellular Component: integral component of membrane (GO:0016021);; Biological Process: prote…	K10666|1e-121|bdi:100825734|K10666 RNF5; E3 ubiquitin-protein ligase RNF5 [EC:2.3.2.27]	[O]	Posttranslational modification, protein turnover, chaperones	Zinc finger, C3HC4 type (RING finger);; Zinc finger, C3HC4 type (RING finger);; Zinc finger, C3HC4 type (RING finger);; Ring finger domain;; zinc-RING finger domain;; RING-type zinc-finger	E3 ubiquitin-protein ligase RMA1 OS=Arabidopsis thaliana OX=3702 GN=RMA1 PE=1 SV=1	uncharacterized protein LOC100825734 [Brachypodium distachyon] KQJ96225.1 hypothetical protein BRADI_3g21661v3 [Brachypodium distachyon]
TRINITY_DN2666_c0_g1	--	--	Molecular Function: nucleic acid binding (GO:0003676);; Cellular Component: nucleus (GO:0005634);; Molecular Function: site-specific DNA-methyltransferase (adenine-specific) activity (GO:0009007);;	--|1e-103|bdi:100832187|hypothetical protein	[KT]	--	--	Methyltransferase-like protein 2 OS=Arabidopsis thaliana OX=3702 GN=At1g19340 PE=2 SV=2	methyltransferase-like protein 2 [Brachypodium distachyon] XP_024312891.1 methyltransferase-like protein 2 [Brachypodium distachyon] KQK23095.1 hypothetical protein BRADI_1g71260v3 [Brachypodium distachyon]
TRINITY_DN55537_c0_g1	[J]	Translation, ribosomal structure and biogenesis	--	--|2e-07|bdi:100840052|hypothetical protein	--	--	--	--	hypothetical protein BRADI_4g01430v3 [Brachypodium distachyon]
TRINITY_DN34833_c0_g2	--	--	--	K01188|1e-13|sita:101764712|K01188 E3.2.1.21; beta-glucosidase [EC:3.2.1.21]	--	--	--	--	hypothetical protein PAHAL_9G087300 [Panicum hallii]
TRINITY_DN3351_c0_g1	--	--	--	K18156|5e-67|zma:100272939|K18156 ATP23; mitochondrial inner membrane protease ATP23 [EC:3.4.24.-]	[L]	Replication, recombination and repair	Peptidase M76 family	--	Mitochondrial inner membrane protease ATP23 [Zea mays]
TRINITY_DN35121_c1_g1	--	--	--	--|2e-11|obr:102707566|hypothetical protein	--	--	--	--	PREDICTED: uncharacterized protein LOC102707566 isoform X2 [Oryza brachyantha]
TRINITY_DN31163_c0_g1	--	--	Cellular Component: exocyst (GO:0000145);; Cellular Component: extracellular region (GO:0005576);; Cellular Component: cell wall (GO:0005618);; Cellular Component: cytosol (GO:0005829);; Cellular Component: cytoskeleton (GO:0005856);; Biological Process: vesicle docking involved in exocytosis (GO:0006904);; Cellular Component: phragmoplast (GO:0009524);;	K19985|7e-67|obr:102714503|K19985 EXOC6; exocyst complex component 6	[U]	Intracellular trafficking, secretion, and vesicular transport	Exocyst complex subunit Sec15-like	Exocyst complex component SEC15B OS=Arabidopsis thaliana OX=3702 GN=SEC15B PE=1 SV=1	unknown [Zea mays]
TRINITY_DN1330_c1_g3	--	--	Molecular Function: DNA binding (GO:0003677);; Molecular Function: metal ion binding (GO:0046872);;	--|4e-37|zma:100275781|hypothetical protein	[R]	General function prediction only	--	Zinc finger CCCH domain-containing protein 33 OS=Oryza sativa subsp. japonica OX=39947 GN=Os05g0128200 PE=2 SV=1	Zinc finger CCCH domain-containing protein 33 [Dichanthelium oligosanthes]
TRINITY_DN16696_c0_g1	--	--	Molecular Function: nucleic acid binding (GO:0003676);; Cellular Component: nucleus (GO:0005634);; Biological Process: transcription, DNA-templated (GO:0006351);; Biological Process: regulation of transcription, DNA-templated (GO:0006355);; Molecular Function: metal ion binding (GO:0046872);;	--|5e-69|bdi:100830806|hypothetical protein	[R]	General function prediction only	--	Zinc finger protein STOP1 homolog OS=Oryza sativa subsp. japonica OX=39947 GN=Os01g0871200 PE=2 SV=1	zinc finger protein STOP1 homolog [Brachypodium distachyon] XP_024315785.1 zinc finger protein STOP1 homolog [Brachypodium distachyon] KQK10809.1 hypothetical protein BRADI_2g56320v3 [Brachypodium distachyon]
TRINITY_DN10854_c0_g2	--	--	Molecular Function: hydrolase activity, hydrolyzing O-glycosyl compounds (GO:0004553);; Cellular Component: cell wall (GO:0005618);; Biological Process: xyloglucan metabolic process (GO:0010411);; Molecular Function: xyloglucan:xyloglucosyl transferase activity (GO:0016762);; Biological Process: cell wall macromolecule catabolic process (GO:0016998);; Biological Process: cell wall biogenesis (GO:…	K08235|1e-141|mus:103980067|K08235 E2.4.1.207; xyloglucan:xyloglucosyl transferase [EC:2.4.1.207]	--	--	Glycosyl hydrolases family 16;; Xyloglucan endo-transglycosylase (XET) C-terminus	Probable xyloglucan endotransglucosylase/hydrolase protein 32 OS=Arabidopsis thaliana OX=3702 GN=XTH32 PE=2 SV=1	putative xyloglucan endotransglucosylase/hydrolase protein 32 [Zea mays]
TRINITY_DN27051_c0_g1	--	--	--	--|9e-86|bdi:100838237|hypothetical protein	[S]	Function unknown	CCR4-NOT transcription complex subunit 11	--	CCR4-NOT transcription complex subunit 11 [Brachypodium distachyon] KQJ91910.1 hypothetical protein BRADI_4g40507v3 [Brachypodium distachyon]
TRINITY_DN41467_c0_g1	--	--	--	--|1e-49|zma:103650051|hypothetical protein	--	--	Endonuclease/Exonuclease/phosphatase family	--	hypothetical protein C2845_PM01G37330 [Panicum miliaceum]
TRINITY_DN4359_c0_g1	--	--	Molecular Function: DNA binding (GO:0003677);; Molecular Function: DNA-binding transcription factor activity (GO:0003700);; Cellular Component: nucleus (GO:0005634);; Biological Process: transcription, DNA-templated (GO:0006351);; Biological Process: regulation of cell size (GO:0008361);; Biological Process: response to water deprivation (GO:0009414);; Biological Process: trichome morphogenesis (…	--|1e-179|ats:109776978|hypothetical protein	[K]	Transcription	Myb/SANT-like DNA-binding domain	Trihelix transcription factor GTL1 OS=Arabidopsis thaliana OX=3702 GN=GTL1 PE=1 SV=2	Trihelix transcription factor GT-2 [Dichanthelium oligosanthes]
TRINITY_DN60970_c0_g1	[G]	Carbohydrate transport and metabolism	Cellular Component: vacuole (GO:0005773);; Cellular Component: endoplasmic reticulum (GO:0005783);; Cellular Component: plasma membrane (GO:0005886);; Biological Process: biosynthetic process (GO:0009058);; Cellular Component: plant-type cell wall (GO:0009505);; Cellular Component: plasmodesma (GO:0009506);; Cellular Component: membrane (GO:0016020);; Molecular Function: hydrolase activity, actin…	--|1e-72|osa:4349744|hypothetical protein	[R]	General function prediction only	--	Protein STRICTOSIDINE SYNTHASE-LIKE 10 OS=Arabidopsis thaliana OX=3702 GN=SSL10 PE=2 SV=1	hypothetical protein OsI_37409 [Oryza sativa Indica Group]
TRINITY_DN3690_c0_g1	--	--	--	--|5e-92|osa:9267350|hypothetical protein	--	--	--	23 kDa jasmonate-induced protein OS=Hordeum vulgare OX=4513 PE=2 SV=1	hypothetical protein BAE44_0011733 [Dichanthelium oligosanthes]
TRINITY_DN105991_c0_g1	--	--	Cellular Component: nucleus (GO:0005634);; Molecular Function: hydrolase activity (GO:0016787);; Molecular Function: metal ion binding (GO:0046872);; Molecular Function: NAD+ binding (GO:0070403);;	K11416|2e-12|ats:109752574|K11416 SIRT6; NAD+-dependent protein deacetylase sirtuin 6 [EC:2.3.1.286]	[BK]	--	--	NAD-dependent protein deacetylase SRT1 OS=Oryza sativa subsp. indica OX=39946 GN=SRT1 PE=2 SV=1	unnamed protein product [Triticum turgidum subsp. durum]
TRINITY_DN38749_c0_g1	--	--	--	K02184|2e-06|mus:103982162|K02184 FMN2; formin 2	--	--	--	--	hypothetical protein PAHAL_9G574000 [Panicum hallii]
TRINITY_DN1983_c0_g1	[C]	Energy production and conversion	Molecular Function: GTP binding (GO:0005525);; Biological Process: auxin-activated signaling pathway (GO:0009734);; Biological Process: multidimensional cell growth (GO:0009825);; Biological Process: auxin polar transport (GO:0009926);; Biological Process: meristem structural organization (GO:0009933);; Biological Process: radial pattern formation (GO:0009956);; Biological Process: leaf morphogen…	--|0.0|ats:109751025|hypothetical protein	[S]	Function unknown	Leucine Rich repeat;; Flavodoxin;; FAD binding domain	Protein TORNADO 1 OS=Arabidopsis thaliana OX=3702 GN=TRN1 PE=2 SV=1	protein TORNADO 1 [Aegilops tauschii subsp. tauschii] XP_020165535.1 protein TORNADO 1 [Aegilops tauschii subsp. tauschii]
TRINITY_DN93941_c0_g1	--	--	Molecular Function: protein serine/threonine kinase activity (GO:0004674);; Molecular Function: ATP binding (GO:0005524);; Cellular Component: plasma membrane (GO:0005886);; Biological Process: protein phosphorylation (GO:0006468);; Cellular Component: integral component of membrane (GO:0016021);;	--|1e-123|osa:9266033|hypothetical protein	--	--	Salt stress response/antifungal;; Protein kinase domain;; Protein tyrosine and serine/threonine kinase;; Protein tyrosine and serine/threonine kinase	Cysteine-rich receptor-like protein kinase 41 OS=Arabidopsis thaliana OX=3702 GN=CRK41 PE=3 SV=2	hypothetical protein EE612_050674, partial [Oryza sativa]
TRINITY_DN14308_c0_g1	[E]	Amino acid transport and metabolism	Cellular Component: extracellular region (GO:0005576);; Biological Process: cell-cell signaling (GO:0007267);; Biological Process: embryo sac development (GO:0009553);; Biological Process: fatty acid omega-oxidation (GO:0010430);; Molecular Function: oxidoreductase activity, acting on CH-OH group of donors (GO:0016614);; Molecular Function: mandelonitrile lyase activity (GO:0046593);; Molecular F…	K15403|0.0|osa:4345513|K15403 ACE; fatty acid omega-hydroxy dehydrogenase [EC:1.1.-.-]	[R]	General function prediction only	GMC oxidoreductase;; GMC oxidoreductase	Protein HOTHEAD OS=Arabidopsis thaliana OX=3702 GN=HTH PE=1 SV=1	protein HOTHEAD [Oryza sativa Japonica Group] BAC98678.1 putative mandelonitrile lyase [Oryza sativa Japonica Group] BAF23671.1 Os08g0401500 [Oryza sativa Japonica Group] EEC83542.1 hypothetical protein OsI_29157 [Oryza sativa Indica Group] EEE68648.1 hypothetical protein OsJ_27223 [Oryza sativa Japonica Group] BAT05341.1 Os08g0401500 [Oryza sativa Japonica Group]
TRINITY_DN389_c1_g1	--	--	Cellular Component: vacuolar membrane (GO:0005774);; Cellular Component: endoplasmic reticulum (GO:0005783);; Cellular Component: Golgi apparatus (GO:0005794);; Cellular Component: endosome membrane (GO:0010008);; Cellular Component: integral component of membrane (GO:0016021);; Biological Process: vesicle-mediated transport (GO:0016192);;	--|1e-37|bdi:100826034|hypothetical protein	[U]	Intracellular trafficking, secretion, and vesicular transport	PRA1 family protein	PRA1 family protein F2 OS=Arabidopsis thaliana OX=3702 GN=PRA1F2 PE=1 SV=1	hypothetical protein EJB05_55295, partial [Eragrostis curvula] lcl|TVU17047.1 hypothetical protein EJB05_33058, partial [Eragrostis curvula]
TRINITY_DN19649_c0_g1	--	--	Molecular Function: peroxidase activity (GO:0004601);; Cellular Component: extracellular region (GO:0005576);; Biological Process: response to oxidative stress (GO:0006979);; Cellular Component: plant-type cell wall (GO:0009505);; Biological Process: plant-type cell wall organization (GO:0009664);; Molecular Function: heme binding (GO:0020037);; Biological Process: hydrogen peroxide catabolic pro…	K00430|6e-38|ats:109735019|K00430 E1.11.1.7; peroxidase [EC:1.11.1.7]	--	--	Peroxidase	Peroxidase 66 OS=Arabidopsis thaliana OX=3702 GN=PER66 PE=2 SV=1	unnamed protein product [Triticum turgidum subsp. durum]
TRINITY_DN69699_c0_g2	--	--	Cellular Component: cytosol (GO:0005829);; Biological Process: response to cold (GO:0009409);; Biological Process: response to salt stress (GO:0009651);; Biological Process: vegetative to reproductive phase transition of meristem (GO:0010228);;	--|4e-75|sbi:8085427|hypothetical protein	[T]	Signal transduction mechanisms	BAG domain	BAG family molecular chaperone regulator 4 OS=Arabidopsis thaliana OX=3702 GN=BAG4 PE=1 SV=1	BAG family molecular chaperone regulator 4 [Zea mays]
TRINITY_DN10772_c0_g1	[R]	General function prediction only	Biological Process: response to light stimulus (GO:0009416);; Biological Process: gibberellin biosynthetic process (GO:0009686);; Molecular Function: gibberellin 2-beta-dioxygenase activity (GO:0045543);; Molecular Function: metal ion binding (GO:0046872);;	K04125|1e-132|ats:109773801|K04125 E1.14.11.13; gibberellin 2beta-dioxygenase [EC:1.14.11.13]	[QR]	--	non-haem dioxygenase in morphine synthesis N-terminal;; 2OG-Fe(II) oxygenase superfamily	Gibberellin 2-beta-dioxygenase 1 OS=Arabidopsis thaliana OX=3702 GN=GA2OX1 PE=2 SV=2	gibberellin 2-beta-dioxygenase 1-like [Aegilops tauschii subsp. tauschii] CFV04485.1 GA2ox-D7 [Triticum aestivum]
TRINITY_DN22378_c0_g1	--	--	Molecular Function: structural constituent of cell wall (GO:0005199);;	--|9e-08|osa:4327850|hypothetical protein	[TZ]	--	--	Vegetative cell wall protein gp1 OS=Chlamydomonas reinhardtii OX=3055 GN=GP1 PE=1 SV=1	hypothetical protein EE612_004803 [Oryza sativa]
TRINITY_DN10488_c0_g1	--	--	Molecular Function: structural constituent of cell wall (GO:0005199);;	--|3e-37|ats:109778475|hypothetical protein	--	--	Protein of unknown function (DUF3339)	Vegetative cell wall protein gp1 OS=Chlamydomonas reinhardtii OX=3055 GN=GP1 PE=1 SV=1	uncharacterized protein LOC109778475 [Aegilops tauschii subsp. tauschii] VAI09151.1 unnamed protein product [Triticum turgidum subsp. durum]
TRINITY_DN91675_c0_g1	--	--	--	--|8e-11|osa:9269019|hypothetical protein	--	--	--	--	Os01g0183633 [Oryza sativa Japonica Group]
TRINITY_DN29173_c0_g1	--	--	Molecular Function: ATP binding (GO:0005524);; Cellular Component: plasma membrane (GO:0005886);; Biological Process: defense response (GO:0006952);; Biological Process: signal transduction (GO:0007165);; Cellular Component: plasmodesma (GO:0009506);; Molecular Function: ADP binding (GO:0043531);;	--|2e-57|osa:4350508|hypothetical protein	[T]	Signal transduction mechanisms	Rx N-terminal domain	Putative disease resistance protein At1g50180 OS=Arabidopsis thaliana OX=3702 GN=At1g50180 PE=3 SV=2	hypothetical protein OsI_36094 [Oryza sativa Indica Group]
TRINITY_DN79817_c0_g2	[S]	Function unknown	Cellular Component: extracellular region (GO:0005576);; Biological Process: defense response (GO:0006952);; Biological Process: response to biotic stimulus (GO:0009607);;	K13449|1e-111|obr:102708832|K13449 PR1; pathogenesis-related protein 1	[S]	Function unknown	Cysteine-rich secretory protein family	Pathogenesis-related protein PRB1-2 OS=Hordeum vulgare OX=4513 PE=2 SV=1	PREDICTED: pathogenesis-related protein PRB1-2-like [Oryza brachyantha]
TRINITY_DN6065_c0_g1	--	--	Biological Process: phosphorelay signal transduction system (GO:0000160);; Molecular Function: DNA-binding transcription factor activity (GO:0003700);; Cellular Component: nucleus (GO:0005634);; Biological Process: transcription, DNA-templated (GO:0006351);; Biological Process: cytokinin-activated signaling pathway (GO:0009736);; Molecular Function: sequence-specific DNA binding (GO:0043565);; Bi…	K14491|0.0|bdi:100828175|K14491 ARR-B; two-component response regulator ARR-B family	[K]	Transcription	Myb-like DNA-binding domain	Two-component response regulator ORR22 OS=Oryza sativa subsp. japonica OX=39947 GN=RR22 PE=2 SV=1	two-component response regulator ORR22 [Brachypodium distachyon] KQK19286.1 hypothetical protein BRADI_1g47400v3 [Brachypodium distachyon]
TRINITY_DN76336_c0_g1	--	--	--	--|1e-46|ats:109760054|hypothetical protein	--	--	--	--	uncharacterized protein LOC109760054 isoform X1 [Aegilops tauschii subsp. tauschii]
TRINITY_DN18297_c0_g1	[E]	Amino acid transport and metabolism	--	--|1e-66|ats:109774649|hypothetical protein	--	--	Dof domain, zinc finger	Dof zinc finger protein 5 OS=Oryza sativa subsp. japonica OX=39947 GN=DOF5 PE=2 SV=1	unnamed protein product [Triticum turgidum subsp. durum]
TRINITY_DN23845_c0_g1	--	--	--	--	--	--	--	--	hypothetical protein BAE44_0009057 [Dichanthelium oligosanthes]
TRINITY_DN42352_c0_g1	--	--	--	--|4e-17|zma:100282213|hypothetical protein	[S]	Function unknown	--	--	unnamed protein product [Triticum turgidum subsp. durum]
TRINITY_DN36148_c0_g1	[O]	Posttranslational modification, protein turnover, chaperones	Cellular Component: endoplasmic reticulum lumen (GO:0005788);;	K09510|1e-28|obr:102720430|K09510 DNAJB4; DnaJ homolog subfamily B member 4	[O]	Posttranslational modification, protein turnover, chaperones	DnaJ domain	DnaJ protein P58IPK homolog B OS=Oryza sativa subsp. japonica OX=39947 GN=P58B PE=1 SV=1	DnaJsubfamily B member 13 [Hordeum vulgare]
TRINITY_DN43901_c0_g1	--	--	Molecular Function: DNA binding (GO:0003677);; Cellular Component: nucleus (GO:0005634);; Biological Process: transcription, DNA-templated (GO:0006351);; Biological Process: regulation of transcription, DNA-templated (GO:0006355);; Biological Process: auxin-activated signaling pathway (GO:0009734);;	--|1e-119|obr:102719556|hypothetical protein	--	--	--	Auxin response factor 8 OS=Oryza sativa subsp. japonica OX=39947 GN=ARF8 PE=2 SV=1	PREDICTED: auxin response factor 8, partial [Oryza brachyantha]
TRINITY_DN58441_c0_g1	--	--	Molecular Function: nucleotide binding (GO:0000166);; Cellular Component: nucleus (GO:0005634);; Biological Process: mRNA processing (GO:0006397);; Molecular Function: poly(A) binding (GO:0008143);;	--|4e-09|sita:101782192|hypothetical protein	--	--	--	Polyadenylate-binding protein RBP45 OS=Nicotiana plumbaginifolia OX=4092 GN=RBP45 PE=1 SV=1	hypothetical protein C2845_PM14G04430 [Panicum miliaceum]
TRINITY_DN21658_c0_g1	--	--	Molecular Function: iron ion binding (GO:0005506);; Cellular Component: membrane (GO:0016020);; Molecular Function: heme binding (GO:0020037);; Molecular Function: isoflavone 2'-hydroxylase activity (GO:0033773);;	--|7e-96|sita:101766897|hypothetical protein	[Q]	Secondary metabolites biosynthesis, transport and catabolism	Cytochrome P450	Isoflavone 2&apos;-hydroxylase OS=Glycyrrhiza echinata OX=46348 GN=CYP81E1 PE=1 SV=2	Cytochrome P450 CYP81A4 [Zea mays]
TRINITY_DN12606_c0_g1	--	--	Molecular Function: RNA binding (GO:0003723);; Molecular Function: endonuclease activity (GO:0004519);; Cellular Component: mitochondrion (GO:0005739);; Biological Process: RNA modification (GO:0009451);; Cellular Component: intracellular membrane-bounded organelle (GO:0043231);;	--|1e-158|ats:109780878|hypothetical protein	[R]	General function prediction only	PPR repeat family;; PPR repeat;; PPR repeat;; Pentacotripeptide-repeat region of PRORP;; Pentatricopeptide repeat domain	Pentatricopeptide repeat-containing protein At2g38420, mitochondrial OS=Arabidopsis thaliana OX=3702 GN=At2g38420 PE=2 SV=2	unnamed protein product [Triticum turgidum subsp. durum]
TRINITY_DN43982_c0_g1	--	--	Molecular Function: SNARE binding (GO:0000149);; Molecular Function: SNAP receptor activity (GO:0005484);; Cellular Component: vacuole (GO:0005773);; Cellular Component: Golgi apparatus (GO:0005794);; Biological Process: intracellular protein transport (GO:0006886);; Biological Process: vesicle fusion (GO:0006906);; Cellular Component: endosome membrane (GO:0010008);; Cellular Component: integral…	K08503|4e-13|osa:4345157|K08503 SYP5; syntaxin of plants SYP5	[U]	Intracellular trafficking, secretion, and vesicular transport	--	Syntaxin-51 OS=Arabidopsis thaliana OX=3702 GN=SYP51 PE=1 SV=1	syntaxin 51, partial [Oryza sativa Indica Group]
TRINITY_DN6069_c0_g2	--	--	--	--|1e-121|ats:109786854|hypothetical protein	--	--	F-box domain	Putative FBD-associated F-box protein At5g38570 OS=Arabidopsis thaliana OX=3702 GN=At5g38570 PE=4 SV=2	hypothetical protein C2845_PM18G09900 [Panicum miliaceum]
TRINITY_DN9874_c0_g1	--	--	Molecular Function: actin binding (GO:0003779);; Molecular Function: phosphoprotein phosphatase activity (GO:0004721);; Cellular Component: spindle (GO:0005819);; Molecular Function: microtubule binding (GO:0008017);; Cellular Component: phragmoplast (GO:0009524);; Biological Process: microsporogenesis (GO:0009556);; Cellular Component: preprophase band (GO:0009574);; Molecular Function: actin fi…	--|2e-28|bdi:100822347|hypothetical protein	--	--	--	Formin-like protein 14 OS=Arabidopsis thaliana OX=3702 GN=FH14 PE=3 SV=3	uncharacterized protein At1g01500 [Brachypodium distachyon] ACF22774.1 hypothetical protein-2 [Brachypodium distachyon] KQJ95426.1 hypothetical protein BRADI_3g17140v3 [Brachypodium distachyon]
TRINITY_DN9882_c0_g1	--	--	--	--	--	--	--	--	unnamed protein product [Triticum turgidum subsp. durum]
TRINITY_DN66121_c0_g1	[KAD]	--	--	K09422|8e-59|sbi:110436311|K09422 MYBP; transcription factor MYB, plant	[K]	Transcription	Myb-like DNA-binding domain;; Myb-like DNA-binding domain	Transcription factor MYB96 OS=Arabidopsis thaliana OX=3702 GN=MYB96 PE=2 SV=1	hypothetical protein GQ55_9G459900 [Panicum hallii var. hallii]
TRINITY_DN681_c6_g1	--	--	Molecular Function: nucleic acid binding (GO:0003676);; Molecular Function: RNA-DNA hybrid ribonuclease activity (GO:0004523);; Molecular Function: metal ion binding (GO:0046872);;	--|1e-128|sita:111257326|hypothetical protein	[R]	General function prediction only	Reverse transcriptase (RNA-dependent DNA polymerase)	Putative ribonuclease H protein At1g65750 OS=Arabidopsis thaliana OX=3702 GN=At1g65750 PE=3 SV=1	Os03g0643433 [Oryza sativa Japonica Group] KAB8092762.1 hypothetical protein EE612_019204 [Oryza sativa]
TRINITY_DN26822_c0_g1	[E]	Amino acid transport and metabolism	Molecular Function: ATP binding (GO:0005524);; Cellular Component: integral component of membrane (GO:0016021);; Molecular Function: 8-oxo-dGTP phosphohydrolase activity (GO:0102490);;	K14641|1e-35|sita:101757382|K14641 APY1_2; apyrase [EC:3.6.1.5]	[F]	Nucleotide transport and metabolism	--	Probable apyrase 2 OS=Oryza sativa subsp. japonica OX=39947 GN=APY2 PE=2 SV=1	Os07g0682800, partial [Oryza sativa Japonica Group] KAB8106905.1 hypothetical protein EE612_041434, partial [Oryza sativa]
TRINITY_DN59495_c0_g1	[S]	Function unknown	Cellular Component: integral component of membrane (GO:0016021);;	--|7e-58|ats:109740078|hypothetical protein	[A]	RNA processing and modification	--	Formin-like protein 8 OS=Oryza sativa subsp. japonica OX=39947 GN=FH8 PE=2 SV=1	RNA-binding protein FUS-like [Aegilops tauschii subsp. tauschii]
TRINITY_DN45438_c0_g1	--	--	Molecular Function: nucleotide binding (GO:0000166);; Molecular Function: RNA binding (GO:0003723);; Cellular Component: spliceosomal complex (GO:0005681);; Biological Process: mRNA processing (GO:0006397);; Biological Process: RNA splicing (GO:0008380);; Cellular Component: nuclear speck (GO:0016607);;	--|2e-60|ats:109768742|hypothetical protein	--	--	--	Serine/arginine-rich splicing factor SR45 OS=Arabidopsis thaliana OX=3702 GN=SR45 PE=1 SV=1	unnamed protein product [Triticum aestivum]
TRINITY_DN78812_c0_g1	--	--	--	--|1e-101|sita:101782439|hypothetical protein	--	--	--	--	uncharacterized protein LOC101782439 [Setaria italica] TKV95323.1 hypothetical protein SEVIR_9G355900v2 [Setaria viridis]
TRINITY_DN2225_c1_g1	--	--	Molecular Function: phosphoprotein phosphatase activity (GO:0004721);;	--|1e-141|sita:101754795|hypothetical protein	--	--	Plant protein of unknown function (DUF868)	Formin-like protein 5 OS=Oryza sativa subsp. japonica OX=39947 GN=FH5 PE=2 SV=2	hypothetical protein OsJ_30386 [Oryza sativa Japonica Group]
TRINITY_DN30122_c0_g1	[E]	Amino acid transport and metabolism	--	--|0.0|ats:109759813|hypothetical protein	[R]	General function prediction only	PPR repeat family;; PPR repeat;; Pentatricopeptide repeat domain;; PPR repeat;; Pentacotripeptide-repeat region of PRORP	Pentatricopeptide repeat-containing protein ATP4 homolog, chloroplastic OS=Oryza sativa subsp. japonica OX=39947 GN=Os03g0215900 PE=3 SV=1	pentatricopeptide repeat-containing protein [Hordeum vulgare]
TRINITY_DN12996_c1_g1	--	--	Molecular Function: nucleotide binding (GO:0000166);; Molecular Function: DNA binding (GO:0003677);; Molecular Function: mRNA binding (GO:0003729);; Molecular Function: metal ion binding (GO:0046872);;	K13192|1e-42|ats:109739851|K13192 RBM26; RNA-binding protein 26	[R]	General function prediction only	--	Zinc finger CCCH domain-containing protein 27 OS=Oryza sativa subsp. japonica OX=39947 GN=Os04g0394300 PE=2 SV=2	unnamed protein product [Triticum turgidum subsp. durum]
TRINITY_DN1854_c0_g1	--	--	--	--|0.0|bdi:100845902|hypothetical protein	[R]	General function prediction only	Dyggve-Melchior-Clausen syndrome protein;; High-temperature-induced dauer-formation protein;; Dyggve-Melchior-Clausen syndrome protein	--	hypothetical protein BRADI_2g51430v3 [Brachypodium distachyon]
TRINITY_DN96157_c0_g1	[R]	General function prediction only	Molecular Function: aldo-keto reductase (NADP) activity (GO:0004033);; Molecular Function: alcohol dehydrogenase (NADP+) activity (GO:0008106);; Biological Process: response to cold (GO:0009409);; Biological Process: response to water deprivation (GO:0009414);; Cellular Component: chloroplast (GO:0009507);; Biological Process: response to toxic substance (GO:0009636);; Biological Process: respons…	K00002|6e-20|bdi:100822521|K00002 AKR1A1; alcohol dehydrogenase (NADP+) [EC:1.1.1.2]	[R]	General function prediction only	--	NADPH-dependent aldo-keto reductase, chloroplastic OS=Arabidopsis thaliana OX=3702 GN=AKR4C9 PE=1 SV=1	hypothetical protein OsI_04429 [Oryza sativa Indica Group] EEE55668.1 hypothetical protein OsJ_04072 [Oryza sativa Japonica Group]
TRINITY_DN42932_c0_g1	--	--	--	--|1e-105|osa:4332648|hypothetical protein	--	--	--	--	hypothetical protein EE612_017044, partial [Oryza sativa]
TRINITY_DN68830_c0_g1	--	--	Cellular Component: nucleus (GO:0005634);; Cellular Component: cytoplasm (GO:0005737);; Biological Process: nucleoside catabolic process (GO:0009164);; Cellular Component: chloroplast (GO:0009507);; Molecular Function: hydrolase activity, acting on acid anhydrides, in phosphorus-containing anhydrides (GO:0016818);; Molecular Function: metal ion binding (GO:0046872);;	K07766|2e-36|obr:102713164|K07766 E3.6.1.52; diphosphoinositol-polyphosphate diphosphatase [EC:3.6.1.52]	[T]	Signal transduction mechanisms	--	Nudix hydrolase 21, chloroplastic OS=Arabidopsis thaliana OX=3702 GN=NUDT21 PE=2 SV=1	PREDICTED: nudix hydrolase 21, chloroplastic [Oryza brachyantha]
TRINITY_DN58622_c0_g1	[O]	Posttranslational modification, protein turnover, chaperones	Cellular Component: cytosol (GO:0005829);; Biological Process: ubiquitin-dependent protein catabolic process (GO:0006511);; Biological Process: protein deubiquitination (GO:0016579);; Molecular Function: thiol-dependent ubiquitinyl hydrolase activity (GO:0036459);;	K11838|1e-109|osa:9270404|K11838 USP7; ubiquitin carboxyl-terminal hydrolase 7 [EC:3.4.19.12]	[O]	Posttranslational modification, protein turnover, chaperones	Ubiquitin-specific protease C-terminal;; Ubiquitin-specific protease C-terminal	Ubiquitin carboxyl-terminal hydrolase 12 OS=Arabidopsis thaliana OX=3702 GN=UBP12 PE=1 SV=2	Os11g0573000, partial [Oryza sativa Japonica Group] KAB8115635.1 hypothetical protein EE612_056258, partial [Oryza sativa]
TRINITY_DN91023_c0_g1	--	--	--	--|1e-42|sita:101786183|hypothetical protein	[R]	General function prediction only	Domain of unknown function	--	hypothetical protein GQ55_4G237300 [Panicum hallii var. hallii]
TRINITY_DN42694_c0_g1	[E]	Amino acid transport and metabolism	Molecular Function: iron ion binding (GO:0005506);; Cellular Component: cytoplasm (GO:0005737);; Biological Process: glutamate biosynthetic process (GO:0006537);; Cellular Component: chloroplast (GO:0009507);; Cellular Component: plastid (GO:0009536);; Molecular Function: FMN binding (GO:0010181);; Molecular Function: glutamate synthase activity (GO:0015930);; Molecular Function: glutamate syntha…	--|5e-14|obr:102706997|hypothetical protein	[E]	Amino acid transport and metabolism	--	Glutamate synthase 1 [NADH], chloroplastic OS=Oryza sativa subsp. japonica OX=39947 GN=Os01g0681900 PE=2 SV=1	glutamate synthase 1 [NADH], chloroplastic isoform X4 [Panicum hallii]
TRINITY_DN97800_c0_g1	[R]	General function prediction only	Molecular Function: dolichyl-diphosphooligosaccharide-protein glycotransferase activity (GO:0004579);; Cellular Component: oligosaccharyltransferase complex (GO:0008250);; Cellular Component: integral component of membrane (GO:0016021);; Biological Process: protein N-linked glycosylation via asparagine (GO:0018279);; Biological Process: post-translational protein modification (GO:0043687);;	--|1e-31|sita:101773622|hypothetical protein	[O]	Posttranslational modification, protein turnover, chaperones	--	Dolichyl-diphosphooligosaccharide--protein glycosyltransferase subunit STT3A OS=Oryza sativa subsp. japonica OX=39947 GN=STT3A PE=2 SV=1	hypothetical protein EJB05_17008 [Eragrostis curvula]
TRINITY_DN1987_c1_g1	--	--	Cellular Component: nucleus (GO:0005634);; Cellular Component: cytoplasm (GO:0005737);;	--|1e-179|osa:4351511|hypothetical protein	--	--	--	IQ domain-containing protein IQM3 OS=Arabidopsis thaliana OX=3702 GN=IQM3 PE=2 SV=1	IQ domain-containing protein IQM3 [Oryza sativa Japonica Group] ABA95810.1 calmodulin-binding family protein, putative, expressed [Oryza sativa Japonica Group] BAF29182.1 Os12g0149900 [Oryza sativa Japonica Group] EAY82269.1 hypothetical protein OsI_37477 [Oryza sativa Indica Group] EAZ19656.1 hypothetical protein OsJ_35233 [Oryza sativa Japonica Group] BAG87597.1 unnamed protein product [Oryza s…
TRINITY_DN17154_c0_g1	--	--	--	--	--	--	--	--	hypothetical protein PAHAL_3G092500 [Panicum hallii]
TRINITY_DN70036_c0_g1	--	--	Cellular Component: nucleolus (GO:0005730);; Biological Process: transcription, DNA-templated (GO:0006351);; Biological Process: regulation of transcription, DNA-templated (GO:0006355);; Biological Process: covalent chromatin modification (GO:0016569);; Molecular Function: hydrolase activity (GO:0016787);; Molecular Function: metal ion binding (GO:0046872);;	--|3e-08|ats:109784849|hypothetical protein	--	--	--	Histone deacetylase HDT2 OS=Zea mays OX=4577 GN=HDT2 PE=1 SV=1	Histone deacetylase HDT1 [Zea mays]
TRINITY_DN13811_c0_g1	--	--	Cellular Component: microtubule (GO:0005874);;	K18635|9e-50|bdi:100836722|K18635 SPR1; protein SPIRAL1 and related proteins	--	--	--	Protein SPIRAL1-like 4 OS=Oryza sativa subsp. japonica OX=39947 GN=Os04g0578300 PE=3 SV=1	RecName: Full=Protein SPIRAL1-like 4 CAE03251.1 OSJNBa0011J08.6 [Oryza sativa Japonica Group] EAZ31727.1 hypothetical protein OsJ_15879 [Oryza sativa Japonica Group] BAS90626.1 Os04g0578300 [Oryza sativa Japonica Group] KAB8096598.1 hypothetical protein EE612_025112 [Oryza sativa]
TRINITY_DN7424_c0_g1	--	--	Molecular Function: transmembrane receptor protein serine/threonine kinase activity (GO:0004675);; Molecular Function: ATP binding (GO:0005524);; Cellular Component: plasma membrane (GO:0005886);; Biological Process: protein phosphorylation (GO:0006468);; Biological Process: cell surface receptor signaling pathway (GO:0007166);; Cellular Component: integral component of membrane (GO:0016021);; Mo…	--|1e-17|bdi:100843816|hypothetical protein	--	--	--	Proline-rich receptor-like protein kinase PERK13 OS=Arabidopsis thaliana OX=3702 GN=PERK13 PE=1 SV=1	formin-B [Brachypodium distachyon] KQJ90500.1 hypothetical protein BRADI_4g32000v3 [Brachypodium distachyon]
TRINITY_DN49187_c0_g1	--	--	Biological Process: autophagosome assembly (GO:0000045);; Biological Process: autophagy of mitochondrion (GO:0000422);; Biological Process: C-terminal protein lipidation (GO:0006501);; Biological Process: protein transport (GO:0015031);; Molecular Function: Atg8 ligase activity (GO:0019776);; Cellular Component: phagophore assembly site membrane (GO:0034045);; Cellular Component: Atg12-Atg5-Atg16…	K08336|2e-20|obr:102711073|K08336 ATG12; ubiquitin-like protein ATG12	[O]	Posttranslational modification, protein turnover, chaperones	--	Ubiquitin-like protein ATG12 OS=Oryza sativa subsp. japonica OX=39947 GN=ATG12 PE=3 SV=2	Os06g0205000 [Oryza sativa Japonica Group]
TRINITY_DN53071_c0_g4	--	--	--	--	--	--	--	--	hypothetical protein PAHAL_3G513300 [Panicum hallii]
TRINITY_DN46436_c0_g1	--	--	Biological Process: polysaccharide catabolic process (GO:0000272);; Molecular Function: chitinase activity (GO:0004568);; Biological Process: chitin catabolic process (GO:0006032);; Biological Process: defense response (GO:0006952);; Molecular Function: chitin binding (GO:0008061);; Biological Process: cell wall macromolecule catabolic process (GO:0016998);;	K20547|1e-07|obr:102709180|K20547 CHIB; basic endochitinase B [EC:3.2.1.14]	--	--	--	Chitinase 7 OS=Oryza sativa subsp. japonica OX=39947 GN=Cht7 PE=2 SV=1	PREDICTED: chitinase 7-like [Oryza brachyantha]
[truncated: 5,968 more rows]

## Sheet: cluster2.annotation
#geneid	COG_class	COG_class_annotation	GO_annotation	KEGG_annotation	KOG_class	KOG_class_annotation	Pfam_annotation	Swissprot_annotation	nr_annotation
[truncated: 5,380 more rows]

## Sheet: cluster3.annotation
#geneid	COG_class	COG_class_annotation	GO_annotation	KEGG_annotation	KOG_class	KOG_class_annotation	Pfam_annotation	Swissprot_annotation	nr_annotation
TRINITY_DN21345_c0_g1	--	--	--	--|3e-09|sita:101753508|hypothetical protein	--	--	--	--	hypothetical protein GQ55_4G238000 [Panicum hallii var. hallii]
TRINITY_DN80035_c0_g2	--	--	--	K06691|3e-64|zma:100281651|K06691 RPN13; 26S proteasome regulatory subunit N13	[R]	General function prediction only	--	--	hypothetical protein ZEAMMB73_Zm00001d053698 [Zea mays]
[truncated: 6,192 more rows]

## Sheet: cluster4.annotation
#geneid	COG_class	COG_class_annotation	GO_annotation	KEGG_annotation	KOG_class	KOG_class_annotation	Pfam_annotation	Swissprot_annotation	nr_annotation
[truncated: 6,316 more rows]

[truncated: 5 more sheets: cluster5.annotation, cluster6.annotation, cluster7.annotation, cluster8.annotation, cluster9.annotation]
