# Supplementary material for: The Transcriptome Analysis Provides New Insights into Signaling for Bamboo Shoot Development of Sympodial Bamboo
Source: Foods. 2025 May 7;14(9):1647. doi: 10.3390/foods14091647 (PMC12072057; doi:10.3390/foods14091647)
Supplement: Supplementary file 1 [file foods-14-01647-s001.zip › Table S5. Identification of genes responsive to bamboo shoot tips different development stages by WGCNA analysis..xlsx]

## Sheet: DEGs involved in S1
#ID	COG_class	COG_class_annotation	GO_annotation	KEGG_annotation	KOG_class	KOG_class_annotation	Pfam_annotation	Swissprot_annotation	nr_annotation
TRINITY_DN28261_c0_g1	--	--	--	K01177|3e-90|osa:4331577|K01177 E3.2.1.2; beta-amylase [EC:3.2.1.2]	--	--	Glycosyl hydrolase family 14	Beta-amylase 2, chloroplastic OS=Oryza sativa subsp. japonica OX=39947 GN=BAMY2 PE=1 SV=1	hypothetical protein OsI_09956 [Oryza sativa Indica Group] EAZ25531.1 hypothetical protein OsJ_09355 [Oryza sativa Japonica Group]
TRINITY_DN16099_c1_g1	[M]	Cell wall/membrane/envelope biogenesis	Molecular Function: actin binding (GO:0003779);; Molecular Function: phosphoprotein phosphatase activity (GO:0004721);; Cellular Component: spindle (GO:0005819);; Molecular Function: microtubule binding (GO:0008017);; Cellular Component: phragmoplast (GO:0009524);; Biological Process: microsporogenesis (GO:0009556);; Cellular Component: preprophase band (GO:0009574);; Molecular Function: actin fi…	--|7e-12|zma:109941476|hypothetical protein	--	--	--	Formin-like protein 14 OS=Arabidopsis thaliana OX=3702 GN=FH14 PE=3 SV=3	hypothetical protein SORBI_3001G155400 [Sorghum bicolor]
TRINITY_DN56006_c0_g1	--	--	Cellular Component: cytoplasm (GO:0005737);; Biological Process: trehalose biosynthetic process (GO:0005992);; Molecular Function: transferase activity, transferring glycosyl groups (GO:0016757);; Molecular Function: phosphatase activity (GO:0016791);; Biological Process: trehalose metabolism in response to stress (GO:0070413);;	K16055|7e-09|sita:101768584|K16055 TPS; trehalose 6-phosphate synthase/phosphatase [EC:2.4.1.15 3.1.3.12]	[G]	Carbohydrate transport and metabolism	--	Probable alpha,alpha-trehalose-phosphate synthase [UDP-forming] 8 OS=Arabidopsis thaliana OX=3702 GN=TPS8 PE=2 SV=1	unnamed protein product [Triticum turgidum subsp. durum]
TRINITY_DN26977_c0_g2	--	--	Cellular Component: nucleosome (GO:0000786);; Molecular Function: DNA binding (GO:0003677);; Cellular Component: nucleus (GO:0005634);; Biological Process: nucleosome assembly (GO:0006334);;	--|2e-07|zma:103649556|hypothetical protein	--	--	--	Histone H1 OS=Solanum lycopersicum OX=4081 PE=3 SV=1	hypothetical protein GQ55_3G478400 [Panicum hallii var. hallii]
TRINITY_DN33264_c0_g1	--	--	Cellular Component: Golgi membrane (GO:0000139);; Cellular Component: cytoplasm (GO:0005737);; Cellular Component: endosome (GO:0005768);; Cellular Component: Golgi apparatus (GO:0005794);; Cellular Component: trans-Golgi network (GO:0005802);; Molecular Function: S-adenosylmethionine-dependent methyltransferase activity (GO:0008757);; Cellular Component: integral component of membrane (GO:001602…	--|1e-129|bdi:100831094|hypothetical protein	--	--	Putative S-adenosyl-L-methionine-dependent methyltransferase	Probable methyltransferase PMT15 OS=Arabidopsis thaliana OX=3702 GN=At4g00750 PE=2 SV=1	ankyrin protein kinase-like, partial [Oryza sativa Indica Group]
TRINITY_DN101768_c0_g1	--	--	Cellular Component: nucleus (GO:0005634);; Biological Process: photoperiodism (GO:0009648);; Molecular Function: protein homodimerization activity (GO:0042803);; Biological Process: rhythmic process (GO:0048511);;	--|2e-33|bdi:100833201|hypothetical protein	--	--	Early Flowering 4 domain	Protein ELF4-LIKE 4 OS=Arabidopsis thaliana OX=3702 GN=EFL4 PE=2 SV=1	protein ELF4-LIKE 3-like [Panicum hallii] PAN49211.1 hypothetical protein PAHAL_9G434000 [Panicum hallii] PUZ40715.1 hypothetical protein GQ55_9G446100 [Panicum hallii var. hallii]
TRINITY_DN2327_c0_g3	[E]	Amino acid transport and metabolism	Molecular Function: asparagine synthase (glutamine-hydrolyzing) activity (GO:0004066);; Molecular Function: ATP binding (GO:0005524);; Biological Process: glutamine metabolic process (GO:0006541);; Biological Process: L-asparagine biosynthetic process (GO:0070981);;	K01953|0.0|ats:109747609|K01953 asnB; asparagine synthase (glutamine-hydrolysing) [EC:6.3.5.4]	[E]	Amino acid transport and metabolism	Asparagine synthase;; Glutamine amidotransferase domain;; Glutamine amidotransferase domain;; Aluminium induced protein;; Possible lysine decarboxylase	Asparagine synthetase [glutamine-hydrolyzing] OS=Asparagus officinalis OX=4686 PE=2 SV=2	asparagine synthetase-1 [Secale cereale]
TRINITY_DN5450_c0_g1	[T]	Signal transduction mechanisms	Molecular Function: protein serine/threonine phosphatase activity (GO:0004722);; Molecular Function: metal ion binding (GO:0046872);;	K14497|0.0|osa:4332374|K14497 PP2C; protein phosphatase 2C [EC:3.1.3.16]	[T]	Signal transduction mechanisms	Protein phosphatase 2C	Probable protein phosphatase 2C 30 OS=Oryza sativa subsp. japonica OX=39947 GN=Os03g0268600 PE=2 SV=1	hypothetical protein OsI_10903 [Oryza sativa Indica Group]
TRINITY_DN21210_c1_g1	--	--	Molecular Function: core promoter sequence-specific DNA binding (GO:0001046);; Molecular Function: transcriptional activator activity, RNA polymerase II transcription regulatory region sequence-specific DNA binding (GO:0001228);; Molecular Function: DNA-binding transcription factor activity (GO:0003700);; Cellular Component: nucleus (GO:0005634);; Biological Process: regulation of transcription, …	--|4e-14|obr:102700538|hypothetical protein	--	--	--	Transcription factor UNE12 OS=Arabidopsis thaliana OX=3702 GN=UNE12 PE=2 SV=2	Os07g0182200 [Oryza sativa Japonica Group] BAG90055.1 unnamed protein product [Oryza sativa Japonica Group] BAT00331.1 Os07g0182200 [Oryza sativa Japonica Group] KAB8104548.1 hypothetical protein EE612_037510 [Oryza sativa]
TRINITY_DN7301_c0_g1	[R]	General function prediction only	Molecular Function: ubiquitin-protein transferase activity (GO:0004842);; Molecular Function: zinc ion binding (GO:0008270);; Biological Process: defense response to bacterium (GO:0042742);; Biological Process: protein autoubiquitination (GO:0051865);;	--|0.0|osa:4337543|hypothetical protein	[R]	General function prediction only	Ankyrin repeats (many copies);; Ankyrin repeats (3 copies);; Ankyrin repeat;; Ankyrin repeat;; Ankyrin repeats (many copies);; Tetratricopeptide repeat;; Tetratricopeptide repeat	E3 ubiquitin-protein ligase XB3 OS=Oryza sativa subsp. japonica OX=39947 GN=XB3 PE=1 SV=1	uncharacterized protein LOC4337543 [Oryza sativa Japonica Group] AAS88829.1 putative ankyrin protein [Oryza sativa Japonica Group] BAF16310.1 Os05g0103600 [Oryza sativa Japonica Group] BAG95626.1 unnamed protein product [Oryza sativa Japonica Group] BAS91849.1 Os05g0103600 [Oryza sativa Japonica Group] KAB8097725.1 hypothetical protein EE612_026526 [Oryza sativa]
TRINITY_DN32906_c0_g2	[E]	Amino acid transport and metabolism	Molecular Function: carboxy-lyase activity (GO:0016831);; Biological Process: carboxylic acid metabolic process (GO:0019752);; Molecular Function: pyridoxal phosphate binding (GO:0030170);;	K01590|0.0|sbi:8061030|K01590 hdc; histidine decarboxylase [EC:4.1.1.22]	[E]	Amino acid transport and metabolism	Pyridoxal-dependent decarboxylase conserved domain;; Pyridoxal-dependent decarboxylase conserved domain	Serine decarboxylase 1 OS=Oryza sativa subsp. japonica OX=39947 GN=SDC1 PE=3 SV=1	serine decarboxylase 1 [Sorghum bicolor] EES05207.1 hypothetical protein SORBI_3004G170200 [Sorghum bicolor]
TRINITY_DN24805_c0_g1	[RTKL]	--	Molecular Function: protein kinase activity (GO:0004672);; Molecular Function: protein serine/threonine kinase activity (GO:0004674);; Molecular Function: ATP binding (GO:0005524);; Biological Process: microtubule-based process (GO:0007017);; Biological Process: epidermal cell differentiation (GO:0009913);; Biological Process: cortical microtubule organization (GO:0043622);; Cellular Component: c…	K08857|6e-64|bdi:100845374|K08857 NEK1_4_5; NIMA (never in mitosis gene a)-related kinase 1/4/5 [EC:2.7.11.1]	[R]	General function prediction only	Protein kinase domain;; Protein tyrosine and serine/threonine kinase	Serine/threonine-protein kinase Nek5 OS=Arabidopsis thaliana OX=3702 GN=NEK5 PE=1 SV=1	Serine/threonine-protein kinase Nek4 [Dichanthelium oligosanthes]
TRINITY_DN9649_c1_g1	--	--	--	--|3e-39|sita:106804459|hypothetical protein	[R]	General function prediction only	Reverse transcriptase (RNA-dependent DNA polymerase);; Reverse transcriptase (RNA-dependent DNA polymerase)	Retrovirus-related Pol polyprotein from transposon RE2 OS=Arabidopsis thaliana OX=3702 GN=RE2 PE=4 SV=1	putative retrotransposon protein, partial [Phyllostachys edulis]
TRINITY_DN8027_c0_g1	--	--	--	--|4e-47|sita:101760599|hypothetical protein	--	--	--	--	AFG1-like ATPase [Setaria italica] XP_004973118.1 AFG1-like ATPase [Setaria italica] XP_004973119.1 AFG1-like ATPase [Setaria italica] XP_012702504.1 AFG1-like ATPase [Setaria italica] RCV30486.1 hypothetical protein SETIT_6G099000v2 [Setaria italica] RCV30487.1 hypothetical protein SETIT_6G099000v2 [Setaria italica]
TRINITY_DN8177_c1_g1	[M]	Cell wall/membrane/envelope biogenesis	Molecular Function: DNA binding (GO:0003677);; Cellular Component: nucleus (GO:0005634);; Biological Process: transcription, DNA-templated (GO:0006351);; Biological Process: regulation of transcription, DNA-templated (GO:0006355);; Biological Process: auxin-activated signaling pathway (GO:0009734);;	K14486|5e-85|bdi:100829904|K14486 K14486; auxin response factor	--	--	--	Auxin response factor 2 OS=Oryza sativa subsp. japonica OX=39947 GN=ARF2 PE=2 SV=1	hypothetical protein EE612_031157 [Oryza sativa]
TRINITY_DN32135_c1_g1	--	--	Molecular Function: phosphoprotein phosphatase activity (GO:0004721);;	--|7e-20|bdi:100823040|hypothetical protein	--	--	--	Formin-like protein 3 OS=Oryza sativa subsp. japonica OX=39947 GN=FH3 PE=2 SV=2	protein translocase subunit 1, partial [Phyllostachys edulis]
TRINITY_DN47217_c0_g1	--	--	--	--	--	--	--	--	hypothetical protein BAE44_0024692, partial [Dichanthelium oligosanthes]
TRINITY_DN11806_c0_g1	[C]	Energy production and conversion	Molecular Function: aconitate hydratase activity (GO:0003994);; Molecular Function: copper ion binding (GO:0005507);; Molecular Function: ATP binding (GO:0005524);; Cellular Component: cell wall (GO:0005618);; Cellular Component: cytoplasm (GO:0005737);; Cellular Component: mitochondrion (GO:0005739);; Cellular Component: vacuolar membrane (GO:0005774);; Cellular Component: cytosol (GO:0005829);;…	K01681|2e-50|zma:100304277|K01681 ACO; aconitate hydratase [EC:4.2.1.3]	[AJ]	--	--	Aconitate hydratase 3, mitochondrial OS=Arabidopsis thaliana OX=3702 GN=ACO3 PE=1 SV=2	Aconitate hydratase 1 [Zea mays]
TRINITY_DN66569_c1_g1	--	--	--	--	--	--	--	--	retrotransposon protein, putative, Ty1-copia subclass [Oryza sativa Japonica Group]
TRINITY_DN20045_c0_g2	--	--	Molecular Function: transcriptional activator activity, RNA polymerase II proximal promoter sequence-specific DNA binding (GO:0001077);; Molecular Function: DNA-binding transcription factor activity (GO:0003700);; Cellular Component: nucleus (GO:0005634);; Biological Process: regulation of transcription, DNA-templated (GO:0006355);; Biological Process: response to cold (GO:0009409);; Molecular Fu…	K21596|1e-114|osa:4343953|K21596 CAMTA; calmodulin-binding transcription activator	[S]	Function unknown	CG-1 domain	Calmodulin-binding transcription activator 2 OS=Arabidopsis thaliana OX=3702 GN=CAMTA2 PE=1 SV=1	Calmodulin-binding transcription activator 1 [Dichanthelium oligosanthes]
TRINITY_DN1459_c0_g1	--	--	Molecular Function: DNA binding (GO:0003677);; Cellular Component: nucleus (GO:0005634);; Cellular Component: vacuole (GO:0005773);; Biological Process: transcription, DNA-templated (GO:0006351);; Biological Process: regulation of transcription, DNA-templated (GO:0006355);;	--|0.0|bdi:100830553|hypothetical protein	--	--	Myb-like DNA-binding domain	AT-rich interactive domain-containing protein 2 OS=Arabidopsis thaliana OX=3702 GN=ARID2 PE=1 SV=1	uncharacterized protein LOC100830553 [Brachypodium distachyon] XP_010238630.1 uncharacterized protein LOC100830553 [Brachypodium distachyon] XP_024310447.1 uncharacterized protein LOC100830553 [Brachypodium distachyon] KQJ91902.1 hypothetical protein BRADI_4g40450v3 [Brachypodium distachyon] KQJ91903.1 hypothetical protein BRADI_4g40450v3 [Brachypodium distachyon]
TRINITY_DN6336_c0_g2	--	--	Molecular Function: structural constituent of cell wall (GO:0005199);;	--|0.0|bdi:100838541|hypothetical protein	[R]	General function prediction only	--	Vegetative cell wall protein gp1 OS=Chlamydomonas reinhardtii OX=3055 GN=GP1 PE=1 SV=1	uncharacterized protein LOC109773546 [Aegilops tauschii subsp. tauschii]
TRINITY_DN6726_c0_g1	--	--	Cellular Component: nucleus (GO:0005634);; Biological Process: multicellular organism development (GO:0007275);; Molecular Function: metal ion binding (GO:0046872);;	--|0.0|osa:4352738|hypothetical protein	[P]	Inorganic ion transport and metabolism	Tesmin/TSO1-like CXC domain, cysteine-rich domain	Protein tesmin/TSO1-like CXC 2 OS=Arabidopsis thaliana OX=3702 GN=TCX2 PE=1 SV=1	protein lin-54 [Oryza sativa Japonica Group] ABA99826.1 Tesmin/TSO1-like CXC domain containing protein, expressed [Oryza sativa Japonica Group] BAF30242.1 Os12g0605300 [Oryza sativa Japonica Group] BAT17981.1 Os12g0605300 [Oryza sativa Japonica Group] KAB8118125.1 hypothetical protein EE612_060806 [Oryza sativa]
TRINITY_DN5313_c0_g2	--	--	Molecular Function: DNA binding (GO:0003677);; Cellular Component: nucleus (GO:0005634);; Biological Process: transcription, DNA-templated (GO:0006351);; Biological Process: regulation of transcription, DNA-templated (GO:0006355);; Biological Process: auxin-activated signaling pathway (GO:0009734);;	--|3e-17|osa:4341978|hypothetical protein	--	--	--	Auxin response factor 19 OS=Oryza sativa subsp. japonica OX=39947 GN=ARF19 PE=2 SV=2	putative auxin response factor 7a [Oryza sativa Japonica Group] BAD53792.1 putative auxin response factor 7a [Oryza sativa Japonica Group] BAF20406.2 Os06g0702600 [Oryza sativa Japonica Group] BAS99363.1 Os06g0702600 [Oryza sativa Japonica Group]
TRINITY_DN11765_c0_g1	[J]	Translation, ribosomal structure and biogenesis	Cellular Component: integral component of membrane (GO:0016021);;	--|8e-71|ats:109755622|hypothetical protein	--	--	--	Formin-like protein 16 OS=Oryza sativa subsp. japonica OX=39947 GN=FH16 PE=2 SV=1	predicted protein [Hordeum vulgare subsp. vulgare]
TRINITY_DN11393_c0_g1	--	--	Cellular Component: nucleus (GO:0005634);; Biological Process: multicellular organism development (GO:0007275);; Molecular Function: zinc ion binding (GO:0008270);; Biological Process: transport of virus in host, cell to cell (GO:0046740);;	--|1e-150|osa:107281158|hypothetical protein	[R]	General function prediction only	Domain of unknown function	OBERON-like protein OS=Nicotiana benthamiana OX=4100 GN=PVIP PE=1 SV=1	embryogenesis transmembrane protein-like [Oryza sativa Japonica Group] BAD69401.1 embryogenesis transmembrane protein-like [Oryza sativa Japonica Group]
TRINITY_DN1489_c4_g1	--	--	Molecular Function: actin binding (GO:0003779);; Molecular Function: phosphoprotein phosphatase activity (GO:0004721);; Cellular Component: spindle (GO:0005819);; Molecular Function: microtubule binding (GO:0008017);; Cellular Component: phragmoplast (GO:0009524);; Biological Process: microsporogenesis (GO:0009556);; Cellular Component: preprophase band (GO:0009574);; Molecular Function: actin fi…	--|1e-18|bdi:100827649|hypothetical protein	--	--	--	Formin-like protein 14 OS=Arabidopsis thaliana OX=3702 GN=FH14 PE=3 SV=3	pollen-specific leucine-rich repeat extensin-like protein 3 [Panicum hallii]
TRINITY_DN8889_c1_g1	--	--	Molecular Function: aspartic-type endopeptidase activity (GO:0004190);; Cellular Component: integral component of membrane (GO:0016021);; Biological Process: protein catabolic process (GO:0030163);; Biological Process: defense response to fungus (GO:0050832);;	--|4e-65|ats:109744743|hypothetical protein	[O]	Posttranslational modification, protein turnover, chaperones	--	Aspartyl protease APCB1 OS=Arabidopsis thaliana OX=3702 GN=APCB1 PE=1 SV=1	hypothetical protein BRADI_1g43820v3 [Brachypodium distachyon]
TRINITY_DN47168_c0_g1	--	--	Biological Process: mitochondrial fission (GO:0000266);; Biological Process: cytokinesis by cell plate formation (GO:0000911);; Molecular Function: GTPase activity (GO:0003924);; Molecular Function: GTP binding (GO:0005525);; Cellular Component: vacuole (GO:0005773);; Cellular Component: vacuolar membrane (GO:0005774);; Cellular Component: cytosol (GO:0005829);; Cellular Component: microtubule (G…	--|3e-08|zma:100285412|hypothetical protein	[UR]	--	--	Dynamin-related protein 1A OS=Arabidopsis thaliana OX=3702 GN=DRP1A PE=1 SV=3	unknown [Zea mays]
TRINITY_DN45909_c0_g1	--	--	Molecular Function: DNA binding (GO:0003677);; Molecular Function: DNA-binding transcription factor activity (GO:0003700);; Cellular Component: nucleus (GO:0005634);; Biological Process: transcription, DNA-templated (GO:0006351);; Biological Process: regulation of cell size (GO:0008361);; Biological Process: response to water deprivation (GO:0009414);; Biological Process: trichome morphogenesis (…	--|1e-94|ats:109776978|hypothetical protein	[K]	Transcription	--	Trihelix transcription factor GTL1 OS=Arabidopsis thaliana OX=3702 GN=GTL1 PE=1 SV=2	Trihelix transcription factor GT-2 [Dichanthelium oligosanthes]
TRINITY_DN41027_c1_g1	[J]	Translation, ribosomal structure and biogenesis	Molecular Function: structural constituent of ribosome (GO:0003735);; Cellular Component: ribosome (GO:0005840);; Biological Process: translation (GO:0006412);;	K02925|3e-28|zma:103647030|K02925 RP-L3e; large subunit ribosomal protein L3e	[J]	Translation, ribosomal structure and biogenesis	Ribosomal protein L3	60S ribosomal protein L3 OS=Oryza sativa subsp. japonica OX=39947 GN=RPL3 PE=2 SV=2	60S ribosomal protein L3-1 [Zea mays]
TRINITY_DN4638_c1_g1	--	--	--	--|1e-163|bdi:100838468|hypothetical protein	--	--	--	--	uncharacterized protein LOC100838468 [Brachypodium distachyon] XP_024315218.1 uncharacterized protein LOC100838468 [Brachypodium distachyon] KQK11457.1 hypothetical protein BRADI_2g60357v3 [Brachypodium distachyon]
TRINITY_DN32918_c1_g1	--	--	Molecular Function: structural constituent of cell wall (GO:0005199);; Cellular Component: extracellular region (GO:0005576);; Cellular Component: cell wall (GO:0005618);; Cellular Component: plant-type cell wall (GO:0009505);; Cellular Component: plasmodesma (GO:0009506);; Biological Process: cell wall organization (GO:0071555);;	--|3e-44|bdi:100824075|hypothetical protein	[S]	Function unknown	--	Leucine-rich repeat extensin-like protein 3 OS=Arabidopsis thaliana OX=3702 GN=LRX3 PE=1 SV=1	unnamed protein product [Triticum turgidum subsp. durum]
TRINITY_DN631_c2_g1	--	--	Cellular Component: ESCRT I complex (GO:0000813);; Cellular Component: early endosome (GO:0005769);; Cellular Component: late endosome (GO:0005770);; Biological Process: cellular protein modification process (GO:0006464);; Biological Process: trichome branching (GO:0010091);; Biological Process: protein transport (GO:0015031);; Molecular Function: ubiquitin binding (GO:0043130);; Cellular Compone…	K12183|3e-31|bdi:100836773|K12183 TSG101; ESCRT-I complex subunit TSG101	[OU]	--	--	Protein ELC OS=Arabidopsis thaliana OX=3702 GN=ELC PE=1 SV=1	hypothetical protein OsJ_09012 [Oryza sativa Japonica Group]
TRINITY_DN14043_c0_g2	--	--	--	--|6e-06|obr:102722629|hypothetical protein	--	--	--	--	--
TRINITY_DN447_c0_g1	--	--	--	--|1e-153|sita:101754292|hypothetical protein	--	--	Development and cell death domain	B2 protein OS=Daucus carota OX=4039 PE=2 SV=1	B2 protein [Dichanthelium oligosanthes]
TRINITY_DN17536_c0_g1	--	--	Biological Process: lipid transport (GO:0006869);; Molecular Function: lipid binding (GO:0008289);;	--|2e-37|bdi:100838287|hypothetical protein	--	--	--	Non-specific lipid-transfer protein 2 OS=Oryza sativa subsp. indica OX=39946 GN=LTP-2 PE=3 SV=2	non-specific lipid-transfer protein 2 [Brachypodium distachyon] KQK05035.1 hypothetical protein BRADI_2g17540v3 [Brachypodium distachyon]
TRINITY_DN92663_c0_g2	--	--	--	K13418|8e-44|obr:102717614|K13418 SERK1; somatic embryogenesis receptor kinase 1 [EC:2.7.10.1 2.7.11.1]	--	--	--	LRR receptor kinase SERK2 OS=Oryza sativa subsp. japonica OX=39947 GN=SERK2 PE=1 SV=1	hypothetical protein OsI_16148 [Oryza sativa Indica Group]
TRINITY_DN12178_c1_g1	--	--	--	--|4e-45|osa:4339757|hypothetical protein	--	--	Ulp1 protease family, C-terminal catalytic domain	--	uncharacterized protein LOC4339757 [Oryza sativa Japonica Group] AAT44152.1 unknown protein [Oryza sativa Japonica Group] BAF18375.1 Os05g0586400 [Oryza sativa Japonica Group] EEE64859.1 hypothetical protein OsJ_19716 [Oryza sativa Japonica Group] BAS95577.1 Os05g0586400 [Oryza sativa Japonica Group] KAB8100799.1 hypothetical protein EE612_031418 [Oryza sativa]
TRINITY_DN15604_c0_g1	--	--	--	--|2e-54|bdi:100825862|hypothetical protein	--	--	--	--	Dof protein [Phyllostachys edulis]
TRINITY_DN2060_c0_g1	--	--	Molecular Function: DNA-binding transcription factor activity (GO:0003700);; Cellular Component: nucleus (GO:0005634);; Biological Process: transcription, DNA-templated (GO:0006351);; Biological Process: regulation of transcription, DNA-templated (GO:0006355);; Biological Process: polarity specification of adaxial/abaxial axis (GO:0009944);; Biological Process: cell differentiation (GO:0030154);;…	--|1e-42|ats:109742884|hypothetical protein	--	--	--	Probable transcription factor KAN2 OS=Arabidopsis thaliana OX=3702 GN=KAN2 PE=2 SV=1	hypothetical protein OsI_21349 [Oryza sativa Indica Group]
TRINITY_DN11311_c0_g1	--	--	Cellular Component: nucleus (GO:0005634);;	--|9e-80|bdi:100837007|hypothetical protein	--	--	LSD1 zinc finger	Protein LOL2 OS=Oryza sativa subsp. japonica OX=39947 GN=LOL2 PE=2 SV=1	protein LOL2 [Brachypodium distachyon] KQJ85856.1 hypothetical protein BRADI_4g02040v3 [Brachypodium distachyon]
TRINITY_DN15593_c0_g1	--	--	--	--|1e-135|ats:109748175|hypothetical protein	--	--	F-box domain	F-box/LRR-repeat protein At4g14096 OS=Arabidopsis thaliana OX=3702 GN=At4g14096 PE=2 SV=1	F-box/FBD/LRR-repeat protein At5g22700-like [Aegilops tauschii subsp. tauschii]
TRINITY_DN9136_c0_g1	--	--	Molecular Function: RNA binding (GO:0003723);; Molecular Function: endonuclease activity (GO:0004519);; Cellular Component: mitochondrion (GO:0005739);; Biological Process: RNA modification (GO:0009451);; Cellular Component: intracellular membrane-bounded organelle (GO:0043231);;	K17710|0.0|bdi:100843166|K17710 PTCD1; pentatricopeptide repeat domain-containing protein 1	[R]	General function prediction only	PPR repeat family;; PPR repeat;; PPR repeat;; Pentatricopeptide repeat domain;; Pentacotripeptide-repeat region of PRORP;; Mtf2 family;; Mitochondrial 28S ribosomal protein S27;; Tetratricopeptide repeat	Pentatricopeptide repeat-containing protein At5g14770, mitochondrial OS=Arabidopsis thaliana OX=3702 GN=At5g14770 PE=3 SV=2	pentatricopeptide repeat-containing protein At5g14770, mitochondrial [Brachypodium distachyon] XP_014757059.1 pentatricopeptide repeat-containing protein At5g14770, mitochondrial [Brachypodium distachyon] XP_014757060.1 pentatricopeptide repeat-containing protein At5g14770, mitochondrial [Brachypodium distachyon] XP_014757061.1 pentatricopeptide repeat-containing protein At5g14770, mitochondrial …
TRINITY_DN59771_c0_g1	--	--	--	--|5e-70|bdi:100821383|hypothetical protein	--	--	--	--	uncharacterized protein LOC100821383 isoform X3 [Brachypodium distachyon] KQK19231.1 hypothetical protein BRADI_1g47067v3 [Brachypodium distachyon] PNT76322.1 hypothetical protein BRADI_1g47067v3 [Brachypodium distachyon]
TRINITY_DN17794_c1_g1	[KAD]	--	--	K09422|3e-67|ats:109779329|K09422 MYBP; transcription factor MYB, plant	[K]	Transcription	Myb-like DNA-binding domain;; Myb-like DNA-binding domain	Transcription factor MYB2 OS=Oryza sativa subsp. japonica OX=39947 GN=MYB2 PE=2 SV=1	transcription factor MYB108-like [Aegilops tauschii subsp. tauschii]
TRINITY_DN16002_c0_g1	--	--	--	--|6e-54|sita:101772851|hypothetical protein	--	--	--	--	E3 ubiquitin-protein ligase MBR1 [Setaria italica] RCV24769.1 hypothetical protein SETIT_5G113000v2 [Setaria italica] TKW13558.1 hypothetical protein SEVIR_5G109700v2 [Setaria viridis]
TRINITY_DN35853_c0_g1	[T]	Signal transduction mechanisms	Biological Process: response to molecule of fungal origin (GO:0002238);; Molecular Function: ATP binding (GO:0005524);; Biological Process: response to stress (GO:0006950);; Cellular Component: chloroplast (GO:0009507);;	--|6e-75|osa:9268371|hypothetical protein	--	--	Universal stress protein family;; Universal stress protein family	Universal stress protein PHOS34 OS=Arabidopsis thaliana OX=3702 GN=PHOS34 PE=1 SV=1	universal stress protein PHOS32-like [Panicum hallii] PAN49571.1 hypothetical protein PAHAL_9G456900 [Panicum hallii]
TRINITY_DN17485_c0_g1	[C]	Energy production and conversion	Molecular Function: proton transmembrane transporter activity (GO:0015078);; Biological Process: ATP hydrolysis coupled proton transport (GO:0015991);; Cellular Component: proton-transporting V-type ATPase, V0 domain (GO:0033179);;	K02146|0.0|obr:102719153|K02146 ATPeV0D; V-type H+-transporting ATPase subunit d	[C]	Energy production and conversion	ATP synthase (C/AC39) subunit	Probable V-type proton ATPase subunit d OS=Oryza sativa subsp. japonica OX=39947 GN=Os01g0587000 PE=2 SV=1	PREDICTED: probable V-type proton ATPase subunit d [Oryza brachyantha]
TRINITY_DN681_c3_g1	[RTKL]	--	Biological Process: defense response to oomycetes (GO:0002229);; Molecular Function: protein serine/threonine kinase activity (GO:0004674);; Molecular Function: ATP binding (GO:0005524);; Cellular Component: plasma membrane (GO:0005886);; Biological Process: positive regulation of hydrogen peroxide metabolic process (GO:0010726);; Biological Process: positive regulation of cell death (GO:0010942)…	--|1e-89|zma:100281786|hypothetical protein	--	--	Protein kinase domain;; Protein tyrosine and serine/threonine kinase	L-type lectin-domain containing receptor kinase IX.1 OS=Arabidopsis thaliana OX=3702 GN=LECRK91 PE=1 SV=1	protein kinase [Zea mays] ACG28798.1 protein kinase [Zea mays] ACG30069.1 protein kinase [Zea mays] ACN34522.1 unknown [Zea mays] ONM42096.1 L-type lectin-domain containing receptor kinase IX.1 [Zea mays]
TRINITY_DN17017_c0_g1	[C]	Energy production and conversion	Molecular Function: malate dehydrogenase (decarboxylating) (NAD+) activity (GO:0004471);; Molecular Function: malate dehydrogenase (decarboxylating) (NADP+) activity (GO:0004473);; Cellular Component: cytoplasm (GO:0005737);; Biological Process: malate metabolic process (GO:0006108);; Molecular Function: oxaloacetate decarboxylase activity (GO:0008948);; Molecular Function: metal ion binding (GO:…	K00029|1e-144|ats:109782605|K00029 E1.1.1.40; malate dehydrogenase (oxaloacetate-decarboxylating)(NADP+) [EC:1.1.1.40]	[C]	Energy production and conversion	Malic enzyme, N-terminal domain	NADP-dependent malic enzyme OS=Phaseolus vulgaris OX=3885 GN=ME1 PE=2 SV=1	unnamed protein product [Triticum turgidum subsp. durum]
TRINITY_DN33990_c0_g1	--	--	Molecular Function: calcium ion binding (GO:0005509);; Cellular Component: plasma membrane (GO:0005886);;	K06268|6e-49|osa:107276277|K06268 PPP3R; serine/threonine-protein phosphatase 2B regulatory subunit	[T]	Signal transduction mechanisms	EF hand;; EF-hand domain pair;; EF hand	Calcineurin B-like protein 7 OS=Oryza sativa subsp. japonica OX=39947 GN=CBL7 PE=2 SV=1	hypothetical protein BRADI_3g10640v3 [Brachypodium distachyon]
TRINITY_DN47652_c0_g1	[O]	Posttranslational modification, protein turnover, chaperones	Molecular Function: peptidyl-prolyl cis-trans isomerase activity (GO:0003755);; Cellular Component: cytosol (GO:0005829);; Biological Process: protein folding (GO:0006457);; Molecular Function: cyclosporin A binding (GO:0016018);;	K01802|2e-42|osa:4328121|K01802 E5.2.1.8; peptidylprolyl isomerase [EC:5.2.1.8]	[O]	Posttranslational modification, protein turnover, chaperones	Cyclophilin type peptidyl-prolyl cis-trans isomerase/CLD	Peptidyl-prolyl cis-trans isomerase OS=Zea mays OX=4577 GN=CYP PE=2 SV=1	peptidyl-prolyl cis-trans isomerase [Oryza sativa Japonica Group] AAA57045.1 cyclophilin 2 [Oryza sativa] BAD08141.1 peptidylprolyl isomerase Cyp2 [Oryza sativa Japonica Group] BAD07601.1 peptidylprolyl isomerase Cyp2 [Oryza sativa Japonica Group] ABF18676.1 cyclophilinA [Oryza sativa Indica Group] BAF07631.1 Os02g0121300 [Oryza sativa Japonica Group] EAY84255.1 hypothetical protein OsI_05635 [Or…
TRINITY_DN29587_c0_g1	[R]	General function prediction only	Molecular Function: GTPase activity (GO:0003924);; Molecular Function: GTP binding (GO:0005525);; Cellular Component: nucleus (GO:0005634);; Cellular Component: nucleolus (GO:0005730);; Cellular Component: cytoplasm (GO:0005737);; Cellular Component: plasma membrane (GO:0005886);; Biological Process: small GTPase mediated signal transduction (GO:0007264);; Cellular Component: phragmoplast (GO:000…	K04392|4e-25|mus:103990706|K04392 RAC1; Ras-related C3 botulinum toxin substrate 1	[R]	General function prediction only	--	Rac-like GTP-binding protein ARAC5 OS=Arabidopsis thaliana OX=3702 GN=ARAC5 PE=1 SV=1	Rho-related protein from plants 9 [Zea mays]
TRINITY_DN22871_c0_g1	--	--	--	--|1e-61|sita:101770487|hypothetical protein	--	--	--	--	hypothetical protein EJB05_02462, partial [Eragrostis curvula]
TRINITY_DN34030_c0_g1	--	--	--	--|2e-96|bdi:100831327|hypothetical protein	[W]	Extracellular structures	--	--	serine/arginine repetitive matrix protein 1 [Brachypodium distachyon] XP_010231364.1 serine/arginine repetitive matrix protein 1 [Brachypodium distachyon] XP_010231365.1 serine/arginine repetitive matrix protein 1 [Brachypodium distachyon] XP_014755090.1 serine/arginine repetitive matrix protein 1 [Brachypodium distachyon] KQK06188.1 hypothetical protein BRADI_2g25040v3 [Brachypodium distachyon] …
TRINITY_DN9592_c0_g2	--	--	--	--	[B]	Chromatin structure and dynamics	--	--	hypothetical protein PAHAL_3G229900 [Panicum hallii]
TRINITY_DN8452_c0_g1	[E]	Amino acid transport and metabolism	Cellular Component: integral component of membrane (GO:0016021);; Molecular Function: long-chain-alcohol oxidase activity (GO:0046577);; Molecular Function: flavin adenine dinucleotide binding (GO:0050660);;	K17756|1e-162|ats:109744728|K17756 FAO3; long-chain-alcohol oxidase [EC:1.1.3.20]	--	--	GMC oxidoreductase	Long-chain-alcohol oxidase FAO2 OS=Lotus japonicus OX=34305 GN=FAO2 PE=2 SV=1	unnamed protein product [Triticum turgidum subsp. durum]
TRINITY_DN1987_c0_g1	--	--	Cellular Component: nucleus (GO:0005634);; Cellular Component: cytoplasm (GO:0005737);;	--|2e-55|sita:101776823|hypothetical protein	--	--	IQ calmodulin-binding motif	IQ domain-containing protein IQM3 OS=Arabidopsis thaliana OX=3702 GN=IQM3 PE=2 SV=1	unnamed protein product [Triticum turgidum subsp. durum]
TRINITY_DN21085_c0_g2	--	--	--	--|1e-51|ats:109754593|hypothetical protein	--	--	--	--	hypothetical protein SETIT_3G231100v2 [Setaria italica]
TRINITY_DN10877_c0_g1	--	--	Molecular Function: ubiquitin-protein transferase activity (GO:0004842);; Cellular Component: nucleus (GO:0005634);; Biological Process: defense response (GO:0006952);; Molecular Function: zinc ion binding (GO:0008270);; Biological Process: regulation of defense response (GO:0031347);; Biological Process: regulation of programmed cell death (GO:0043067);; Biological Process: proteasome-mediated u…	K19042|2e-38|ats:109755336|K19042 BOI; E3 ubiquitin-protein ligase BOI and related proteins [EC:2.3.2.27]	[O]	Posttranslational modification, protein turnover, chaperones	Zinc finger, C3HC4 type (RING finger)	Probable BOI-related E3 ubiquitin-protein ligase 3 OS=Arabidopsis thaliana OX=3702 GN=BRG3 PE=1 SV=1	unnamed protein product [Triticum turgidum subsp. durum]
TRINITY_DN2225_c0_g1	--	--	--	--|7e-77|sbi:8079423|hypothetical protein	--	--	--	--	uncharacterized protein LOC8079423 isoform X1 [Sorghum bicolor]
TRINITY_DN16987_c0_g1	[GEPR]	--	--	--|0.0|osa:4346892|hypothetical protein	[G]	Carbohydrate transport and metabolism	Major Facilitator Superfamily	--	uncharacterized protein LOC4346892 [Oryza sativa Japonica Group] BAT07771.1 Os09g0371200 [Oryza sativa Japonica Group] KAB8110280.1 hypothetical protein EE612_047391 [Oryza sativa]
TRINITY_DN5468_c0_g1	--	--	--	--|0.0|sita:101752972|hypothetical protein	[S]	Function unknown	Tumour-associated protein	--	uncharacterized protein LOC101752972 isoform X1 [Setaria italica] RCV41590.1 hypothetical protein SETIT_9G149100v2 [Setaria italica] TKV92184.1 hypothetical protein SEVIR_9G147600v2 [Setaria viridis]
TRINITY_DN2732_c0_g1	--	--	--	K14009|1e-08|zma:100273803|K14009 BCAP31; B-cell receptor-associated protein 31	[V]	Defense mechanisms	--	--	unnamed protein product [Oryza sativa Japonica Group] BAH93873.1 Os07g0291200 [Oryza sativa Japonica Group] BAT01035.1 Os07g0291200 [Oryza sativa Japonica Group] KAB8105051.1 hypothetical protein EE612_038496 [Oryza sativa]
TRINITY_DN14168_c0_g1	--	--	Molecular Function: transcription coregulator activity (GO:0003712);; Molecular Function: histone acetyltransferase activity (GO:0004402);; Molecular Function: calmodulin binding (GO:0005516);; Cellular Component: nucleus (GO:0005634);; Cellular Component: cytoplasm (GO:0005737);; Biological Process: regulation of transcription, DNA-templated (GO:0006355);; Molecular Function: zinc ion binding (G…	--|2e-96|ats:109786362|hypothetical protein	[K]	Transcription	BTB/POZ domain;; TAZ zinc finger	BTB/POZ and TAZ domain-containing protein 3 OS=Arabidopsis thaliana OX=3702 GN=BT3 PE=1 SV=2	BTB/POZ and TAZ domain-containing protein 3 [Aegilops tauschii subsp. tauschii]
TRINITY_DN3470_c0_g1	[L]	Replication, recombination and repair	Molecular Function: helicase activity (GO:0004386);; Molecular Function: ATP binding (GO:0005524);; Cellular Component: nucleus (GO:0005634);; Biological Process: embryo sac development (GO:0009553);; Biological Process: pollen-pistil interaction (GO:0009875);; Biological Process: pollen tube guidance (GO:0010183);;	K10706|0.0|bdi:100835663|K10706 SETX; senataxin [EC:3.6.4.-]	[A]	RNA processing and modification	AAA domain;; AAA domain;; AAA domain;; AAA domain	Probable helicase MAGATAMA 3 OS=Arabidopsis thaliana OX=3702 GN=MAA3 PE=2 SV=1	uncharacterized protein LOC100835663 isoform X1 [Brachypodium distachyon] KQJ90830.1 hypothetical protein BRADI_4g34090v3 [Brachypodium distachyon]
TRINITY_DN18126_c0_g1	--	--	Biological Process: defense response (GO:0006952);; Molecular Function: chitin binding (GO:0008061);; Molecular Function: carbohydrate binding (GO:0030246);;	--|1e-06|osa:107278557|hypothetical protein	[S]	Function unknown	--	Chitin-binding lectin 1 OS=Solanum tuberosum OX=4113 PE=1 SV=2	hypothetical protein EE612_023581, partial [Oryza sativa]
TRINITY_DN17985_c0_g1	[R]	General function prediction only	--	K13617|1e-160|obr:102706468|K13617 PPME1; protein phosphatase methylesterase 1 [EC:3.1.1.89]	[R]	General function prediction only	Alpha/beta hydrolase family;; Serine aminopeptidase, S33;; alpha/beta hydrolase fold;; Thioesterase domain;; PGAP1-like protein;; Putative esterase	--	unnamed protein product [Triticum turgidum subsp. durum]
TRINITY_DN4568_c0_g2	--	--	Molecular Function: DNA-binding transcription factor activity (GO:0003700);; Cellular Component: nucleus (GO:0005634);; Biological Process: transcription, DNA-templated (GO:0006351);; Molecular Function: sequence-specific DNA binding (GO:0043565);; Molecular Function: protein self-association (GO:0043621);; Biological Process: regulation of photoperiodism, flowering (GO:2000028);;	--|2e-36|sita:101786916|hypothetical protein	--	--	bZIP transcription factor;; Basic region leucine zipper;; bZIP Maf transcription factor	bZIP transcription factor 27 OS=Arabidopsis thaliana OX=3702 GN=FDP PE=1 SV=1	FD1 [Bambusa tulda]
TRINITY_DN36648_c0_g1	--	--	Molecular Function: hydrolase activity, hydrolyzing O-glycosyl compounds (GO:0004553);; Cellular Component: cell wall (GO:0005618);; Biological Process: xyloglucan metabolic process (GO:0010411);; Molecular Function: xyloglucan:xyloglucosyl transferase activity (GO:0016762);; Biological Process: cell wall biogenesis (GO:0042546);; Cellular Component: apoplast (GO:0048046);;	K14504|6e-15|bdi:100836845|K14504 TCH4; xyloglucan:xyloglucosyl transferase TCH4 [EC:2.4.1.207]	--	--	--	Xyloglucan endotransglucosylase/hydrolase 2 OS=Glycine max OX=3847 PE=2 SV=1	xyloglucan endotransglycosylase-like [Oryza sativa Japonica Group] BAD54447.1 xyloglucan endotransglycosylase-like [Oryza sativa Japonica Group] BAS99287.1 Os06g0696400 [Oryza sativa Japonica Group] KAB8103679.1 hypothetical protein EE612_036246 [Oryza sativa]
TRINITY_DN24405_c0_g1	--	--	--	--|1e-56|ats:109750306|hypothetical protein	--	--	--	--	predicted protein, partial [Hordeum vulgare subsp. vulgare]
TRINITY_DN16181_c0_g1	--	--	Biological Process: response to molecule of bacterial origin (GO:0002237);; Biological Process: response to molecule of fungal origin (GO:0002238);; Molecular Function: DNA-binding transcription factor activity (GO:0003700);; Cellular Component: nucleus (GO:0005634);; Biological Process: transcription, DNA-templated (GO:0006351);; Biological Process: defense response (GO:0006952);; Biological Pro…	--|5e-25|ats:109778664|hypothetical protein	--	--	--	WRKY transcription factor WRKY71 OS=Oryza sativa subsp. japonica OX=39947 GN=WRKY71 PE=1 SV=1	WRKY4 transcription factor, partial [Stipa purpurea]
TRINITY_DN34197_c0_g1	--	--	Cellular Component: extracellular region (GO:0005576);; Cellular Component: primary cell wall (GO:0009530);; Biological Process: cell wall organization (GO:0071555);;	K18213|1e-28|sita:101781689|K18213 PRORP; proteinaceous RNase P [EC:3.1.26.5]	--	--	Pentacotripeptide-repeat region of PRORP	Extensin OS=Nicotiana tabacum OX=4097 GN=HRGPNT3 PE=2 SV=1	hypothetical protein SEVIR_3G002400v2 [Setaria viridis]
TRINITY_DN11406_c0_g1	--	--	Molecular Function: DNA binding (GO:0003677);; Molecular Function: DNA-binding transcription factor activity (GO:0003700);; Cellular Component: nucleus (GO:0005634);; Biological Process: transcription, DNA-templated (GO:0006351);; Biological Process: regulation of transcription, DNA-templated (GO:0006355);;	K16221|1e-95|sbi:8084453|K16221 TCP21; transcription factor TCP21 (protein CCA1 HIKING EXPEDITION)	--	--	TCP family transcription factor	Transcription factor TCP7 OS=Arabidopsis thaliana OX=3702 GN=TCP7 PE=1 SV=1	transcription factor TCP7 [Sorghum bicolor] EES07800.1 hypothetical protein SORBI_3004G354700 [Sorghum bicolor]
TRINITY_DN5046_c0_g1	--	--	Molecular Function: ATP binding (GO:0005524);; Cellular Component: cytoplasm (GO:0005737);; Biological Process: plant-type hypersensitive response (GO:0009626);; Cellular Component: membrane (GO:0016020);; Molecular Function: ADP binding (GO:0043531);;	--|0.0|sbi:8069290|hypothetical protein	[T]	Signal transduction mechanisms	NB-ARC domain;; NB-ARC domain;; Rx N-terminal domain	Putative late blight resistance protein homolog R1B-16 OS=Solanum demissum OX=50514 GN=R1B-16 PE=3 SV=1	putative disease resistance RPP13-like protein 3 isoform X1 [Sorghum bicolor] KXG27699.1 hypothetical protein SORBI_3005G030000 [Sorghum bicolor]
TRINITY_DN8116_c1_g1	--	--	Molecular Function: alpha-1,2-mannosyltransferase activity (GO:0000026);; Molecular Function: GDP-Man:Man3GlcNAc2-PP-Dol alpha-1,2-mannosyltransferase activity (GO:0004377);; Cellular Component: endoplasmic reticulum (GO:0005783);; Cellular Component: endoplasmic reticulum membrane (GO:0005789);; Biological Process: protein glycosylation (GO:0006486);; Biological Process: oligosaccharide-lipid in…	K03846|1e-09|osa:4325533|K03846 ALG9; alpha-1,2-mannosyltransferase [EC:2.4.1.259 2.4.1.261]	[MU]	--	--	Dol-P-Man:Man(6)GlcNAc(2)-PP-Dol alpha-1,2-mannosyltransferase OS=Arabidopsis thaliana OX=3702 GN=ALG9 PE=1 SV=1	hypothetical protein EJB05_32544 [Eragrostis curvula]
TRINITY_DN3165_c0_g2	--	--	--	--|1e-111|osa:4344932|hypothetical protein	--	--	--	--	hypothetical protein EJB05_09717, partial [Eragrostis curvula]
TRINITY_DN20634_c0_g1	--	--	--	--|2e-11|bdi:100821368|hypothetical protein	--	--	--	--	hypothetical protein EJB05_39538 [Eragrostis curvula]
TRINITY_DN53099_c0_g1	--	--	Molecular Function: nucleic acid binding (GO:0003676);; Molecular Function: RNA-directed DNA polymerase activity (GO:0003964);; Molecular Function: aspartic-type endopeptidase activity (GO:0004190);; Molecular Function: endonuclease activity (GO:0004519);; Molecular Function: zinc ion binding (GO:0008270);; Biological Process: DNA integration (GO:0015074);;	--|1e-61|sbi:110434809|hypothetical protein	[R]	General function prediction only	Zinc knuckle	Retrovirus-related Pol polyprotein from transposon TNT 1-94 OS=Nicotiana tabacum OX=4097 PE=2 SV=1	hypothetical protein OsI_21648 [Oryza sativa Indica Group]
TRINITY_DN15989_c0_g1	--	--	Cellular Component: plasma membrane (GO:0005886);;	--|1e-57|osa:4335629|hypothetical protein	--	--	--	Uncharacterized protein At3g27210 OS=Arabidopsis thaliana OX=3702 GN=Y-2 PE=1 SV=1	hypothetical protein OsI_15606 [Oryza sativa Indica Group]
TRINITY_DN10745_c0_g3	[Q]	Secondary metabolites biosynthesis, transport and catabolism	Molecular Function: iron ion binding (GO:0005506);; Biological Process: fruit development (GO:0010154);; Cellular Component: membrane (GO:0016020);; Cellular Component: integral component of membrane (GO:0016021);; Molecular Function: oxidoreductase activity, acting on paired donors, with incorporation or reduction of molecular oxygen, NAD(P)H as one donor, and incorporation of one atom of oxygen…	K20619|3e-85|obr:102699428|K20619 CYP78A; cytochrome P450 family 78 subfamily A	[Q]	Secondary metabolites biosynthesis, transport and catabolism	Cytochrome P450	Cytochrome P450 78A9 OS=Arabidopsis thaliana OX=3702 GN=CYP78A9 PE=2 SV=1	cytochrome P450 monooxygenase [Triticum aestivum]
TRINITY_DN17138_c0_g1	--	--	--	--|2e-06|bdi:100831642|hypothetical protein	--	--	--	--	unnamed protein product [Triticum turgidum subsp. durum]
TRINITY_DN8448_c0_g1	--	--	--	--|4e-07|bdi:100832763|hypothetical protein	--	--	--	--	hypothetical protein EJB05_36669 [Eragrostis curvula]
TRINITY_DN2188_c2_g1	--	--	Molecular Function: DNA binding (GO:0003677);; Cellular Component: nucleus (GO:0005634);; Cellular Component: cytoplasm (GO:0005737);; Biological Process: transcription, DNA-templated (GO:0006351);; Biological Process: regulation of transcription, DNA-templated (GO:0006355);;	K08066|4e-20|obr:102722976|K08066 NFYC; nuclear transcription factor Y, gamma	--	--	--	Nuclear transcription factor Y subunit C-6 OS=Oryza sativa subsp. japonica OX=39947 GN=NFYC6 PE=1 SV=1	PREDICTED: nuclear transcription factor Y subunit C-1-like [Oryza brachyantha]
TRINITY_DN17525_c0_g1	--	--	Cellular Component: 1,3-beta-D-glucan synthase complex (GO:0000148);; Molecular Function: 1,3-beta-D-glucan synthase activity (GO:0003843);; Biological Process: (1->3)-beta-D-glucan biosynthetic process (GO:0006075);; Biological Process: regulation of cell shape (GO:0008360);; Cellular Component: integral component of membrane (GO:0016021);; Biological Process: cell wall organization (GO:0071555)…	K11000|2e-88|ats:109777214|K11000 CALS; callose synthase [EC:2.4.1.-]	[M]	Cell wall/membrane/envelope biogenesis	--	Callose synthase 7 OS=Arabidopsis thaliana OX=3702 GN=CALS7 PE=3 SV=3	Os01g0532900 [Oryza sativa Japonica Group]
TRINITY_DN3548_c0_g1	--	--	--	K09519|8e-06|obr:102706625|K09519 DNAJB13; DnaJ homolog subfamily B member 13	--	--	--	--	putative heat shock protein [Oryza sativa Japonica Group]
TRINITY_DN17845_c0_g1	--	--	Molecular Function: nucleotide binding (GO:0000166);; Molecular Function: RNA binding (GO:0003723);; Cellular Component: nucleolus (GO:0005730);; Biological Process: rRNA processing (GO:0006364);;	--|3e-52|ats:109739520|hypothetical protein	--	--	--	Nucleolin 2 OS=Oryza sativa subsp. japonica OX=39947 GN=Os04g0620700 PE=2 SV=2	unnamed protein product [Triticum turgidum subsp. durum]
TRINITY_DN7694_c1_g1	[O]	Posttranslational modification, protein turnover, chaperones	Cellular Component: plasma membrane (GO:0005886);; Biological Process: defense response (GO:0006952);; Molecular Function: zinc ion binding (GO:0008270);; Biological Process: regulation of flower development (GO:0009909);; Biological Process: response to chitin (GO:0010200);; Biological Process: regulation of phosphate transport (GO:0010966);; Cellular Component: integral component of membrane (G…	--|1e-67|ats:109750036|hypothetical protein	[O]	Posttranslational modification, protein turnover, chaperones	Ring finger domain;; Zinc finger, C3HC4 type (RING finger);; RING-like zinc finger;; Zinc finger, C3HC4 type (RING finger);; RING-type zinc-finger;; Zinc finger, C3HC4 type (RING finger)	RING-H2 finger protein ATL80 OS=Arabidopsis thaliana OX=3702 GN=ATL80 PE=2 SV=1	unnamed protein product [Triticum turgidum subsp. durum]
TRINITY_DN4393_c1_g1	--	--	Biological Process: nuclear-transcribed mRNA catabolic process, nonsense-mediated decay (GO:0000184);; Molecular Function: RNA binding (GO:0003723);; Molecular Function: ATP-dependent RNA helicase activity (GO:0004004);; Molecular Function: ATP binding (GO:0005524);; Cellular Component: nucleus (GO:0005634);; Biological Process: rRNA processing (GO:0006364);; Biological Process: RNA secondary str…	K12823|3e-10|zma:542146|K12823 DDX5; ATP-dependent RNA helicase DDX5/DBP2 [EC:3.6.4.13]	--	--	--	DEAD-box ATP-dependent RNA helicase 30 OS=Oryza sativa subsp. japonica OX=39947 GN=Os01g0911100 PE=2 SV=2	hypothetical protein GQ55_5G046600 [Panicum hallii var. hallii]
TRINITY_DN4729_c1_g1	--	--	--	--|8e-06|zma:109941843|hypothetical protein	[A]	RNA processing and modification	--	--	hypothetical protein PAHAL_3G513300 [Panicum hallii]
TRINITY_DN4626_c0_g1	--	--	Molecular Function: poly(ADP-ribose) glycohydrolase activity (GO:0004649);; Biological Process: carbohydrate metabolic process (GO:0005975);; Biological Process: regulation of DNA repair (GO:0006282);; Biological Process: response to osmotic stress (GO:0006970);; Biological Process: cellular response to DNA damage stimulus (GO:0006974);; Biological Process: response to oxidative stress (GO:000697…	K07759|0.0|osa:4334754|K07759 PARG; poly(ADP-ribose) glycohydrolase [EC:3.2.1.143]	[T]	Signal transduction mechanisms	Poly (ADP-ribose) glycohydrolase (PARG);; Poly (ADP-ribose) glycohydrolase (PARG);; Poly (ADP-ribose) glycohydrolase (PARG)	Poly(ADP-ribose) glycohydrolase 1 OS=Arabidopsis thaliana OX=3702 GN=PARG1 PE=1 SV=2	poly(ADP-ribose) glycohydrolase 1 [Oryza sativa Japonica Group] ABF99846.1 glycohydrolase family protein, expressed [Oryza sativa Japonica Group] EAY92546.1 hypothetical protein OsI_14285 [Oryza sativa Indica Group]
TRINITY_DN18597_c0_g1	--	--	Molecular Function: O-methyltransferase activity (GO:0008171);;	--|1e-122|sita:101766453|hypothetical protein	[R]	General function prediction only	O-methyltransferase domain;; Dimerisation domain;; O-methyltransferase domain	O-methyltransferase ZRP4 OS=Zea mays OX=4577 GN=ZRP4 PE=2 SV=1	O-methyltransferase ZRP4-like isoform X2 [Panicum hallii]
TRINITY_DN6930_c0_g1	[RTKL]	--	Molecular Function: obsolete signal transducer, downstream of receptor, with serine/threonine kinase activity (GO:0004702);; Molecular Function: ATP binding (GO:0005524);; Cellular Component: cytoplasm (GO:0005737);; Biological Process: plant-type hypersensitive response (GO:0009626);; Biological Process: defense response, incompatible interaction (GO:0009814);; Biological Process: floral organ a…	K13413|0.0|osa:4330957|K13413 MKK4_5; mitogen-activated protein kinase kinase 4/5 [EC:2.7.12.2]	[T]	Signal transduction mechanisms	Protein kinase domain;; Protein tyrosine and serine/threonine kinase;; Phosphotransferase enzyme family	Mitogen-activated protein kinase kinase 5 OS=Arabidopsis thaliana OX=3702 GN=MKK5 PE=1 SV=2	Os02g0787300, partial [Oryza sativa Japonica Group]
TRINITY_DN55956_c0_g1	--	--	Molecular Function: ATP binding (GO:0005524);; Biological Process: protein folding (GO:0006457);; Biological Process: response to heat (GO:0009408);; Cellular Component: membrane (GO:0016020);; Molecular Function: metal ion binding (GO:0046872);;	K09503|6e-09|osa:4333580|K09503 DNAJA2; DnaJ homolog subfamily A member 2	[O]	Posttranslational modification, protein turnover, chaperones	--	DnaJ protein homolog ANJ1 OS=Atriplex nummularia OX=3553 PE=2 SV=1	Chaperone dnaJ 3 -like protein [Panicum miliaceum]
TRINITY_DN6363_c0_g1	--	--	--	--|1e-40|ats:109759260|hypothetical protein	--	--	--	--	unnamed protein product [Triticum turgidum subsp. durum]
TRINITY_DN107167_c0_g1	--	--	Molecular Function: protein serine/threonine kinase activity (GO:0004674);; Molecular Function: ATP binding (GO:0005524);; Cellular Component: nucleus (GO:0005634);; Cellular Component: cytoplasm (GO:0005737);; Biological Process: protein phosphorylation (GO:0006468);; Biological Process: intracellular signal transduction (GO:0035556);;	--|1e-08|osa:4332665|hypothetical protein	--	--	--	CBL-interacting protein kinase 31 OS=Oryza sativa subsp. japonica OX=39947 GN=CIPK31 PE=1 SV=1	CBL-interacting protein kinase 31 [Zea mays]
TRINITY_DN7454_c0_g1	[J]	Translation, ribosomal structure and biogenesis	Molecular Function: mRNA binding (GO:0003729);; Molecular Function: translation elongation factor activity (GO:0003746);; Molecular Function: GTPase activity (GO:0003924);; Molecular Function: copper ion binding (GO:0005507);; Molecular Function: GTP binding (GO:0005525);; Cellular Component: nucleolus (GO:0005730);; Cellular Component: vacuolar membrane (GO:0005774);; Cellular Component: cytosol…	K03234|1e-101|sita:101767476|K03234 EEF2; elongation factor 2	[J]	Translation, ribosomal structure and biogenesis	--	Elongation factor 2 OS=Arabidopsis thaliana OX=3702 GN=LOS1 PE=1 SV=1	Os04g0118400, partial [Oryza sativa Japonica Group] KAB8094715.1 hypothetical protein EE612_021993, partial [Oryza sativa]
TRINITY_DN30915_c0_g1	[C]	Energy production and conversion	Cellular Component: cytoplasm (GO:0005737);; Biological Process: tricarboxylic acid cycle (GO:0006099);; Molecular Function: phosphoenolpyruvate carboxylase activity (GO:0008964);; Biological Process: carbon fixation (GO:0015977);; Biological Process: photosynthesis (GO:0015979);;	K01595|1e-36|obr:102709305|K01595 ppc; phosphoenolpyruvate carboxylase [EC:4.1.1.31]	--	--	--	Phosphoenolpyruvate carboxylase, housekeeping isozyme OS=Saccharum hybrid OX=15819 PE=3 SV=1	phosphoenolpyruvate carboxylase [Jansenella griffithiana]
TRINITY_DN53463_c0_g2	--	--	Molecular Function: serine-type endopeptidase inhibitor activity (GO:0004867);; Cellular Component: extracellular region (GO:0005576);;	--|2e-24|bdi:100827050|hypothetical protein	--	--	Bowman-Birk serine protease inhibitor family	Bowman-Birk type trypsin inhibitor OS=Hordeum vulgare OX=4513 GN=BBBI PE=1 SV=1	Bowman-Birk type trypsin inhibitor [Brachypodium distachyon] KQK02511.1 hypothetical protein BRADI_2g01927v3 [Brachypodium distachyon]
TRINITY_DN4190_c2_g1	--	--	--	--	--	--	--	--	Os08g0148266 [Oryza sativa Japonica Group]
TRINITY_DN1192_c0_g1	--	--	Molecular Function: DNA-binding transcription factor activity (GO:0003700);; Cellular Component: nucleus (GO:0005634);; Biological Process: regulation of transcription, DNA-templated (GO:0006355);; Molecular Function: zinc ion binding (GO:0008270);; Biological Process: response to light stimulus (GO:0009416);; Biological Process: regulation of flower development (GO:0009909);;	--|1e-111|osa:9269795|hypothetical protein	[K]	Transcription	B-box zinc finger	Zinc finger protein CONSTANS-LIKE 5 OS=Arabidopsis thaliana OX=3702 GN=COL5 PE=2 SV=2	COLE [Phyllostachys edulis]
TRINITY_DN15765_c0_g3	--	--	Molecular Function: protein serine/threonine kinase activity (GO:0004674);; Molecular Function: ATP binding (GO:0005524);; Cellular Component: intracellular (GO:0005622);; Biological Process: peptidyl-serine phosphorylation (GO:0018105);; Biological Process: peptidyl-threonine phosphorylation (GO:0018107);; Biological Process: intracellular signal transduction (GO:0035556);;	--|9e-23|osa:4325613|hypothetical protein	[T]	Signal transduction mechanisms	--	CBL-interacting protein kinase 12 OS=Oryza sativa subsp. japonica OX=39947 GN=CIPK12 PE=1 SV=1	hypothetical protein OsJ_03522 [Oryza sativa Japonica Group]
TRINITY_DN37175_c0_g1	[I]	Lipid transport and metabolism	--	--|6e-41|ats:109753761|hypothetical protein	--	--	--	--	uncharacterized protein LOC109753761 [Aegilops tauschii subsp. tauschii]
TRINITY_DN85839_c0_g1	[K]	Transcription	--	K11087|5e-14|bdi:100834268|K11087 SNRPD1; small nuclear ribonucleoprotein D1	[A]	RNA processing and modification	LSM domain	Small nuclear ribonucleoprotein SmD1b OS=Arabidopsis thaliana OX=3702 GN=SMD1B PE=3 SV=1	Os04g0470150, partial [Oryza sativa Japonica Group] KAB8095704.1 hypothetical protein EE612_023866, partial [Oryza sativa]
TRINITY_DN20532_c0_g1	--	--	--	--|8e-52|sita:101772331|hypothetical protein	--	--	zinc-finger of the FCS-type, C2-C2	--	hypothetical protein TRIUR3_29605 [Triticum urartu]
TRINITY_DN56767_c0_g1	--	--	--	--	--	--	--	--	putative serine/threonine-protein kinase [Panicum miliaceum]
TRINITY_DN68079_c0_g1	[RTKL]	--	Molecular Function: protein serine/threonine kinase activity (GO:0004674);; Molecular Function: ATP binding (GO:0005524);; Cellular Component: autophagosome (GO:0005776);; Biological Process: autophagy (GO:0006914);; Biological Process: protein transport (GO:0015031);; Cellular Component: cytoplasmic vesicle (GO:0031410);;	K08269|3e-80|sbi:8084950|K08269 ULK2; serine/threonine-protein kinase ULK2 [EC:2.7.11.1]	[OUT]	--	Protein kinase domain;; Protein tyrosine and serine/threonine kinase;; Fungal protein kinase	Serine/threonine-protein kinase ATG1c OS=Arabidopsis thaliana OX=3702 GN=ATG1C PE=2 SV=1	Serine/threonine-protein kinase ATG1c [Zea mays] AQL07729.1 Serine/threonine-protein kinase ATG1c [Zea mays]
TRINITY_DN13507_c0_g1	[R]	General function prediction only	Molecular Function: GTP binding (GO:0005525);; Cellular Component: intracellular (GO:0005622);; Cellular Component: plasma membrane (GO:0005886);; Biological Process: small GTPase mediated signal transduction (GO:0007264);;	K07904|3e-43|sita:101777414|K07904 RAB11A; Ras-related protein Rab-11A	[U]	Intracellular trafficking, secretion, and vesicular transport	Ras family;; Ras of Complex, Roc, domain of DAPkinase	Ras-related protein RGP2 OS=Oryza sativa subsp. japonica OX=39947 GN=RGP2 PE=2 SV=2	unnamed protein product [Oryza sativa Japonica Group] BAS93138.1 Os05g0280200 [Oryza sativa Japonica Group] KAB8098756.1 hypothetical protein EE612_028333 [Oryza sativa]
TRINITY_DN10175_c0_g1	[Z]	Cytoskeleton	Molecular Function: microtubule motor activity (GO:0003777);; Molecular Function: ATP binding (GO:0005524);; Cellular Component: microtubule (GO:0005874);; Biological Process: microtubule-based movement (GO:0007018);;	K10393|1e-170|sita:101783108|K10393 KIF2_24; kinesin family member 2/24	[Z]	Cytoskeleton	Kinesin motor domain;; Microtubule binding	Kinesin-like protein KIN-13B OS=Oryza sativa subsp. japonica OX=39947 GN=KIN13B PE=2 SV=2	kinesin-like protein KIN-13B isoform X2 [Setaria italica] RCV21763.1 hypothetical protein SETIT_4G163700v2 [Setaria italica] TKW21622.1 hypothetical protein SEVIR_4G131600v2 [Setaria viridis]
TRINITY_DN4610_c0_g2	--	--	Molecular Function: phosphoprotein phosphatase activity (GO:0004721);;	--|2e-44|ats:109736339|hypothetical protein	[AR]	--	bZIP transcription factor;; Basic region leucine zipper	Formin-like protein 6 OS=Oryza sativa subsp. japonica OX=39947 GN=FH6 PE=2 SV=2	FD1 [Bambusa tulda]
TRINITY_DN20158_c0_g1	--	--	--	--|1e-39|osa:4323843|hypothetical protein	--	--	--	Protein DEHYDRATION-INDUCED 19 homolog 5 OS=Oryza sativa subsp. japonica OX=39947 GN=DI19-5 PE=2 SV=1	hypothetical protein EJB05_19006 [Eragrostis curvula]
TRINITY_DN31411_c0_g1	--	--	Cellular Component: extracellular region (GO:0005576);; Cellular Component: primary cell wall (GO:0009530);; Biological Process: cell wall organization (GO:0071555);;	K14007|1e-90|sita:101763317|K14007 SEC24; protein transport protein SEC24	--	--	--	Extensin OS=Nicotiana tabacum OX=4097 GN=HRGPNT3 PE=2 SV=1	protein transport protein Sec24-like At3g07100 [Setaria italica] RCV32604.1 hypothetical protein SETIT_7G016400v2 [Setaria italica] TKW03065.1 hypothetical protein SEVIR_7G038600v2 [Setaria viridis]
TRINITY_DN942_c0_g2	--	--	Molecular Function: ubiquitin-protein transferase activity (GO:0004842);; Cellular Component: plasmodesma (GO:0009506);; Biological Process: response to chitin (GO:0010200);; Biological Process: protein ubiquitination (GO:0016567);; Molecular Function: transmembrane receptor protein serine/threonine kinase binding (GO:0070696);;	--|3e-42|sita:101762740|hypothetical protein	--	--	U-box domain	U-box domain-containing protein 29 OS=Arabidopsis thaliana OX=3702 GN=PUB29 PE=1 SV=1	hypothetical protein OsJ_07051 [Oryza sativa Japonica Group]
TRINITY_DN22317_c0_g1	--	--	--	--|1e-112|ats:109737490|hypothetical protein	--	--	--	--	unnamed protein product [Triticum turgidum subsp. durum]
TRINITY_DN15796_c0_g1	--	--	Molecular Function: DNA binding (GO:0003677);; Molecular Function: DNA-binding transcription factor activity (GO:0003700);; Cellular Component: nucleus (GO:0005634);; Biological Process: transcription, DNA-templated (GO:0006351);; Biological Process: regulation of transcription, DNA-templated (GO:0006355);; Biological Process: maintenance of root meristem identity (GO:0010078);; Biological Proces…	--|0.0|bdi:100838428|hypothetical protein	--	--	bHLH-MYC and R2R3-MYB transcription factors N-terminal	Transcription factor LHW OS=Arabidopsis thaliana OX=3702 GN=LHW PE=1 SV=1	transcription factor LHW isoform X2 [Brachypodium distachyon]
TRINITY_DN7812_c0_g4	--	--	Molecular Function: DNA binding (GO:0003677);; Molecular Function: glutathione transferase activity (GO:0004364);; Cellular Component: nucleus (GO:0005634);; Cellular Component: cytoplasm (GO:0005737);; Biological Process: toxin catabolic process (GO:0009407);; Biological Process: response to toxic substance (GO:0009636);;	--|2e-31|sita:101786204|hypothetical protein	--	--	--	Glutathione S-transferase T3 OS=Arabidopsis thaliana OX=3702 GN=GSTT3 PE=2 SV=1	glutathione S-transferase T3 [Setaria italica]
TRINITY_DN10564_c0_g1	--	--	Molecular Function: RNA binding (GO:0003723);; Molecular Function: endonuclease activity (GO:0004519);; Cellular Component: mitochondrion (GO:0005739);; Biological Process: RNA modification (GO:0009451);; Cellular Component: intracellular membrane-bounded organelle (GO:0043231);;	--|0.0|osa:4330494|hypothetical protein	[R]	General function prediction only	PPR repeat family;; PPR repeat;; PPR repeat;; Pentatricopeptide repeat domain;; Pentacotripeptide-repeat region of PRORP	Pentatricopeptide repeat-containing protein At1g77360, mitochondrial OS=Arabidopsis thaliana OX=3702 GN=At1g77360 PE=2 SV=2	pentatricopeptide repeat-containing protein At1g77360, mitochondrial [Oryza sativa Japonica Group] BAD07498.1 pentatricopeptide (PPR) repeat-containing protein-like [Oryza sativa Japonica Group] BAD07780.1 pentatricopeptide (PPR) repeat-containing protein-like [Oryza sativa Japonica Group] BAF09814.1 Os02g0711100 [Oryza sativa Japonica Group] EAY87259.1 hypothetical protein OsI_08660 [Oryza sativ…
TRINITY_DN17496_c0_g1	--	--	Molecular Function: RNA binding (GO:0003723);; Molecular Function: endonuclease activity (GO:0004519);; Cellular Component: mitochondrion (GO:0005739);; Biological Process: RNA modification (GO:0009451);; Cellular Component: intracellular membrane-bounded organelle (GO:0043231);;	--|0.0|osa:9269715|hypothetical protein	--	--	PPR repeat family;; PPR repeat;; Pentatricopeptide repeat domain;; PPR repeat;; Pentacotripeptide-repeat region of PRORP	Pentatricopeptide repeat-containing protein At1g03100, mitochondrial OS=Arabidopsis thaliana OX=3702 GN=At1g03100 PE=2 SV=1	Os10g0422566, partial [Oryza sativa Japonica Group]
TRINITY_DN684_c4_g3	--	--	Molecular Function: DNA-binding transcription factor activity (GO:0003700);; Cellular Component: nucleus (GO:0005634);; Biological Process: transcription, DNA-templated (GO:0006351);; Biological Process: regulation of transcription, DNA-templated (GO:0006355);; Biological Process: pollen development (GO:0009555);; Biological Process: longitudinal axis specification (GO:0009942);; Biological Proce…	K18835|1e-120|sita:101756130|K18835 WRKY2; WRKY transcription factor 2	--	--	--	Probable WRKY transcription factor 2 OS=Arabidopsis thaliana OX=3702 GN=WRKY2 PE=1 SV=1	EcWRKY-51, partial [Eragrostis curvula]
TRINITY_DN785_c0_g2	--	--	--	--|2e-41|ats:109739141|hypothetical protein	--	--	--	--	uncharacterized protein LOC109739141 [Aegilops tauschii subsp. tauschii]
TRINITY_DN7590_c0_g1	[M]	Cell wall/membrane/envelope biogenesis	Molecular Function: actin binding (GO:0003779);; Molecular Function: phosphoprotein phosphatase activity (GO:0004721);; Cellular Component: spindle (GO:0005819);; Molecular Function: microtubule binding (GO:0008017);; Cellular Component: phragmoplast (GO:0009524);; Biological Process: microsporogenesis (GO:0009556);; Cellular Component: preprophase band (GO:0009574);; Molecular Function: actin fi…	--|5e-89|obr:102703114|hypothetical protein	--	--	Senescence regulator	Formin-like protein 14 OS=Arabidopsis thaliana OX=3702 GN=FH14 PE=3 SV=3	PREDICTED: insulinoma-associated protein 1-like [Oryza brachyantha]
TRINITY_DN21564_c0_g1	--	--	Molecular Function: RNA polymerase II regulatory region sequence-specific DNA binding (GO:0000977);; Molecular Function: RNA polymerase II transcription factor binding (GO:0001085);; Molecular Function: transcriptional activator activity, RNA polymerase II transcription regulatory region sequence-specific DNA binding (GO:0001228);; Molecular Function: chromatin binding (GO:0003682);; Molecular Fu…	--|7e-44|osa:4334668|hypothetical protein	[K]	Transcription	GATA zinc finger	GATA transcription factor 16 OS=Arabidopsis thaliana OX=3702 GN=GATA16 PE=2 SV=1	hypothetical protein EJB05_03354 [Eragrostis curvula]
TRINITY_DN13249_c0_g1	--	--	--	--|1e-143|obr:102713962|hypothetical protein	[S]	Function unknown	Sad1 / UNC-like C-terminal	SUN domain-containing protein 3 OS=Arabidopsis thaliana OX=3702 GN=SUN3 PE=1 SV=1	PREDICTED: uncharacterized protein slp1 [Oryza brachyantha]
TRINITY_DN27721_c0_g1	--	--	Cellular Component: extracellular region (GO:0005576);; Molecular Function: cellulase activity (GO:0008810);; Biological Process: cellulose catabolic process (GO:0030245);; Biological Process: cell wall organization (GO:0071555);;	--|5e-35|sita:101771683|hypothetical protein	--	--	Glycosyl hydrolase family 9	Endoglucanase 24 OS=Oryza sativa subsp. japonica OX=39947 GN=Os09g0533900 PE=2 SV=1	Endoglucanase 24 [Dichanthelium oligosanthes]
TRINITY_DN39630_c0_g1	--	--	Biological Process: nitrogen compound metabolic process (GO:0006807);; Molecular Function: cyanoalanine nitrilase activity (GO:0047427);;	K13035|2e-30|osa:4330077|K13035 NIT4; beta-cyano-L-alanine hydratase/nitrilase [EC:3.5.5.4 4.2.1.65]	[E]	Amino acid transport and metabolism	--	Bifunctional nitrilase/nitrile hydratase NIT4 OS=Oryza sativa subsp. japonica OX=39947 GN=NIT4 PE=2 SV=1	Bifunctional nitrilase/nitrile hydratase NIT4 [Triticum urartu]
TRINITY_DN6307_c0_g1	[RTKL]	--	--	K13418|0.0|ats:109765686|K13418 SERK1; somatic embryogenesis receptor kinase 1 [EC:2.7.10.1 2.7.11.1]	--	--	Protein kinase domain;; Protein tyrosine and serine/threonine kinase;; Leucine Rich repeats (2 copies);; Leucine Rich Repeat	LRR receptor kinase SERK2 OS=Oryza sativa subsp. japonica OX=39947 GN=SERK2 PE=1 SV=1	unnamed protein product [Triticum turgidum subsp. durum] lcl|VAI57440.1 unnamed protein product [Triticum turgidum subsp. durum]
TRINITY_DN31721_c0_g1	[RTKL]	--	Molecular Function: protein kinase activity (GO:0004672);; Molecular Function: protein serine/threonine kinase activity (GO:0004674);; Molecular Function: transmembrane receptor protein tyrosine kinase activity (GO:0004714);; Molecular Function: ATP binding (GO:0005524);; Cellular Component: plasma membrane (GO:0005886);; Biological Process: lateral root morphogenesis (GO:0010102);; Biological Pr…	K00924|1e-104|osa:4341290|K00924 E2.7.1.-; kinase [EC:2.7.1.-]	--	--	Protein kinase domain;; Protein tyrosine and serine/threonine kinase	Receptor-like protein kinase 5 OS=Arabidopsis thaliana OX=3702 GN=RLK5 PE=1 SV=1	Receptor-like protein kinase 5 [Dichanthelium oligosanthes]
TRINITY_DN5430_c0_g2	--	--	Molecular Function: nucleic acid binding (GO:0003676);; Molecular Function: RNA-directed DNA polymerase activity (GO:0003964);; Molecular Function: aspartic-type endopeptidase activity (GO:0004190);; Molecular Function: endonuclease activity (GO:0004519);; Molecular Function: zinc ion binding (GO:0008270);; Biological Process: DNA integration (GO:0015074);;	K01244|0.0|zma:100286299|K01244 MTN; 5'-methylthioadenosine nucleosidase [EC:3.2.2.16]	[R]	General function prediction only	Reverse transcriptase (RNA-dependent DNA polymerase);; Integrase core domain;; GAG-pre-integrase domain	Retrovirus-related Pol polyprotein from transposon TNT 1-94 OS=Nicotiana tabacum OX=4097 PE=2 SV=1	Os07g0434200, partial [Oryza sativa Japonica Group]
TRINITY_DN10160_c0_g1	--	--	Molecular Function: ATP binding (GO:0005524);; Biological Process: defense response (GO:0006952);; Molecular Function: ADP binding (GO:0043531);;	--|0.0|bdi:106865412|hypothetical protein	[T]	Signal transduction mechanisms	--	Putative disease resistance protein RGA3 OS=Solanum bulbocastanum OX=147425 GN=RGA3 PE=2 SV=2	hypothetical protein EJB05_53158 [Eragrostis curvula]
TRINITY_DN638_c0_g1	--	--	Molecular Function: RNA binding (GO:0003723);; Molecular Function: endonuclease activity (GO:0004519);; Biological Process: RNA modification (GO:0009451);; Cellular Component: intracellular membrane-bounded organelle (GO:0043231);;	--|0.0|osa:4324326|hypothetical protein	[R]	General function prediction only	PPR repeat;; PPR repeat family;; PPR repeat;; Pentatricopeptide repeat domain;; Pentacotripeptide-repeat region of PRORP	Pentatricopeptide repeat-containing protein At1g05600 OS=Arabidopsis thaliana OX=3702 GN=At1g05600 PE=2 SV=1	pentatricopeptide repeat-containing protein At1g05600 [Oryza sativa Japonica Group] BAF07087.1 Os01g0913800 [Oryza sativa Japonica Group] EAZ14597.1 hypothetical protein OsJ_04520 [Oryza sativa Japonica Group]
TRINITY_DN21075_c0_g1	--	--	--	K22530|4e-35|osa:4342062|K22530 ATAD1; ATPase family AAA domain-containing protein 1 [EC:3.6.1.-]	[O]	Posttranslational modification, protein turnover, chaperones	--	--	atpase family aaa domain-containing protein 1, partial [Oryza sativa Indica Group]
TRINITY_DN18232_c0_g1	--	--	Molecular Function: nucleotide binding (GO:0000166);; Molecular Function: RNA binding (GO:0003723);; Cellular Component: nucleolus (GO:0005730);; Biological Process: rRNA processing (GO:0006364);;	K11294|5e-31|zma:100194303|K11294 NCL; nucleolin	[Y]	Nuclear structure	--	Nucleolin 1 OS=Oryza sativa subsp. japonica OX=39947 GN=Os08g0192900 PE=2 SV=1	unknown [Zea mays] AQK50251.1 Putative nucleolin-like family protein [Zea mays]
TRINITY_DN42339_c0_g2	[RTKL]	--	Molecular Function: protein serine/threonine kinase activity (GO:0004674);; Molecular Function: ATP binding (GO:0005524);; Cellular Component: plasma membrane (GO:0005886);; Biological Process: response to salicylic acid (GO:0009751);; Cellular Component: integral component of membrane (GO:0016021);; Molecular Function: carbohydrate binding (GO:0030246);;	--|1e-138|osa:4336489|hypothetical protein	--	--	Protein kinase domain;; Protein tyrosine and serine/threonine kinase	L-type lectin-domain containing receptor kinase IV.1 OS=Arabidopsis thaliana OX=3702 GN=LECRK41 PE=2 SV=1	unnamed protein product [Triticum turgidum subsp. durum]
TRINITY_DN64510_c0_g1	--	--	--	K15227|7e-20|osa:107277437|K15227 TYRAAT; arogenate dehydrogenase (NADP+), plant [EC:1.3.1.78]	--	--	--	--	arogenate dehydrogenase 2, chloroplastic [Oryza sativa Japonica Group] BAD53632.1 putative arogenate dehydrogenase isoform 2 [Oryza sativa Japonica Group] EEE66336.1 hypothetical protein OsJ_22617 [Oryza sativa Japonica Group] BAS99439.1 Os06g0708832 [Oryza sativa Japonica Group]
TRINITY_DN12550_c1_g1	--	--	Molecular Function: 3-oxo-5-alpha-steroid 4-dehydrogenase activity (GO:0003865);; Cellular Component: cytoplasm (GO:0005737);; Molecular Function: sterol 5-alpha reductase activity (GO:0009917);; Biological Process: brassinosteroid homeostasis (GO:0010268);; Cellular Component: integral component of membrane (GO:0016021);; Biological Process: brassinosteroid biosynthetic process (GO:0016132);; Mo…	K09591|3e-99|ats:109743537|K09591 DET2; steroid 5-alpha-reductase [EC:1.3.1.22]	[I]	Lipid transport and metabolism	3-oxo-5-alpha-steroid 4-dehydrogenase;; 3-oxo-5-alpha-steroid 4-dehydrogenase	Steroid 5-alpha-reductase DET2 OS=Arabidopsis thaliana OX=3702 GN=DET2 PE=1 SV=2	unnamed protein product [Triticum turgidum subsp. durum]
TRINITY_DN13773_c0_g1	--	--	Cellular Component: vacuole (GO:0005773);; Molecular Function: cysteine-type peptidase activity (GO:0008234);;	K01366|3e-33|ats:109751542|K01366 CTSH; cathepsin H [EC:3.4.22.16]	--	--	--	Thiol protease aleurain OS=Hordeum vulgare OX=4513 PE=2 SV=1	thiol protease aleurain [Aegilops tauschii subsp. tauschii]
TRINITY_DN24763_c0_g1	--	--	Molecular Function: protein serine/threonine kinase activity (GO:0004674);; Molecular Function: calmodulin-dependent protein kinase activity (GO:0004683);; Molecular Function: calcium ion binding (GO:0005509);; Molecular Function: calmodulin binding (GO:0005516);; Molecular Function: ATP binding (GO:0005524);; Cellular Component: nucleus (GO:0005634);; Cellular Component: cytoplasm (GO:0005737);;…	--|3e-91|bdi:100836316|hypothetical protein	[T]	Signal transduction mechanisms	--	CDPK-related kinase 3 OS=Arabidopsis thaliana OX=3702 GN=CRK3 PE=1 SV=1	unnamed protein product [Triticum turgidum subsp. durum]
TRINITY_DN31493_c0_g1	--	--	--	--|1e-106|osa:107279455|hypothetical protein	--	--	Transposase family tnp2	--	uncharacterized protein LOC112890434 [Panicum hallii]
TRINITY_DN15544_c0_g1	--	--	--	--|3e-78|osa:4340596|hypothetical protein	--	--	--	--	uncharacterized protein LOC4340596 [Oryza sativa Japonica Group] EEC80289.1 hypothetical protein OsI_22301 [Oryza sativa Indica Group] EEE65400.1 hypothetical protein OsJ_20731 [Oryza sativa Japonica Group]
TRINITY_DN12291_c0_g1	[S]	Function unknown	Molecular Function: transmembrane receptor protein serine/threonine kinase activity (GO:0004675);; Molecular Function: ATP binding (GO:0005524);; Cellular Component: plasma membrane (GO:0005886);; Biological Process: protein phosphorylation (GO:0006468);; Biological Process: cell surface receptor signaling pathway (GO:0007166);; Cellular Component: endomembrane system (GO:0012505);; Cellular Comp…	--|1e-151|bdi:100834007|hypothetical protein	--	--	Leucine rich repeat;; Leucine rich repeat N-terminal domain;; Leucine Rich repeats (2 copies);; Leucine Rich Repeat	Protein MALE DISCOVERER 2 OS=Arabidopsis thaliana OX=3702 GN=MDIS2 PE=2 SV=1	protein MALE DISCOVERER 2 [Brachypodium distachyon] XP_024314854.1 protein MALE DISCOVERER 2 [Brachypodium distachyon] KQK09160.1 hypothetical protein BRADI_2g46370v3 [Brachypodium distachyon] KQK09161.1 hypothetical protein BRADI_2g46370v3 [Brachypodium distachyon] KQK09162.1 hypothetical protein BRADI_2g46370v3 [Brachypodium distachyon] PNT72566.1 hypothetical protein BRADI_2g46370v3 [Brachypod…
TRINITY_DN9060_c0_g1	--	--	--	K20305|1e-63|bdi:100826281|K20305 TRAPPC8; trafficking protein particle complex subunit 8	[D]	Cell cycle control, cell division, chromosome partitioning	--	--	unnamed protein product [Triticum turgidum subsp. durum]
TRINITY_DN16580_c0_g1	--	--	--	--|3e-24|sita:101765913|hypothetical protein	--	--	--	--	hypothetical protein SETIT_2G416700v2, partial [Setaria italica]
TRINITY_DN41197_c0_g1	[O]	Posttranslational modification, protein turnover, chaperones	Cellular Component: endoplasmic reticulum lumen (GO:0005788);;	K09510|9e-39|zma:100282723|K09510 DNAJB4; DnaJ homolog subfamily B member 4	[O]	Posttranslational modification, protein turnover, chaperones	DnaJ domain	DnaJ protein P58IPK homolog B OS=Oryza sativa subsp. japonica OX=39947 GN=P58B PE=1 SV=1	hypothetical protein EJB05_32803, partial [Eragrostis curvula]
TRINITY_DN47391_c0_g1	--	--	--	--|9e-17|sita:101761448|hypothetical protein	--	--	--	--	hypothetical protein EJB05_40153 [Eragrostis curvula] lcl|TVU16630.1 hypothetical protein EJB05_40203 [Eragrostis curvula]
TRINITY_DN29747_c0_g1	--	--	Molecular Function: phosphoprotein phosphatase activity (GO:0004721);;	--|5e-90|obr:102706974|hypothetical protein	--	--	--	Formin-like protein 3 OS=Oryza sativa subsp. japonica OX=39947 GN=FH3 PE=2 SV=2	PREDICTED: vegetative cell wall protein gp1-like [Oryza brachyantha]
TRINITY_DN19538_c0_g1	--	--	Cellular Component: nucleus (GO:0005634);; Biological Process: post-embryonic development (GO:0009791);; Biological Process: vegetative to reproductive phase transition of meristem (GO:0010228);; Molecular Function: histone methyltransferase activity (H3-K4 specific) (GO:0042800);; Biological Process: carpel development (GO:0048440);; Biological Process: stamen development (GO:0048443);;	K22748|2e-13|ats:109778416|K22748 ATXR3; histone-lysine N-methyltransferase ATXR3 [EC:2.1.1.43]	--	--	--	Histone-lysine N-methyltransferase ATXR3 OS=Arabidopsis thaliana OX=3702 GN=ATXR3 PE=2 SV=2	unnamed protein product [Triticum turgidum subsp. durum]
TRINITY_DN16817_c0_g1	[O]	Posttranslational modification, protein turnover, chaperones	Molecular Function: thiol-dependent ubiquitin-specific protease activity (GO:0004843);; Biological Process: ubiquitin-dependent protein catabolic process (GO:0006511);; Biological Process: protein deubiquitination (GO:0016579);;	--|1e-150|ats:109764972|hypothetical protein	[O]	Posttranslational modification, protein turnover, chaperones	Ubiquitin carboxyl-terminal hydrolase;; Ubiquitin carboxyl-terminal hydrolase	Ubiquitin carboxyl-terminal hydrolase 9 OS=Arabidopsis thaliana OX=3702 GN=UBP9 PE=2 SV=1	unnamed protein product [Triticum turgidum subsp. durum]
TRINITY_DN960_c1_g1	[U]	Intracellular trafficking, secretion, and vesicular transport	Cellular Component: Golgi membrane (GO:0000139);; Molecular Function: SNARE binding (GO:0000149);; Molecular Function: SNAP receptor activity (GO:0005484);; Cellular Component: vacuole (GO:0005773);; Cellular Component: Golgi apparatus (GO:0005794);; Biological Process: exocytosis (GO:0006887);; Biological Process: vesicle fusion (GO:0006906);; Biological Process: response to salt stress (GO:0009…	K08515|1e-124|bdi:100822138|K08515 VAMP7; vesicle-associated membrane protein 7	[U]	Intracellular trafficking, secretion, and vesicular transport	Synaptobrevin;; Regulated-SNARE-like domain	Vesicle-associated membrane protein 714 OS=Arabidopsis thaliana OX=3702 GN=VAMP714 PE=1 SV=1	vesicle-associated membrane protein 714 [Brachypodium distachyon] KQJ94754.1 hypothetical protein BRADI_3g12970v3 [Brachypodium distachyon]
TRINITY_DN50875_c0_g2	--	--	--	--|2e-72|osa:4342482|hypothetical protein	[S]	Function unknown	--	--	Os07g0165200, partial [Oryza sativa Japonica Group] BAT00199.1 Os07g0165200, partial [Oryza sativa Japonica Group] KAB8104431.1 hypothetical protein EE612_037336, partial [Oryza sativa]
TRINITY_DN3196_c0_g1	--	--	Molecular Function: phosphoprotein phosphatase activity (GO:0004721);;	--|2e-57|sita:101763280|hypothetical protein	--	--	--	Formin-like protein 3 OS=Oryza sativa subsp. japonica OX=39947 GN=FH3 PE=2 SV=2	hypothetical protein EE612_004506 [Oryza sativa]
TRINITY_DN53199_c0_g1	--	--	Molecular Function: electron transfer activity (GO:0009055);; Cellular Component: chloroplast (GO:0009507);; Cellular Component: chloroplast stroma (GO:0009570);; Cellular Component: etioplast stroma (GO:0009578);; Biological Process: electron transport chain (GO:0022900);; Molecular Function: metal ion binding (GO:0046872);; Molecular Function: 2 iron, 2 sulfur cluster binding (GO:0051537);;	K02639|3e-12|sbi:8079664|K02639 petF; ferredoxin	--	--	--	Ferredoxin-3, chloroplastic OS=Zea mays OX=4577 GN=FDX3 PE=1 SV=1	hypothetical protein EJB05_03397 [Eragrostis curvula]
TRINITY_DN11381_c0_g1	--	--	Cellular Component: nucleus (GO:0005634);; Cellular Component: nuclear pore (GO:0005643);; Cellular Component: nucleoplasm (GO:0005654);; Cellular Component: cytosol (GO:0005829);; Molecular Function: Ran GTPase binding (GO:0008536);; Biological Process: protein transport (GO:0015031);; Biological Process: intracellular transport (GO:0046907);; Biological Process: mRNA transport (GO:0051028);;	--|9e-94|obr:102718833|hypothetical protein	[U]	Intracellular trafficking, secretion, and vesicular transport	NUP50 (Nucleoporin 50 kDa)	Nuclear pore complex protein NUP50A OS=Arabidopsis thaliana OX=3702 GN=NUP50A PE=1 SV=1	PREDICTED: nuclear pore complex protein NUP50B-like [Oryza brachyantha] XP_015693219.1 PREDICTED: nuclear pore complex protein NUP50B-like [Oryza brachyantha]
TRINITY_DN54562_c0_g1	--	--	--	K11373|1e-16|bdi:100835917|K11373 ELP1; elongator complex protein 1	--	--	--	--	hypothetical protein BRADI_1g24690v3 [Brachypodium distachyon]
TRINITY_DN1174_c0_g1	--	--	Molecular Function: structural constituent of cell wall (GO:0005199);;	K19323|0.0|ats:109735081|K19323 ATXN10; ataxin-10	[S]	Function unknown	Spinocerebellar ataxia type 10 protein domain	Vegetative cell wall protein gp1 OS=Chlamydomonas reinhardtii OX=3055 GN=GP1 PE=1 SV=1	Unknown protein [Oryza sativa Japonica Group] ABF93674.1 expressed protein [Oryza sativa Japonica Group] BAF10689.1 Os03g0118900 [Oryza sativa Japonica Group] EAZ25375.1 hypothetical protein OsJ_09192 [Oryza sativa Japonica Group] BAG93428.1 unnamed protein product [Oryza sativa Japonica Group] BAS82003.1 Os03g0118900 [Oryza sativa Japonica Group]
TRINITY_DN9036_c0_g1	[R]	General function prediction only	Molecular Function: (S)-2-hydroxy-acid oxidase activity (GO:0003973);; Cellular Component: mitochondrion (GO:0005739);; Molecular Function: 2-hydroxyglutarate dehydrogenase activity (GO:0047545);;	K00109|0.0|bdi:106866221|K00109 L2HGDH; 2-hydroxyglutarate dehydrogenase [EC:1.1.99.2]	[S]	Function unknown	FAD dependent oxidoreductase;; FAD dependent oxidoreductase;; NAD(P)-binding Rossmann-like domain;; Pyridine nucleotide-disulphide oxidoreductase;; Pyridine nucleotide-disulphide oxidoreductase	L-2-hydroxyglutarate dehydrogenase, mitochondrial OS=Arabidopsis thaliana OX=3702 GN=L2HGDH PE=1 SV=1	L-2-hydroxyglutarate dehydrogenase, mitochondrial [Brachypodium distachyon] KQK10243.1 hypothetical protein BRADI_2g52900v3 [Brachypodium distachyon] PNT73060.1 hypothetical protein BRADI_2g52900v3 [Brachypodium distachyon]
TRINITY_DN20803_c0_g1	--	--	Cellular Component: integral component of membrane (GO:0016021);;	--|2e-65|sita:101759681|hypothetical protein	--	--	Ankyrin repeat	Formin-like protein 16 OS=Oryza sativa subsp. japonica OX=39947 GN=FH16 PE=2 SV=1	hypothetical protein SETIT_7G147500v2 [Setaria italica]
TRINITY_DN2703_c2_g1	--	--	--	--|4e-38|bdi:100842535|hypothetical protein	--	--	--	--	disease resistance protein RPP13 [Brachypodium distachyon] KQK03708.1 hypothetical protein BRADI_2g09427v3 [Brachypodium distachyon]
TRINITY_DN20572_c0_g1	--	--	Molecular Function: DNA binding (GO:0003677);; Cellular Component: nucleus (GO:0005634);; Biological Process: transcription, DNA-templated (GO:0006351);; Biological Process: regulation of transcription, DNA-templated (GO:0006355);; Biological Process: auxin-activated signaling pathway (GO:0009734);;	K07195|5e-60|mus:103988631|K07195 EXOC7; exocyst complex component 7	[U]	Intracellular trafficking, secretion, and vesicular transport	Exo70 exocyst complex subunit;; Auxin response factor	Auxin response factor 4 OS=Oryza sativa subsp. japonica OX=39947 GN=ARF4 PE=2 SV=1	hypothetical protein OsI_04835 [Oryza sativa Indica Group]
TRINITY_DN5481_c3_g1	--	--	Cellular Component: Golgi membrane (GO:0000139);; Cellular Component: endosome (GO:0005768);; Cellular Component: Golgi apparatus (GO:0005794);; Cellular Component: trans-Golgi network (GO:0005802);; Cellular Component: integral component of membrane (GO:0016021);; Biological Process: pectin biosynthetic process (GO:0045489);; Molecular Function: polygalacturonate 4-alpha-galacturonosyltransferas…	K13648|6e-31|ats:109749488|K13648 GAUT; alpha-1,4-galacturonosyltransferase [EC:2.4.1.43]	--	--	XS domain	Probable galacturonosyltransferase 7 OS=Arabidopsis thaliana OX=3702 GN=GAUT7 PE=1 SV=2	hypothetical protein GQ55_2G477100 [Panicum hallii var. hallii]
TRINITY_DN18765_c0_g1	--	--	Molecular Function: phosphatidylinositol-3-phosphatase activity (GO:0004438);; Molecular Function: protein tyrosine phosphatase activity (GO:0004725);; Biological Process: lipid metabolic process (GO:0006629);; Cellular Component: endosome membrane (GO:0010008);; Cellular Component: cytoplasmic vesicle (GO:0031410);; Biological Process: intracellular signal transduction (GO:0035556);; Biological …	K18081|5e-53|bdi:100833495|K18081 MTMR1_2; myotubularin-related protein 1/2 [EC:3.1.3.64 3.1.3.95]	[IU]	--	--	Phosphatidylinositol-3-phosphatase myotubularin-1 OS=Arabidopsis thaliana OX=3702 GN=MTM1 PE=1 SV=1	phosphatidylinositol-3-phosphatase myotubularin-1 isoform X2 [Brachypodium distachyon]
TRINITY_DN35518_c0_g1	--	--	--	--|5e-91|osa:4334103|hypothetical protein	[R]	General function prediction only	YT521-B-like domain	--	Os03g0748000, partial [Oryza sativa Japonica Group] KAB8093565.1 hypothetical protein EE612_020423, partial [Oryza sativa]
TRINITY_DN46398_c0_g2	[Q]	Secondary metabolites biosynthesis, transport and catabolism	--	--|5e-34|sita:111256292|hypothetical protein	[TZ]	--	Wound-induced protein	Sulfated surface glycoprotein 185 OS=Volvox carteri OX=3067 PE=1 SV=1	uncharacterized protein LOC111256292 [Setaria italica] RCV13501.1 hypothetical protein SETIT_2G351900v2 [Setaria italica] TKW35286.1 hypothetical protein SEVIR_2G362700v2 [Setaria viridis]
TRINITY_DN2967_c0_g3	--	--	Molecular Function: DNA binding (GO:0003677);; Cellular Component: nucleus (GO:0005634);; Biological Process: regulation of transcription, DNA-templated (GO:0006355);; Biological Process: multicellular organism development (GO:0007275);; Biological Process: mRNA transcription (GO:0009299);; Biological Process: response to light stimulus (GO:0009416);; Biological Process: post-embryonic plant morp…	--|4e-08|osa:9266624|hypothetical protein	--	--	--	Protein G1-like5 OS=Oryza sativa subsp. japonica OX=39947 GN=G1L5 PE=1 SV=1	hypothetical protein [Zea mays]
TRINITY_DN7333_c0_g1	--	--	--	--|0.0|obr:102702726|hypothetical protein	[P]	Inorganic ion transport and metabolism	Citrate transporter;; Arsenical pump membrane protein;; Bacterial Na+/H+ antiporter B (NhaB)	Silicon efflux transporter LSI3 OS=Oryza sativa subsp. japonica OX=39947 GN=LSI3 PE=2 SV=1	PREDICTED: putative transporter arsB [Oryza brachyantha]
TRINITY_DN19290_c1_g1	--	--	--	--|1e-167|osa:OrsajM_p07|hypothetical protein	[R]	General function prediction only	Reverse transcriptase (RNA-dependent DNA polymerase)	Retrovirus-related Pol polyprotein from transposon RE2 OS=Arabidopsis thaliana OX=3702 GN=RE2 PE=4 SV=1	hypothetical protein OrsaiPp07 (mitochondrion) [Oryza sativa Indica Group] YP_003433855.1 hypothetical protein OrrupM_p18 (mitochondrion) [Oryza rufipogon] AAZ99275.1 hypothetical protein (mitochondrion) [Oryza sativa Indica Group] AAZ99329.1 hypothetical protein (mitochondrion) [Oryza sativa Japonica Group] AAZ99382.1 hypothetical protein (mitochondrion) [Oryza sativa Japonica Group] BAI67959.1 …
TRINITY_DN16877_c1_g1	--	--	--	--|9e-47|bdi:100841147|hypothetical protein	--	--	--	--	uncharacterized protein LOC100841147 [Brachypodium distachyon] KQJ99496.1 hypothetical protein BRADI_3g43520v3 [Brachypodium distachyon]
TRINITY_DN83677_c0_g1	[R]	General function prediction only	Molecular Function: GTP binding (GO:0005525);; Cellular Component: nucleolus (GO:0005730);; Cellular Component: membrane (GO:0016020);; Biological Process: ribosome biogenesis (GO:0042254);;	K06943|1e-161|obr:102706482|K06943 NOG1; nucleolar GTP-binding protein	[R]	General function prediction only	NOGCT (NUC087) domain	Nucleolar GTP-binding protein 1 OS=Arabidopsis thaliana OX=3702 GN=At1g50920 PE=2 SV=1	hypothetical protein EE612_032459, partial [Oryza sativa]
TRINITY_DN17163_c0_g1	[L]	Replication, recombination and repair	Cellular Component: Golgi apparatus (GO:0005794);;	--|0.0|osa:4334336|hypothetical protein	--	--	--	WPP domain-associated protein (Fragment) OS=Solanum lycopersicum OX=4081 GN=WAP PE=1 SV=1	WPP domain-associated protein [Oryza sativa Japonica Group] XP_015629829.1 WPP domain-associated protein [Oryza sativa Japonica Group] ABF99218.1 expressed protein [Oryza sativa Japonica Group] ABF99219.1 expressed protein [Oryza sativa Japonica Group]
TRINITY_DN28345_c0_g1	--	--	Cellular Component: nucleus (GO:0005634);; Cellular Component: endoplasmic reticulum (GO:0005783);; Biological Process: cellular response to phosphate starvation (GO:0016036);; Biological Process: cellular response to cold (GO:0070417);; Biological Process: positive regulation of cellular response to phosphate starvation (GO:0080040);;	--|2e-72|osa:4341465|hypothetical protein	[P]	Inorganic ion transport and metabolism	SPX domain	SPX domain-containing protein 1 OS=Oryza sativa subsp. japonica OX=39947 GN=SPX1 PE=1 SV=1	SPX domain-containing protein 1 [Oryza sativa Japonica Group] Q69XJ0.1 RecName: Full=SPX domain-containing protein 1; AltName: Full=Protein SPX DOMAIN GENE 1; Short=OsSPX1 BAD35467.1 putative ids-4 protein [Oryza sativa Japonica Group] BAF19927.1 Os06g0603600 [Oryza sativa Japonica Group] EAZ37570.1 hypothetical protein OsJ_21901 [Oryza sativa Japonica Group] BAG88759.1 unnamed protein product [O…
TRINITY_DN9239_c0_g1	[O]	Posttranslational modification, protein turnover, chaperones	Molecular Function: peroxidase activity (GO:0004601);; Cellular Component: chloroplast stroma (GO:0009570);; Biological Process: cell redox homeostasis (GO:0045454);; Molecular Function: peroxiredoxin activity (GO:0051920);;	--|1e-126|bdi:100845975|hypothetical protein	[O]	Posttranslational modification, protein turnover, chaperones	Redoxin;; AhpC/TSA family;; Caulimovirus viroplasmin	Peroxiredoxin-2E-1, chloroplastic OS=Oryza sativa subsp. japonica OX=39947 GN=PRXIIE-1 PE=2 SV=1	peroxiredoxin-2E-1, chloroplastic [Brachypodium distachyon] KQK17609.1 hypothetical protein BRADI_1g35660v3 [Brachypodium distachyon]
TRINITY_DN57660_c0_g1	--	--	--	--|3e-06|ats:109764183|hypothetical protein	--	--	--	--	hypothetical protein SETIT_7G154400v2 [Setaria italica]
TRINITY_DN5865_c0_g2	--	--	Biological Process: Group II intron splicing (GO:0000373);; Molecular Function: RNA binding (GO:0003723);; Molecular Function: endonuclease activity (GO:0004519);; Biological Process: RNA modification (GO:0009451);; Cellular Component: chloroplast (GO:0009507);; Cellular Component: intracellular membrane-bounded organelle (GO:0043231);; Biological Process: mRNA cis splicing, via spliceosome (GO:0…	--|0.0|osa:4330440|hypothetical protein	[R]	General function prediction only	LAGLIDADG DNA endonuclease family;; PPR repeat family;; PPR repeat;; Pentatricopeptide repeat domain	Pentatricopeptide repeat-containing protein OTP51, chloroplastic OS=Oryza sativa subsp. japonica OX=39947 GN=OTP51 PE=3 SV=1	putative endonuclease [Phyllostachys edulis]
TRINITY_DN25215_c0_g1	--	--	Molecular Function: DNA binding (GO:0003677);; Molecular Function: metal ion binding (GO:0046872);;	--|2e-19|obr:102712582|hypothetical protein	--	--	--	Zinc finger CCCH domain-containing protein 63 OS=Oryza sativa subsp. japonica OX=39947 GN=Os11g0472000 PE=2 SV=2	hypothetical protein PAHAL_8G157700 [Panicum hallii] PVH34153.1 hypothetical protein PAHAL_8G157700 [Panicum hallii]
TRINITY_DN14209_c0_g1	--	--	Molecular Function: DNA-binding transcription factor activity (GO:0003700);; Cellular Component: nucleus (GO:0005634);; Biological Process: transcription, DNA-templated (GO:0006351);; Biological Process: regulation of transcription, DNA-templated (GO:0006355);; Biological Process: regulation of growth (GO:0040008);; Molecular Function: sequence-specific DNA binding (GO:0043565);;	--|9e-92|obr:102704274|hypothetical protein	--	--	--	Transcription factor bHLH49 OS=Arabidopsis thaliana OX=3702 GN=BHLH49 PE=1 SV=1	PREDICTED: transcription factor bHLH78-like, partial [Oryza brachyantha]
TRINITY_DN37848_c0_g1	--	--	--	--	--	--	--	--	Polypyrimidine tract-binding protein homolog 1 [Zea mays]
TRINITY_DN18623_c0_g1	--	--	--	--|5e-10|zma:100284065|hypothetical protein	--	--	--	--	hypothetical protein EJB05_07309, partial [Eragrostis curvula]
TRINITY_DN50192_c1_g1	--	--	--	K01455|9e-15|sita:101752872|K01455 E3.5.1.49; formamidase [EC:3.5.1.49]	--	--	--	--	pentatricopeptide repeat-containing protein At1g59720, chloroplastic/mitochondrial-like [Panicum hallii]
TRINITY_DN7960_c0_g1	--	--	Cellular Component: mitochondrion (GO:0005739);; Biological Process: response to heat (GO:0009408);;	K13993|1e-79|osa:4340508|K13993 HSP20; HSP20 family protein	[O]	Posttranslational modification, protein turnover, chaperones	Hsp20/alpha crystallin family	26.2 kDa heat shock protein, mitochondrial OS=Oryza sativa subsp. japonica OX=39947 GN=HSP26.2 PE=2 SV=1	hypothetical protein OsI_22183 [Oryza sativa Indica Group]
TRINITY_DN16062_c0_g2	--	--	Molecular Function: phosphoprotein phosphatase activity (GO:0004721);;	--|3e-83|sita:101781060|hypothetical protein	--	--	--	Formin-like protein 20 OS=Arabidopsis thaliana OX=3702 GN=FH20 PE=2 SV=3	hypothetical protein SEVIR_9G134700v2 [Setaria viridis]
TRINITY_DN14898_c0_g1	[MG]	--	Cellular Component: cytoplasm (GO:0005737);; Biological Process: defense response (GO:0006952);; Biological Process: lignin biosynthetic process (GO:0009809);; Molecular Function: cinnamoyl-CoA reductase activity (GO:0016621);; Molecular Function: coenzyme binding (GO:0050662);;	--|2e-87|sita:101786360|hypothetical protein	[V]	Defense mechanisms	NAD dependent epimerase/dehydratase family;; 3-beta hydroxysteroid dehydrogenase/isomerase family;; GDP-mannose 4,6 dehydratase;; NAD(P)H-binding;; KR domain;; Polysaccharide biosynthesis protein;; NmrA-like family;; Male sterility protein;; short chain dehydrogenase	Cinnamoyl-CoA reductase 1 OS=Oryza sativa subsp. japonica OX=39947 GN=CCR1 PE=1 SV=1	Os01g0828100 [Oryza sativa Japonica Group]
TRINITY_DN15868_c0_g1	--	--	Molecular Function: DNA binding (GO:0003677);; Cellular Component: nucleus (GO:0005634);; Biological Process: transcription, DNA-templated (GO:0006351);; Biological Process: regulation of transcription, DNA-templated (GO:0006355);; Biological Process: auxin-activated signaling pathway (GO:0009734);;	--|3e-12|zma:100382863|hypothetical protein	--	--	--	Auxin response factor 12 OS=Oryza sativa subsp. indica OX=39946 GN=ARF12 PE=3 SV=1	unknown [Zea mays]
TRINITY_DN29391_c0_g1	[OC]	--	Molecular Function: thioredoxin-disulfide reductase activity (GO:0004791);; Cellular Component: cytoplasm (GO:0005737);; Biological Process: glycerol ether metabolic process (GO:0006662);; Molecular Function: protein disulfide oxidoreductase activity (GO:0015035);; Molecular Function: oxidoreductase activity, acting on a sulfur group of donors, disulfide as acceptor (GO:0016671);; Biological Proc…	K03671|6e-28|osa:4325189|K03671 trxA; thioredoxin 1	[O]	Posttranslational modification, protein turnover, chaperones	Thioredoxin	Thioredoxin H4-1 OS=Oryza sativa subsp. japonica OX=39947 GN=Os01g0168200 PE=2 SV=1	thioredoxin H4-1-like [Panicum miliaceum]
TRINITY_DN302_c0_g1	[J]	Translation, ribosomal structure and biogenesis	Molecular Function: structural constituent of cell wall (GO:0005199);;	K15507|0.0|osa:4326542|K15507 MRM1; 21S rRNA (GM2251-2'-O)-methyltransferase [EC:2.1.1.-]	[A]	RNA processing and modification	SpoU rRNA Methylase family;; RNA 2'-O ribose methyltransferase substrate binding	Vegetative cell wall protein gp1 OS=Chlamydomonas reinhardtii OX=3055 GN=GP1 PE=1 SV=1	rRNA methylase family protein, partial [Fargesia nitida]
TRINITY_DN19007_c0_g1	--	--	Molecular Function: obsolete signal transducer activity (GO:0004871);; Molecular Function: hormone activity (GO:0005179);; Cellular Component: extracellular region (GO:0005576);; Cellular Component: intracellular (GO:0005622);; Biological Process: calcium-mediated signaling (GO:0019722);;	--|2e-61|bdi:100822841|hypothetical protein	--	--	Rapid ALkalinization Factor (RALF)	Rapid alkalinization factor OS=Nicotiana tabacum OX=4097 GN=RALF PE=1 SV=1	predicted protein [Hordeum vulgare subsp. vulgare] KAE8816806.1 rapid alkalinization factor 1 precursor [Hordeum vulgare]
TRINITY_DN29703_c1_g1	--	--	Molecular Function: DNA-binding transcription factor activity (GO:0003700);; Cellular Component: nucleus (GO:0005634);; Biological Process: transcription, DNA-templated (GO:0006351);; Biological Process: defense response (GO:0006952);; Molecular Function: sequence-specific DNA binding (GO:0043565);;	K14431|1e-75|bdi:100846847|K14431 TGA; transcription factor TGA	--	--	Seed dormancy control	Transcription factor TGA2.2 OS=Oryza sativa subsp. japonica OX=39947 GN=TGA2.2 PE=1 SV=1	unnamed protein product [Triticum turgidum subsp. durum]
TRINITY_DN46852_c0_g1	--	--	Biological Process: response to stress (GO:0006950);; Biological Process: response to water (GO:0009415);;	--|6e-11|bdi:100833272|hypothetical protein	--	--	--	Dehydrin COR410 OS=Triticum aestivum OX=4565 GN=COR410 PE=2 SV=1	cold acclimation protein WCOR410, partial [Agropyron cristatum]
TRINITY_DN15407_c0_g1	[KAD]	--	--	K09422|6e-61|sita:101770921|K09422 MYBP; transcription factor MYB, plant	[K]	Transcription	Myb-like DNA-binding domain	Transcription factor MYB87 OS=Arabidopsis thaliana OX=3702 GN=MYB87 PE=2 SV=1	Transcription factor MYB36 [Dichanthelium oligosanthes]
TRINITY_DN46825_c0_g1	--	--	--	--|2e-51|bdi:100831321|hypothetical protein	[T]	Signal transduction mechanisms	Ethylene-responsive protein kinase Le-CTR1	Probable serine/threonine-protein kinase SIS8 OS=Arabidopsis thaliana OX=3702 GN=SIS8 PE=1 SV=1	probable serine/threonine-protein kinase SIS8 [Brachypodium distachyon] KQK18836.1 hypothetical protein BRADI_1g45040v3 [Brachypodium distachyon]
TRINITY_DN2874_c0_g1	--	--	Molecular Function: translation initiation factor activity (GO:0003743);; Cellular Component: nucleus (GO:0005634);; Molecular Function: protein homodimerization activity (GO:0042803);;	--|0.0|osa:4329233|hypothetical protein	--	--	Plant specific eukaryotic initiation factor 4B	Eukaryotic translation initiation factor 4B3 OS=Arabidopsis thaliana OX=3702 GN=EIF4B3 PE=1 SV=1	eukaryotic translation initiation factor 4B3 [Oryza sativa Japonica Group]
TRINITY_DN38038_c0_g1	--	--	Molecular Function: DNA-binding transcription factor activity (GO:0003700);; Cellular Component: nucleus (GO:0005634);; Biological Process: transcription, DNA-templated (GO:0006351);; Biological Process: ethylene-activated signaling pathway (GO:0009873);; Molecular Function: sequence-specific DNA binding (GO:0043565);; Biological Process: positive regulation of transcription, DNA-templated (GO:00…	--|6e-40|ats:109780675|hypothetical protein	--	--	AP2 domain	Dehydration-responsive element-binding protein 3 OS=Arabidopsis thaliana OX=3702 GN=DREB3 PE=2 SV=1	unnamed protein product [Triticum turgidum subsp. durum]
TRINITY_DN44009_c0_g1	--	--	--	--|0.0|ats:109776418|hypothetical protein	--	--	Domain of unknown function (DUF4371)	--	zinc finger MYM-type protein 1-like, partial [Aegilops tauschii subsp. tauschii]
TRINITY_DN6517_c2_g1	--	--	Molecular Function: phospholipase A2 activity (GO:0004623);; Molecular Function: calcium ion binding (GO:0005509);; Cellular Component: extracellular region (GO:0005576);; Biological Process: phospholipid metabolic process (GO:0006644);; Biological Process: lipid catabolic process (GO:0016042);; Biological Process: arachidonic acid secretion (GO:0050482);;	--|5e-67|osa:4331254|hypothetical protein	--	--	--	Probable phospholipase A2 homolog 1 OS=Oryza sativa subsp. japonica OX=39947 GN=PLA2-I PE=2 SV=1	hypothetical protein EJB05_19063 [Eragrostis curvula]
TRINITY_DN56783_c0_g1	--	--	Molecular Function: DNA binding (GO:0003677);; Cellular Component: nucleus (GO:0005634);; Biological Process: transcription, DNA-templated (GO:0006351);; Biological Process: regulation of transcription, DNA-templated (GO:0006355);; Biological Process: flower development (GO:0009908);;	--|7e-70|bdi:100825161|hypothetical protein	--	--	WSTF, HB1, Itc1p, MBD9 motif 1	Homeobox-DDT domain protein RLT3 OS=Arabidopsis thaliana OX=3702 GN=RLT3 PE=3 SV=1	unnamed protein product [Triticum turgidum subsp. durum]
TRINITY_DN34979_c0_g1	--	--	Molecular Function: DNA-binding transcription factor activity (GO:0003700);; Molecular Function: protein serine/threonine kinase activity (GO:0004674);; Molecular Function: ATP binding (GO:0005524);; Cellular Component: nucleus (GO:0005634);; Biological Process: transcription, DNA-templated (GO:0006351);; Biological Process: defense response (GO:0006952);; Biological Process: signal transduction …	--|3e-56|ats:109758669|hypothetical protein	--	--	--	Probable WRKY transcription factor 19 OS=Arabidopsis thaliana OX=3702 GN=WRKY19 PE=3 SV=1	uncharacterized protein LOC109758669 [Aegilops tauschii subsp. tauschii] XP_020173128.1 uncharacterized protein LOC109758669 [Aegilops tauschii subsp. tauschii] XP_020173129.1 uncharacterized protein LOC109758669 [Aegilops tauschii subsp. tauschii]
TRINITY_DN130_c0_g2	[K]	Transcription	Molecular Function: DNA-binding transcription factor activity (GO:0003700);; Cellular Component: nucleus (GO:0005634);; Biological Process: transcription, DNA-templated (GO:0006351);; Molecular Function: sequence-specific DNA binding (GO:0043565);;	K09338|1e-143|sita:101777284|K09338 HD-ZIP; homeobox-leucine zipper protein	[K]	Transcription	HD-ZIP protein N terminus;; Homeodomain;; Homeobox associated leucine zipper;; Homeobox KN domain	Homeobox-leucine zipper protein HOX1 OS=Oryza sativa subsp. japonica OX=39947 GN=HOX1 PE=1 SV=1	homeobox-leucine zipper protein HOX1 isoform X2 [Panicum miliaceum]
TRINITY_DN7708_c0_g1	--	--	Biological Process: protein glycosylation (GO:0006486);; Molecular Function: galactoside 2-alpha-L-fucosyltransferase activity (GO:0008107);; Cellular Component: integral component of membrane (GO:0016021);; Cellular Component: Golgi cisterna membrane (GO:0032580);; Biological Process: cell wall biogenesis (GO:0042546);; Biological Process: cell wall organization (GO:0071555);;	K13681|0.0|sita:101774108|K13681 FUT; xyloglucan fucosyltransferase [EC:2.4.1.-]	--	--	Xyloglucan fucosyltransferase	Galactoside 2-alpha-L-fucosyltransferase OS=Pisum sativum OX=3888 GN=FT1 PE=2 SV=1	galactoside 2-alpha-L-fucosyltransferase-like isoform X1 [Panicum hallii] PAN08378.1 hypothetical protein PAHAL_1G409000 [Panicum hallii]
TRINITY_DN27054_c0_g1	--	--	--	--|2e-63|osa:4344932|hypothetical protein	--	--	--	--	hypothetical protein OsJ_26412 [Oryza sativa Japonica Group]
TRINITY_DN49893_c0_g1	--	--	--	--|1e-28|ats:109752032|hypothetical protein	--	--	--	--	unnamed protein product [Triticum turgidum subsp. durum]
TRINITY_DN15_c0_g1	--	--	--	K14662|5e-08|osa:9266522|K14662 NTAN1; protein N-terminal asparagine amidohydrolase [EC:3.5.1.121]	--	--	--	--	unnamed protein product [Triticum turgidum subsp. durum]
TRINITY_DN46989_c0_g1	[G]	Carbohydrate transport and metabolism	Molecular Function: phosphoprotein phosphatase activity (GO:0004721);;	--|7e-11|osa:9269435|hypothetical protein	--	--	--	Formin-like protein 6 OS=Oryza sativa subsp. japonica OX=39947 GN=FH6 PE=2 SV=2	Pyruvate dehydrogenase E1 component subunit alpha-2, mitochondrial [Dichanthelium oligosanthes]
TRINITY_DN13733_c0_g1	--	--	Molecular Function: DNA-binding transcription factor activity (GO:0003700);; Cellular Component: nucleus (GO:0005634);; Biological Process: transcription, DNA-templated (GO:0006351);; Biological Process: regulation of transcription, DNA-templated (GO:0006355);; Biological Process: flower development (GO:0009908);; Molecular Function: sequence-specific DNA binding (GO:0043565);; Molecular Function…	--|1e-53|osa:4331765|hypothetical protein	--	--	Dof domain, zinc finger	Cyclic dof factor 2 OS=Arabidopsis thaliana OX=3702 GN=CDF2 PE=1 SV=2	Dof protein [Phyllostachys edulis]
TRINITY_DN3968_c0_g1	--	--	--	--|0.0|obr:102722185|hypothetical protein	[TO]	--	OTU-like cysteine protease	--	PREDICTED: OTU domain-containing protein 5-A-like [Oryza brachyantha] XP_015689572.1 PREDICTED: OTU domain-containing protein 5-A-like [Oryza brachyantha]
TRINITY_DN5425_c2_g1	--	--	--	--|1e-26|osa:112936123|hypothetical protein	--	--	Plant mobile domain	--	hypothetical protein EJB05_32819, partial [Eragrostis curvula]
TRINITY_DN18329_c0_g1	--	--	Molecular Function: structural constituent of nuclear pore (GO:0005487);; Molecular Function: phospholipid binding (GO:0005543);; Cellular Component: nuclear envelope (GO:0005635);; Cellular Component: cytosol (GO:0005829);; Biological Process: RNA export from nucleus (GO:0006405);; Biological Process: protein import into nucleus (GO:0006606);; Biological Process: negative regulation of auxin med…	--|1e-170|sbi:110430564|hypothetical protein	--	--	--	Nuclear pore complex protein NUP62 OS=Arabidopsis thaliana OX=3702 GN=NUP62 PE=1 SV=1	mucin-5AC isoform X2 [Sorghum bicolor] KXG22224.1 hypothetical protein SORBI_3009G175200 [Sorghum bicolor]
TRINITY_DN27348_c0_g1	[O]	Posttranslational modification, protein turnover, chaperones	Molecular Function: ubiquitin-protein transferase activity (GO:0004842);;	K10592|1e-117|obr:102708924|K10592 HUWE1; E3 ubiquitin-protein ligase HUWE1 [EC:2.3.2.26]	[OK]	--	Ubiquitin binding region	E3 ubiquitin-protein ligase UPL1 OS=Arabidopsis thaliana OX=3702 GN=UPL1 PE=1 SV=3	PREDICTED: E3 ubiquitin-protein ligase UPL1-like [Oryza brachyantha]
TRINITY_DN18341_c0_g1	--	--	Molecular Function: glucose-6-phosphate dehydrogenase activity (GO:0004345);; Cellular Component: cytoplasm (GO:0005737);; Biological Process: glucose metabolic process (GO:0006006);; Biological Process: pentose-phosphate shunt (GO:0006098);; Molecular Function: NADP binding (GO:0050661);;	K00036|2e-26|obr:102705153|K00036 G6PD; glucose-6-phosphate 1-dehydrogenase [EC:1.1.1.49 1.1.1.363]	[G]	Carbohydrate transport and metabolism	Glucose-6-phosphate dehydrogenase, C-terminal domain	Glucose-6-phosphate 1-dehydrogenase, cytoplasmic isoform OS=Medicago sativa OX=3879 PE=2 SV=1	Os04g0485300, partial [Oryza sativa Japonica Group] KAB8095837.1 hypothetical protein EE612_024059, partial [Oryza sativa]
TRINITY_DN35277_c0_g1	--	--	--	--|0.0|sita:101780675|hypothetical protein	--	--	GDP-fucose protein O-fucosyltransferase;; GDP-fucose protein O-fucosyltransferase	O-fucosyltransferase 15 OS=Arabidopsis thaliana OX=3702 GN=OFUT15 PE=2 SV=1	O-fucosyltransferase 8-like [Panicum hallii] PAN23793.1 hypothetical protein PAHAL_4G118200 [Panicum hallii]
TRINITY_DN19624_c0_g1	[E]	Amino acid transport and metabolism	Molecular Function: peptidyl-prolyl cis-trans isomerase activity (GO:0003755);; Cellular Component: nucleus (GO:0005634);; Biological Process: protein folding (GO:0006457);;	--|0.0|ats:109735900|hypothetical protein	[H]	Coenzyme transport and metabolism	--	Peptidyl-prolyl cis-trans isomerase CYP95 OS=Arabidopsis thaliana OX=3702 GN=CYP95 PE=1 SV=2	unnamed protein product [Triticum turgidum subsp. durum]
TRINITY_DN6546_c0_g1	--	--	Biological Process: lignin biosynthetic process (GO:0009809);; Molecular Function: N-acyltransferase activity (GO:0016410);;	--|0.0|osa:4337739|hypothetical protein	--	--	Transferase family	Acyl transferase 4 OS=Oryza sativa subsp. japonica OX=39947 GN=AT4 PE=1 SV=1	acyl transferase 4-like [Oryza sativa Japonica Group] AAS98419.1 unknown protein [Oryza sativa Japonica Group] BAF16495.1 Os05g0136900 [Oryza sativa Japonica Group] BAG91648.1 unnamed protein product [Oryza sativa Japonica Group] BAS92159.1 Os05g0136900 [Oryza sativa Japonica Group] KAB8098013.1 hypothetical protein EE612_026949 [Oryza sativa]
TRINITY_DN8057_c0_g1	--	--	Molecular Function: tRNA binding (GO:0000049);; Cellular Component: nucleus (GO:0005634);; Molecular Function: tRNA (guanine-N7-)-methyltransferase activity (GO:0008176);; Biological Process: RNA (guanine-N7)-methylation (GO:0036265);; Cellular Component: tRNA methyltransferase complex (GO:0043527);;	K03439|9e-95|obr:102704620|K03439 trmB; tRNA (guanine-N7-)-methyltransferase [EC:2.1.1.33]	[R]	General function prediction only	Putative methyltransferase;; Putative methyltransferase	tRNA (guanine-N(7)-)-methyltransferase OS=Oryza sativa subsp. japonica OX=39947 GN=Os06g0236900 PE=3 SV=1	unnamed protein product [Triticum turgidum subsp. durum]
TRINITY_DN8339_c0_g1	--	--	--	--|2e-38|bdi:100831491|hypothetical protein	--	--	--	SCARECROW-LIKE protein 7 OS=Oryza sativa subsp. japonica OX=39947 GN=SCL7 PE=1 SV=1	SCARECROW-LIKE protein 7 [Brachypodium distachyon] KQK13466.1 hypothetical protein BRADI_1g10330v3 [Brachypodium distachyon]
TRINITY_DN2396_c0_g1	[I]	Lipid transport and metabolism	Molecular Function: iron ion binding (GO:0005506);; Cellular Component: endoplasmic reticulum (GO:0005783);; Cellular Component: endoplasmic reticulum membrane (GO:0005789);; Cellular Component: Golgi apparatus (GO:0005794);; Biological Process: fatty acid biosynthetic process (GO:0006633);; Biological Process: photomorphogenesis (GO:0009640);; Cellular Component: integral component of membrane (…	K04713|1e-114|sbi:8079358|K04713 SUR2; sphinganine C4-monooxygenase [EC:1.14.18.5]	[I]	Lipid transport and metabolism	Fatty acid hydroxylase superfamily	Sphinganine C4-monooxygenase 1 OS=Arabidopsis thaliana OX=3702 GN=SBH1 PE=1 SV=1	sphinganine C4-monooxygenase 1 [Sorghum bicolor] EER97587.1 hypothetical protein SORBI_3002G383900 [Sorghum bicolor]
TRINITY_DN14747_c0_g1	--	--	--	--|1e-75|obr:102705026|hypothetical protein	--	--	--	--	PREDICTED: uncharacterized protein LOC102705026 [Oryza brachyantha] XP_006664054.1 PREDICTED: uncharacterized protein LOC102705026 [Oryza brachyantha] XP_015698689.1 PREDICTED: uncharacterized protein LOC102705026 [Oryza brachyantha]
TRINITY_DN58533_c0_g1	--	--	Cellular Component: nucleus (GO:0005634);; Molecular Function: zinc ion binding (GO:0008270);; Biological Process: protein ubiquitination (GO:0016567);; Biological Process: covalent chromatin modification (GO:0016569);; Molecular Function: transferase activity (GO:0016740);;	K10696|1e-44|ats:109768098|K10696 BRE1; E3 ubiquitin-protein ligase BRE1 [EC:2.3.2.27]	[O]	Posttranslational modification, protein turnover, chaperones	--	E3 ubiquitin-protein ligase BRE1-like 1 OS=Oryza sativa subsp. japonica OX=39947 GN=BRE1A PE=2 SV=3	unnamed protein product [Triticum turgidum subsp. durum]
TRINITY_DN10035_c0_g1	[EH]	--	Biological Process: isoleucine biosynthetic process (GO:0009097);; Biological Process: leucine biosynthetic process (GO:0009098);; Biological Process: valine biosynthetic process (GO:0009099);; Cellular Component: chloroplast (GO:0009507);; Cellular Component: chloroplast stroma (GO:0009570);; Molecular Function: L-leucine transaminase activity (GO:0052654);; Molecular Function: L-valine transami…	K00826|0.0|obr:102711686|K00826 E2.6.1.42; branched-chain amino acid aminotransferase [EC:2.6.1.42]	[E]	Amino acid transport and metabolism	Amino-transferase class IV	Branched-chain-amino-acid aminotransferase 3, chloroplastic OS=Arabidopsis thaliana OX=3702 GN=BCAT3 PE=1 SV=1	PREDICTED: branched-chain-amino-acid aminotransferase 2, chloroplastic-like [Oryza brachyantha]
TRINITY_DN56426_c0_g1	--	--	Cellular Component: mitochondrion (GO:0005739);;	--|6e-15|aof:109845793|hypothetical protein	[R]	General function prediction only	--	Uncharacterized mitochondrial protein AtMg00820 OS=Arabidopsis thaliana OX=3702 GN=AtMg00820 PE=4 SV=1	pol polyprotein [Panicum miliaceum]
TRINITY_DN48142_c0_g2	--	--	Cellular Component: protein phosphatase type 2A complex (GO:0000159);; Molecular Function: protein serine/threonine kinase activity (GO:0004674);; Molecular Function: phosphoprotein phosphatase activity (GO:0004721);; Cellular Component: nucleus (GO:0005634);; Cellular Component: cytoplasm (GO:0005737);; Biological Process: negative regulation of flower development (GO:0009910);; Molecular Functi…	K15498|3e-13|zma:100382798|K15498 PPP6C; serine/threonine-protein phosphatase 6 catalytic subunit [EC:3.1.3.16]	[DT]	--	--	Phytochrome-associated serine/threonine-protein phosphatase 3 OS=Arabidopsis thaliana OX=3702 GN=FYPP3 PE=1 SV=1	Serine/threonine-protein phosphatase [Zea mays]
TRINITY_DN41165_c0_g1	--	--	--	--|1e-102|ats:109762625|hypothetical protein	--	--	--	--	unnamed protein product [Triticum turgidum subsp. durum]
TRINITY_DN5253_c0_g1	[F]	Nucleotide transport and metabolism	Molecular Function: iron ion binding (GO:0005506);; Cellular Component: cytoplasm (GO:0005737);; Molecular Function: electron transfer activity (GO:0009055);; Biological Process: abscisic acid biosynthetic process (GO:0009688);; Biological Process: auxin biosynthetic process (GO:0009851);; Molecular Function: oxidoreductase activity, acting on CH-OH group of donors (GO:0016614);; Molecular Functi…	K11817|0.0|sita:101754702|K11817 AAO1_2; indole-3-acetaldehyde oxidase [EC:1.2.3.7]	[F]	Nucleotide transport and metabolism	Molybdopterin-binding domain of aldehyde dehydrogenase;; FAD binding domain in molybdopterin dehydrogenase;; Aldehyde oxidase and xanthine dehydrogenase, a/b hammerhead domain;; [2Fe-2S] binding domain;; CO dehydrogenase flavoprotein C-terminal domain;; 2Fe-2S iron-sulfur cluster binding domain	Indole-3-acetaldehyde oxidase OS=Zea mays OX=4577 GN=AO2 PE=2 SV=1	hypothetical protein SEVIR_9G060400v2 [Setaria viridis]
TRINITY_DN56931_c0_g1	--	--	--	K10606|1e-137|ats:109732810|K10606 FANCL; E3 ubiquitin-protein ligase FANCL [EC:2.3.2.27]	[O]	Posttranslational modification, protein turnover, chaperones	FANCL C-terminal domain;; FANCL UBC-like domain 3;; FANCL UBC-like domain 2	--	unnamed protein product [Triticum turgidum subsp. durum]
TRINITY_DN2645_c0_g2	--	--	Molecular Function: cysteine-type endopeptidase inhibitor activity (GO:0004869);; Cellular Component: extracellular region (GO:0005576);; Biological Process: defense response (GO:0006952);;	--|1e-58|osa:4327535|hypothetical protein	--	--	Aspartic acid proteinase inhibitor;; Cystatin domain	Cysteine proteinase inhibitor 1 OS=Oryza sativa subsp. japonica OX=39947 GN=Os01g0803200 PE=1 SV=2	hypothetical protein EJB05_16647 [Eragrostis curvula]
TRINITY_DN9228_c0_g3	--	--	Cellular Component: nucleus (GO:0005634);; Biological Process: transcription, DNA-templated (GO:0006351);; Biological Process: regulation of transcription, DNA-templated (GO:0006355);;	--|1e-80|bdi:100837399|hypothetical protein	[K]	Transcription	Bromodomain extra-terminal - transcription regulation	Transcription factor GTE2 OS=Arabidopsis thaliana OX=3702 GN=GTE2 PE=2 SV=2	transcription factor GTE7 [Brachypodium distachyon] KQJ95056.1 hypothetical protein BRADI_3g14940v3 [Brachypodium distachyon]
TRINITY_DN1024_c0_g1	--	--	Cellular Component: endoplasmic reticulum membrane (GO:0005789);; Cellular Component: plasma membrane (GO:0005886);; Cellular Component: integral component of membrane (GO:0016021);; Cellular Component: protein storage vacuole membrane (GO:0032586);;	--|0.0|bdi:100843446|hypothetical protein	--	--	C2 domain	Protein SRC2 OS=Glycine max OX=3847 GN=SRC2 PE=2 SV=1	protein SRC2 [Brachypodium distachyon] KQK11389.1 hypothetical protein BRADI_2g59920v3 [Brachypodium distachyon]
TRINITY_DN22923_c0_g1	--	--	Cellular Component: nucleus (GO:0005634);; Cellular Component: cytosol (GO:0005829);; Biological Process: response to osmotic stress (GO:0006970);; Biological Process: protein ubiquitination (GO:0016567);; Biological Process: regulation of protein ubiquitination (GO:0031396);; Molecular Function: identical protein binding (GO:0042802);; Biological Process: cellular response to salt stress (GO:007…	K10523|9e-33|obr:102711901|K10523 SPOP; speckle-type POZ protein	[DR]	--	--	BTB/POZ and MATH domain-containing protein 3 OS=Arabidopsis thaliana OX=3702 GN=BPM3 PE=1 SV=1	BTB/POZ and MATH domain-containing protein 3 [Panicum hallii] PAN09172.1 hypothetical protein PAHAL_2G001500 [Panicum hallii]
TRINITY_DN13815_c0_g1	--	--	--	--|2e-09|ats:109756992|hypothetical protein	--	--	--	--	unnamed protein product [Triticum turgidum subsp. durum]
TRINITY_DN13444_c0_g1	--	--	Cellular Component: extracellular region (GO:0005576);;	--|1e-161|sita:101775680|hypothetical protein	--	--	Expansin C-terminal domain;; Lytic transglycolase	Expansin-like A1 OS=Oryza sativa subsp. japonica OX=39947 GN=EXLA1 PE=2 SV=1	unnamed protein product [Triticum turgidum subsp. durum]
TRINITY_DN40340_c0_g1	--	--	Biological Process: amino acid transmembrane transport (GO:0003333);; Cellular Component: plasma membrane (GO:0005886);; Molecular Function: amino acid transmembrane transporter activity (GO:0015171);; Cellular Component: integral component of membrane (GO:0016021);;	--|5e-18|osa:4342166|hypothetical protein	[E]	Amino acid transport and metabolism	--	Probable proline transporter 2 OS=Oryza sativa subsp. japonica OX=39947 GN=LOC_Os07g01090 PE=2 SV=1	unnamed protein product [Triticum turgidum subsp. durum]
TRINITY_DN23493_c0_g1	[S]	Function unknown	--	K09761|1e-127|bdi:100841987|K09761 rsmE; 16S rRNA (uracil1498-N3)-methyltransferase [EC:2.1.1.193]	--	--	RNA methyltransferase	--	uncharacterized protein LOC100841987 [Brachypodium distachyon] KQK13395.1 hypothetical protein BRADI_1g09870v3 [Brachypodium distachyon]
TRINITY_DN11888_c0_g1	--	--	Biological Process: metabolic process (GO:0008152);; Molecular Function: UDP-glucosyltransferase activity (GO:0035251);;	--|0.0|ats:109735983|hypothetical protein	[GC]	--	UDP-glucoronosyl and UDP-glucosyl transferase	UDP-glycosyltransferase 71K1 OS=Malus domestica OX=3750 GN=UGT71K1 PE=1 SV=1	unnamed protein product [Triticum turgidum subsp. durum]
TRINITY_DN37780_c1_g1	[O]	Posttranslational modification, protein turnover, chaperones	Molecular Function: ATP binding (GO:0005524);; Biological Process: protein folding (GO:0006457);; Biological Process: response to heat (GO:0009408);; Cellular Component: membrane (GO:0016020);; Molecular Function: metal ion binding (GO:0046872);;	K09510|7e-75|osa:4326364|K09510 DNAJB4; DnaJ homolog subfamily B member 4	[O]	Posttranslational modification, protein turnover, chaperones	--	DnaJ protein homolog 2 OS=Allium porrum OX=4681 GN=LDJ2 PE=2 SV=1	DnaJsubfamily B member 4 [Hordeum vulgare]
TRINITY_DN19804_c0_g1	--	--	--	--|0.0|sita:101772270|hypothetical protein	[C]	Energy production and conversion	CBS domain	CBS domain-containing protein CBSX5 OS=Arabidopsis thaliana OX=3702 GN=CBSX5 PE=2 SV=2	CBS domain-containing protein CBSX5-like [Panicum miliaceum]
TRINITY_DN6220_c0_g1	--	--	Molecular Function: DNA-binding transcription factor activity (GO:0003700);; Cellular Component: nucleus (GO:0005634);; Biological Process: transcription, DNA-templated (GO:0006351);; Biological Process: regulation of transcription, DNA-templated (GO:0006355);; Biological Process: glucosinolate metabolic process (GO:0019760);; Molecular Function: sequence-specific DNA binding (GO:0043565);;	--|1e-121|sbi:110434655|hypothetical protein	--	--	Helix-loop-helix DNA-binding domain	Transcription factor ILR3 OS=Arabidopsis thaliana OX=3702 GN=ILR3 PE=1 SV=1	hypothetical protein GQ55_1G011200 [Panicum hallii var. hallii]
TRINITY_DN16615_c0_g1	--	--	Molecular Function: structural constituent of cell wall (GO:0005199);;	--|5e-28|ats:109767009|hypothetical protein	--	--	--	Vegetative cell wall protein gp1 OS=Chlamydomonas reinhardtii OX=3055 GN=GP1 PE=1 SV=1	VIP1 protein [Hordeum vulgare]
TRINITY_DN17055_c0_g1	--	--	Molecular Function: RNA binding (GO:0003723);; Molecular Function: endonuclease activity (GO:0004519);; Biological Process: RNA modification (GO:0009451);; Cellular Component: intracellular membrane-bounded organelle (GO:0043231);;	--|0.0|osa:9271530|hypothetical protein	[R]	General function prediction only	PPR repeat;; PPR repeat family;; PPR repeat;; Pentatricopeptide repeat domain;; Tetratricopeptide repeat	Pentatricopeptide repeat-containing protein At3g29230 OS=Arabidopsis thaliana OX=3702 GN=PCMP-E27 PE=2 SV=1	unnamed protein product [Triticum turgidum subsp. durum]
TRINITY_DN3149_c3_g1	[TZDR]	--	Molecular Function: calcium ion binding (GO:0005509);;	K13448|8e-80|zma:100280399|K13448 CML; calcium-binding protein CML	[T]	Signal transduction mechanisms	EF hand;; EF-hand domain pair;; EF-hand domain pair;; EF-hand domain;; EF hand;; EF-hand domain;; Cytoskeletal-regulatory complex EF hand;; Secreted protein acidic and rich in cysteine Ca binding region;; Caleosin related protein;; EF-hand domain	Calmodulin-like protein 11 OS=Arabidopsis thaliana OX=3702 GN=CML11 PE=2 SV=1	Calmodulin-like protein 5 [Dichanthelium oligosanthes]
TRINITY_DN15627_c0_g1	--	--	--	--|2e-80|zma:100282400|hypothetical protein	[R]	General function prediction only	Reverse transcriptase (RNA-dependent DNA polymerase)	Retrovirus-related Pol polyprotein from transposon RE1 OS=Arabidopsis thaliana OX=3702 GN=RE1 PE=2 SV=1	PH01B035L11.13 [Phyllostachys edulis]
TRINITY_DN7458_c1_g1	--	--	--	--|3e-27|sita:101779660|hypothetical protein	--	--	--	--	AT-hook motif nuclear-localized protein 28-like [Panicum miliaceum]
TRINITY_DN50155_c0_g1	--	--	Molecular Function: nucleotide binding (GO:0000166);; Molecular Function: RNA binding (GO:0003723);; Cellular Component: nucleus (GO:0005634);; Biological Process: flower development (GO:0009908);; Biological Process: cell differentiation (GO:0030154);;	--|6e-75|bdi:100836687|hypothetical protein	[A]	RNA processing and modification	WW domain	Flowering time control protein FCA OS=Arabidopsis thaliana OX=3702 GN=FCA PE=1 SV=3	ABA binding protein [Hordeum vulgare subsp. vulgare]
TRINITY_DN10265_c0_g1	--	--	--	--|1e-100|obr:102701407|hypothetical protein	--	--	Protein of unknown function (DUF3531)	--	PREDICTED: LOW QUALITY PROTEIN: uncharacterized protein LOC102701407 [Oryza brachyantha]
TRINITY_DN46784_c0_g1	--	--	--	--|3e-46|zma:100286004|hypothetical protein	--	--	--	Serine/threonine-protein kinase BSK6 OS=Arabidopsis thaliana OX=3702 GN=BSK6 PE=1 SV=1	probable serine/threonine-protein kinase BSK3 [Sorghum bicolor] EER93172.1 hypothetical protein SORBI_3001G030400 [Sorghum bicolor] OQU90700.1 hypothetical protein SORBI_3001G030400 [Sorghum bicolor]
TRINITY_DN9627_c0_g1	[U]	Intracellular trafficking, secretion, and vesicular transport	Molecular Function: ATP binding (GO:0005524);; Biological Process: protein targeting (GO:0006605);; Cellular Component: chloroplast thylakoid membrane (GO:0009535);; Cellular Component: chloroplast stroma (GO:0009570);; Molecular Function: ATPase-coupled protein transmembrane transporter activity (GO:0015462);; Biological Process: protein import (GO:0017038);;	K03070|0.0|bdi:100841935|K03070 secA; preprotein translocase subunit SecA [EC:7.4.2.8]	--	--	SecA DEAD-like domain;; SecA preprotein cross-linking domain;; SecA Wing and Scaffold domain;; DEAD/DEAH box helicase	Protein translocase subunit SECA1, chloroplastic OS=Arabidopsis thaliana OX=3702 GN=SECA1 PE=1 SV=2	protein translocase subunit SECA1, chloroplastic [Brachypodium distachyon] KQK04167.1 hypothetical protein BRADI_2g12067v3 [Brachypodium distachyon]
TRINITY_DN4101_c0_g1	--	--	Molecular Function: microtubule motor activity (GO:0003777);; Molecular Function: ATP binding (GO:0005524);; Cellular Component: microtubule (GO:0005874);; Biological Process: microtubule-based movement (GO:0007018);; Biological Process: cell wall organization (GO:0071555);;	--|0.0|bdi:100839825|hypothetical protein	--	--	N-terminal C2 in EEIG1 and EHBP1 proteins	Kinesin-like protein KIN-4C OS=Oryza sativa subsp. japonica OX=39947 GN=KIN4C PE=2 SV=1	golgin subfamily A member 4 [Brachypodium distachyon] XP_014756530.1 golgin subfamily A member 4 [Brachypodium distachyon] KQJ93226.1 hypothetical protein BRADI_3g03290v3 [Brachypodium distachyon] KQJ93227.1 hypothetical protein BRADI_3g03290v3 [Brachypodium distachyon] KQJ93230.2 hypothetical protein BRADI_3g03290v3 [Brachypodium distachyon]
TRINITY_DN17233_c0_g1	--	--	Molecular Function: DNA binding (GO:0003677);; Biological Process: DNA recombination (GO:0006310);; Biological Process: transposition (GO:0032196);;	--|1e-37|sita:105914855|hypothetical protein	[L]	Replication, recombination and repair	hAT family C-terminal dimerisation region	Putative AC transposase OS=Zea mays OX=4577 PE=2 SV=2	zinc finger BED domain-containing protein RICESLEEPER 2-like isoform X2 [Panicum hallii]
TRINITY_DN2673_c0_g1	--	--	Cellular Component: extracellular region (GO:0005576);; Cellular Component: cell wall (GO:0005618);; Biological Process: cell wall organization (GO:0071555);;	--|1e-139|ats:109777230|hypothetical protein	--	--	--	Glycine-rich cell wall structural protein OS=Arabidopsis thaliana OX=3702 GN=At3g17050 PE=3 SV=2	vegetative cell wall protein gp1-like [Aegilops tauschii subsp. tauschii]
TRINITY_DN10126_c0_g1	[J]	Translation, ribosomal structure and biogenesis	Cellular Component: chloroplast stroma (GO:0009570);; Molecular Function: translation release factor activity, codon specific (GO:0016149);;	K02836|0.0|obr:102721817|K02836 prfB; peptide chain release factor 2	[J]	Translation, ribosomal structure and biogenesis	PCRF domain;; RF-1 domain	Peptide chain release factor PrfB2, chloroplastic OS=Arabidopsis thaliana OX=3702 GN=PRFB2 PE=3 SV=1	peptide chain release factor PrfB2, chloroplastic [Panicum hallii] PAN50025.1 hypothetical protein PAHAL_9G492500 [Panicum hallii]
TRINITY_DN44647_c0_g1	--	--	Biological Process: metabolic process (GO:0008152);; Molecular Function: transferase activity, transferring hexosyl groups (GO:0016758);;	--|2e-12|ats:109784746|hypothetical protein	--	--	--	UDP-glycosyltransferase 85A8 OS=Stevia rebaudiana OX=55670 GN=UGT85A8 PE=2 SV=1	glucosyltransferase, partial [Triticum aestivum]
TRINITY_DN464_c0_g1	[O]	Posttranslational modification, protein turnover, chaperones	Molecular Function: peroxidase activity (GO:0004601);; Cellular Component: mitochondrial matrix (GO:0005759);; Biological Process: response to oxidative stress (GO:0006979);; Biological Process: cell redox homeostasis (GO:0045454);; Biological Process: response to cadmium ion (GO:0046686);; Molecular Function: peroxiredoxin activity (GO:0051920);;	--|5e-67|sita:101766649|hypothetical protein	[O]	Posttranslational modification, protein turnover, chaperones	Redoxin;; AhpC/TSA family	Peroxiredoxin-2F, mitochondrial OS=Oryza sativa subsp. japonica OX=39947 GN=PRXIIF PE=2 SV=1	unnamed protein product [Triticum turgidum subsp. durum]
TRINITY_DN57062_c0_g1	--	--	--	--|0.0|sita:101762641|hypothetical protein	[IOT]	--	Lipase (class 3);; Lipase 3 N-terminal region	--	uncharacterized protein LOC112880169 isoform X1 [Panicum hallii] PVH64866.1 hypothetical protein PAHAL_2G373400 [Panicum hallii]
TRINITY_DN50783_c0_g2	[J]	Translation, ribosomal structure and biogenesis	Molecular Function: structural constituent of ribosome (GO:0003735);; Biological Process: translation (GO:0006412);; Cellular Component: chloroplast (GO:0009507);; Cellular Component: chloroplast stroma (GO:0009570);; Cellular Component: chloroplast envelope (GO:0009941);; Cellular Component: membrane (GO:0016020);; Cellular Component: cytosolic large ribosomal subunit (GO:0022625);;	K02902|3e-46|obr:102706284|K02902 RP-L28; large subunit ribosomal protein L28	--	--	--	50S ribosomal protein L28, chloroplastic OS=Arabidopsis thaliana OX=3702 GN=RPL28 PE=2 SV=2	hypothetical protein OsI_18082 [Oryza sativa Indica Group]
TRINITY_DN62330_c1_g1	[J]	Translation, ribosomal structure and biogenesis	Molecular Function: structural constituent of ribosome (GO:0003735);; Biological Process: translation (GO:0006412);; Cellular Component: cytosolic large ribosomal subunit (GO:0022625);;	K02882|9e-79|osa:4339625|K02882 RP-L18Ae; large subunit ribosomal protein L18Ae	[J]	Translation, ribosomal structure and biogenesis	Ribosomal proteins 50S-L18Ae/60S-L20/60S-L18A	60S ribosomal protein L18a OS=Oryza sativa subsp. japonica OX=39947 GN=RPL18A PE=1 SV=1	60S ribosomal protein L18a-like [Oryza sativa Japonica Group] AAT77404.1 putative 60S ribosomal protein L18a [Oryza sativa Japonica Group] BAF18249.1 Os05g0565000 [Oryza sativa Japonica Group] EAY99039.1 hypothetical protein OsI_20997 [Oryza sativa Indica Group] BAG95664.1 unnamed protein product [Oryza sativa Japonica Group] EEE64706.1 hypothetical protein OsJ_19561 [Oryza sativa Japonica Group]…
TRINITY_DN387_c0_g1	[G]	Carbohydrate transport and metabolism	Molecular Function: ATP binding (GO:0005524);; Biological Process: carbohydrate metabolic process (GO:0005975);; Cellular Component: chloroplast (GO:0009507);; Molecular Function: metal ion binding (GO:0046872);; Molecular Function: alpha-glucan, water dikinase activity (GO:0050521);;	K08244|0.0|osa:4341105|K08244 R1; alpha-glucan, water dikinase [EC:2.7.9.4]	--	--	Protein of unknown function (DUF2934);; Pyruvate phosphate dikinase, AMP/ATP-binding domain	Alpha-glucan water dikinase, chloroplastic OS=Citrus reticulata OX=85571 GN=R1 PE=2 SV=1	alpha-glucan water dikinase, chloroplastic isoform X1 [Oryza sativa Japonica Group]
TRINITY_DN5846_c0_g1	--	--	Molecular Function: DNA binding (GO:0003677);; Molecular Function: catalytic activity (GO:0003824);; Cellular Component: cytosol (GO:0005829);; Molecular Function: metal ion binding (GO:0046872);;	--|8e-51|sita:101786255|hypothetical protein	[S]	Function unknown	Protein similar to CwfJ C-terminus 2	Zinc finger CCCH domain-containing protein 59 OS=Oryza sativa subsp. japonica OX=39947 GN=Os09g0364000 PE=2 SV=1	zinc finger CCCH domain-containing protein 59 [Panicum hallii] PAN12104.1 hypothetical protein PAHAL_2G242700 [Panicum hallii]
TRINITY_DN49663_c0_g1	[O]	Posttranslational modification, protein turnover, chaperones	Cellular Component: nucleus (GO:0005634);; Cellular Component: cytosol (GO:0005829);; Biological Process: intracellular protein transport (GO:0006886);;	K20223|2e-71|bdi:100838405|K20223 IPO7; importin-7	[YU]	--	--	Importin beta-like SAD2 homolog OS=Arabidopsis thaliana OX=3702 GN=At3g59020 PE=1 SV=1	Importin beta-like SAD2 [Zea mays]
TRINITY_DN16701_c0_g1	--	--	Molecular Function: structural constituent of cell wall (GO:0005199);;	K20309|0.0|bdi:104583780|K20309 TRAPPC12; trafficking protein particle complex subunit 12	[S]	Function unknown	Tetratricopeptide repeat;; Tetratricopeptide repeat;; Tetratricopeptide repeat;; Tetratricopeptide repeat;; Tetratricopeptide repeat;; Tetratricopeptide repeat	Vegetative cell wall protein gp1 OS=Chlamydomonas reinhardtii OX=3055 GN=GP1 PE=1 SV=1	trafficking protein particle complex subunit 12 [Brachypodium distachyon] XP_024318176.1 trafficking protein particle complex subunit 12 [Brachypodium distachyon] KQJ99843.1 hypothetical protein BRADI_3g45535v3 [Brachypodium distachyon]
TRINITY_DN6144_c0_g1	[J]	Translation, ribosomal structure and biogenesis	Molecular Function: structural constituent of cell wall (GO:0005199);;	K07561|0.0|bdi:100829197|K07561 DPH1; 2-(3-amino-3-carboxypropyl)histidine synthase [EC:2.5.1.108]	[J]	Translation, ribosomal structure and biogenesis	Putative diphthamide synthesis protein	Vegetative cell wall protein gp1 OS=Chlamydomonas reinhardtii OX=3055 GN=GP1 PE=1 SV=1	hypothetical protein BRADI_3g55230v3 [Brachypodium distachyon]
TRINITY_DN11660_c0_g1	--	--	Molecular Function: glucose-6-phosphate dehydrogenase activity (GO:0004345);; Cellular Component: cytoplasm (GO:0005737);; Biological Process: glucose metabolic process (GO:0006006);; Biological Process: pentose-phosphate shunt (GO:0006098);; Molecular Function: NADP binding (GO:0050661);;	K00036|1e-177|sita:101771022|K00036 G6PD; glucose-6-phosphate 1-dehydrogenase [EC:1.1.1.49 1.1.1.363]	[G]	Carbohydrate transport and metabolism	Glucose-6-phosphate dehydrogenase, NAD binding domain;; Glucose-6-phosphate dehydrogenase, C-terminal domain	Glucose-6-phosphate 1-dehydrogenase, cytoplasmic isoform OS=Solanum tuberosum OX=4113 GN=G6PDH PE=2 SV=1	glucose-6-phosphate 1-dehydrogenase, cytoplasmic isoform [Setaria italica] XP_004976010.1 glucose-6-phosphate 1-dehydrogenase, cytoplasmic isoform [Setaria italica] XP_004976011.1 glucose-6-phosphate 1-dehydrogenase, cytoplasmic isoform [Setaria italica] RCV34221.1 hypothetical protein SETIT_7G143800v2 [Setaria italica] RCV34222.1 hypothetical protein SETIT_7G143800v2 [Setaria italica] TKW05062.1…
TRINITY_DN8988_c0_g1	--	--	Biological Process: metabolic process (GO:0008152);; Cellular Component: integral component of membrane (GO:0016021);; Molecular Function: transferase activity, transferring hexosyl groups (GO:0016758);;	--|0.0|ats:109758692|hypothetical protein	[GC]	--	UDP-glucoronosyl and UDP-glucosyl transferase	Putative UDP-rhamnose:rhamnosyltransferase 1 OS=Fragaria ananassa OX=3747 GN=GT4 PE=2 SV=1	putative UDP-rhamnose:rhamnosyltransferase 1 [Dichanthelium oligosanthes]
TRINITY_DN60956_c0_g1	[O]	Posttranslational modification, protein turnover, chaperones	Biological Process: defense response (GO:0006952);; Molecular Function: zinc ion binding (GO:0008270);; Biological Process: response to chitin (GO:0010200);; Cellular Component: integral component of membrane (GO:0016021);; Biological Process: proteasome-mediated ubiquitin-dependent protein catabolic process (GO:0043161);; Molecular Function: ubiquitin protein ligase activity (GO:0061630);;	--|5e-79|osa:4349252|hypothetical protein	[O]	Posttranslational modification, protein turnover, chaperones	Ring finger domain;; RING-like zinc finger;; Zinc finger, C3HC4 type (RING finger);; RING-H2 zinc finger domain;; Zinc finger, C3HC4 type (RING finger);; Zinc finger, C3HC4 type (RING finger);; zinc-RING finger domain;; FANCL C-terminal domain;; RING-type zinc-finger;; Anaphase-promoting complex subunit 11 RING-H2 finger	Probable E3 ubiquitin-protein ligase ATL45 OS=Arabidopsis thaliana OX=3702 GN=ATL45 PE=2 SV=1	RING-H2 finger protein ATL80 [Oryza sativa Japonica Group] AAG46117.1 putative ring finger protein [Oryza sativa Japonica Group] AAP54843.1 Zinc finger, C3HC4 type family protein, expressed [Oryza sativa Japonica Group]
TRINITY_DN10062_c0_g1	[E]	Amino acid transport and metabolism	Molecular Function: glutamate-ammonia ligase activity (GO:0004356);; Molecular Function: ATP binding (GO:0005524);; Cellular Component: cytoplasm (GO:0005737);; Biological Process: glutamine biosynthetic process (GO:0006542);;	K01915|1e-109|sita:101772334|K01915 glnA; glutamine synthetase [EC:6.3.1.2]	[E]	Amino acid transport and metabolism	Glutamine synthetase, beta-Grasp domain;; Glutamine synthetase, catalytic domain	Glutamine synthetase cytosolic isozyme 1-1 OS=Oryza sativa subsp. japonica OX=39947 GN=GLN1-1 PE=1 SV=1	glutamine synthetase cytosolic isozyme 1-1 [Setaria italica] RCV08256.1 hypothetical protein SETIT_1G311400v2 [Setaria italica] TKW41456.1 hypothetical protein SEVIR_1G317300v2 [Setaria viridis]
TRINITY_DN11528_c0_g1	--	--	--	--|1e-25|zma:103630337|hypothetical protein	--	--	--	--	hypothetical protein Zm00014a_039526 [Zea mays]
TRINITY_DN18662_c0_g1	--	--	--	--|1e-10|bdi:100839977|hypothetical protein	--	--	--	--	E3 ubiquitin-protein ligase At3g02290 [Brachypodium distachyon] XP_014752633.1 E3 ubiquitin-protein ligase At3g02290 [Brachypodium distachyon] XP_014752634.1 E3 ubiquitin-protein ligase At3g02290 [Brachypodium distachyon] KQK14273.1 hypothetical protein BRADI_1g15090v3 [Brachypodium distachyon] KQK14274.1 hypothetical protein BRADI_1g15090v3 [Brachypodium distachyon]
TRINITY_DN4988_c0_g2	--	--	Cellular Component: plasma membrane (GO:0005886);; Cellular Component: integral component of membrane (GO:0016021);;	K09284|4e-50|sbi:8068364|K09284 AP2; AP2-like factor, euAP2 lineage	--	--	--	CASP-like protein 4A2 OS=Oryza sativa subsp. japonica OX=39947 GN=Os02g0134500 PE=2 SV=2	truncated floral homeotic protein [Triticum aestivum]
TRINITY_DN16451_c0_g1	--	--	Cellular Component: extracellular region (GO:0005576);; Cellular Component: primary cell wall (GO:0009530);; Biological Process: cell wall organization (GO:0071555);;	--|7e-35|bdi:104583744|hypothetical protein	--	--	--	Extensin OS=Zea mays OX=4577 GN=HRGP PE=2 SV=1	hypothetical protein BRADI_3g41330v3 [Brachypodium distachyon]
TRINITY_DN2666_c0_g1	--	--	Molecular Function: nucleic acid binding (GO:0003676);; Cellular Component: nucleus (GO:0005634);; Molecular Function: site-specific DNA-methyltransferase (adenine-specific) activity (GO:0009007);;	--|1e-103|bdi:100832187|hypothetical protein	[KT]	--	--	Methyltransferase-like protein 2 OS=Arabidopsis thaliana OX=3702 GN=At1g19340 PE=2 SV=2	methyltransferase-like protein 2 [Brachypodium distachyon] XP_024312891.1 methyltransferase-like protein 2 [Brachypodium distachyon] KQK23095.1 hypothetical protein BRADI_1g71260v3 [Brachypodium distachyon]
TRINITY_DN3351_c0_g1	--	--	--	K18156|5e-67|zma:100272939|K18156 ATP23; mitochondrial inner membrane protease ATP23 [EC:3.4.24.-]	[L]	Replication, recombination and repair	Peptidase M76 family	--	Mitochondrial inner membrane protease ATP23 [Zea mays]
TRINITY_DN4607_c0_g1	[RTKL]	--	Molecular Function: protein serine/threonine kinase activity (GO:0004674);; Molecular Function: ATP binding (GO:0005524);; Cellular Component: plasma membrane (GO:0005886);; Cellular Component: integral component of membrane (GO:0016021);;	K13418|0.0|osa:4344785|K13418 SERK1; somatic embryogenesis receptor kinase 1 [EC:2.7.10.1 2.7.11.1]	--	--	Protein kinase domain;; Protein tyrosine and serine/threonine kinase;; Leucine rich repeat N-terminal domain;; Leucine Rich repeats (2 copies);; Leucine rich repeat;; Leucine Rich Repeat	LRR receptor kinase BAK1 OS=Oryza sativa subsp. indica OX=39946 GN=BAK1 PE=2 SV=1	RecName: Full=LRR receptor kinase BAK1; AltName: Full=BRI1-associated receptor kinase 1 homolog; AltName: Full=Benzothiadiazole-induced SERK1; AltName: Full=Somatic embryogenesis receptor kinase 1; Flags: Precursor EEC82980.1 hypothetical protein OsI_28003 [Oryza sativa Indica Group]
TRINITY_DN4808_c1_g1	--	--	Molecular Function: DNA binding (GO:0003677);; Molecular Function: DNA-binding transcription factor activity (GO:0003700);; Cellular Component: nucleus (GO:0005634);; Biological Process: transcription, DNA-templated (GO:0006351);; Biological Process: response to zinc ion (GO:0010043);; Molecular Function: sequence-specific DNA binding (GO:0043565);;	--|2e-44|osa:4339196|hypothetical protein	--	--	--	Basic leucine zipper 23 OS=Arabidopsis thaliana OX=3702 GN=BZIP23 PE=2 SV=1	hypothetical protein OsI_20459 [Oryza sativa Indica Group]
TRINITY_DN13306_c0_g1	--	--	Molecular Function: allantoin:proton symporter activity (GO:0005274);; Molecular Function: ATP binding (GO:0005524);; Molecular Function: uracil transmembrane transporter activity (GO:0015210);; Biological Process: allantoin transport (GO:0015720);; Biological Process: uracil transport (GO:0015857);; Cellular Component: integral component of membrane (GO:0016021);; Biological Process: pyrimidine …	--|1e-179|osa:4352286|hypothetical protein	--	--	Ureide permease;; Ureide permease	Ureide permease 1 OS=Arabidopsis thaliana OX=3702 GN=UPS1 PE=1 SV=1	ureide permease 2 [Oryza sativa Japonica Group] ABA98646.1 Ureide permease 4, putative, expressed [Oryza sativa Japonica Group] ABA98647.1 Ureide permease 4, putative, expressed [Oryza sativa Japonica Group] BAF29852.1 Os12g0503000 [Oryza sativa Japonica Group] BAG87886.1 unnamed protein product [Oryza sativa Japonica Group] BAG91674.1 unnamed protein product [Oryza sativa Japonica Group] BAG9338…
TRINITY_DN12366_c0_g1	[S]	Function unknown	--	--|0.0|bdi:100829580|hypothetical protein	[T]	Signal transduction mechanisms	Leucine rich repeat;; Leucine Rich repeats (2 copies);; Leucine-rich repeat	Protein phosphatase 1 regulatory inhibitor subunit PPP1R7 homolog OS=Arabidopsis thaliana OX=3702 GN=At5g19680 PE=1 SV=1	protein phosphatase 1 regulatory subunit SDS22 [Brachypodium distachyon] KQK11709.1 hypothetical protein BRADI_2g61810v3 [Brachypodium distachyon]
TRINITY_DN19649_c0_g1	--	--	Molecular Function: peroxidase activity (GO:0004601);; Cellular Component: extracellular region (GO:0005576);; Biological Process: response to oxidative stress (GO:0006979);; Cellular Component: plant-type cell wall (GO:0009505);; Biological Process: plant-type cell wall organization (GO:0009664);; Molecular Function: heme binding (GO:0020037);; Biological Process: hydrogen peroxide catabolic pro…	K00430|6e-38|ats:109735019|K00430 E1.11.1.7; peroxidase [EC:1.11.1.7]	--	--	Peroxidase	Peroxidase 66 OS=Arabidopsis thaliana OX=3702 GN=PER66 PE=2 SV=1	unnamed protein product [Triticum turgidum subsp. durum]
TRINITY_DN44233_c0_g1	--	--	--	--|4e-19|osa:4346452|hypothetical protein	[R]	General function prediction only	--	--	hypothetical protein OsI_30458 [Oryza sativa Indica Group]
TRINITY_DN79817_c0_g2	[S]	Function unknown	Cellular Component: extracellular region (GO:0005576);; Biological Process: defense response (GO:0006952);; Biological Process: response to biotic stimulus (GO:0009607);;	K13449|1e-111|obr:102708832|K13449 PR1; pathogenesis-related protein 1	[S]	Function unknown	Cysteine-rich secretory protein family	Pathogenesis-related protein PRB1-2 OS=Hordeum vulgare OX=4513 PE=2 SV=1	PREDICTED: pathogenesis-related protein PRB1-2-like [Oryza brachyantha]
TRINITY_DN30971_c1_g1	--	--	Molecular Function: transmembrane receptor protein serine/threonine kinase activity (GO:0004675);; Molecular Function: ATP binding (GO:0005524);; Cellular Component: plasma membrane (GO:0005886);; Biological Process: protein phosphorylation (GO:0006468);; Biological Process: cell surface receptor signaling pathway (GO:0007166);; Cellular Component: integral component of membrane (GO:0016021);; Mo…	--|6e-27|ats:109775083|hypothetical protein	[T]	Signal transduction mechanisms	--	Proline-rich receptor-like protein kinase PERK9 OS=Arabidopsis thaliana OX=3702 GN=PERK9 PE=1 SV=1	uncharacterized protein LOC109775083 isoform X2 [Aegilops tauschii subsp. tauschii]
TRINITY_DN7231_c0_g1	--	--	Cellular Component: Golgi membrane (GO:0000139);; Cellular Component: Golgi apparatus (GO:0005794);; Biological Process: response to cold (GO:0009409);; Cellular Component: integral component of membrane (GO:0016021);; Molecular Function: O-acetyltransferase activity (GO:0016413);; Biological Process: xylan biosynthetic process (GO:0045492);; Biological Process: positive regulation of transcripti…	--|0.0|bdi:100840217|hypothetical protein	--	--	GDSL/SGNH-like Acyl-Esterase family found in Pmr5 and Cas1p;; PMR5 N terminal Domain	Protein ESKIMO 1 OS=Arabidopsis thaliana OX=3702 GN=ESK1 PE=1 SV=1	protein trichome birefringence-like 28 [Brachypodium distachyon] KQK06763.1 hypothetical protein BRADI_2g28400v3 [Brachypodium distachyon]
TRINITY_DN807_c2_g1	--	--	Molecular Function: transmembrane receptor protein serine/threonine kinase activity (GO:0004675);; Molecular Function: ATP binding (GO:0005524);; Cellular Component: plasma membrane (GO:0005886);; Biological Process: protein phosphorylation (GO:0006468);; Biological Process: cell surface receptor signaling pathway (GO:0007166);; Cellular Component: integral component of membrane (GO:0016021);;	--|7e-11|egu:105056315|hypothetical protein	--	--	--	Proline-rich receptor-like protein kinase PERK2 OS=Arabidopsis thaliana OX=3702 GN=PERK2 PE=2 SV=3	hypothetical protein PAHAL_9G586700 [Panicum hallii]
TRINITY_DN58429_c0_g1	--	--	Molecular Function: ATP binding (GO:0005524);; Biological Process: defense response (GO:0006952);; Molecular Function: ADP binding (GO:0043531);;	--|1e-100|sita:101768631|hypothetical protein	[T]	Signal transduction mechanisms	--	Putative disease resistance protein RGA1 OS=Solanum bulbocastanum OX=147425 GN=RGA1 PE=2 SV=2	disease resistance protein RGA2-like isoform X1 [Setaria italica]
TRINITY_DN138_c1_g1	[RTKL]	--	Molecular Function: calmodulin-dependent protein kinase activity (GO:0004683);; Molecular Function: calcium ion binding (GO:0005509);; Molecular Function: calmodulin binding (GO:0005516);; Molecular Function: ATP binding (GO:0005524);; Cellular Component: nucleus (GO:0005634);; Cellular Component: cytoplasm (GO:0005737);; Biological Process: abscisic acid-activated signaling pathway (GO:0009738);…	K13412|0.0|sbi:8073650|K13412 CPK; calcium-dependent protein kinase [EC:2.7.11.1]	[T]	Signal transduction mechanisms	Protein kinase domain;; Protein tyrosine and serine/threonine kinase;; EF hand;; EF-hand domain;; Lipopolysaccharide kinase (Kdo/WaaP) family	Calcium-dependent protein kinase 24 OS=Oryza sativa subsp. japonica OX=39947 GN=CPK24 PE=1 SV=1	hypothetical protein SETIT_8G051500v2 [Setaria italica] RCV37298.1 hypothetical protein SETIT_8G051500v2 [Setaria italica]
TRINITY_DN21658_c0_g1	--	--	Molecular Function: iron ion binding (GO:0005506);; Cellular Component: membrane (GO:0016020);; Molecular Function: heme binding (GO:0020037);; Molecular Function: isoflavone 2'-hydroxylase activity (GO:0033773);;	--|7e-96|sita:101766897|hypothetical protein	[Q]	Secondary metabolites biosynthesis, transport and catabolism	Cytochrome P450	Isoflavone 2&apos;-hydroxylase OS=Glycyrrhiza echinata OX=46348 GN=CYP81E1 PE=1 SV=2	Cytochrome P450 CYP81A4 [Zea mays]
TRINITY_DN6184_c0_g1	[I]	Lipid transport and metabolism	Molecular Function: phosphatidate cytidylyltransferase activity (GO:0004605);; Biological Process: phosphatidylglycerol biosynthetic process (GO:0006655);; Cellular Component: chloroplast thylakoid membrane (GO:0009535);; Cellular Component: membrane (GO:0016020);; Cellular Component: integral component of membrane (GO:0016021);; Biological Process: CDP-diacylglycerol biosynthetic process (GO:001…	K00981|1e-142|obr:102717769|K00981 E2.7.7.41; phosphatidate cytidylyltransferase [EC:2.7.7.41]	[I]	Lipid transport and metabolism	Cytidylyltransferase family	Phosphatidate cytidylyltransferase 4, chloroplastic OS=Arabidopsis thaliana OX=3702 GN=CDS4 PE=1 SV=1	PREDICTED: phosphatidate cytidylyltransferase 4, chloroplastic, partial [Oryza brachyantha]
TRINITY_DN26822_c0_g1	[E]	Amino acid transport and metabolism	Molecular Function: ATP binding (GO:0005524);; Cellular Component: integral component of membrane (GO:0016021);; Molecular Function: 8-oxo-dGTP phosphohydrolase activity (GO:0102490);;	K14641|1e-35|sita:101757382|K14641 APY1_2; apyrase [EC:3.6.1.5]	[F]	Nucleotide transport and metabolism	--	Probable apyrase 2 OS=Oryza sativa subsp. japonica OX=39947 GN=APY2 PE=2 SV=1	Os07g0682800, partial [Oryza sativa Japonica Group] KAB8106905.1 hypothetical protein EE612_041434, partial [Oryza sativa]
TRINITY_DN30122_c0_g1	[E]	Amino acid transport and metabolism	--	--|0.0|ats:109759813|hypothetical protein	[R]	General function prediction only	PPR repeat family;; PPR repeat;; Pentatricopeptide repeat domain;; PPR repeat;; Pentacotripeptide-repeat region of PRORP	Pentatricopeptide repeat-containing protein ATP4 homolog, chloroplastic OS=Oryza sativa subsp. japonica OX=39947 GN=Os03g0215900 PE=3 SV=1	pentatricopeptide repeat-containing protein [Hordeum vulgare]
TRINITY_DN12996_c1_g1	--	--	Molecular Function: nucleotide binding (GO:0000166);; Molecular Function: DNA binding (GO:0003677);; Molecular Function: mRNA binding (GO:0003729);; Molecular Function: metal ion binding (GO:0046872);;	K13192|1e-42|ats:109739851|K13192 RBM26; RNA-binding protein 26	[R]	General function prediction only	--	Zinc finger CCCH domain-containing protein 27 OS=Oryza sativa subsp. japonica OX=39947 GN=Os04g0394300 PE=2 SV=2	unnamed protein product [Triticum turgidum subsp. durum]
TRINITY_DN68830_c0_g1	--	--	Cellular Component: nucleus (GO:0005634);; Cellular Component: cytoplasm (GO:0005737);; Biological Process: nucleoside catabolic process (GO:0009164);; Cellular Component: chloroplast (GO:0009507);; Molecular Function: hydrolase activity, acting on acid anhydrides, in phosphorus-containing anhydrides (GO:0016818);; Molecular Function: metal ion binding (GO:0046872);;	K07766|2e-36|obr:102713164|K07766 E3.6.1.52; diphosphoinositol-polyphosphate diphosphatase [EC:3.6.1.52]	[T]	Signal transduction mechanisms	--	Nudix hydrolase 21, chloroplastic OS=Arabidopsis thaliana OX=3702 GN=NUDT21 PE=2 SV=1	PREDICTED: nudix hydrolase 21, chloroplastic [Oryza brachyantha]
TRINITY_DN1987_c1_g1	--	--	Cellular Component: nucleus (GO:0005634);; Cellular Component: cytoplasm (GO:0005737);;	--|1e-179|osa:4351511|hypothetical protein	--	--	--	IQ domain-containing protein IQM3 OS=Arabidopsis thaliana OX=3702 GN=IQM3 PE=2 SV=1	IQ domain-containing protein IQM3 [Oryza sativa Japonica Group] ABA95810.1 calmodulin-binding family protein, putative, expressed [Oryza sativa Japonica Group] BAF29182.1 Os12g0149900 [Oryza sativa Japonica Group] EAY82269.1 hypothetical protein OsI_37477 [Oryza sativa Indica Group] EAZ19656.1 hypothetical protein OsJ_35233 [Oryza sativa Japonica Group] BAG87597.1 unnamed protein product [Oryza s…
TRINITY_DN70036_c0_g1	--	--	Cellular Component: nucleolus (GO:0005730);; Biological Process: transcription, DNA-templated (GO:0006351);; Biological Process: regulation of transcription, DNA-templated (GO:0006355);; Biological Process: covalent chromatin modification (GO:0016569);; Molecular Function: hydrolase activity (GO:0016787);; Molecular Function: metal ion binding (GO:0046872);;	--|3e-08|ats:109784849|hypothetical protein	--	--	--	Histone deacetylase HDT2 OS=Zea mays OX=4577 GN=HDT2 PE=1 SV=1	Histone deacetylase HDT1 [Zea mays]
TRINITY_DN13811_c0_g1	--	--	Cellular Component: microtubule (GO:0005874);;	K18635|9e-50|bdi:100836722|K18635 SPR1; protein SPIRAL1 and related proteins	--	--	--	Protein SPIRAL1-like 4 OS=Oryza sativa subsp. japonica OX=39947 GN=Os04g0578300 PE=3 SV=1	RecName: Full=Protein SPIRAL1-like 4 CAE03251.1 OSJNBa0011J08.6 [Oryza sativa Japonica Group] EAZ31727.1 hypothetical protein OsJ_15879 [Oryza sativa Japonica Group] BAS90626.1 Os04g0578300 [Oryza sativa Japonica Group] KAB8096598.1 hypothetical protein EE612_025112 [Oryza sativa]
TRINITY_DN49187_c0_g1	--	--	Biological Process: autophagosome assembly (GO:0000045);; Biological Process: autophagy of mitochondrion (GO:0000422);; Biological Process: C-terminal protein lipidation (GO:0006501);; Biological Process: protein transport (GO:0015031);; Molecular Function: Atg8 ligase activity (GO:0019776);; Cellular Component: phagophore assembly site membrane (GO:0034045);; Cellular Component: Atg12-Atg5-Atg16…	K08336|2e-20|obr:102711073|K08336 ATG12; ubiquitin-like protein ATG12	[O]	Posttranslational modification, protein turnover, chaperones	--	Ubiquitin-like protein ATG12 OS=Oryza sativa subsp. japonica OX=39947 GN=ATG12 PE=3 SV=2	Os06g0205000 [Oryza sativa Japonica Group]
TRINITY_DN7711_c0_g1	--	--	Molecular Function: DNA binding (GO:0003677);; Molecular Function: metal ion binding (GO:0046872);;	--|5e-49|obr:102715665|hypothetical protein	[R]	General function prediction only	--	Zinc finger CCCH domain-containing protein 35 OS=Oryza sativa subsp. japonica OX=39947 GN=Os05g0195200 PE=2 SV=1	PREDICTED: zinc finger CCCH domain-containing protein 35-like [Oryza brachyantha]
TRINITY_DN39260_c0_g1	[E]	Amino acid transport and metabolism	Molecular Function: serine-type carboxypeptidase activity (GO:0004185);; Cellular Component: extracellular region (GO:0005576);;	K16297|0.0|ats:109739980|K16297 SCPL-II; serine carboxypeptidase-like clade II [EC:3.4.16.-]	[OE]	--	Serine carboxypeptidase	Serine carboxypeptidase 2 OS=Hordeum vulgare OX=4513 GN=CBP2 PE=1 SV=2	unnamed protein product [Triticum turgidum subsp. durum]
TRINITY_DN937_c0_g1	--	--	Molecular Function: DNA binding (GO:0003677);; Molecular Function: zinc ion binding (GO:0008270);;	--|3e-85|ats:109783364|hypothetical protein	[R]	General function prediction only	AN1-like Zinc finger;; A20-like zinc finger	Zinc finger A20 and AN1 domain-containing stress-associated protein 1 OS=Oryza sativa subsp. japonica OX=39947 GN=SAP1 PE=2 SV=2	zinc finger protein [Phyllostachys edulis]
TRINITY_DN24898_c0_g1	--	--	--	--|7e-44|dct:110112416|hypothetical protein	--	--	--	--	hypothetical protein C2845_PM13G17730 [Panicum miliaceum]
TRINITY_DN19391_c0_g1	--	--	Molecular Function: AT DNA binding (GO:0003680);; Molecular Function: DNA-binding transcription factor activity (GO:0003700);; Cellular Component: nucleus (GO:0005634);; Biological Process: transcription, DNA-templated (GO:0006351);;	--|1e-119|sita:101780851|hypothetical protein	--	--	Plants and Prokaryotes Conserved (PCC) domain	AT-hook motif nuclear-localized protein 17 OS=Arabidopsis thaliana OX=3702 GN=AHL17 PE=2 SV=1	hypothetical protein BAE44_0014958 [Dichanthelium oligosanthes]
TRINITY_DN135_c0_g1	--	--	Molecular Function: actin binding (GO:0003779);; Molecular Function: phosphoprotein phosphatase activity (GO:0004721);; Cellular Component: spindle (GO:0005819);; Molecular Function: microtubule binding (GO:0008017);; Cellular Component: phragmoplast (GO:0009524);; Biological Process: microsporogenesis (GO:0009556);; Cellular Component: preprophase band (GO:0009574);; Molecular Function: actin fi…	--|1e-103|ats:109749938|hypothetical protein	--	--	Cotton fibre expressed protein;; Domain of unknown function (DUF4408)	Formin-like protein 14 OS=Arabidopsis thaliana OX=3702 GN=FH14 PE=3 SV=3	hypothetical protein D1007_07193 [Hordeum vulgare]
TRINITY_DN1484_c0_g1	--	--	Cellular Component: cytoplasm (GO:0005737);; Cellular Component: membrane (GO:0016020);; Biological Process: metal ion transport (GO:0030001);; Molecular Function: transition metal ion binding (GO:0046914);; Biological Process: cellular transition metal ion homeostasis (GO:0046916);; Biological Process: cadmium ion homeostasis (GO:0055073);; Biological Process: detoxification of cadmium ion (GO:0…	--|7e-58|sita:101756367|hypothetical protein	[P]	Inorganic ion transport and metabolism	--	Heavy metal-associated isoprenylated plant protein 22 OS=Arabidopsis thaliana OX=3702 GN=HIPP22 PE=1 SV=1	heavy metal-associated isoprenylated plant protein 26-like [Panicum miliaceum]
TRINITY_DN682_c0_g2	--	--	Molecular Function: phosphoprotein phosphatase activity (GO:0004721);;	--|5e-88|sita:101767655|hypothetical protein	[R]	General function prediction only	gag-polypeptide of LTR copia-type;; Domain of unknown function (DUF4219);; Zinc knuckle	Formin-like protein 5 OS=Oryza sativa subsp. japonica OX=39947 GN=FH5 PE=2 SV=2	Putative retroelement [Oryza sativa Japonica Group] AAP53637.1 retrotransposon protein, putative, Ty1-copia subclass, expressed [Oryza sativa Japonica Group] BAH94867.1 Os10g0399500 [Oryza sativa Japonica Group]
TRINITY_DN1472_c0_g1	[J]	Translation, ribosomal structure and biogenesis	Molecular Function: damaged DNA binding (GO:0003684);; Molecular Function: mRNA binding (GO:0003729);; Molecular Function: structural constituent of ribosome (GO:0003735);; Cellular Component: nucleus (GO:0005634);; Biological Process: DNA repair (GO:0006281);; Biological Process: translation (GO:0006412);; Molecular Function: oxidized purine nucleobase lesion DNA N-glycosylase activity (GO:00085…	K02985|3e-66|sita:101782464|K02985 RP-S3e; small subunit ribosomal protein S3e	[J]	Translation, ribosomal structure and biogenesis	Ribosomal protein S3, C-terminal domain	40S ribosomal protein S3-2 OS=Arabidopsis thaliana OX=3702 GN=RPS3B PE=1 SV=1	40S ribosomal protein S3-3 [Panicum miliaceum]
TRINITY_DN7326_c0_g1	[CHR]	--	Molecular Function: hydroxyphenylpyruvate reductase activity (GO:0047995);; Molecular Function: NAD binding (GO:0051287);; Biological Process: oxidation-reduction process (GO:0055114);; Molecular Function: R(+)-3,4-dihydroxyphenyllactate:NADP+ oxidoreductase activity (GO:0102742);;	--|0.0|ats:109738946|hypothetical protein	[C]	Energy production and conversion	D-isomer specific 2-hydroxyacid dehydrogenase, NAD binding domain;; D-isomer specific 2-hydroxyacid dehydrogenase, catalytic domain	Hydroxyphenylpyruvate reductase OS=Plectranthus scutellarioides OX=4142 GN=HPPR PE=1 SV=2	hypothetical protein BRADI_2g07650v3 [Brachypodium distachyon]
TRINITY_DN53115_c0_g1	--	--	Molecular Function: peroxidase activity (GO:0004601);; Molecular Function: calcium ion binding (GO:0005509);; Cellular Component: integral component of membrane (GO:0016021);; Molecular Function: oxidoreductase activity, acting on NAD(P)H, oxygen as acceptor (GO:0050664);;	K13447|4e-92|osa:4347158|K13447 RBOH; respiratory burst oxidase [EC:1.6.3.- 1.11.1.-]	[PQ]	--	Ferric reductase like transmembrane component	Respiratory burst oxidase homolog protein E OS=Arabidopsis thaliana OX=3702 GN=RBOHE PE=2 SV=2	unnamed protein product [Triticum turgidum subsp. durum]
TRINITY_DN53438_c0_g1	--	--	Molecular Function: DNA binding (GO:0003677);; Molecular Function: DNA-binding transcription factor activity (GO:0003700);; Cellular Component: nucleus (GO:0005634);; Biological Process: transcription, DNA-templated (GO:0006351);; Biological Process: regulation of cell size (GO:0008361);; Biological Process: response to water deprivation (GO:0009414);; Biological Process: trichome morphogenesis (…	--|8e-62|sita:101762434|hypothetical protein	[K]	Transcription	--	Trihelix transcription factor GTL1 OS=Arabidopsis thaliana OX=3702 GN=GTL1 PE=1 SV=2	hypothetical protein PAHAL_9G188800 [Panicum hallii]
TRINITY_DN4076_c0_g1	--	--	Molecular Function: transferase activity, transferring acyl groups other than amino-acyl groups (GO:0016747);;	K13065|0.0|bdi:100843305|K13065 E2.3.1.133; shikimate O-hydroxycinnamoyltransferase [EC:2.3.1.133]	--	--	Transferase family	Putrescine hydroxycinnamoyltransferase 1 OS=Oryza sativa subsp. japonica OX=39947 GN=PHT1 PE=2 SV=1	putrescine hydroxycinnamoyltransferase 1 [Brachypodium distachyon] KQJ90283.1 hypothetical protein BRADI_4g30530v3 [Brachypodium distachyon]
TRINITY_DN6665_c0_g1	--	--	Cellular Component: nucleus (GO:0005634);; Cellular Component: cytosol (GO:0005829);; Biological Process: response to osmotic stress (GO:0006970);; Biological Process: protein ubiquitination (GO:0016567);; Biological Process: regulation of protein ubiquitination (GO:0031396);; Molecular Function: identical protein binding (GO:0042802);; Biological Process: cellular response to salt stress (GO:007…	K10523|0.0|obr:102711901|K10523 SPOP; speckle-type POZ protein	[DR]	--	BTB/POZ domain	BTB/POZ and MATH domain-containing protein 3 OS=Arabidopsis thaliana OX=3702 GN=BPM3 PE=1 SV=1	BTB/POZ and MATH domain-containing protein 3 [Panicum hallii] PAN09172.1 hypothetical protein PAHAL_2G001500 [Panicum hallii]
TRINITY_DN6971_c0_g1	--	--	--	--|0.0|bdi:100823988|hypothetical protein	--	--	Amino-transferase class IV	--	hypothetical protein TRIUR3_07471 [Triticum urartu]
TRINITY_DN3256_c1_g2	--	--	Cellular Component: integral component of membrane (GO:0016021);;	K06620|2e-09|obr:102713816|K06620 E2F3; transcription factor E2F3	[T]	Signal transduction mechanisms	--	Formin-like protein 16 OS=Oryza sativa subsp. japonica OX=39947 GN=FH16 PE=2 SV=1	hypothetical protein PAHAL_5G331000 [Panicum hallii]
TRINITY_DN87962_c1_g1	--	--	Molecular Function: metal ion binding (GO:0046872);;	--|2e-21|ats:109738682|hypothetical protein	[P]	Inorganic ion transport and metabolism	Metallothionein	Metallothionein-like protein 2A OS=Oryza sativa subsp. japonica OX=39947 GN=MT2A PE=2 SV=1	metallothionein-like protein [Saccharum hybrid cultivar Pindar] ABP37784.1 metallothinein-like protein [Saccharum officinarum]
TRINITY_DN35013_c0_g2	[J]	Translation, ribosomal structure and biogenesis	Molecular Function: phosphatidylinositol phospholipase C activity (GO:0004435);; Molecular Function: obsolete signal transducer activity (GO:0004871);; Cellular Component: cytosol (GO:0005829);; Cellular Component: plasma membrane (GO:0005886);; Biological Process: lipid catabolic process (GO:0016042);; Biological Process: intracellular signal transduction (GO:0035556);;	K05857|1e-36|osa:4344391|K05857 PLCD; phosphatidylinositol phospholipase C, delta [EC:3.1.4.11]	[AR]	--	--	Phosphoinositide phospholipase C 4 OS=Arabidopsis thaliana OX=3702 GN=PLC4 PE=2 SV=2	hypothetical protein EE612_041559 [Oryza sativa]
TRINITY_DN14503_c0_g1	--	--	--	--|1e-71|obr:102706871|hypothetical protein	--	--	--	--	hypothetical protein GQ55_6G128400 [Panicum hallii var. hallii]
TRINITY_DN2066_c0_g1	[RTKL]	--	Cellular Component: condensed nuclear chromosome, centromeric region (GO:0000780);; Cellular Component: spindle pole (GO:0000922);; Molecular Function: protein serine/threonine kinase activity (GO:0004674);; Molecular Function: ATP binding (GO:0005524);; Cellular Component: nucleus (GO:0005634);; Cellular Component: nucleolus (GO:0005730);; Cellular Component: spindle (GO:0005819);; Cellular Comp…	K08850|2e-55|aof:109840618|K08850 AURKX; aurora kinase, other [EC:2.7.11.1]	[D]	Cell cycle control, cell division, chromosome partitioning	Protein kinase domain;; Protein tyrosine and serine/threonine kinase	Serine/threonine-protein kinase Aurora-1 OS=Arabidopsis thaliana OX=3702 GN=AUR1 PE=1 SV=1	serine/threonine-protein kinase Aurora-2 [Oryza sativa Japonica Group] BAD72229.1 putative protein kinase p46XlEg22 [Oryza sativa Japonica Group] BAD72232.1 putative protein kinase p46XlEg22 [Oryza sativa Japonica Group] BAF04188.1 Os01g0191800 [Oryza sativa Japonica Group] EAZ10867.1 hypothetical protein OsJ_00707 [Oryza sativa Japonica Group] BAG87875.1 unnamed protein product [Oryza sativa Jap…
TRINITY_DN26530_c0_g1	--	--	Molecular Function: actin binding (GO:0003779);; Molecular Function: phosphoprotein phosphatase activity (GO:0004721);; Cellular Component: spindle (GO:0005819);; Molecular Function: microtubule binding (GO:0008017);; Cellular Component: phragmoplast (GO:0009524);; Biological Process: microsporogenesis (GO:0009556);; Cellular Component: preprophase band (GO:0009574);; Molecular Function: actin fi…	--|2e-56|bdi:100842709|hypothetical protein	--	--	--	Formin-like protein 14 OS=Arabidopsis thaliana OX=3702 GN=FH14 PE=3 SV=3	uncharacterized protein LOC100842709 [Brachypodium distachyon] XP_010228237.1 uncharacterized protein LOC100842709 [Brachypodium distachyon] KQK20400.1 hypothetical protein BRADI_1g54290v3 [Brachypodium distachyon] KQK20401.1 hypothetical protein BRADI_1g54290v3 [Brachypodium distachyon]
TRINITY_DN10451_c0_g1	--	--	--	--|3e-46|bdi:100833337|hypothetical protein	--	--	--	--	uncharacterized protein LOC100833337 [Brachypodium distachyon]
TRINITY_DN10696_c0_g1	--	--	Molecular Function: transmembrane receptor protein serine/threonine kinase activity (GO:0004675);; Molecular Function: ATP binding (GO:0005524);; Cellular Component: plasma membrane (GO:0005886);; Biological Process: protein phosphorylation (GO:0006468);; Biological Process: cell surface receptor signaling pathway (GO:0007166);; Cellular Component: integral component of membrane (GO:0016021);;	--|5e-86|osa:4327332|hypothetical protein	--	--	--	Proline-rich receptor-like protein kinase PERK2 OS=Arabidopsis thaliana OX=3702 GN=PERK2 PE=2 SV=3	Os01g0197500 [Oryza sativa Japonica Group] KAB8080364.1 hypothetical protein EE612_000835 [Oryza sativa]
TRINITY_DN1849_c1_g1	[R]	General function prediction only	Molecular Function: metalloendopeptidase activity (GO:0004222);; Cellular Component: mitochondrial inner membrane (GO:0005743);; Molecular Function: ubiquinol-cytochrome-c reductase activity (GO:0008121);; Molecular Function: metal ion binding (GO:0046872);; Cellular Component: respiratory chain (GO:0070469);;	K01412|0.0|sita:101762810|K01412 PMPCA; mitochondrial-processing peptidase subunit alpha [EC:3.4.24.64]	[O]	Posttranslational modification, protein turnover, chaperones	Insulinase (Peptidase family M16);; Peptidase M16 inactive domain	Mitochondrial-processing peptidase subunit alpha OS=Solanum tuberosum OX=4113 GN=MPP PE=1 SV=1	mitochondrial-processing peptidase subunit alpha [Setaria italica] TKW26265.1 hypothetical protein SEVIR_3G176732v2 [Setaria viridis]
TRINITY_DN3274_c1_g1	--	--	Biological Process: response to molecule of bacterial origin (GO:0002237);; Biological Process: response to molecule of fungal origin (GO:0002238);; Molecular Function: DNA-binding transcription factor activity (GO:0003700);; Cellular Component: nucleus (GO:0005634);; Biological Process: transcription, DNA-templated (GO:0006351);; Biological Process: defense response (GO:0006952);; Biological Pro…	--|3e-25|ats:109778664|hypothetical protein	--	--	--	WRKY transcription factor WRKY71 OS=Oryza sativa subsp. japonica OX=39947 GN=WRKY71 PE=1 SV=1	transcription factor WRKY71, partial [Triticum aestivum]
TRINITY_DN750_c0_g2	--	--	Cellular Component: Golgi membrane (GO:0000139);; Cellular Component: cytoplasm (GO:0005737);; Cellular Component: endosome (GO:0005768);; Cellular Component: Golgi apparatus (GO:0005794);; Cellular Component: trans-Golgi network (GO:0005802);; Biological Process: anaerobic respiration (GO:0009061);; Cellular Component: integral component of membrane (GO:0016021);; Cellular Component: SCF ubiquit…	--|1e-180|pda:103715865|hypothetical protein	[R]	General function prediction only	Galactose oxidase, central domain;; Kelch motif;; Kelch motif;; Kelch motif	Kelch repeat-containing protein At3g27220 OS=Arabidopsis thaliana OX=3702 GN=At3g27220 PE=2 SV=1	kelch repeat-containing protein At3g27220 [Sorghum bicolor] EES11025.1 hypothetical protein SORBI_3006G127200 [Sorghum bicolor]
TRINITY_DN54127_c0_g1	--	--	Molecular Function: RNA binding (GO:0003723);; Molecular Function: endonuclease activity (GO:0004519);; Molecular Function: zinc ion binding (GO:0008270);; Biological Process: response to light stimulus (GO:0009416);; Biological Process: RNA modification (GO:0009451);; Cellular Component: chloroplast (GO:0009507);; Biological Process: chloroplast organization (GO:0009658);; Biological Process: gr…	--|0.0|osa:4339686|hypothetical protein	[R]	General function prediction only	PPR repeat family;; PPR repeat;; PPR repeat;; DYW family of nucleic acid deaminases;; Pentatricopeptide repeat domain;; Pentacotripeptide-repeat region of PRORP	Pentatricopeptide repeat-containing protein At1g15510, chloroplastic OS=Arabidopsis thaliana OX=3702 GN=PCMP-H73 PE=1 SV=1	pentatricopeptide repeat-containing protein At1g15510, chloroplastic [Oryza sativa Japonica Group] XP_015639789.1 pentatricopeptide repeat-containing protein At1g15510, chloroplastic [Oryza sativa Japonica Group] XP_015639790.1 pentatricopeptide repeat-containing protein At1g15510, chloroplastic [Oryza sativa Japonica Group] XP_025881367.1 pentatricopeptide repeat-containing protein At1g15510, ch…
TRINITY_DN30835_c0_g1	[IQR]	--	Molecular Function: zerumbone synthase activity (GO:0102069);;	K09841|1e-167|ats:109784728|K09841 ABA2; xanthoxin dehydrogenase [EC:1.1.1.288]	[R]	General function prediction only	Enoyl-(Acyl carrier protein) reductase;; short chain dehydrogenase	Zerumbone synthase OS=Zingiber zerumbet OX=311405 GN=ZSD1 PE=1 SV=1	zerumbone synthase [Aegilops tauschii subsp. tauschii]
TRINITY_DN38773_c1_g1	--	--	--	--|2e-39|sita:101772625|hypothetical protein	--	--	--	--	uncharacterized protein LOC101772625 [Setaria italica] RCV13595.1 hypothetical protein SETIT_2G358000v2 [Setaria italica]
TRINITY_DN2465_c0_g1	--	--	Molecular Function: protein serine/threonine kinase activity (GO:0004674);; Molecular Function: ATP binding (GO:0005524);; Cellular Component: plasma membrane (GO:0005886);; Cellular Component: plasmodesma (GO:0009506);; Cellular Component: integral component of membrane (GO:0016021);;	--|0.0|osa:107275259|hypothetical protein	[T]	Signal transduction mechanisms	Protein tyrosine and serine/threonine kinase;; Protein kinase domain;; Malectin-like domain;; Malectin domain	Probable receptor-like protein kinase At5g24010 OS=Arabidopsis thaliana OX=3702 GN=At5g24010 PE=1 SV=1	hypothetical protein OsJ_32273 [Oryza sativa Japonica Group]
TRINITY_DN6421_c0_g1	--	--	--	--|9e-40|sita:101767387|hypothetical protein	--	--	--	--	uncharacterized protein LOC101767387 [Setaria italica] RCV11519.1 hypothetical protein SETIT_2G192100v2 [Setaria italica] TKW32944.1 hypothetical protein SEVIR_2G199700v2 [Setaria viridis]
TRINITY_DN9922_c0_g1	[K]	Transcription	Molecular Function: DNA-binding transcription factor activity (GO:0003700);; Cellular Component: nucleus (GO:0005634);; Cellular Component: cytoplasm (GO:0005737);; Biological Process: transcription, DNA-templated (GO:0006351);; Molecular Function: sequence-specific DNA binding (GO:0043565);;	K09419|1e-143|osa:4342550|K09419 HSFF; heat shock transcription factor, other eukaryote	[K]	Transcription	HSF-type DNA-binding	Heat stress transcription factor A-2b OS=Oryza sativa subsp. japonica OX=39947 GN=HSFA2B PE=2 SV=1	hypothetical protein OsI_25107 [Oryza sativa Indica Group]
TRINITY_DN7734_c0_g1	[G]	Carbohydrate transport and metabolism	Molecular Function: transporter activity (GO:0005215);; Biological Process: carbohydrate transport (GO:0008643);; Cellular Component: integral component of membrane (GO:0016021);; Biological Process: phosphate ion homeostasis (GO:0055062);; Biological Process: transmembrane transport (GO:0055085);;	K13783|0.0|osa:4336618|K13783 SLC37A1_2; MFS transporter, OPA family, solute carrier family 37 (glycerol-3-phosphate transporter), member 1/2	[G]	Carbohydrate transport and metabolism	Major Facilitator Superfamily	Putative glycerol-3-phosphate transporter 1 OS=Arabidopsis thaliana OX=3702 GN=At3g47420 PE=2 SV=1	Os04g0555300, partial [Oryza sativa Japonica Group] KAB8096402.1 hypothetical protein EE612_024836, partial [Oryza sativa]
TRINITY_DN8517_c0_g1	[N]	Cell motility	--	K23538|6e-42|osa:4336562|K23538 ELMOD; ELMO domain-containing protein	[R]	General function prediction only	--	--	uncharacterized protein LOC4336562 isoform X1 [Oryza sativa Japonica Group] CAE04351.2 OSJNBb0038F03.15 [Oryza sativa Japonica Group] EEC77743.1 hypothetical protein OsI_16859 [Oryza sativa Indica Group] BAS90330.1 Os04g0545200 [Oryza sativa Japonica Group] KAB8096324.1 hypothetical protein EE612_024727 [Oryza sativa]
TRINITY_DN5526_c3_g1	[MG]	--	Cellular Component: cytosol (GO:0005829);; Biological Process: circadian rhythm (GO:0007623);; Biological Process: response to cold (GO:0009409);; Biological Process: lignin biosynthetic process (GO:0009809);; Molecular Function: cinnamoyl-CoA reductase activity (GO:0016621);; Molecular Function: coenzyme binding (GO:0050662);;	--|0.0|sita:101773587|hypothetical protein	[V]	Defense mechanisms	NAD dependent epimerase/dehydratase family;; 3-beta hydroxysteroid dehydrogenase/isomerase family;; GDP-mannose 4,6 dehydratase;; NAD(P)H-binding;; Male sterility protein;; NmrA-like family;; KR domain;; Polysaccharide biosynthesis protein	Cinnamoyl-CoA reductase 1 OS=Arabidopsis thaliana OX=3702 GN=CCR1 PE=1 SV=1	Cinnamoyl-CoA reductase 1, partial [Dichanthelium oligosanthes]
TRINITY_DN7088_c0_g1	--	--	Biological Process: MAPK cascade (GO:0000165);; Molecular Function: RNA polymerase II regulatory region sequence-specific DNA binding (GO:0000977);; Molecular Function: DNA-binding transcription factor activity (GO:0003700);; Cellular Component: nucleus (GO:0005634);; Biological Process: transcription, DNA-templated (GO:0006351);; Biological Process: positive regulation of transcription by RNA po…	--|2e-21|sita:101781202|hypothetical protein	[K]	Transcription	K-box region	MADS-box transcription factor 56 OS=Oryza sativa subsp. indica OX=39946 GN=MADS56 PE=2 SV=2	MADS56 [Bambusa multiplex]
TRINITY_DN43537_c0_g1	--	--	--	K08235|3e-57|zma:103653943|K08235 E2.4.1.207; xyloglucan:xyloglucosyl transferase [EC:2.4.1.207]	[R]	General function prediction only	--	Retrovirus-related Pol polyprotein from transposon RE2 OS=Arabidopsis thaliana OX=3702 GN=RE2 PE=4 SV=1	retrotransposon protein, putative, Ty1-copia subclass [Oryza sativa Japonica Group]
TRINITY_DN21326_c0_g1	--	--	Cellular Component: Golgi membrane (GO:0000139);; Molecular Function: acetylglucosaminyltransferase activity (GO:0008375);; Molecular Function: glucuronosyltransferase activity (GO:0015020);; Cellular Component: integral component of membrane (GO:0016021);;	K20891|4e-70|zma:100857097|K20891 GLCAT14; beta-glucuronosyltransferase [EC:2.4.1.-]	[G]	Carbohydrate transport and metabolism	Core-2/I-Branching enzyme	Beta-glucuronosyltransferase GlcAT14B OS=Arabidopsis thaliana OX=3702 GN=GLCAT14B PE=2 SV=1	hypothetical protein EJB05_41459 [Eragrostis curvula]
TRINITY_DN9089_c0_g1	--	--	Molecular Function: structural constituent of cell wall (GO:0005199);;	--|6e-78|bdi:100828592|hypothetical protein	--	--	--	Vegetative cell wall protein gp1 OS=Chlamydomonas reinhardtii OX=3055 GN=GP1 PE=1 SV=1	predicted protein [Hordeum vulgare subsp. vulgare] KAE8818076.1 glycine, alanine and asparagine-rich protein [Hordeum vulgare]
TRINITY_DN27351_c0_g1	--	--	--	K11135|4e-10|sita:101769619|K11135 PINX1; Pin2-interacting protein X1	[AD]	--	--	--	PIN2/TERF1-interacting telomerase inhibitor 1 [Setaria italica] RCV46783.1 hypothetical protein SETIT_9G559100v2 [Setaria italica] TKV98489.1 hypothetical protein SEVIR_9G563100v2 [Setaria viridis]
TRINITY_DN344_c0_g1	--	--	--	--|1e-104|ats:109754722|hypothetical protein	--	--	Protein of unknown function (DUF295)	--	unnamed protein product [Triticum turgidum subsp. durum]
TRINITY_DN5162_c0_g1	[U]	Intracellular trafficking, secretion, and vesicular transport	Cellular Component: Golgi membrane (GO:0000139);; Molecular Function: structural molecule activity (GO:0005198);; Biological Process: intracellular protein transport (GO:0006886);; Biological Process: vesicle-mediated transport (GO:0016192);; Cellular Component: COPI vesicle coat (GO:0030126);;	K17267|0.0|osa:4332129|K17267 COPG; coatomer subunit gamma	[U]	Intracellular trafficking, secretion, and vesicular transport	Adaptin N terminal region;; Coatomer gamma subunit appendage platform subdomain;; Coatomer subunit gamma-1 C-terminal appendage platform;; HEAT repeats;; non-SMC mitotic condensation complex subunit 1	Coatomer subunit gamma-1 OS=Oryza sativa subsp. japonica OX=39947 GN=Os03g0227000 PE=2 SV=2	coatomer subunit gamma-1 [Oryza sativa Japonica Group] ABF94752.1 Adaptin N terminal region family protein, expressed [Oryza sativa Japonica Group] BAF11357.1 Os03g0227000 [Oryza sativa Japonica Group] BAG90916.1 unnamed protein product [Oryza sativa Japonica Group] BAS83068.1 Os03g0227000 [Oryza sativa Japonica Group] KAB8090899.1 hypothetical protein EE612_016238 [Oryza sativa]
TRINITY_DN13875_c0_g1	--	--	Cellular Component: vacuolar membrane (GO:0005774);; Cellular Component: Golgi apparatus (GO:0005794);; Biological Process: cytoskeleton organization (GO:0007010);; Biological Process: vacuole organization (GO:0007033);; Biological Process: unidimensional cell growth (GO:0009826);; Biological Process: plant-type cell wall biogenesis (GO:0009832);; Biological Process: phosphatidylinositol-3-phosph…	K22913|0.0|ats:109770619|K22913 FIG4; phosphatidylinositol 3,5-bisphosphate 5-phosphatase [EC:3.1.3.-]	[I]	Lipid transport and metabolism	SacI homology domain;; SacI homology domain	Phosphoinositide phosphatase SAC1 OS=Arabidopsis thaliana OX=3702 GN=SAC1 PE=1 SV=1	unnamed protein product [Triticum turgidum subsp. durum]
TRINITY_DN56055_c0_g1	--	--	--	K12382|1e-52|bdi:100827618|K12382 PSAP; saposin	[IG]	--	Saposin-like type B, region 1	--	unnamed protein product [Triticum turgidum subsp. durum]
TRINITY_DN28185_c0_g1	--	--	Cellular Component: integral component of membrane (GO:0016021);;	--|0.0|osa:4348255|hypothetical protein	--	--	NUMOD3 motif	Formin-like protein 16 OS=Oryza sativa subsp. japonica OX=39947 GN=FH16 PE=2 SV=1	uncharacterized protein LOC4348255 [Oryza sativa Japonica Group] ABG65981.1 NUMOD3 motif family protein, expressed [Oryza sativa Japonica Group] BAF26210.1 Os10g0198600 [Oryza sativa Japonica Group] EEE50707.1 hypothetical protein OsJ_30982 [Oryza sativa Japonica Group] BAT10226.1 Os10g0198600 [Oryza sativa Japonica Group]
TRINITY_DN9998_c1_g1	[R]	General function prediction only	Cellular Component: vacuolar membrane (GO:0005774);; Biological Process: autophagy (GO:0006914);; Biological Process: protein transport (GO:0015031);; Cellular Component: phagophore assembly site membrane (GO:0034045);;	K17908|1e-172|sita:101771001|K17908 WIPI1_2; autophagy-related protein 18	[S]	Function unknown	--	Autophagy-related protein 18b OS=Arabidopsis thaliana OX=3702 GN=ATG18B PE=2 SV=2	autophagy-related protein 18b [Setaria italica] RCV08699.1 hypothetical protein SETIT_1G348000v2 [Setaria italica] TKW41997.1 hypothetical protein SEVIR_1G354900v2 [Setaria viridis]
TRINITY_DN3789_c0_g1	--	--	Biological Process: metabolic process (GO:0008152);; Molecular Function: UDP-glucosyltransferase activity (GO:0035251);;	--|0.0|osa:4330774|hypothetical protein	[GC]	--	UDP-glucoronosyl and UDP-glucosyl transferase	7-deoxyloganetin glucosyltransferase OS=Gardenia jasminoides OX=114476 GN=UGT85A24 PE=1 SV=1	Os02g0755600, partial [Oryza sativa Japonica Group] KAB8088976.1 hypothetical protein EE612_013769, partial [Oryza sativa]
TRINITY_DN5407_c0_g1	[H]	Coenzyme transport and metabolism	Molecular Function: adenosylhomocysteinase activity (GO:0004013);; Biological Process: one-carbon metabolic process (GO:0006730);;	K01251|1e-24|zma:103648899|K01251 E3.3.1.1; adenosylhomocysteinase [EC:3.3.1.1]	[H]	Coenzyme transport and metabolism	--	Adenosylhomocysteinase OS=Triticum aestivum OX=4565 GN=SAHH PE=2 SV=1	unnamed protein product [Triticum turgidum subsp. durum]
TRINITY_DN39640_c0_g1	--	--	--	K08331|2e-71|ats:109752650|K08331 ATG13; autophagy-related protein 13	--	--	--	--	hypothetical protein OsI_35235 [Oryza sativa Indica Group]
TRINITY_DN15097_c0_g1	[J]	Translation, ribosomal structure and biogenesis	Molecular Function: mRNA binding (GO:0003729);; Molecular Function: structural constituent of ribosome (GO:0003735);; Cellular Component: vacuole (GO:0005773);; Cellular Component: cytosol (GO:0005829);; Biological Process: translation (GO:0006412);; Cellular Component: plasmodesma (GO:0009506);; Cellular Component: membrane (GO:0016020);; Cellular Component: cytosolic large ribosomal subunit (GO…	K02883|1e-19|sita:101782955|K02883 RP-L18e; large subunit ribosomal protein L18e	[J]	Translation, ribosomal structure and biogenesis	Ribosomal protein 60S L18 and 50S L18e	60S ribosomal protein L18-3 OS=Arabidopsis thaliana OX=3702 GN=RPL18C PE=2 SV=1	putative retrotransposon protein [Phyllostachys edulis]
TRINITY_DN7204_c0_g1	--	--	Molecular Function: DNA-binding transcription factor activity (GO:0003700);; Cellular Component: nucleus (GO:0005634);; Biological Process: transcription, DNA-templated (GO:0006351);; Molecular Function: sequence-specific DNA binding (GO:0043565);;	--|1e-156|bdi:100844646|hypothetical protein	--	--	Plant zinc cluster domain	Protein WRKY1 OS=Zea mays OX=4577 PE=1 SV=1	protein WRKY1 isoform X2 [Brachypodium distachyon] KQK14098.1 hypothetical protein BRADI_1g14300v3 [Brachypodium distachyon] KQK14099.1 hypothetical protein BRADI_1g14300v3 [Brachypodium distachyon]
TRINITY_DN8479_c0_g1	--	--	--	--|0.0|obr:102720619|hypothetical protein	--	--	RNA recognition motif. (a.k.a. RRM, RBD, or RNP domain)	--	PREDICTED: uncharacterized protein LOC102720619 [Oryza brachyantha]
TRINITY_DN13474_c0_g1	[G]	Carbohydrate transport and metabolism	Molecular Function: transporter activity (GO:0005215);; Cellular Component: plasma membrane (GO:0005886);; Cellular Component: integral component of membrane (GO:0016021);;	K09872|1e-117|sita:101768839|K09872 PIP; aquaporin PIP	[G]	Carbohydrate transport and metabolism	Major intrinsic protein	Aquaporin PIP1-5 OS=Zea mays OX=4577 GN=PIP1-5 PE=2 SV=1	PIP1 protein, partial [Stipa tianschanica var. gobica]
TRINITY_DN11335_c0_g1	--	--	Molecular Function: ubiquitin-protein transferase activity (GO:0004842);; Molecular Function: zinc ion binding (GO:0008270);; Biological Process: isoprenoid biosynthetic process (GO:0008299);; Biological Process: response to water deprivation (GO:0009414);; Biological Process: wax biosynthetic process (GO:0010025);; Biological Process: cutin biosynthetic process (GO:0010143);; Biological Process:…	--|1e-175|sita:101774528|hypothetical protein	[A]	RNA processing and modification	RING-variant domain	Probable E3 ubiquitin ligase SUD1 OS=Arabidopsis thaliana OX=3702 GN=SUD1 PE=1 SV=1	probable E3 ubiquitin-protein ligase MARCH10 isoform X1 [Panicum hallii] PAN36868.1 hypothetical protein PAHAL_7G006800 [Panicum hallii]
TRINITY_DN9755_c0_g1	--	--	Cellular Component: cytoplasm (GO:0005737);; Cellular Component: SCF ubiquitin ligase complex (GO:0019005);; Biological Process: regulation of proteolysis (GO:0030162);; Molecular Function: ubiquitin protein ligase binding (GO:0031625);; Biological Process: ubiquitin-dependent protein catabolic process (GO:0042787);; Biological Process: proteasome-mediated ubiquitin-dependent protein catabolic pr…	K10523|2e-95|sita:101777095|K10523 SPOP; speckle-type POZ protein	[DR]	--	BTB/POZ domain;; BTB And C-terminal Kelch	BTB/POZ domain-containing protein At4g08455 OS=Arabidopsis thaliana OX=3702 GN=At4g08455 PE=1 SV=1	BTB/POZ domain-containing protein At4g08455 [Setaria italica] RCV10290.1 hypothetical protein SETIT_2G100600v2 [Setaria italica]
TRINITY_DN396_c2_g1	[L]	Replication, recombination and repair	--	--|1e-82|osa:4342909|hypothetical protein	[R]	General function prediction only	Integrase zinc binding domain	--	uncharacterized protein LOC4342909 [Oryza sativa Japonica Group]
TRINITY_DN1177_c1_g1	--	--	Molecular Function: DNA binding (GO:0003677);; Molecular Function: DNA-binding transcription factor activity (GO:0003700);; Cellular Component: nucleus (GO:0005634);; Biological Process: transcription, DNA-templated (GO:0006351);; Biological Process: multicellular organism development (GO:0007275);; Biological Process: ethylene-activated signaling pathway (GO:0009873);;	K09285|0.0|bdi:100843041|K09285 OVM; AP2-like factor, ANT lineage	--	--	AP2 domain	AP2-like ethylene-responsive transcription factor At2g41710 OS=Arabidopsis thaliana OX=3702 GN=At2g41710 PE=2 SV=2	hypothetical protein SETIT_3G257700v2 [Setaria italica]
TRINITY_DN4784_c0_g1	[C]	Energy production and conversion	Molecular Function: 3-chloroallyl aldehyde dehydrogenase activity (GO:0004028);; Molecular Function: aldehyde dehydrogenase (NAD) activity (GO:0004029);; Molecular Function: aldehyde dehydrogenase [NAD(P)+] activity (GO:0004030);; Cellular Component: vacuole (GO:0005773);; Cellular Component: endoplasmic reticulum (GO:0005783);; Cellular Component: Golgi apparatus (GO:0005794);; Biological Proces…	K00128|0.0|obr:102712119|K00128 ALDH; aldehyde dehydrogenase (NAD+) [EC:1.2.1.3]	[C]	Energy production and conversion	Aldehyde dehydrogenase family	Aldehyde dehydrogenase family 3 member H1 OS=Arabidopsis thaliana OX=3702 GN=ALDH3H1 PE=1 SV=2	PREDICTED: aldehyde dehydrogenase family 3 member H1-like [Oryza brachyantha]
TRINITY_DN37582_c0_g1	--	--	Biological Process: protein polyubiquitination (GO:0000209);; Cellular Component: nucleus (GO:0005634);; Cellular Component: cytoplasm (GO:0005737);; Molecular Function: zinc ion binding (GO:0008270);; Biological Process: ubiquitin-dependent protein catabolic process (GO:0042787);; Biological Process: proteasome-mediated ubiquitin-dependent protein catabolic process (GO:0043161);; Molecular Funct…	--|2e-99|osa:4327238|hypothetical protein	[O]	Posttranslational modification, protein turnover, chaperones	RING-H2 zinc finger domain;; Ring finger domain;; Zinc finger, C3HC4 type (RING finger);; Anaphase-promoting complex subunit 11 RING-H2 finger;; RING-like zinc finger;; RING-type zinc-finger;; zinc-RING finger domain;; Zinc finger, C3HC4 type (RING finger)	E3 ubiquitin-protein ligase At3g02290 OS=Arabidopsis thaliana OX=3702 GN=At3g02290 PE=2 SV=1	E3 ubiquitin-protein ligase At3g02290 [Oryza sativa Japonica Group] BAD88190.1 zinc finger (C3HC4-type RING finger) protein-like [Oryza sativa Japonica Group] BAF07174.1 Os01g0926200 [Oryza sativa Japonica Group] BAG93573.1 unnamed protein product [Oryza sativa Japonica Group] EEC72075.1 hypothetical protein OsI_05009 [Oryza sativa Indica Group] EEE55928.1 hypothetical protein OsJ_04613 [Oryza sa…
TRINITY_DN4772_c0_g1	--	--	Molecular Function: DNA-binding transcription factor activity (GO:0003700);; Cellular Component: nucleus (GO:0005634);; Biological Process: transcription, DNA-templated (GO:0006351);; Molecular Function: sequence-specific DNA binding (GO:0043565);;	--|2e-97|obr:102717738|hypothetical protein	--	--	WRKY DNA -binding domain	Probable WRKY transcription factor 41 OS=Arabidopsis thaliana OX=3702 GN=WRKY41 PE=2 SV=2	WRKY74-1 protein [Phyllostachys edulis]
TRINITY_DN4902_c0_g1	--	--	--	--|1e-14|obr:102712372|hypothetical protein	--	--	--	--	unnamed protein product [Triticum turgidum subsp. durum]
TRINITY_DN9494_c0_g1	[I]	Lipid transport and metabolism	--	--|4e-82|sbi:8080522|hypothetical protein	[I]	Lipid transport and metabolism	Serine aminopeptidase, S33;; alpha/beta hydrolase fold;; Serine aminopeptidase, S33	--	hypothetical protein EJB05_32458 [Eragrostis curvula]
TRINITY_DN10782_c0_g1	--	--	--	--|4e-69|bdi:100841912|hypothetical protein	--	--	--	--	uncharacterized protein LOC100841912 isoform X4 [Brachypodium distachyon] PNT61118.1 hypothetical protein BRADI_5g10440v3 [Brachypodium distachyon]
TRINITY_DN42124_c0_g1	--	--	Molecular Function: nucleotide binding (GO:0000166);; Molecular Function: RNA binding (GO:0003723);; Cellular Component: spliceosomal complex (GO:0005681);; Biological Process: mRNA processing (GO:0006397);; Biological Process: RNA splicing (GO:0008380);; Cellular Component: nuclear speck (GO:0016607);;	--|4e-16|osa:4338394|hypothetical protein	--	--	--	Serine/arginine-rich splicing factor SR45 OS=Arabidopsis thaliana OX=3702 GN=SR45 PE=1 SV=1	ethylene-responsive transcription factor 3 [Oryza sativa Japonica Group] AAV44006.1 unknown protein [Oryza sativa Japonica Group] BAF17090.1 Os05g0316800 [Oryza sativa Japonica Group] BAG98995.1 unnamed protein product [Oryza sativa Japonica Group] BAS93330.1 Os05g0316800 [Oryza sativa Japonica Group] KAB8098883.1 hypothetical protein EE612_028610 [Oryza sativa]
TRINITY_DN5860_c0_g3	--	--	--	K01191|3e-07|ats:109767527|K01191 MAN2C1; alpha-mannosidase [EC:3.2.1.24]	--	--	--	--	unnamed protein product [Triticum turgidum subsp. durum]
TRINITY_DN23458_c0_g1	--	--	Molecular Function: DNA binding (GO:0003677);; Molecular Function: helicase activity (GO:0004386);; Molecular Function: ATP binding (GO:0005524);; Biological Process: DNA repair (GO:0006281);; Biological Process: chromatin remodeling (GO:0006338);; Biological Process: transcription, DNA-templated (GO:0006351);; Biological Process: regulation of transcription, DNA-templated (GO:0006355);; Biologic…	K11665|7e-47|bdi:100834833|K11665 INO80; DNA helicase INO80 [EC:3.6.4.12]	[L]	Replication, recombination and repair	--	DNA helicase INO80 OS=Arabidopsis thaliana OX=3702 GN=INO80 PE=2 SV=2	DNA helicase INO80 [Brachypodium distachyon] KQK21673.1 hypothetical protein BRADI_1g62320v3 [Brachypodium distachyon]
TRINITY_DN601_c0_g1	--	--	--	--|1e-125|sbi:8086337|hypothetical protein	--	--	--	--	hypothetical protein C2845_PM07G11490 [Panicum miliaceum]
TRINITY_DN858_c0_g1	--	--	Molecular Function: RNA polymerase II regulatory region sequence-specific DNA binding (GO:0000977);; Molecular Function: DNA-binding transcription factor activity (GO:0003700);; Cellular Component: nucleus (GO:0005634);; Biological Process: transcription, DNA-templated (GO:0006351);; Biological Process: regulation of transcription by RNA polymerase II (GO:0006357);; Biological Process: post-embry…	--|0.0|osa:4344890|hypothetical protein	[L]	Replication, recombination and repair	Domain of unknown function (DUF4413);; hAT family C-terminal dimerisation region	Zinc finger BED domain-containing protein RICESLEEPER 2 OS=Oryza sativa subsp. japonica OX=39947 GN=Os03g0733400 PE=2 SV=1	zinc finger BED domain-containing protein RICESLEEPER 2-like isoform X1 [Oryza sativa Japonica Group] BAF23116.1 Os08g0198900 [Oryza sativa Japonica Group] EEE68203.1 hypothetical protein OsJ_26364 [Oryza sativa Japonica Group]
TRINITY_DN9153_c0_g1	[A]	RNA processing and modification	Molecular Function: ubiquitin-protein transferase activity (GO:0004842);; Molecular Function: zinc ion binding (GO:0008270);; Biological Process: isoprenoid biosynthetic process (GO:0008299);; Biological Process: response to water deprivation (GO:0009414);; Biological Process: wax biosynthetic process (GO:0010025);; Biological Process: cutin biosynthetic process (GO:0010143);; Biological Process:…	K10661|0.0|ats:109763611|K10661 MARCH6; E3 ubiquitin-protein ligase MARCH6 [EC:2.3.2.27]	[A]	RNA processing and modification	RING-variant domain	Probable E3 ubiquitin ligase SUD1 OS=Arabidopsis thaliana OX=3702 GN=SUD1 PE=1 SV=1	unnamed protein product [Triticum turgidum subsp. durum]
TRINITY_DN27022_c0_g2	--	--	Biological Process: autophagosome assembly (GO:0000045);; Biological Process: autophagy of mitochondrion (GO:0000422);; Molecular Function: cysteine-type endopeptidase activity (GO:0004197);; Cellular Component: cytosol (GO:0005829);; Biological Process: C-terminal protein lipidation (GO:0006501);; Biological Process: protein targeting to membrane (GO:0006612);; Biological Process: autophagy of n…	K08342|5e-66|obr:102723047|K08342 ATG4; cysteine protease ATG4 [EC:3.4.22.-]	[ZU]	--	Peptidase family C54	Cysteine protease ATG4B OS=Oryza sativa subsp. japonica OX=39947 GN=ATG4B PE=2 SV=1	cysteine protease ATG4B-like [Panicum miliaceum]
TRINITY_DN20210_c0_g1	--	--	Molecular Function: nucleotide binding (GO:0000166);; Molecular Function: RNA binding (GO:0003723);; Cellular Component: cell wall (GO:0005618);; Cellular Component: nucleoplasm (GO:0005654);; Cellular Component: nucleolus (GO:0005730);; Cellular Component: cytosol (GO:0005829);; Cellular Component: ribonucleoprotein complex (GO:0030529);; Biological Process: ncRNA processing (GO:0034470);;	--|3e-21|sita:101772900|hypothetical protein	[R]	General function prediction only	--	La protein 1 OS=Arabidopsis thaliana OX=3702 GN=LA1 PE=1 SV=1	hypothetical protein SEVIR_7G161600v2 [Setaria viridis]
TRINITY_DN12252_c0_g1	[L]	Replication, recombination and repair	Biological Process: DNA catabolic process, endonucleolytic (GO:0000737);; Molecular Function: DNA binding (GO:0003677);; Molecular Function: ATP binding (GO:0005524);; Cellular Component: nucleus (GO:0005634);; Cellular Component: chromosome (GO:0005694);; Molecular Function: hydrolase activity (GO:0016787);; Molecular Function: metal ion binding (GO:0046872);;	K10878|3e-85|ats:109755837|K10878 SPO11; meiotic recombination protein SPO11	[L]	Replication, recombination and repair	Type IIB DNA topoisomerase	Meiotic recombination protein SPO11-2 OS=Oryza sativa subsp. indica OX=39946 GN=SPO11-2 PE=1 SV=1	unnamed protein product [Triticum turgidum subsp. durum]
TRINITY_DN37759_c0_g1	[J]	Translation, ribosomal structure and biogenesis	Cellular Component: cytoplasm (GO:0005737);; Cellular Component: endoplasmic reticulum (GO:0005783);; Cellular Component: endoplasmic reticulum membrane (GO:0005789);; Biological Process: chloroplast organization (GO:0009658);; Biological Process: hydrotropism (GO:0010274);; Cellular Component: membrane (GO:0016020);; Cellular Component: cortical endoplasmic reticulum (GO:0032541);;	--|1e-144|osa:9266597|hypothetical protein	--	--	Protein of unknown function, DUF617	Protein MIZU-KUSSEI 1 OS=Arabidopsis thaliana OX=3702 GN=MIZ1 PE=1 SV=1	protein MIZU-KUSSEI 1 [Oryza sativa Japonica Group] BAD09202.1 hypothetical protein [Oryza sativa Japonica Group] EAZ07344.1 hypothetical protein OsI_29593 [Oryza sativa Indica Group] BAT05888.1 Os08g0476600 [Oryza sativa Japonica Group] KAB8108872.1 hypothetical protein EE612_044895 [Oryza sativa]
TRINITY_DN8082_c0_g1	--	--	--	--|0.0|obr:102705199|hypothetical protein	--	--	Protein kinase domain;; Protein tyrosine and serine/threonine kinase;; Leucine rich repeat;; Leucine Rich repeats (2 copies);; Leucine Rich Repeat;; Leucine rich repeat N-terminal domain;; Leucine Rich repeat	Receptor protein-tyrosine kinase CEPR2 OS=Arabidopsis thaliana OX=3702 GN=CEPR2 PE=1 SV=1	receptor-like protein kinase HSL1 isoform X3 [Panicum miliaceum]
TRINITY_DN29608_c0_g1	[O]	Posttranslational modification, protein turnover, chaperones	Molecular Function: 1-phosphatidylinositol-3-phosphate 5-kinase activity (GO:0000285);; Molecular Function: ATP binding (GO:0005524);; Cellular Component: mitochondrion (GO:0005739);; Cellular Component: endosome (GO:0005768);; Cellular Component: cytosol (GO:0005829);; Biological Process: vacuole organization (GO:0007033);; Biological Process: pollen development (GO:0009555);; Cellular Component…	K00921|5e-56|osa:4344440|K00921 PIKFYVE; 1-phosphatidylinositol-3-phosphate 5-kinase [EC:2.7.1.150]	[T]	Signal transduction mechanisms	--	1-phosphatidylinositol-3-phosphate 5-kinase FAB1B OS=Arabidopsis thaliana OX=3702 GN=FAB1B PE=2 SV=1	1-phosphatidylinositol-3-phosphate 5-kinase FAB1B [Oryza sativa Japonica Group] XP_015650090.1 1-phosphatidylinositol-3-phosphate 5-kinase FAB1B [Oryza sativa Japonica Group] BAD08926.1 phosphatidylinositol 3,5-kinase-like [Oryza sativa Japonica Group] BAF22694.1 Os08g0104700 [Oryza sativa Japonica Group] EEE67901.1 hypothetical protein OsJ_25744 [Oryza sativa Japonica Group] BAT03434.1 Os08g0104…
TRINITY_DN41601_c0_g1	--	--	Cellular Component: cytoplasm (GO:0005737);; Biological Process: metal ion transport (GO:0030001);; Molecular Function: transition metal ion binding (GO:0046914);; Biological Process: cellular transition metal ion homeostasis (GO:0046916);;	--|1e-74|osa:4332989|hypothetical protein	[P]	Inorganic ion transport and metabolism	Heavy-metal-associated domain	Heavy metal-associated isoprenylated plant protein 23 OS=Arabidopsis thaliana OX=3702 GN=HIPP23 PE=1 SV=1	hypothetical protein OsI_11838 [Oryza sativa Indica Group] KAB8092016.1 hypothetical protein EE612_017753 [Oryza sativa]
TRINITY_DN11954_c0_g1	--	--	Molecular Function: peroxidase activity (GO:0004601);; Cellular Component: extracellular region (GO:0005576);; Cellular Component: vacuole (GO:0005773);; Cellular Component: cytosol (GO:0005829);; Biological Process: response to oxidative stress (GO:0006979);; Molecular Function: heme binding (GO:0020037);; Biological Process: hydrogen peroxide catabolic process (GO:0042744);; Molecular Function:…	K00430|1e-168|ats:109733229|K00430 E1.11.1.7; peroxidase [EC:1.11.1.7]	--	--	Peroxidase	Peroxidase 17 OS=Arabidopsis thaliana OX=3702 GN=PER17 PE=2 SV=1	peroxidase 17 [Aegilops tauschii subsp. tauschii]
TRINITY_DN18371_c0_g1	--	--	Molecular Function: DNA binding (GO:0003677);; Molecular Function: metal ion binding (GO:0046872);;	--|1e-156|ats:109785072|hypothetical protein	[R]	General function prediction only	Ankyrin repeats (many copies)	Zinc finger CCCH domain-containing protein 33 OS=Oryza sativa subsp. japonica OX=39947 GN=Os05g0128200 PE=2 SV=1	unnamed protein product [Triticum turgidum subsp. durum]
TRINITY_DN18341_c0_g2	--	--	Molecular Function: glucose-6-phosphate dehydrogenase activity (GO:0004345);; Cellular Component: cytosol (GO:0005829);; Biological Process: glucose metabolic process (GO:0006006);; Biological Process: pentose-phosphate shunt, oxidative branch (GO:0009051);; Molecular Function: NADP binding (GO:0050661);;	K00036|8e-22|obr:102705153|K00036 G6PD; glucose-6-phosphate 1-dehydrogenase [EC:1.1.1.49 1.1.1.363]	[G]	Carbohydrate transport and metabolism	--	Glucose-6-phosphate 1-dehydrogenase, cytoplasmic isoform 2 OS=Arabidopsis thaliana OX=3702 GN=ACG12 PE=2 SV=1	Os04g0485300, partial [Oryza sativa Japonica Group] KAB8095837.1 hypothetical protein EE612_024059, partial [Oryza sativa]
TRINITY_DN5090_c0_g1	--	--	--	--|5e-26|obr:102702544|hypothetical protein	--	--	Helix-loop-helix DNA-binding domain	Transcription factor BHLH094 OS=Oryza sativa subsp. japonica OX=39947 GN=BHLH094 PE=1 SV=2	hypothetical protein OsJ_34859 [Oryza sativa Japonica Group]
TRINITY_DN46760_c0_g1	--	--	Cellular Component: endoplasmic reticulum (GO:0005783);; Cellular Component: endoplasmic reticulum membrane (GO:0005789);; Molecular Function: protein transporter activity (GO:0008565);; Cellular Component: plasmodesmatal endoplasmic reticulum (GO:0009511);; Biological Process: flower development (GO:0009908);; Biological Process: positive regulation of flower development (GO:0009911);; Biologica…	--|1e-108|bdi:100833034|hypothetical protein	--	--	--	FT-interacting protein 1 OS=Arabidopsis thaliana OX=3702 GN=FTIP1 PE=1 SV=1	FT-interacting protein 1 [Brachypodium distachyon] KQJ85387.1 hypothetical protein BRADI_5g26730v3 [Brachypodium distachyon]
TRINITY_DN9099_c0_g1	--	--	Molecular Function: purine nucleobase transmembrane transporter activity (GO:0005345);; Biological Process: purine nucleobase transport (GO:0006863);; Cellular Component: membrane (GO:0016020);; Cellular Component: integral component of membrane (GO:0016021);;	--|0.0|ats:109778454|hypothetical protein	--	--	Purine nucleobase transmembrane transport;; EamA-like transporter family	Purine permease 3 OS=Arabidopsis thaliana OX=3702 GN=PUP3 PE=2 SV=1	unnamed protein product [Triticum turgidum subsp. durum]
TRINITY_DN11641_c0_g1	--	--	--	K13024|0.0|obr:102719534|K13024 PPIP5K; inositol-hexakisphosphate/diphosphoinositol- pentakisphosphate 1-kinase [EC:2.7.4.24]	[Z]	Cytoskeleton	Histidine phosphatase superfamily (branch 2);; Histidine phosphatase superfamily (branch 2);; Diphosphoinositol pentakisphosphate kinase 2 N-terminal domain	Inositol hexakisphosphate and diphosphoinositol-pentakisphosphate kinase VIP1 OS=Arabidopsis thaliana OX=3702 GN=VIP1 PE=1 SV=1	PREDICTED: inositol hexakisphosphate and diphosphoinositol-pentakisphosphate kinase 2-like [Oryza brachyantha]
TRINITY_DN23579_c0_g1	--	--	Biological Process: vasculature development (GO:0001944);; Molecular Function: DNA binding (GO:0003677);; Molecular Function: DNA-binding transcription factor activity (GO:0003700);; Cellular Component: nucleus (GO:0005634);; Biological Process: transcription, DNA-templated (GO:0006351);; Biological Process: ethylene-activated signaling pathway (GO:0009873);; Biological Process: response to chiti…	--|5e-41|obr:102720902|hypothetical protein	--	--	AP2 domain	Ethylene-responsive transcription factor ERF109 OS=Arabidopsis thaliana OX=3702 GN=ERF109 PE=1 SV=1	PREDICTED: ethylene-responsive transcription factor ERF109-like, partial [Oryza brachyantha]
TRINITY_DN3723_c1_g1	[D]	Cell cycle control, cell division, chromosome partitioning	Molecular Function: transmembrane receptor protein serine/threonine kinase activity (GO:0004675);; Molecular Function: structural constituent of cell wall (GO:0005199);; Molecular Function: ATP binding (GO:0005524);; Cellular Component: plasma membrane (GO:0005886);; Biological Process: protein phosphorylation (GO:0006468);; Biological Process: cell surface receptor signaling pathway (GO:0007166)…	--|1e-177|bdi:100822545|hypothetical protein	--	--	--	Proline-rich receptor-like protein kinase PERK8 OS=Arabidopsis thaliana OX=3702 GN=PERK8 PE=1 SV=1	hypothetical protein BRADI_3g50647v3 [Brachypodium distachyon] PNT69173.1 hypothetical protein BRADI_3g50647v3 [Brachypodium distachyon]
TRINITY_DN6982_c0_g1	[E]	Amino acid transport and metabolism	Cellular Component: cytoplasm (GO:0005737);; Biological Process: L-phenylalanine catabolic process (GO:0006559);; Biological Process: cinnamic acid biosynthetic process (GO:0009800);; Molecular Function: phenylalanine ammonia-lyase activity (GO:0045548);;	K10775|0.0|osa:4330036|K10775 PAL; phenylalanine ammonia-lyase [EC:4.3.1.24]	[Q]	Secondary metabolites biosynthesis, transport and catabolism	Aromatic amino acid lyase	Phenylalanine ammonia-lyase OS=Oryza sativa subsp. indica OX=39946 GN=ZB8 PE=3 SV=1	phenylalanine ammonia-lyase [Oryza sativa Japonica Group] BAD23151.1 putative phenylalanine ammonia-lyase [Oryza sativa Japonica Group] BAF09396.1 Os02g0626400 [Oryza sativa Japonica Group] EAZ23874.1 hypothetical protein OsJ_07593 [Oryza sativa Japonica Group] BAG99886.1 unnamed protein product [Oryza sativa Japonica Group] BAS79864.1 Os02g0626400 [Oryza sativa Japonica Group]
TRINITY_DN7532_c0_g1	--	--	Cellular Component: nucleus (GO:0005634);; Cellular Component: cytosol (GO:0005829);; Cellular Component: plasma membrane (GO:0005886);; Cellular Component: plasmodesma (GO:0009506);; Biological Process: root meristem growth (GO:0010449);; Biological Process: positive regulation of gene expression (GO:0010628);; Biological Process: negative regulation of cytokinin-activated signaling pathway (GO:…	--|1e-93|sita:101759466|hypothetical protein	[O]	Posttranslational modification, protein turnover, chaperones	CS domain	Uncharacterized protein OsI_027940 OS=Oryza sativa subsp. indica OX=39946 GN=OsI_027940 PE=1 SV=2	hypothetical protein EJB05_06382 [Eragrostis curvula]
TRINITY_DN29368_c0_g1	--	--	--	K06100|1e-115|osa:4323885|K06100 SYMPK; symplekin	[A]	RNA processing and modification	Domain of unknown function (DUF3453)	--	unnamed protein product [Triticum turgidum subsp. durum]
TRINITY_DN3139_c0_g1	[T]	Signal transduction mechanisms	Molecular Function: protein serine/threonine phosphatase activity (GO:0004722);; Molecular Function: metal ion binding (GO:0046872);;	K14497|2e-63|osa:9270549|K14497 PP2C; protein phosphatase 2C [EC:3.1.3.16]	[T]	Signal transduction mechanisms	Protein phosphatase 2C	Probable protein phosphatase 2C 49 OS=Oryza sativa subsp. japonica OX=39947 GN=Os05g0457200 PE=3 SV=1	putative protein phosphatase 2C 49 [Dichanthelium oligosanthes]
TRINITY_DN653_c0_g2	[G]	Carbohydrate transport and metabolism	Molecular Function: structural constituent of cell wall (GO:0005199);; Cellular Component: extracellular region (GO:0005576);; Cellular Component: cell wall (GO:0005618);; Cellular Component: plant-type cell wall (GO:0009505);; Cellular Component: plasmodesma (GO:0009506);; Biological Process: cell wall organization (GO:0071555);;	--|4e-87|sita:101768305|hypothetical protein	--	--	--	Leucine-rich repeat extensin-like protein 3 OS=Arabidopsis thaliana OX=3702 GN=LRX3 PE=1 SV=1	putative glycine-rich cell wall structural protein 1 [Panicum miliaceum]
TRINITY_DN31862_c0_g1	--	--	Cellular Component: nucleus (GO:0005634);; Cellular Component: cytoplasm (GO:0005737);; Cellular Component: Golgi apparatus (GO:0005794);; Cellular Component: plasma membrane (GO:0005886);; Molecular Function: microtubule binding (GO:0008017);; Biological Process: regulation of cell shape (GO:0008360);; Biological Process: response to water deprivation (GO:0009414);; Cellular Component: plasmodes…	--|1e-19|sita:101782276|hypothetical protein	--	--	--	Protein CELLULOSE SYNTHASE INTERACTIVE 1 OS=Arabidopsis thaliana OX=3702 GN=CSI1 PE=1 SV=1	hypothetical protein C2845_PM10G07830 [Panicum miliaceum]
TRINITY_DN3242_c1_g1	[R]	General function prediction only	Cellular Component: chloroplast (GO:0009507);;	--|0.0|osa:4331537|hypothetical protein	[R]	General function prediction only	Ankyrin repeats (3 copies);; Ankyrin repeats (many copies);; Ankyrin repeats (many copies);; Ankyrin repeat;; Ankyrin repeat	Ankyrin repeat domain-containing protein, chloroplastic OS=Arabidopsis thaliana OX=3702 GN=AKRP PE=1 SV=2	ankyrin repeat domain-containing protein, chloroplastic [Oryza sativa Japonica Group] XP_015633027.1 ankyrin repeat domain-containing protein, chloroplastic [Oryza sativa Japonica Group] XP_015633031.1 ankyrin repeat domain-containing protein, chloroplastic [Oryza sativa Japonica Group] XP_015633035.1 ankyrin repeat domain-containing protein, chloroplastic [Oryza sativa Japonica Group] XP_0258799…
TRINITY_DN3357_c0_g1	--	--	Cellular Component: cytoplasm (GO:0005737);; Biological Process: defense response (GO:0006952);; Cellular Component: SCF ubiquitin ligase complex (GO:0019005);; Biological Process: regulation of proteolysis (GO:0030162);; Molecular Function: ubiquitin protein ligase binding (GO:0031625);; Biological Process: ubiquitin-dependent protein catabolic process (GO:0042787);; Biological Process: proteaso…	K14508|0.0|osa:4325503|K14508 NPR1; regulatory protein NPR1	[R]	General function prediction only	NPR1/NIM1 like defence protein C terminal;; Domain of unknown function (DUF3420);; Ankyrin repeats (3 copies);; Ankyrin repeat;; Ankyrin repeats (many copies);; Ankyrin repeats (many copies);; Ankyrin repeat;; BTB/POZ domain	BTB/POZ domain and ankyrin repeat-containing protein NPR2 OS=Oryza sativa subsp. japonica OX=39947 GN=NPR2 PE=1 SV=1	BTB/POZ domain and ankyrin repeat-containing protein NPR2 [Oryza sativa Japonica Group] Q0JJ01.1 RecName: Full=BTB/POZ domain and ankyrin repeat-containing protein NPR2; Short=OsNPR2; AltName: Full=NPR1 homolog 2; Short=OsNH2 ABE11615.1 ankyrin-repeat protein [Oryza sativa Japonica Group] ABE11616.1 ankyrin-repeat protein [Oryza sativa Japonica Group] BAF06277.1 Os01g0767900 [Oryza sativa Japonic…
TRINITY_DN2355_c1_g1	--	--	Molecular Function: nucleotide binding (GO:0000166);; Molecular Function: ATP binding (GO:0005524);; Cellular Component: plasma membrane (GO:0005886);; Biological Process: signal transduction (GO:0007165);; Biological Process: plant-type hypersensitive response (GO:0009626);; Cellular Component: endomembrane system (GO:0012505);; Cellular Component: extrinsic component of plasma membrane (GO:0019…	K13457|0.0|ats:109779569|K13457 RPM1; disease resistance protein RPM1	[T]	Signal transduction mechanisms	NB-ARC domain;; Rx N-terminal domain;; Leucine rich repeat	Disease resistance protein RPM1 OS=Arabidopsis thaliana OX=3702 GN=RPM1 PE=1 SV=1	Disease resistance protein RPM1 [Triticum urartu]
TRINITY_DN20963_c0_g1	--	--	Molecular Function: ubiquitin-protein transferase activity (GO:0004842);; Cellular Component: nucleus (GO:0005634);; Cellular Component: cytoplasm (GO:0005737);; Biological Process: response to chitin (GO:0010200);;	--|2e-83|ats:109767692|hypothetical protein	[S]	Function unknown	--	U-box domain-containing protein 16 OS=Arabidopsis thaliana OX=3702 GN=PUB16 PE=2 SV=1	unnamed protein product [Triticum turgidum subsp. durum]
TRINITY_DN7997_c2_g1	--	--	--	--|1e-128|osa:4349503|hypothetical protein	[U]	Intracellular trafficking, secretion, and vesicular transport	VHS domain	TOM1-like protein 1 OS=Arabidopsis thaliana OX=3702 GN=TOL1 PE=1 SV=1	glycerol-3-phosphate acyltransferase, chloroplastic [Hordeum vulgare]
TRINITY_DN7218_c0_g1	--	--	--	--|1e-17|sbi:110430741|hypothetical protein	--	--	--	--	hypothetical protein BAE44_0021983 [Dichanthelium oligosanthes]
TRINITY_DN713_c0_g1	--	--	Cellular Component: plasmodesma (GO:0009506);;	--|0.0|osa:4344298|hypothetical protein	--	--	Probable zinc-ribbon domain;; F-box domain;; F-box-like	F-box protein At3g07870 OS=Arabidopsis thaliana OX=3702 GN=At3g07870 PE=2 SV=1	protein ENHANCED DISEASE RESISTANCE 4 [Oryza sativa Japonica Group] XP_025882818.1 protein ENHANCED DISEASE RESISTANCE 4 [Oryza sativa Japonica Group] BAC80005.1 unknown protein [Oryza sativa Japonica Group] BAD31222.1 unknown protein [Oryza sativa Japonica Group] BAF22561.1 Os07g0680600 [Oryza sativa Japonica Group] BAG95863.1 unnamed protein product [Oryza sativa Japonica Group] BAT03235.1 Os07…
TRINITY_DN44462_c0_g1	--	--	Biological Process: sucrose biosynthetic process (GO:0005986);; Molecular Function: sucrose synthase activity (GO:0016157);; Molecular Function: sucrose-phosphate synthase activity (GO:0046524);;	K00696|3e-26|bdi:100831622|K00696 E2.4.1.14; sucrose-phosphate synthase [EC:2.4.1.14]	--	--	--	Probable sucrose-phosphate synthase 2 OS=Oryza sativa subsp. japonica OX=39947 GN=SPS2 PE=2 SV=2	probable sucrose-phosphate synthase 3 isoform X6 [Brachypodium distachyon]
TRINITY_DN14465_c0_g1	--	--	--	--|5e-19|ats:109767502|hypothetical protein	--	--	--	--	hypothetical protein D1007_21334 [Hordeum vulgare]
TRINITY_DN12507_c0_g1	--	--	--	K08497|2e-97|osa:4330214|K08497 SEC20; protein transport protein SEC20	--	--	Sec20;; Sec20	--	hypothetical protein OsJ_07811 [Oryza sativa Japonica Group]
TRINITY_DN7485_c0_g2	[GER]	--	Cellular Component: plasma membrane (GO:0005886);; Biological Process: transport (GO:0006810);; Cellular Component: integral component of membrane (GO:0016021);; Molecular Function: transmembrane transporter activity (GO:0022857);;	--|1e-137|osa:4347112|hypothetical protein	--	--	EamA-like transporter family	WAT1-related protein At4g28040 OS=Arabidopsis thaliana OX=3702 GN=At4g28040 PE=2 SV=1	unnamed protein product [Triticum turgidum subsp. durum]
TRINITY_DN83221_c0_g1	--	--	Molecular Function: DNA binding (GO:0003677);; Cellular Component: nucleus (GO:0005634);; Cellular Component: cytosol (GO:0005829);; Biological Process: transcription, DNA-templated (GO:0006351);; Biological Process: regulation of transcription, DNA-templated (GO:0006355);;	--|5e-61|sbi:110436950|hypothetical protein	--	--	Plants and Prokaryotes Conserved (PCC) domain;; Plants and Prokaryotes Conserved (PCC) domain	AT-hook motif nuclear-localized protein 10 OS=Arabidopsis thaliana OX=3702 GN=AHL10 PE=1 SV=2	AT-hook motif nuclear-localized protein 10 [Panicum hallii] XP_025821596.1 AT-hook motif nuclear-localized protein 10 [Panicum hallii] PAN36214.1 hypothetical protein PAHAL_6G262800 [Panicum hallii] PAN36215.1 hypothetical protein PAHAL_6G262800 [Panicum hallii]
TRINITY_DN8493_c0_g1	[RTKL]	--	Molecular Function: protein serine/threonine kinase activity (GO:0004674);; Molecular Function: ATP binding (GO:0005524);; Cellular Component: nucleus (GO:0005634);; Cellular Component: cytoplasm (GO:0005737);; Biological Process: protein phosphorylation (GO:0006468);; Biological Process: intracellular signal transduction (GO:0035556);;	K07198|2e-32|zma:100192108|K07198 PRKAA; 5'-AMP-activated protein kinase, catalytic alpha subunit [EC:2.7.11.11]	[T]	Signal transduction mechanisms	Protein kinase domain	Serine/threonine protein kinase OSK1 OS=Oryza sativa subsp. japonica OX=39947 GN=OSK1 PE=1 SV=1	Os05g0530500, partial [Oryza sativa Japonica Group] KAB8100314.1 hypothetical protein EE612_030794, partial [Oryza sativa]
TRINITY_DN6333_c0_g1	--	--	Molecular Function: nucleic acid binding (GO:0003676);; Molecular Function: double-stranded DNA binding (GO:0003690);; Molecular Function: single-stranded DNA binding (GO:0003697);; Molecular Function: mRNA binding (GO:0003729);; Cellular Component: nucleus (GO:0005634);; Cellular Component: nucleolus (GO:0005730);; Cellular Component: cytoplasm (GO:0005737);; Cellular Component: cytosol (GO:0005…	--|2e-60|osa:4344581|hypothetical protein	[J]	Translation, ribosomal structure and biogenesis	Zinc knuckle	Cold shock protein 2 OS=Arabidopsis thaliana OX=3702 GN=CSP2 PE=1 SV=1	hypothetical protein EE612_041939, partial [Oryza sativa]
TRINITY_DN101510_c0_g1	[O]	Posttranslational modification, protein turnover, chaperones	Molecular Function: glutathione transferase activity (GO:0004364);; Cellular Component: cytoplasm (GO:0005737);; Biological Process: aromatic amino acid family metabolic process (GO:0009072);;	K01800|6e-24|osa:4329692|K01800 maiA; maleylacetoacetate isomerase [EC:5.2.1.2]	[O]	Posttranslational modification, protein turnover, chaperones	--	Glutathione S-transferase OS=Triticum aestivum OX=4565 GN=GSTZ1 PE=1 SV=1	glutathione s-transferase, partial [Oryza sativa Japonica Group]
TRINITY_DN27823_c0_g1	--	--	Biological Process: phosphorelay signal transduction system (GO:0000160);; Molecular Function: DNA binding (GO:0003677);; Molecular Function: DNA-binding transcription factor activity (GO:0003700);; Cellular Component: nucleus (GO:0005634);; Biological Process: transcription, DNA-templated (GO:0006351);; Biological Process: cytokinin-activated signaling pathway (GO:0009736);;	K14491|2e-85|osa:4328516|K14491 ARR-B; two-component response regulator ARR-B family	--	--	--	Two-component response regulator ORR24 OS=Oryza sativa subsp. japonica OX=39947 GN=RR24 PE=2 SV=1	two-component response regulator ORR24 [Oryza sativa Japonica Group] Q6H805.1 RecName: Full=Two-component response regulator ORR24; AltName: Full=OsRRB2 BAD25144.1 putative response regulator 9 [Oryza sativa Japonica Group] BAF08011.1 Os02g0182100 [Oryza sativa Japonica Group] FAA00257.1 TPA: response regulator [Oryza sativa Japonica Group] BAG94643.1 unnamed protein product [Oryza sativa Japonic…
TRINITY_DN46529_c0_g2	--	--	--	--|3e-75|osa:4346805|hypothetical protein	--	--	Unc-13 homolog	Protein unc-13 homolog OS=Arabidopsis thaliana OX=3702 GN=PATROL1 PE=2 SV=1	unknown protein [Oryza sativa Japonica Group]
TRINITY_DN5971_c1_g2	--	--	Molecular Function: DNA-binding transcription factor activity (GO:0003700);; Cellular Component: nucleus (GO:0005634);; Biological Process: transcription, DNA-templated (GO:0006351);; Biological Process: defense response (GO:0006952);; Molecular Function: sequence-specific DNA binding (GO:0043565);;	K14431|7e-56|sita:101767047|K14431 TGA; transcription factor TGA	--	--	bZIP transcription factor;; Basic region leucine zipper	Transcription factor TGA2.2 OS=Oryza sativa subsp. japonica OX=39947 GN=TGA2.2 PE=1 SV=1	hypothetical protein EJB05_06854 [Eragrostis curvula]
TRINITY_DN59450_c0_g1	[O]	Posttranslational modification, protein turnover, chaperones	Molecular Function: ubiquitin-protein transferase activity (GO:0004842);; Molecular Function: ATP binding (GO:0005524);; Biological Process: protein ubiquitination (GO:0016567);;	--|8e-27|obr:102706279|hypothetical protein	[O]	Posttranslational modification, protein turnover, chaperones	--	Ubiquitin-conjugating enzyme E2 5B OS=Oryza sativa subsp. japonica OX=39947 GN=UBC5B PE=2 SV=1	unnamed protein product [Triticum turgidum subsp. durum]
TRINITY_DN1561_c0_g1	--	--	Molecular Function: SNARE binding (GO:0000149);; Molecular Function: SNAP receptor activity (GO:0005484);; Cellular Component: endoplasmic reticulum membrane (GO:0005789);; Cellular Component: Golgi apparatus (GO:0005794);; Cellular Component: cytosol (GO:0005829);; Cellular Component: plasma membrane (GO:0005886);; Biological Process: protein targeting to vacuole (GO:0006623);; Biological Proces…	K08494|1e-56|osa:4344040|K08494 NSPN; novel plant SNARE	--	--	--	Novel plant SNARE 13 OS=Arabidopsis thaliana OX=3702 GN=NPSN13 PE=1 SV=1	novel plant SNARE 13-like [Panicum hallii] PAN15074.1 hypothetical protein PAHAL_2G462300 [Panicum hallii]
TRINITY_DN7084_c0_g1	[G]	Carbohydrate transport and metabolism	--	K01785|0.0|obr:102712524|K01785 galM; aldose 1-epimerase [EC:5.1.3.3]	[G]	Carbohydrate transport and metabolism	Aldose 1-epimerase;; Aldose 1-epimerase	--	PREDICTED: aldose 1-epimerase-like [Oryza brachyantha]
TRINITY_DN11300_c0_g2	--	--	Cellular Component: peroxisomal membrane (GO:0005778);; Biological Process: fatty acid beta-oxidation (GO:0006635);; Biological Process: protein import into peroxisome matrix (GO:0016558);;	K13344|7e-12|obr:102708908|K13344 PEX13; peroxin-13	--	--	--	Peroxisomal membrane protein 13 OS=Arabidopsis thaliana OX=3702 GN=PEX13 PE=1 SV=1	hypothetical protein EE612_037194, partial [Oryza sativa]
TRINITY_DN3434_c0_g1	--	--	Biological Process: nuclear-transcribed mRNA catabolic process, nonsense-mediated decay (GO:0000184);; Molecular Function: RNA binding (GO:0003723);; Molecular Function: ATP-dependent RNA helicase activity (GO:0004004);; Molecular Function: ATP binding (GO:0005524);; Cellular Component: nucleus (GO:0005634);; Biological Process: rRNA processing (GO:0006364);; Biological Process: RNA secondary str…	K12823|4e-11|osa:4326190|K12823 DDX5; ATP-dependent RNA helicase DDX5/DBP2 [EC:3.6.4.13]	[A]	RNA processing and modification	--	DEAD-box ATP-dependent RNA helicase 40 OS=Oryza sativa subsp. japonica OX=39947 GN=Os01g0549400 PE=2 SV=2	uncharacterized protein C2845_PM07G12320 [Panicum miliaceum]
TRINITY_DN6694_c0_g1	[GEPR]	--	--	--|1e-109|bdi:100833620|hypothetical protein	[R]	General function prediction only	--	--	uncharacterized protein LOC100833620 [Brachypodium distachyon] KQJ92257.1 hypothetical protein BRADI_4g42530v3 [Brachypodium distachyon]
TRINITY_DN12178_c0_g1	--	--	--	--	--	--	--	--	unnamed protein product [Triticum turgidum subsp. durum]
TRINITY_DN25293_c0_g2	--	--	--	K12382|1e-122|obr:102712725|K12382 PSAP; saposin	[IG]	--	Saposin-like type B, region 1;; Saposin-like type B, region 2	--	hypothetical protein GQ55_3G333500 [Panicum hallii var. hallii] PUZ66618.1 hypothetical protein GQ55_3G333500 [Panicum hallii var. hallii]
TRINITY_DN15439_c0_g1	--	--	--	--|0.0|bdi:100846656|hypothetical protein	--	--	--	--	uncharacterized protein LOC100846656 isoform X2 [Brachypodium distachyon]
TRINITY_DN11463_c0_g1	--	--	Cellular Component: nucleus (GO:0005634);; Cellular Component: cytoplasm (GO:0005737);; Cellular Component: SCF ubiquitin ligase complex (GO:0019005);; Biological Process: regulation of proteolysis (GO:0030162);; Molecular Function: ubiquitin protein ligase binding (GO:0031625);; Biological Process: ubiquitin-dependent protein catabolic process (GO:0042787);; Biological Process: proteasome-mediat…	--|1e-90|osa:4331777|hypothetical protein	[R]	General function prediction only	--	F-box/kelch-repeat protein At1g74510 OS=Arabidopsis thaliana OX=3702 GN=At1g74510 PE=2 SV=1	kelch motif family protein, partial [Oryza sativa Indica Group]
TRINITY_DN9624_c0_g1	--	--	Cellular Component: endoplasmic reticulum membrane (GO:0005789);; Cellular Component: integral component of membrane (GO:0016021);;	--|0.0|obr:102716543|hypothetical protein	--	--	Cytidylyltransferase-like	Reticulon-like protein B9 OS=Arabidopsis thaliana OX=3702 GN=RTNLB9 PE=2 SV=1	PREDICTED: uncharacterized protein LOC102716543 isoform X1 [Oryza brachyantha]
TRINITY_DN9053_c0_g1	[M]	Cell wall/membrane/envelope biogenesis	Molecular Function: RNA binding (GO:0003723);; Molecular Function: phosphoserine phosphatase activity (GO:0004647);; Cellular Component: cytoplasm (GO:0005737);; Biological Process: transcription, DNA-templated (GO:0006351);; Biological Process: multicellular organism development (GO:0007275);; Molecular Function: CTD phosphatase activity (GO:0008420);; Biological Process: auxin-activated signali…	K18998|0.0|osa:4324753|K18998 CPL1_2; RNA polymerase II C-terminal domain phosphatase-like 1/2 [EC:3.1.3.16]	[K]	Transcription	Double-stranded RNA binding motif;; NLI interacting factor-like phosphatase	RNA polymerase II C-terminal domain phosphatase-like 2 OS=Arabidopsis thaliana OX=3702 GN=CPL2 PE=1 SV=3	RNA polymerase II C-terminal domain phosphatase-like 2 isoform X3 [Oryza sativa Japonica Group] XP_025878126.1 RNA polymerase II C-terminal domain phosphatase-like 2 isoform X3 [Oryza sativa Japonica Group]
TRINITY_DN42980_c0_g1	--	--	Biological Process: protein metabolic process (GO:0019538);;	--|2e-56|sita:101785731|hypothetical protein	--	--	--	Protein DWARF 53-LIKE OS=Oryza sativa subsp. japonica OX=39947 GN=D53-L PE=3 SV=2	protein DWARF 53 [Setaria italica] RCV36692.1 hypothetical protein SETIT_8G002600v2 [Setaria italica]
TRINITY_DN7556_c2_g1	--	--	Molecular Function: protein serine/threonine kinase activity (GO:0004674);; Molecular Function: ATP binding (GO:0005524);; Cellular Component: nucleus (GO:0005634);; Cellular Component: cytoplasm (GO:0005737);; Biological Process: protein phosphorylation (GO:0006468);; Biological Process: intracellular signal transduction (GO:0035556);;	--	--	--	--	Serine/threonine protein kinase OSK3 OS=Oryza sativa subsp. japonica OX=39947 GN=OSK3 PE=1 SV=1	--
TRINITY_DN4163_c0_g1	--	--	--	--|1e-143|sita:101757737|hypothetical protein	--	--	MULE transposase domain;; MuDR family transposase	--	uncharacterized protein C2845_PM05G20250 [Panicum miliaceum]
TRINITY_DN20851_c0_g1	--	--	Molecular Function: DNA-binding transcription factor activity (GO:0003700);; Cellular Component: nucleus (GO:0005634);; Biological Process: transcription, DNA-templated (GO:0006351);; Biological Process: regulation of transcription, DNA-templated (GO:0006355);; Molecular Function: sequence-specific DNA binding (GO:0043565);;	--|1e-115|obr:102717728|hypothetical protein	--	--	GRAS domain family	Chitin-inducible gibberellin-responsive protein 2 OS=Oryza sativa subsp. japonica OX=39947 GN=CIGR2 PE=2 SV=1	putative chitin-inducible gibberellin-responsive protein [Bambusa ventricosa]
TRINITY_DN34744_c0_g1	--	--	Molecular Function: DNA-binding transcription factor activity (GO:0003700);; Cellular Component: nucleus (GO:0005634);; Biological Process: transcription, DNA-templated (GO:0006351);; Biological Process: response to abscisic acid (GO:0009737);; Biological Process: abscisic acid-activated signaling pathway (GO:0009738);; Biological Process: gibberellic acid mediated signaling pathway (GO:0009740);…	K13424|4e-73|zma:100279301|K13424 WRKY33; WRKY transcription factor 33	--	--	--	WRKY transcription factor WRKY24 OS=Oryza sativa subsp. indica OX=39946 GN=WRKY24 PE=2 SV=1	hypothetical protein EE612_006576, partial [Oryza sativa]
TRINITY_DN2379_c1_g2	[D]	Cell cycle control, cell division, chromosome partitioning	Cellular Component: plasma membrane (GO:0005886);; Molecular Function: microtubule binding (GO:0008017);; Biological Process: trichome morphogenesis (GO:0010090);; Biological Process: microtubule polymerization (GO:0046785);;	--|1e-140|obr:102704402|hypothetical protein	--	--	Filament-like plant protein, long coiled-coil	Filament-like plant protein 4 OS=Arabidopsis thaliana OX=3702 GN=FPP4 PE=1 SV=1	Putative DUF869 domain containing family protein [Zea mays]
TRINITY_DN69892_c0_g1	--	--	Cellular Component: nucleoplasm (GO:0005654);; Biological Process: regulation of transcription, DNA-templated (GO:0006355);; Biological Process: circadian rhythm (GO:0007623);; Biological Process: response to cold (GO:0009409);; Biological Process: response to blue light (GO:0009637);; Biological Process: flower development (GO:0009908);; Biological Process: response to far red light (GO:0010218)…	K12124|3e-07|sita:101766656|K12124 GI; GIGANTEA	--	--	--	Protein GIGANTEA OS=Oryza sativa subsp. japonica OX=39947 GN=GI PE=2 SV=2	gigantea2 [Zea mays]
TRINITY_DN4138_c0_g1	--	--	Cellular Component: integral component of membrane (GO:0016021);;	--|0.0|osa:4324040|hypothetical protein	--	--	Tetratricopeptide repeat protein 5 OB fold domain	Formin-like protein 18 OS=Oryza sativa subsp. japonica OX=39947 GN=FH18 PE=2 SV=1	tetratricopeptide repeat protein 5 isoform X1 [Oryza sativa Japonica Group] BAD73126.1 tetratricopeptide repeat domain 5-like protein [Oryza sativa Japonica Group] BAG93296.1 unnamed protein product [Oryza sativa Japonica Group] EEC70727.1 hypothetical protein OsI_02115 [Oryza sativa Indica Group] BAF05063.2 Os01g0506200 [Oryza sativa Japonica Group] BAS72351.1 Os01g0506200 [Oryza sativa Japonica…
TRINITY_DN24412_c1_g1	--	--	Molecular Function: structural constituent of cell wall (GO:0005199);;	--|6e-37|bdi:100821903|hypothetical protein	[T]	Signal transduction mechanisms	--	Vegetative cell wall protein gp1 OS=Chlamydomonas reinhardtii OX=3055 GN=GP1 PE=1 SV=1	probable methyltransferase PMT23 isoform X2 [Brachypodium distachyon]
TRINITY_DN33780_c0_g1	[P]	Inorganic ion transport and metabolism	Molecular Function: calcium-transporting ATPase activity (GO:0005388);; Molecular Function: ATP binding (GO:0005524);; Cellular Component: endoplasmic reticulum (GO:0005783);; Cellular Component: plasma membrane (GO:0005886);; Cellular Component: integral component of membrane (GO:0016021);; Molecular Function: metal ion binding (GO:0046872);;	K01537|1e-78|bdi:100840411|K01537 ATP2C; P-type Ca2+ transporter type 2C [EC:7.2.2.10]	[P]	Inorganic ion transport and metabolism	E1-E2 ATPase	Calcium-transporting ATPase 4, endoplasmic reticulum-type OS=Arabidopsis thaliana OX=3702 GN=ECA4 PE=2 SV=2	unnamed protein product [Triticum turgidum subsp. durum]
TRINITY_DN9199_c0_g1	--	--	Molecular Function: nutrient reservoir activity (GO:0045735);;	K13210|0.0|osa:9266838|K13210 FUBP; far upstream element-binding protein	[A]	RNA processing and modification	--	Glutenin, high molecular weight subunit DY10 OS=Triticum aestivum OX=4565 GN=GLU-D1-2B PE=3 SV=1	Os08g0110800, partial [Oryza sativa Japonica Group] KAB8107132.1 hypothetical protein EE612_041711, partial [Oryza sativa]
TRINITY_DN38637_c0_g1	[P]	Inorganic ion transport and metabolism	Cellular Component: Golgi membrane (GO:0000139);; Molecular Function: magnesium ion binding (GO:0000287);; Molecular Function: phospholipid-translocating ATPase activity (GO:0004012);; Molecular Function: ATP binding (GO:0005524);; Cellular Component: trans-Golgi network (GO:0005802);; Cellular Component: plasma membrane (GO:0005886);; Cellular Component: integral component of membrane (GO:001602…	K01530|2e-69|obr:102718093|K01530 E7.6.2.1; phospholipid-translocating ATPase [EC:7.6.2.1]	[R]	General function prediction only	--	Probable phospholipid-transporting ATPase 5 OS=Arabidopsis thaliana OX=3702 GN=ALA5 PE=3 SV=1	unnamed protein product [Triticum turgidum subsp. durum]
TRINITY_DN11074_c1_g1	--	--	Molecular Function: DNA-binding transcription factor activity (GO:0003700);; Cellular Component: nucleus (GO:0005634);; Biological Process: transcription, DNA-templated (GO:0006351);; Biological Process: response to sucrose (GO:0009744);; Biological Process: negative regulation of translation (GO:0017148);; Molecular Function: sequence-specific DNA binding (GO:0043565);; Biological Process: posit…	--|2e-33|osa:4346672|hypothetical protein	--	--	--	bZIP transcription factor 11 OS=Arabidopsis thaliana OX=3702 GN=BZIP11 PE=1 SV=1	bZIP transcription factor 44 [Oryza sativa Japonica Group] BAD36505.1 putative bZIP transcription factor [Oryza sativa Japonica Group] BAF24737.1 Os09g0306400 [Oryza sativa Japonica Group] BAG89271.1 unnamed protein product [Oryza sativa Japonica Group] BAG92937.1 unnamed protein product [Oryza sativa Japonica Group] BAG93783.1 unnamed protein product [Oryza sativa Japonica Group] BAT07354.1 Os09…
TRINITY_DN7631_c0_g3	--	--	--	--|1e-38|sita:106804293|hypothetical protein	--	--	--	--	hypothetical protein SEVIR_4G294100v2 [Setaria viridis]
TRINITY_DN17378_c0_g1	--	--	Molecular Function: DNA binding (GO:0003677);; Molecular Function: DNA-binding transcription factor activity (GO:0003700);; Biological Process: transcription, DNA-templated (GO:0006351);; Biological Process: regulation of transcription, DNA-templated (GO:0006355);; Biological Process: double fertilization forming a zygote and endosperm (GO:0009567);; Cellular Component: CCAAT-binding factor compl…	K08064|1e-115|bdi:100833622|K08064 NFYA; nuclear transcription factor Y, alpha	[K]	Transcription	CCAAT-binding transcription factor (CBF-B/NF-YA) subunit B;; CCAAT-binding transcription factor (CBF-B/NF-YA) subunit B	Nuclear transcription factor Y subunit A-2 OS=Arabidopsis thaliana OX=3702 GN=NFYA2 PE=2 SV=1	unnamed protein product [Triticum turgidum subsp. durum]
TRINITY_DN89540_c2_g1	--	--	Molecular Function: rRNA (adenine-N6,N6-)-dimethyltransferase activity (GO:0000179);; Biological Process: cell fate specification (GO:0001708);; Molecular Function: RNA binding (GO:0003723);; Cellular Component: nucleus (GO:0005634);; Cellular Component: nucleolus (GO:0005730);; Cellular Component: cytoplasm (GO:0005737);; Biological Process: cell division (GO:0051301);;	K14191|9e-20|osa:4348215|K14191 DIM1; 18S rRNA (adenine1779-N6/adenine1780-N6)-dimethyltransferase [EC:2.1.1.183]	[A]	RNA processing and modification	--	Ribosomal RNA small subunit methyltransferase OS=Arabidopsis thaliana OX=3702 GN=DIM1A PE=1 SV=1	Putative dimethyladenosine transferse [Oryza sativa] AAM47292.1 Putative dimethyladenosine transferse [Oryza sativa Japonica Group]
TRINITY_DN2161_c0_g2	--	--	--	--|1e-117|osa:4341989|hypothetical protein	[S]	Function unknown	Activator of Hsp90 ATPase, N-terminal	--	uncharacterized protein LOC4341989 [Oryza sativa Japonica Group] BAD54042.1 unknown protein [Oryza sativa Japonica Group] BAF20416.1 Os06g0703800 [Oryza sativa Japonica Group] BAG89796.1 unnamed protein product [Oryza sativa Japonica Group] EEC81274.1 hypothetical protein OsI_24377 [Oryza sativa Indica Group] EEE66317.1 hypothetical protein OsJ_22554 [Oryza sativa Japonica Group] BAS99376.1 Os06g…
TRINITY_DN45174_c0_g1	--	--	Cellular Component: ESCRT II complex (GO:0000814);; Molecular Function: structural molecule activity (GO:0005198);; Molecular Function: protein homodimerization activity (GO:0042803);; Biological Process: protein transport to vacuole involved in ubiquitin-dependent protein catabolic process via the multivesicular body sorting pathway (GO:0043328);;	K12189|1e-09|zma:100283903|K12189 VPS25; ESCRT-II complex subunit VPS25	--	--	--	Vacuolar protein sorting-associated protein 25 OS=Arabidopsis thaliana OX=3702 GN=VPS25 PE=1 SV=1	unknown protein [Oryza sativa Japonica Group] BAD72385.1 unknown protein [Oryza sativa Japonica Group] BAF05678.1 Os01g0658500 [Oryza sativa Japonica Group] BAS73517.1 Os01g0658500 [Oryza sativa Japonica Group] KAB8082769.1 hypothetical protein EE612_004776 [Oryza sativa]
TRINITY_DN1422_c1_g1	--	--	Molecular Function: DNA-binding transcription factor activity (GO:0003700);; Cellular Component: nucleus (GO:0005634);; Biological Process: transcription, DNA-templated (GO:0006351);; Biological Process: nitric oxide mediated signal transduction (GO:0007263);; Biological Process: response to gibberellin (GO:0009739);; Biological Process: defense response to bacterium (GO:0042742);; Molecular Func…	--|1e-90|sbi:8078365|hypothetical protein	--	--	WRKY DNA -binding domain	Probable WRKY transcription factor 27 OS=Arabidopsis thaliana OX=3702 GN=WRKY27 PE=2 SV=1	probable WRKY transcription factor 27 [Sorghum bicolor] EES04883.1 hypothetical protein SORBI_3004G117600 [Sorghum bicolor]
TRINITY_DN10323_c0_g1	--	--	Molecular Function: glucose-6-phosphate dehydrogenase activity (GO:0004345);; Cellular Component: cytoplasm (GO:0005737);; Biological Process: glucose metabolic process (GO:0006006);; Biological Process: pentose-phosphate shunt (GO:0006098);; Molecular Function: NADP binding (GO:0050661);;	K00036|0.0|obr:102719456|K00036 G6PD; glucose-6-phosphate 1-dehydrogenase [EC:1.1.1.49 1.1.1.363]	[G]	Carbohydrate transport and metabolism	Glucose-6-phosphate dehydrogenase, C-terminal domain;; Glucose-6-phosphate dehydrogenase, NAD binding domain;; Glucose-6-phosphate dehydrogenase, NAD binding domain	Glucose-6-phosphate 1-dehydrogenase, cytoplasmic isoform OS=Solanum tuberosum OX=4113 GN=G6PDH PE=2 SV=1	hypothetical protein EJB05_20959 [Eragrostis curvula]
TRINITY_DN7977_c0_g1	[C]	Energy production and conversion	Molecular Function: aldehyde dehydrogenase (NAD) activity (GO:0004029);; Biological Process: cellular aldehyde metabolic process (GO:0006081);;	K14085|0.0|osa:4347172|K14085 ALDH7A1; aldehyde dehydrogenase family 7 member A1 [EC:1.2.1.31 1.2.1.8 1.2.1.3]	[C]	Energy production and conversion	Aldehyde dehydrogenase family	Aldehyde dehydrogenase family 7 member A1 OS=Malus domestica OX=3750 PE=1 SV=3	aldehyde dehydrogenase family 7 member A1 [Oryza sativa Japonica Group] AAG43027.1 aldehyde dehydrogenase [Oryza sativa] BAD36150.1 aldehyde dehydrogenase [Oryza sativa Japonica Group] BAF25195.1 Os09g0440300 [Oryza sativa Japonica Group] BAG87559.1 unnamed protein product [Oryza sativa Japonica Group] BAG99908.1 unnamed protein product [Oryza sativa Japonica Group] BAT08287.1 Os09g0440300 [Oryza…
TRINITY_DN4202_c0_g2	--	--	Molecular Function: ATP binding (GO:0005524);; Biological Process: defense response (GO:0006952);; Molecular Function: ADP binding (GO:0043531);;	--|1e-180|bdi:106865412|hypothetical protein	[T]	Signal transduction mechanisms	NB-ARC domain;; Rx N-terminal domain	Putative disease resistance protein RGA1 OS=Solanum bulbocastanum OX=147425 GN=RGA1 PE=2 SV=2	putative disease resistance protein RGA3 [Brachypodium distachyon] KQJ95055.1 hypothetical protein BRADI_3g14928v3 [Brachypodium distachyon]
TRINITY_DN34715_c0_g1	--	--	--	--|1e-92|bdi:100835544|hypothetical protein	--	--	--	Sulfated surface glycoprotein 185 OS=Volvox carteri OX=3067 PE=1 SV=1	ENHANCER OF AG-4 protein 2 [Panicum hallii] XP_025821068.1 ENHANCER OF AG-4 protein 2 [Panicum hallii] PAN33164.1 hypothetical protein PAHAL_6G000500 [Panicum hallii]
TRINITY_DN32035_c0_g1	--	--	Cellular Component: nucleus (GO:0005634);; Cellular Component: cytosol (GO:0005829);; Biological Process: response to osmotic stress (GO:0006970);; Biological Process: protein ubiquitination (GO:0016567);; Biological Process: regulation of protein ubiquitination (GO:0031396);; Molecular Function: identical protein binding (GO:0042802);; Biological Process: cellular response to salt stress (GO:007…	K10523|2e-72|bdi:100828421|K10523 SPOP; speckle-type POZ protein	[DR]	--	BTB/POZ domain	BTB/POZ and MATH domain-containing protein 3 OS=Arabidopsis thaliana OX=3702 GN=BPM3 PE=1 SV=1	BTB/POZ and MATH domain-containing protein 3 [Panicum hallii] PAN09172.1 hypothetical protein PAHAL_2G001500 [Panicum hallii]
TRINITY_DN10490_c0_g2	[P]	Inorganic ion transport and metabolism	Molecular Function: voltage-gated chloride channel activity (GO:0005247);; Cellular Component: chloride channel complex (GO:0034707);;	--|0.0|ats:109763783|hypothetical protein	[P]	Inorganic ion transport and metabolism	CBS domain;; Voltage gated chloride channel;; Voltage gated chloride channel;; Voltage gated chloride channel	Chloride channel protein CLC-e OS=Arabidopsis thaliana OX=3702 GN=CLC-E PE=2 SV=2	chloride channel protein CLC-e [Aegilops tauschii subsp. tauschii]
TRINITY_DN63271_c0_g1	--	--	Cellular Component: Golgi membrane (GO:0000139);; Biological Process: polysaccharide biosynthetic process (GO:0000271);; Cellular Component: Golgi apparatus (GO:0005794);; Cellular Component: integral component of membrane (GO:0016021);; Molecular Function: transferase activity, transferring glycosyl groups (GO:0016757);; Biological Process: pectin biosynthetic process (GO:0045489);; Molecular Fu…	--|1e-68|sita:101763917|hypothetical protein	--	--	Glycosyl transferase family 8	Probable galacturonosyltransferase-like 9 OS=Arabidopsis thaliana OX=3702 GN=GATL9 PE=2 SV=1	hypothetical protein EJB05_52871, partial [Eragrostis curvula]
TRINITY_DN4034_c0_g1	[V]	Defense mechanisms	Molecular Function: ATP binding (GO:0005524);; Cellular Component: plasma membrane (GO:0005886);; Biological Process: regulation of cell size (GO:0008361);; Biological Process: response to blue light (GO:0009637);; Biological Process: response to red or far red light (GO:0009639);; Biological Process: photomorphogenesis (GO:0009640);; Biological Process: response to auxin (GO:0009733);; Biologica…	K05658|0.0|sita:101758192|K05658 ABCB1; ATP-binding cassette, subfamily B (MDR/TAP), member 1 [EC:7.6.2.2]	[Q]	Secondary metabolites biosynthesis, transport and catabolism	ABC transporter transmembrane region;; ABC transporter;; P-loop containing region of AAA domain;; Zeta toxin;; AAA domain;; Helicase HerA, central domain;; Predicted ATPase of the ABC class	ABC transporter B family member 19 OS=Arabidopsis thaliana OX=3702 GN=ABCB19 PE=1 SV=1	hypothetical protein GQ55_7G303700 [Panicum hallii var. hallii]
TRINITY_DN14643_c0_g1	[R]	General function prediction only	--	K11884|4e-89|zma:100283335|K11884 PNO1; RNA-binding protein PNO1	[O]	Posttranslational modification, protein turnover, chaperones	KH domain	--	Hypothetical protein [Oryza sativa Japonica Group] EEC74387.1 hypothetical protein OsI_09726 [Oryza sativa Indica Group]
TRINITY_DN61517_c0_g1	--	--	Molecular Function: nucleic acid binding (GO:0003676);; Molecular Function: RNA-directed DNA polymerase activity (GO:0003964);; Molecular Function: aspartic-type endopeptidase activity (GO:0004190);; Molecular Function: endonuclease activity (GO:0004519);; Molecular Function: zinc ion binding (GO:0008270);; Biological Process: DNA integration (GO:0015074);;	--|2e-45|ats:109779430|hypothetical protein	[R]	General function prediction only	--	Retrovirus-related Pol polyprotein from transposon TNT 1-94 OS=Nicotiana tabacum OX=4097 PE=2 SV=1	putative retrotransposon protein, partial [Phyllostachys edulis]
TRINITY_DN8142_c0_g1	[J]	Translation, ribosomal structure and biogenesis	Molecular Function: translation initiation factor activity (GO:0003743);; Cellular Component: eukaryotic translation initiation factor 3 complex (GO:0005852);;	K03254|6e-73|bdi:100837986|K03254 EIF3A; translation initiation factor 3 subunit A	[J]	Translation, ribosomal structure and biogenesis	--	Eukaryotic translation initiation factor 3 subunit A OS=Zea mays OX=4577 GN=TIF3A1 PE=2 SV=1	Os01g0120800, partial [Oryza sativa Japonica Group] KAB8082354.1 hypothetical protein EE612_004228, partial [Oryza sativa]
TRINITY_DN23216_c0_g1	--	--	Molecular Function: MAP kinase activity (GO:0004707);; Molecular Function: ATP binding (GO:0005524);; Cellular Component: nucleus (GO:0005634);; Cellular Component: cytoplasm (GO:0005737);; Biological Process: regulation of gene expression (GO:0010468);; Biological Process: intracellular signal transduction (GO:0035556);;	--|7e-85|sbi:110433910|hypothetical protein	[T]	Signal transduction mechanisms	--	Mitogen-activated protein kinase 10 OS=Oryza sativa subsp. japonica OX=39947 GN=MPK10 PE=2 SV=2	hypothetical protein PAHAL_5G235000 [Panicum hallii]
TRINITY_DN9066_c0_g1	--	--	Cellular Component: glycosylphosphatidylinositol-N-acetylglucosaminyltransferase (GPI-GnT) complex (GO:0000506);;	K17968|4e-37|bdi:100833938|K17968 TRIAP1; TRIAP1/MDM35 family protein	[S]	Function unknown	Uncharacterised protein family (UPF0203)	Uncharacterized protein At4g33100 OS=Arabidopsis thaliana OX=3702 GN=At4g33100 PE=3 SV=1	unnamed protein product [Oryza sativa Japonica Group] BAT07701.1 Os09g0361700 [Oryza sativa Japonica Group] KAB8110229.1 hypothetical protein EE612_047289 [Oryza sativa]
TRINITY_DN7756_c0_g1	[OC]	--	Molecular Function: protein disulfide isomerase activity (GO:0003756);; Cellular Component: endoplasmic reticulum (GO:0005783);; Cellular Component: endoplasmic reticulum lumen (GO:0005788);; Biological Process: protein folding (GO:0006457);; Biological Process: response to endoplasmic reticulum stress (GO:0034976);; Biological Process: cell redox homeostasis (GO:0045454);;	K09580|0.0|obr:102712912|K09580 PDIA1; protein disulfide-isomerase A1 [EC:5.3.4.1]	[O]	Posttranslational modification, protein turnover, chaperones	Thioredoxin-like domain;; Thioredoxin;; Calsequestrin	Protein disulfide isomerase-like 1-5 OS=Oryza sativa subsp. japonica OX=39947 GN=PDIL1-5 PE=2 SV=1	PREDICTED: protein disulfide isomerase-like 1-5 [Oryza brachyantha]
TRINITY_DN2166_c0_g1	[R]	General function prediction only	Molecular Function: acid phosphatase activity (GO:0003993);; Cellular Component: extracellular region (GO:0005576);; Cellular Component: membrane (GO:0016020);; Molecular Function: metal ion binding (GO:0046872);;	--|0.0|osa:4326052|hypothetical protein	[R]	General function prediction only	Calcineurin-like phosphoesterase	Probable inactive purple acid phosphatase 16 OS=Arabidopsis thaliana OX=3702 GN=PAP16 PE=2 SV=1	hypothetical protein EJB05_16558 [Eragrostis curvula]
TRINITY_DN30012_c2_g2	--	--	--	K11322|5e-09|egu:105039509|K11322 EPC; enhancer of polycomb-like protein	[K]	Transcription	--	--	hypothetical protein EJB05_49764 [Eragrostis curvula]
TRINITY_DN2472_c0_g1	--	--	Cellular Component: plasma membrane (GO:0005886);; Cellular Component: plasmodesma (GO:0009506);; Cellular Component: integral component of membrane (GO:0016021);;	--|0.0|osa:4337662|hypothetical protein	--	--	Tetraspanin family	Tetraspanin-3 OS=Arabidopsis thaliana OX=3702 GN=TET3 PE=1 SV=1	tetraspanin-3 [Oryza sativa Japonica Group] AAS72369.2 unknown protein [Oryza sativa Japonica Group] EEC78427.1 hypothetical protein OsI_18258 [Oryza sativa Indica Group] EEE62156.1 hypothetical protein OsJ_16943 [Oryza sativa Japonica Group] BAS92041.1 Os05g0122800 [Oryza sativa Japonica Group]
TRINITY_DN5029_c1_g2	--	--	Molecular Function: pectate lyase activity (GO:0030570);; Biological Process: pectin catabolic process (GO:0045490);; Molecular Function: metal ion binding (GO:0046872);;	K01728|0.0|obr:102708613|K01728 pel; pectate lyase [EC:4.2.2.2]	--	--	Pectate lyase;; Pectate lyase	Probable pectate lyase 8 OS=Arabidopsis thaliana OX=3702 GN=At3g07010 PE=2 SV=1	PREDICTED: probable pectate lyase 8 [Oryza brachyantha] AHW98490.1 pectate lyase precursor [Oryza brachyantha]
TRINITY_DN56063_c0_g1	--	--	--	--|1e-36|obr:102717738|hypothetical protein	--	--	--	--	WRKY74-1 protein [Phyllostachys edulis]
TRINITY_DN95526_c0_g1	--	--	Molecular Function: succinate-CoA ligase (ADP-forming) activity (GO:0004775);; Molecular Function: copper ion binding (GO:0005507);; Molecular Function: ATP binding (GO:0005524);; Cellular Component: mitochondrion (GO:0005739);; Biological Process: tricarboxylic acid cycle (GO:0006099);; Biological Process: response to cadmium ion (GO:0046686);;	K01900|2e-29|zma:103629837|K01900 LSC2; succinyl-CoA synthetase beta subunit [EC:6.2.1.4 6.2.1.5]	[C]	Energy production and conversion	--	Succinate--CoA ligase [ADP-forming] subunit beta, mitochondrial OS=Oryza sativa subsp. japonica OX=39947 GN=Os02g0621700 PE=1 SV=1	hypothetical protein EJB05_20743, partial [Eragrostis curvula]
TRINITY_DN7427_c0_g1	[R]	General function prediction only	Molecular Function: oxidoreductase activity (GO:0016491);;	K22374|1e-177|sbi:8066018|K22374 DMAS1; 3''-deamino-3''-oxonicotianamine reductase [EC:1.1.1.285]	[R]	General function prediction only	Aldo/keto reductase family	Probable NAD(P)H-dependent oxidoreductase 2 OS=Oryza sativa subsp. japonica OX=39947 GN=Os10g0113100 PE=2 SV=1	hypothetical protein EJB05_47173, partial [Eragrostis curvula]
TRINITY_DN5179_c0_g2	--	--	Cellular Component: cytosol (GO:0005829);; Biological Process: purine nucleoside catabolic process (GO:0006152);; Molecular Function: purine nucleosidase activity (GO:0008477);; Molecular Function: uridine nucleosidase activity (GO:0045437);;	K01240|9e-29|obr:102706681|K01240 URH1; uridine nucleosidase [EC:3.2.2.3]	--	--	--	Probable uridine nucleosidase 2 OS=Oryza sativa subsp. japonica OX=39947 GN=URH2 PE=2 SV=1	hypothetical protein EJB05_38766, partial [Eragrostis curvula]
TRINITY_DN5258_c1_g1	--	--	--	--	--	--	--	--	hypothetical protein OsI_00447 [Oryza sativa Indica Group]
TRINITY_DN113927_c0_g1	--	--	Biological Process: response to stress (GO:0006950);;	--|2e-37|sita:101762585|hypothetical protein	--	--	Late embryogenesis abundant protein	Indole-3-acetic acid-induced protein ARG2 OS=Vigna radiata var. radiata OX=3916 GN=ARG2 PE=2 SV=1	hypothetical protein BAE44_0014593 [Dichanthelium oligosanthes]
TRINITY_DN62364_c0_g1	--	--	--	--|6e-43|osa:4339052|hypothetical protein	[R]	General function prediction only	--	--	uncharacterized protein LOC4339052 isoform X3 [Oryza sativa Japonica Group]
TRINITY_DN12236_c0_g1	[L]	Replication, recombination and repair	Biological Process: nuclear-transcribed mRNA catabolic process, nonsense-mediated decay (GO:0000184);; Cellular Component: P-body (GO:0000932);; Molecular Function: DNA binding (GO:0003677);; Molecular Function: mRNA binding (GO:0003729);; Molecular Function: helicase activity (GO:0004386);; Molecular Function: ATP binding (GO:0005524);; Cellular Component: cytoplasm (GO:0005737);; Cellular Compo…	--|0.0|obr:102709533|hypothetical protein	[L]	Replication, recombination and repair	AAA domain;; AAA domain;; AAA domain;; AAA domain;; Type III restriction enzyme, res subunit;; Helicase;; UvrD/REP helicase N-terminal domain;; Viral (Superfamily 1) RNA helicase;; Uncharacterized conserved protein (DUF2075)	Regulator of nonsense transcripts 1 homolog OS=Arabidopsis thaliana OX=3702 GN=UPF1 PE=1 SV=2	PREDICTED: DNA-binding protein SMUBP-2-like [Oryza brachyantha]
TRINITY_DN30583_c0_g1	--	--	--	K18995|7e-10|bdi:100839482|K18995 DHX29; ATP-dependent RNA helicase DHX29 [EC:3.6.4.13]	--	--	--	--	DExH-box ATP-dependent RNA helicase DExH7, chloroplastic isoform X3 [Brachypodium distachyon]
TRINITY_DN7499_c0_g1	[RTKL]	--	Molecular Function: protein serine/threonine kinase activity (GO:0004674);; Molecular Function: ATP binding (GO:0005524);; Cellular Component: nucleus (GO:0005634);; Cellular Component: cytoplasm (GO:0005737);; Biological Process: regulation of cell shape (GO:0008360);; Biological Process: gibberellic acid mediated signaling pathway (GO:0009740);; Biological Process: flower development (GO:000990…	--|0.0|obr:102719500|hypothetical protein	[T]	Signal transduction mechanisms	Protein kinase domain;; Fungal protein kinase;; Protein tyrosine and serine/threonine kinase	Casein kinase 1-like protein HD16 OS=Oryza sativa subsp. japonica OX=39947 GN=HD16 PE=1 SV=1	PREDICTED: uncharacterized protein LOC102719500 [Oryza brachyantha]
TRINITY_DN5155_c0_g1	[RTKL]	--	Molecular Function: protein serine/threonine kinase activity (GO:0004674);; Molecular Function: ATP binding (GO:0005524);; Cellular Component: plasma membrane (GO:0005886);; Biological Process: protein phosphorylation (GO:0006468);; Cellular Component: integral component of membrane (GO:0016021);;	--|0.0|osa:4352236|hypothetical protein	--	--	Phloem protein 2;; Protein kinase domain;; Protein tyrosine and serine/threonine kinase	Putative cysteine-rich receptor-like protein kinase 39 OS=Arabidopsis thaliana OX=3702 GN=CRK39 PE=3 SV=1	putative cysteine-rich receptor-like protein kinase 39 [Oryza sativa Japonica Group] XP_015619031.1 putative cysteine-rich receptor-like protein kinase 39 [Oryza sativa Japonica Group] XP_015619032.1 putative cysteine-rich receptor-like protein kinase 39 [Oryza sativa Japonica Group] XP_015619033.1 putative cysteine-rich receptor-like protein kinase 39 [Oryza sativa Japonica Group] XP_025877562.1…
TRINITY_DN4536_c0_g1	[U]	Intracellular trafficking, secretion, and vesicular transport	Molecular Function: endopeptidase activity (GO:0004175);; Biological Process: signal peptide processing (GO:0006465);; Molecular Function: serine-type peptidase activity (GO:0008236);; Cellular Component: chloroplast thylakoid (GO:0009534);; Cellular Component: chloroplast thylakoid membrane (GO:0009535);; Cellular Component: integral component of membrane (GO:0016021);;	K03100|7e-80|bdi:100822611|K03100 lepB; signal peptidase I [EC:3.4.21.89]	[O]	Posttranslational modification, protein turnover, chaperones	Signal peptidase, peptidase S26	Thylakoidal processing peptidase 1, chloroplastic OS=Arabidopsis thaliana OX=3702 GN=TPP1 PE=2 SV=2	chloroplast processing peptidase [Brachypodium distachyon] KQJ85524.1 hypothetical protein BRADI_5g27630v3 [Brachypodium distachyon]
TRINITY_DN27208_c0_g1	--	--	--	--|0.0|ats:109770474|hypothetical protein	--	--	--	--	unnamed protein product [Triticum turgidum subsp. durum]
TRINITY_DN417_c1_g1	--	--	Biological Process: MAPK cascade (GO:0000165);; Molecular Function: RNA polymerase II regulatory region sequence-specific DNA binding (GO:0000977);; Molecular Function: DNA-binding transcription factor activity (GO:0003700);; Cellular Component: nucleus (GO:0005634);; Biological Process: transcription, DNA-templated (GO:0006351);; Biological Process: positive regulation of transcription by RNA po…	--|5e-27|osa:4340495|hypothetical protein	[K]	Transcription	SRF-type transcription factor (DNA-binding and dimerisation domain)	MADS-box transcription factor 55 OS=Oryza sativa subsp. japonica OX=39947 GN=MADS55 PE=2 SV=2	MADS-box protein SVP [Zea mays]
TRINITY_DN9469_c0_g2	[RTKL]	--	Molecular Function: MAP kinase activity (GO:0004707);; Molecular Function: ATP binding (GO:0005524);; Cellular Component: nucleus (GO:0005634);; Cellular Component: cytoplasm (GO:0005737);; Biological Process: defense response (GO:0006952);; Biological Process: regulation of gene expression (GO:0010468);; Biological Process: intracellular signal transduction (GO:0035556);;	K20538|0.0|sbi:8065598|K20538 MPK8; mitogen-activated protein kinase 8 [EC:2.7.11.24]	[T]	Signal transduction mechanisms	Protein kinase domain;; Protein tyrosine and serine/threonine kinase;; Lipopolysaccharide kinase (Kdo/WaaP) family	Mitogen-activated protein kinase 12 OS=Oryza sativa subsp. japonica OX=39947 GN=MPK12 PE=1 SV=2	Mitogen-activated protein kinase 12 [Dichanthelium oligosanthes]
TRINITY_DN22233_c0_g1	[E]	Amino acid transport and metabolism	Cellular Component: Golgi membrane (GO:0000139);; Biological Process: polysaccharide biosynthetic process (GO:0000271);; Cellular Component: Golgi apparatus (GO:0005794);; Cellular Component: integral component of membrane (GO:0016021);; Molecular Function: transferase activity, transferring glycosyl groups (GO:0016757);; Biological Process: pectin biosynthetic process (GO:0045489);; Molecular Fu…	--|1e-63|obr:102699848|hypothetical protein	--	--	Glycosyl transferase family 8	Probable galacturonosyltransferase-like 2 OS=Arabidopsis thaliana OX=3702 GN=GATL2 PE=2 SV=1	PREDICTED: probable galacturonosyltransferase-like 9, partial [Oryza brachyantha]
TRINITY_DN4309_c0_g2	[G]	Carbohydrate transport and metabolism	Biological Process: carbohydrate metabolic process (GO:0005975);; Molecular Function: carbohydrate binding (GO:0030246);; Molecular Function: glucose-6-phosphate 1-epimerase activity (GO:0047938);;	K01792|0.0|obr:102703779|K01792 E5.1.3.15; glucose-6-phosphate 1-epimerase [EC:5.1.3.15]	[G]	Carbohydrate transport and metabolism	Aldose 1-epimerase	Putative glucose-6-phosphate 1-epimerase OS=Cenchrus ciliaris OX=35872 PE=2 SV=1	PREDICTED: putative glucose-6-phosphate 1-epimerase isoform X1 [Oryza brachyantha]
TRINITY_DN61121_c0_g1	[E]	Amino acid transport and metabolism	Biological Process: endonucleolytic cleavage of tetracistronic rRNA transcript (SSU-rRNA, LSU-rRNA, 4.5S-rRNA, 5S-rRNA) (GO:0002103);; Cellular Component: chloroplast (GO:0009507);; Biological Process: plastid organization (GO:0009657);;	--|1e-121|osa:107276920|hypothetical protein	--	--	Formiminotransferase domain, N-terminal subdomain	Multiple organellar RNA editing factor 2, chloroplastic OS=Arabidopsis thaliana OX=3702 GN=MORF2 PE=1 SV=1	Os06g0128000 [Oryza sativa Japonica Group] KAB8101015.1 hypothetical protein EE612_031684 [Oryza sativa]
TRINITY_DN42427_c0_g1	--	--	--	--|7e-57|ats:109781545|hypothetical protein	--	--	--	--	unnamed protein product [Triticum turgidum subsp. durum]
TRINITY_DN1209_c0_g1	--	--	--	--|6e-57|bdi:100843080|hypothetical protein	--	--	--	--	uncharacterized protein LOC100843080 isoform X1 [Brachypodium distachyon] KQJ98702.1 hypothetical protein BRADI_3g38517v3 [Brachypodium distachyon]
TRINITY_DN1994_c0_g1	--	--	Biological Process: response to hypoxia (GO:0001666);; Cellular Component: nucleus (GO:0005634);; Cellular Component: cytosol (GO:0005829);; Molecular Function: cysteine dioxygenase activity (GO:0017172);; Biological Process: peptidyl-cysteine oxidation (GO:0018171);; Molecular Function: metal ion binding (GO:0046872);; Biological Process: detection of hypoxia (GO:0070483);;	K10712|1e-121|osa:9266373|K10712 ADO; cysteamine dioxygenase [EC:1.13.11.19]	[S]	Function unknown	PCO_ADO	Plant cysteine oxidase 2 OS=Arabidopsis thaliana OX=3702 GN=PCO2 PE=1 SV=1	plant cysteine oxidase 2 [Oryza sativa Japonica Group] AAO73223.1 hypothetical protein OSJNBa0092N01.29 [Oryza sativa Japonica Group] AAT78823.1 hypothetical protein [Oryza sativa Japonica Group] ABF97960.1 expressed protein [Oryza sativa Japonica Group] EAY91237.1 hypothetical protein OsI_12849 [Oryza sativa Indica Group]
TRINITY_DN13603_c0_g1	--	--	Molecular Function: structural constituent of cell wall (GO:0005199);;	--|2e-61|obr:102718120|hypothetical protein	--	--	Protein of unknown function (DUF630)	Vegetative cell wall protein gp1 OS=Chlamydomonas reinhardtii OX=3055 GN=GP1 PE=1 SV=1	PREDICTED: uncharacterized protein LOC102718120 [Oryza brachyantha]
TRINITY_DN7295_c0_g1	[E]	Amino acid transport and metabolism	Molecular Function: argininosuccinate lyase activity (GO:0004056);; Cellular Component: cytoplasm (GO:0005737);; Cellular Component: chloroplast (GO:0009507);; Cellular Component: chloroplast stroma (GO:0009570);; Biological Process: arginine biosynthetic process via ornithine (GO:0042450);;	K01755|0.0|ats:109737703|K01755 argH; argininosuccinate lyase [EC:4.3.2.1]	[E]	Amino acid transport and metabolism	Lyase;; Argininosuccinate lyase C-terminal	Argininosuccinate lyase, chloroplastic OS=Arabidopsis thaliana OX=3702 GN=At5g10920 PE=2 SV=1	predicted protein, partial [Hordeum vulgare subsp. vulgare]
TRINITY_DN60186_c0_g2	[TK]	--	Molecular Function: phosphoprotein phosphatase activity (GO:0004721);;	--|5e-43|bdi:100831239|hypothetical protein	[W]	Extracellular structures	--	Formin-like protein 5 OS=Oryza sativa subsp. japonica OX=39947 GN=FH5 PE=2 SV=2	hypothetical protein BRADI_2g25227v3 [Brachypodium distachyon]
TRINITY_DN10947_c0_g1	[RTKL]	--	--	--|0.0|obr:102701840|hypothetical protein	[T]	Signal transduction mechanisms	Protein kinase domain;; Protein tyrosine and serine/threonine kinase	Receptor-like cytoplasmic kinase 185 OS=Oryza sativa subsp. japonica OX=39947 GN=RLCK185 PE=1 SV=1	PREDICTED: serine/threonine-protein kinase CDL1 [Oryza brachyantha]
TRINITY_DN9994_c0_g1	--	--	Biological Process: DNA damage checkpoint (GO:0000077);; Molecular Function: DNA-binding transcription factor activity (GO:0003700);; Cellular Component: nucleus (GO:0005634);; Biological Process: transcription, DNA-templated (GO:0006351);; Biological Process: response to gamma radiation (GO:0010332);; Biological Process: regulation of meiotic nuclear division (GO:0040020);; Molecular Function: s…	--|0.0|obr:102706926|hypothetical protein	--	--	No apical meristem (NAM) protein	SUPPRESSOR OF GAMMA RESPONSE 1 OS=Arabidopsis thaliana OX=3702 GN=SOG1 PE=1 SV=1	NAC domain-containing protein 8 [Hordeum vulgare]
TRINITY_DN92663_c0_g1	--	--	--	K13418|2e-47|obr:102717614|K13418 SERK1; somatic embryogenesis receptor kinase 1 [EC:2.7.10.1 2.7.11.1]	--	--	--	LRR receptor kinase SERK2 OS=Oryza sativa subsp. japonica OX=39947 GN=SERK2 PE=1 SV=1	hypothetical protein OsI_16148 [Oryza sativa Indica Group]
TRINITY_DN7041_c1_g1	[KAD]	--	Cellular Component: nucleus (GO:0005634);; Biological Process: transcription, DNA-templated (GO:0006351);; Biological Process: negative regulation of cell proliferation (GO:0008285);; Biological Process: response to ethylene (GO:0009723);; Biological Process: response to auxin (GO:0009733);; Biological Process: response to salicylic acid (GO:0009751);; Biological Process: response to jasmonic aci…	K09422|0.0|osa:4342365|K09422 MYBP; transcription factor MYB, plant	[K]	Transcription	Myb-like DNA-binding domain;; Myb-like DNA-binding domain	Transcription factor MYB3R-3 OS=Arabidopsis thaliana OX=3702 GN=MYB3R3 PE=1 SV=1	myb-like protein L [Oryza sativa Japonica Group] EAZ02724.1 hypothetical protein OsI_24841 [Oryza sativa Indica Group]
TRINITY_DN9405_c0_g1	--	--	Molecular Function: DNA binding (GO:0003677);; Cellular Component: nucleus (GO:0005634);; Biological Process: transcription, DNA-templated (GO:0006351);; Biological Process: regulation of transcription, DNA-templated (GO:0006355);;	--|9e-29|ats:109745485|hypothetical protein	--	--	--	Transcription factor bHLH35 OS=Arabidopsis thaliana OX=3702 GN=BHLH35 PE=2 SV=1	unnamed protein product [Triticum turgidum subsp. durum]
TRINITY_DN42238_c0_g1	--	--	Biological Process: flower development (GO:0009908);; Biological Process: cell differentiation (GO:0030154);;	--|2e-59|sbi:8060713|hypothetical protein	--	--	Frigida-like protein	FRIGIDA-like protein 4a OS=Arabidopsis thaliana OX=3702 GN=FRL4A PE=2 SV=1	FRIGIDA-like protein 4a [Panicum hallii] PAN09651.1 hypothetical protein PAHAL_2G040000 [Panicum hallii]
TRINITY_DN20096_c0_g1	--	--	Cellular Component: cytosol (GO:0005829);; Cellular Component: plasma membrane (GO:0005886);; Biological Process: receptor-mediated endocytosis (GO:0006898);; Cellular Component: vesicle (GO:0031982);;	--|0.0|obr:102716633|hypothetical protein	[R]	General function prediction only	--	Auxilin-related protein 2 OS=Arabidopsis thaliana OX=3702 GN=At4g12770 PE=1 SV=1	PREDICTED: auxilin-related protein 2-like [Oryza brachyantha]
TRINITY_DN11920_c0_g1	--	--	--	--|2e-08|dct:110107815|hypothetical protein	--	--	--	--	uncharacterized protein C2845_PM16G23060 [Panicum miliaceum]
TRINITY_DN36481_c0_g1	--	--	--	--|6e-27|zma:103641190|hypothetical protein	--	--	Rx N-terminal domain	--	hypothetical protein BAE44_0022744 [Dichanthelium oligosanthes]
TRINITY_DN16510_c0_g2	--	--	--	--|1e-45|obr:102706984|hypothetical protein	--	--	--	--	unnamed protein product [Triticum turgidum subsp. durum]
TRINITY_DN2880_c2_g2	--	--	Cellular Component: integral component of membrane (GO:0016021);;	K01076|7e-66|ats:109745060|K01076 ABHD17; abhydrolase domain-containing protein 17 [EC:3.1.2.22]	[R]	General function prediction only	--	Formin-like protein 16 OS=Oryza sativa subsp. japonica OX=39947 GN=FH16 PE=2 SV=1	unnamed protein product [Triticum turgidum subsp. durum]
TRINITY_DN20938_c0_g1	[KAD]	--	Molecular Function: DNA binding (GO:0003677);; Cellular Component: nucleus (GO:0005634);; Biological Process: transcription, DNA-templated (GO:0006351);; Biological Process: regulation of transcription, DNA-templated (GO:0006355);;	K09422|5e-65|osa:4346246|K09422 MYBP; transcription factor MYB, plant	[K]	Transcription	Myb-like DNA-binding domain	Myb-related protein Zm38 OS=Zea mays OX=4577 PE=2 SV=1	R2R3-MYB transcriptional factor PvMYB4d [Panicum miliaceum]
TRINITY_DN15558_c0_g1	--	--	Molecular Function: enzyme inhibitor activity (GO:0004857);;	--|1e-52|ats:109744487|hypothetical protein	--	--	--	Pectinesterase inhibitor 10 OS=Arabidopsis thaliana OX=3702 GN=PMEI10 PE=2 SV=1	predicted protein [Hordeum vulgare subsp. vulgare]
TRINITY_DN50213_c0_g1	--	--	Cellular Component: spindle microtubule (GO:0005876);; Cellular Component: plasma membrane (GO:0005886);; Cellular Component: cell cortex (GO:0005938);; Biological Process: negative regulation of microtubule depolymerization (GO:0007026);; Biological Process: mitotic cell cycle (GO:0007067);; Cellular Component: plasmodesma (GO:0009506);; Cellular Component: phragmoplast (GO:0009524);; Biological…	K16578|1e-108|ats:109770473|K16578 CLASP1_2; CLIP-associating protein 1/2	--	--	HEAT repeat;; CLASP N terminal	CLIP-associated protein OS=Arabidopsis thaliana OX=3702 GN=CLASP PE=1 SV=1	unnamed protein product [Triticum turgidum subsp. durum]
TRINITY_DN2241_c0_g2	--	--	Biological Process: response to reactive oxygen species (GO:0000302);; Cellular Component: plasma membrane (GO:0005886);; Biological Process: sodium ion transport (GO:0006814);; Biological Process: response to oxidative stress (GO:0006979);; Biological Process: response to salt stress (GO:0009651);; Cellular Component: chloroplast envelope (GO:0009941);; Biological Process: potassium ion transmem…	--|2e-23|osa:4352928|hypothetical protein	[P]	Inorganic ion transport and metabolism	--	Sodium/hydrogen exchanger 7 OS=Arabidopsis thaliana OX=3702 GN=NHX7 PE=1 SV=1	hypothetical protein PAHAL_3G518000 [Panicum hallii]
TRINITY_DN3426_c0_g1	--	--	Cellular Component: Golgi apparatus (GO:0005794);; Cellular Component: plasma membrane (GO:0005886);; Cellular Component: plasmodesma (GO:0009506);; Cellular Component: membrane (GO:0016020);; Cellular Component: integral component of membrane (GO:0016021);; Biological Process: defense response to Gram-negative bacterium (GO:0050829);;	--|0.0|sbi:8058442|hypothetical protein	--	--	Tetraspanin family	Tetraspanin-8 OS=Arabidopsis thaliana OX=3702 GN=TET8 PE=2 SV=1	tetraspanin-8 [Sorghum bicolor] EER88751.1 hypothetical protein SORBI_3010G212700 [Sorghum bicolor]
TRINITY_DN29464_c0_g1	--	--	--	--|7e-56|ats:109743270|hypothetical protein	--	--	--	--	uncharacterized protein LOC109743270 [Aegilops tauschii subsp. tauschii]
TRINITY_DN7317_c0_g1	--	--	--	--|1e-06|sita:101781234|hypothetical protein	--	--	--	--	hypothetical protein OsI_03275 [Oryza sativa Indica Group]
TRINITY_DN6474_c0_g1	--	--	--	--|0.0|bdi:100831950|hypothetical protein	[O]	Posttranslational modification, protein turnover, chaperones	--	--	protein SSUH2 homolog isoform X1 [Brachypodium distachyon] KQK06917.1 hypothetical protein BRADI_2g31270v3 [Brachypodium distachyon]
TRINITY_DN21185_c0_g1	--	--	--	--|5e-28|bdi:100834428|hypothetical protein	--	--	--	--	hypothetical protein SETIT_8G134100v2 [Setaria italica]
TRINITY_DN33966_c0_g1	--	--	Molecular Function: protein serine/threonine kinase activity (GO:0004674);; Molecular Function: phosphoprotein phosphatase activity (GO:0004721);; Molecular Function: ATP binding (GO:0005524);; Cellular Component: plasma membrane (GO:0005886);; Molecular Function: metal ion binding (GO:0046872);;	--|1e-59|osa:4329023|hypothetical protein	--	--	--	Protein phosphatase 2C and cyclic nucleotide-binding/kinase domain-containing protein OS=Arabidopsis thaliana OX=3702 GN=At2g20050/At2g20040 PE=2 SV=2	protein phosphatase 2C and cyclic nucleotide-binding/kinase domain-containing protein isoform X2 [Oryza sativa Japonica Group] BAD22406.1 putative PKG-Ib [Oryza sativa Japonica Group] BAD28553.1 putative PKG-Ib [Oryza sativa Japonica Group] BAF08473.1 Os02g0281000 [Oryza sativa Japonica Group] EEC72918.1 hypothetical protein OsI_06757 [Oryza sativa Indica Group] EEE56737.1 hypothetical protein Os…
TRINITY_DN48824_c0_g1	--	--	Molecular Function: transcription coactivator activity (GO:0003713);; Cellular Component: nucleus (GO:0005634);; Biological Process: transcription by RNA polymerase II (GO:0006366);;	--|1e-75|bdi:100845605|hypothetical protein	[K]	Transcription	SGT1 protein	Protein ecdysoneless homolog OS=Arabidopsis thaliana OX=3702 GN=At5g65490 PE=1 SV=1	hypothetical protein BRADI_3g37260v3 [Brachypodium distachyon]
TRINITY_DN38926_c0_g1	--	--	Molecular Function: structural constituent of cell wall (GO:0005199);;	--|5e-81|ats:109775689|hypothetical protein	--	--	--	Vegetative cell wall protein gp1 OS=Chlamydomonas reinhardtii OX=3055 GN=GP1 PE=1 SV=1	uncharacterized protein LOC109775689 [Aegilops tauschii subsp. tauschii]
TRINITY_DN6960_c1_g1	--	--	Molecular Function: DNA-binding transcription factor activity (GO:0003700);; Cellular Component: nucleus (GO:0005634);; Biological Process: transcription, DNA-templated (GO:0006351);; Molecular Function: transcription regulatory region DNA binding (GO:0044212);;	--|1e-138|obr:102713034|hypothetical protein	[K]	Transcription	Homeobox KN domain	BEL1-like homeodomain protein 6 OS=Arabidopsis thaliana OX=3702 GN=BLH6 PE=1 SV=1	PREDICTED: BEL1-like homeodomain protein 7 [Oryza brachyantha] XP_006664240.1 PREDICTED: BEL1-like homeodomain protein 7 [Oryza brachyantha]
TRINITY_DN14266_c1_g1	--	--	Molecular Function: DNA-binding transcription factor activity (GO:0003700);; Molecular Function: calmodulin binding (GO:0005516);; Cellular Component: nucleus (GO:0005634);; Biological Process: transcription, DNA-templated (GO:0006351);; Molecular Function: sequence-specific DNA binding (GO:0043565);;	--|2e-32|ats:109734533|hypothetical protein	--	--	Plant zinc cluster domain;; WRKY DNA -binding domain	Probable WRKY transcription factor 74 OS=Arabidopsis thaliana OX=3702 GN=WRKY74 PE=2 SV=2	transcription factor WRKY2 [Bambusa emeiensis]
TRINITY_DN20114_c0_g1	--	--	--	--|3e-07|ats:109757612|hypothetical protein	--	--	--	--	protein YLS9-like [Hordeum vulgare]
TRINITY_DN6055_c0_g2	--	--	Molecular Function: RNA binding (GO:0003723);; Molecular Function: endonuclease activity (GO:0004519);; Biological Process: RNA modification (GO:0009451);; Cellular Component: intracellular membrane-bounded organelle (GO:0043231);;	--|0.0|osa:4350893|hypothetical protein	[R]	General function prediction only	PPR repeat family;; PPR repeat;; PPR repeat;; Pentatricopeptide repeat domain;; Pentacotripeptide-repeat region of PRORP;; Mitochondrial 28S ribosomal protein S27	Pentatricopeptide repeat-containing protein At4g19890 OS=Arabidopsis thaliana OX=3702 GN=At4g19890 PE=2 SV=1	pentatricopeptide repeat-containing protein [Hordeum vulgare]
TRINITY_DN57158_c0_g2	--	--	--	--|0.0|bdi:100834122|hypothetical protein	--	--	--	--	LOW QUALITY PROTEIN: uncharacterized protein LOC100834122 [Brachypodium distachyon]
TRINITY_DN15053_c0_g1	--	--	Molecular Function: magnesium ion transmembrane transporter activity (GO:0015095);; Biological Process: magnesium ion transport (GO:0015693);; Cellular Component: integral component of membrane (GO:0016021);;	--|1e-19|sita:101764817|hypothetical protein	[W]	Extracellular structures	--	Putative magnesium transporter MRS2-D OS=Oryza sativa subsp. japonica OX=39947 GN=MRS2-D PE=3 SV=1	putative magnesium transporter MRS2-D [Panicum hallii] PAN38152.1 hypothetical protein PAHAL_7G150800 [Panicum hallii]
TRINITY_DN57527_c0_g1	[E]	Amino acid transport and metabolism	Molecular Function: chorismate synthase activity (GO:0004107);; Biological Process: aromatic amino acid family biosynthetic process (GO:0009073);; Biological Process: chorismate biosynthetic process (GO:0009423);; Cellular Component: chloroplast (GO:0009507);;	K01736|6e-08|zma:100282199|K01736 aroC; chorismate synthase [EC:4.2.3.5]	[E]	Amino acid transport and metabolism	--	Chorismate synthase, chloroplastic OS=Capnoides sempervirens OX=3464 PE=1 SV=1	Chorismate synthase chloroplastic [Zea mays]
TRINITY_DN151_c0_g3	[K]	Transcription	Cellular Component: DNA-directed RNA polymerase IV complex (GO:0000418);; Molecular Function: DNA binding (GO:0003677);; Molecular Function: DNA-directed 5'-3' RNA polymerase activity (GO:0003899);; Cellular Component: DNA-directed RNA polymerase II, core complex (GO:0005665);; Cellular Component: DNA-directed RNA polymerase III complex (GO:0005666);; Cellular Component: DNA-directed RNA polymera…	K03013|1e-137|obr:102717295|K03013 RPB5; DNA-directed RNA polymerases I, II, and III subunit RPABC1	[K]	Transcription	RNA polymerase Rpb5, C-terminal domain;; RNA polymerase Rpb5, N-terminal domain	DNA-directed RNA polymerases II and IV subunit 5A OS=Arabidopsis thaliana OX=3702 GN=NRPB5A PE=1 SV=1	PREDICTED: DNA-directed RNA polymerases II and IV subunit 5A [Oryza brachyantha]
TRINITY_DN23499_c0_g1	--	--	Cellular Component: early endosome (GO:0005769);; Cellular Component: plasma membrane (GO:0005886);; Biological Process: endocytosis (GO:0006897);; Biological Process: receptor-mediated endocytosis (GO:0006898);; Biological Process: protein transport (GO:0015031);; Cellular Component: integral component of membrane (GO:0016021);; Cellular Component: transport vesicle membrane (GO:0030658);;	K19995|2e-11|zma:100303986|K19995 SCAMP; secretory carrier-associated membrane protein	[U]	Intracellular trafficking, secretion, and vesicular transport	--	Secretory carrier-associated membrane protein 1 OS=Oryza sativa subsp. japonica OX=39947 GN=SCAMP1 PE=2 SV=1	Secretory carrier-associated membrane protein 3 [Zea mays]
TRINITY_DN422_c0_g2	--	--	--	K14325|1e-07|sbi:8077388|K14325 RNPS1; RNA-binding protein with serine-rich domain 1	--	--	--	Protein IQ-DOMAIN 14 OS=Arabidopsis thaliana OX=3702 GN=IQD14 PE=1 SV=1	Os07g0682800, partial [Oryza sativa Japonica Group] KAB8106905.1 hypothetical protein EE612_041434, partial [Oryza sativa]
TRINITY_DN16614_c1_g1	--	--	Cellular Component: Golgi membrane (GO:0000139);; Biological Process: response to oomycetes (GO:0002239);; Molecular Function: ATP binding (GO:0005524);; Cellular Component: endoplasmic reticulum membrane (GO:0005789);; Cellular Component: plasma membrane (GO:0005886);; Biological Process: defense response (GO:0006952);; Biological Process: signal transduction (GO:0007165);; Biological Process: d…	--|2e-84|ats:109761798|hypothetical protein	--	--	Leucine Rich repeats (2 copies);; Carlavirus coat	Probable disease resistance protein RPP1 OS=Arabidopsis thaliana OX=3702 GN=RPP1 PE=2 SV=1	putative disease resistance protein RGA1 [Hordeum vulgare]
TRINITY_DN20044_c0_g1	--	--	Biological Process: response to oxidative stress (GO:0006979);; Cellular Component: plasmodesma (GO:0009506);; Molecular Function: transferase activity, transferring glycosyl groups (GO:0016757);; Biological Process: raffinose catabolic process (GO:0034484);; Molecular Function: raffinose alpha-galactosidase activity (GO:0052692);; Biological Process: response to karrikin (GO:0080167);;	--|0.0|ats:109771808|hypothetical protein	--	--	Raffinose synthase or seed imbibition protein Sip1;; Raffinose synthase or seed imbibition protein Sip1	Probable galactinol--sucrose galactosyltransferase 2 OS=Arabidopsis thaliana OX=3702 GN=RFS2 PE=2 SV=2	probable galactinol--sucrose galactosyltransferase 2 [Aegilops tauschii subsp. tauschii] SPT18783.1 unnamed protein product [Triticum aestivum]
TRINITY_DN30958_c0_g1	--	--	Cellular Component: extracellular region (GO:0005576);; Biological Process: lipid catabolic process (GO:0016042);; Molecular Function: hydrolase activity, acting on ester bonds (GO:0016788);;	--|4e-72|sbi:110431296|hypothetical protein	--	--	GDSL-like Lipase/Acylhydrolase	GDSL esterase/lipase At1g28640 OS=Arabidopsis thaliana OX=3702 GN=At1g28640 PE=3 SV=1	GDSL esterase/lipase At5g45910-like [Sorghum bicolor] KXG19336.1 hypothetical protein SORBI_3010G044500 [Sorghum bicolor]
TRINITY_DN8239_c0_g1	--	--	--	--|0.0|bdi:100838676|hypothetical protein	--	--	G-patch domain;; G-patch domain;; OCRE domain	--	uncharacterized protein LOC100838676 isoform X5 [Brachypodium distachyon] XP_024315341.1 uncharacterized protein LOC100838676 isoform X5 [Brachypodium distachyon]
TRINITY_DN2965_c0_g1	--	--	Molecular Function: zinc ion binding (GO:0008270);;	--|0.0|bdi:100842652|hypothetical protein	--	--	PHD-finger	PHD finger protein At3g20280 OS=Arabidopsis thaliana OX=3702 GN=At3g20280 PE=2 SV=1	PHD finger protein At3g20280 [Brachypodium distachyon] KQK01053.1 hypothetical protein BRADI_3g53567v3 [Brachypodium distachyon]
TRINITY_DN4980_c0_g1	[E]	Amino acid transport and metabolism	Molecular Function: N2-acetyl-L-ornithine:2-oxoglutarate 5-aminotransferase activity (GO:0003992);; Molecular Function: copper ion binding (GO:0005507);; Cellular Component: mitochondrion (GO:0005739);; Biological Process: arginine biosynthetic process (GO:0006526);; Cellular Component: chloroplast (GO:0009507);; Cellular Component: chloroplast stroma (GO:0009570);; Molecular Function: pyridoxal …	--|1e-153|osa:4337697|hypothetical protein	[E]	Amino acid transport and metabolism	Aminotransferase class-III;; Aminotransferase class-III;; Glycosyl hydrolase family 9	Acetylornithine aminotransferase, chloroplastic/mitochondrial OS=Arabidopsis thaliana OX=3702 GN=WIN1 PE=1 SV=1	acetylornithine aminotransferase, mitochondrial [Oryza sativa Japonica Group] AAU10748.1 putative acetylornithine aminotransferase [Oryza sativa Japonica Group]
TRINITY_DN99503_c0_g1	--	--	--	--|3e-08|obr:102717717|hypothetical protein	--	--	--	--	GLABRA2 expression modulator [Zea mays]
TRINITY_DN3234_c0_g2	--	--	--	K15200|5e-23|obr:102720109|K15200 GTF3C2; general transcription factor 3C polypeptide 2	--	--	--	--	PREDICTED: uncharacterized protein LOC102720109, partial [Oryza brachyantha]
TRINITY_DN4026_c0_g1	--	--	Molecular Function: phosphoprotein phosphatase activity (GO:0004721);; Cellular Component: nucleus (GO:0005634);; Molecular Function: metal ion binding (GO:0046872);;	--|0.0|bdi:100824071|hypothetical protein	--	--	Plant mobile domain	Serine/threonine-protein phosphatase 7 long form homolog OS=Arabidopsis thaliana OX=3702 GN=MAIL3 PE=2 SV=1	serine/threonine-protein phosphatase 7 long form homolog [Brachypodium distachyon] XP_010231266.1 serine/threonine-protein phosphatase 7 long form homolog [Brachypodium distachyon] XP_014755223.1 serine/threonine-protein phosphatase 7 long form homolog [Brachypodium distachyon] XP_014755224.1 serine/threonine-protein phosphatase 7 long form homolog [Brachypodium distachyon]
TRINITY_DN35136_c0_g1	--	--	Molecular Function: cellulase activity (GO:0008810);; Cellular Component: integral component of membrane (GO:0016021);; Biological Process: cellulose catabolic process (GO:0030245);; Biological Process: cell wall organization (GO:0071555);;	K01179|2e-13|obr:102708782|K01179 E3.2.1.4; endoglucanase [EC:3.2.1.4]	--	--	--	Endoglucanase 10 OS=Oryza sativa subsp. japonica OX=39947 GN=GLU2 PE=2 SV=1	beta-1,4 glycosidase [Phyllostachys edulis]
TRINITY_DN2849_c0_g1	--	--	Molecular Function: structural constituent of cell wall (GO:0005199);;	--|1e-12|sita:101761596|hypothetical protein	--	--	--	Vegetative cell wall protein gp1 OS=Chlamydomonas reinhardtii OX=3055 GN=GP1 PE=1 SV=1	proline-rich receptor-like protein kinase PERK2 [Setaria italica]
TRINITY_DN36724_c0_g1	--	--	--	--|5e-64|bdi:100823629|hypothetical protein	--	--	Filament-like plant protein, long coiled-coil	Filament-like plant protein 1 OS=Arabidopsis thaliana OX=3702 GN=FPP1 PE=2 SV=1	hypothetical protein BRADI_4g41540v3 [Brachypodium distachyon] KQJ92071.1 hypothetical protein BRADI_4g41540v3 [Brachypodium distachyon] KQJ92072.1 hypothetical protein BRADI_4g41540v3 [Brachypodium distachyon] KQJ92073.1 hypothetical protein BRADI_4g41540v3 [Brachypodium distachyon] KQJ92074.1 hypothetical protein BRADI_4g41540v3 [Brachypodium distachyon] KQJ92075.1 hypothetical protein BRADI_4g…
TRINITY_DN37600_c0_g1	--	--	--	--|5e-99|ats:109751574|hypothetical protein	--	--	--	--	predicted protein [Hordeum vulgare subsp. vulgare]
TRINITY_DN19703_c0_g1	--	--	Molecular Function: ubiquitin-protein transferase activity (GO:0004842);;	K10589|5e-67|osa:4337876|K10589 UBE3C; ubiquitin-protein ligase E3 C [EC:2.3.2.26]	--	--	--	E3 ubiquitin-protein ligase UPL6 OS=Arabidopsis thaliana OX=3702 GN=UPL6 PE=2 SV=1	E3 ubiquitin-protein ligase UPL6 [Zea mays]
TRINITY_DN6471_c0_g1	--	--	Molecular Function: DNA binding (GO:0003677);; Molecular Function: metal ion binding (GO:0046872);;	--|6e-90|sita:101785209|hypothetical protein	[R]	General function prediction only	--	Zinc finger CCCH domain-containing protein 33 OS=Oryza sativa subsp. japonica OX=39947 GN=Os05g0128200 PE=2 SV=1	zinc finger CCCH domain-containing protein 33 [Panicum miliaceum]
TRINITY_DN32892_c0_g1	--	--	Molecular Function: phosphoprotein phosphatase activity (GO:0004721);;	--|5e-47|bdi:100834304|hypothetical protein	--	--	Senescence regulator	Formin-like protein 5 OS=Oryza sativa subsp. japonica OX=39947 GN=FH5 PE=2 SV=2	uncharacterized protein LOC100834304 [Brachypodium distachyon]
TRINITY_DN15330_c1_g1	[K]	Transcription	--	K10643|7e-31|obr:102708769|K10643 CNOT4; CCR4-NOT transcription complex subunit 4 [EC:2.3.2.27]	[K]	Transcription	RING/Ubox like zinc-binding domain	--	unnamed protein product [Triticum turgidum subsp. durum]
TRINITY_DN11144_c0_g1	--	--	Molecular Function: protein serine/threonine kinase activity (GO:0004674);; Molecular Function: ATP binding (GO:0005524);; Cellular Component: plasma membrane (GO:0005886);; Cellular Component: plant-type cell wall (GO:0009505);; Cellular Component: plasmodesma (GO:0009506);; Cellular Component: integral component of membrane (GO:0016021);;	--|0.0|ats:109757952|hypothetical protein	--	--	Protein kinase domain;; Protein tyrosine and serine/threonine kinase	Probable LRR receptor-like serine/threonine-protein kinase At2g16250 OS=Arabidopsis thaliana OX=3702 GN=At2g16250 PE=2 SV=1	unnamed protein product [Triticum turgidum subsp. durum]
TRINITY_DN18000_c0_g1	--	--	Cellular Component: mitochondrion (GO:0005739);;	--|6e-83|sbi:8060742|hypothetical protein	[R]	General function prediction only	PPR repeat family;; PPR repeat;; PPR repeat;; Pentatricopeptide repeat domain;; Pentacotripeptide-repeat region of PRORP	Protein Rf1, mitochondrial OS=Oryza sativa subsp. indica OX=39946 GN=Rf1 PE=2 SV=1	hypothetical protein EE612_052099 [Oryza sativa]
TRINITY_DN3330_c0_g1	--	--	--	--|2e-65|ats:109761838|hypothetical protein	--	--	--	--	unnamed protein product [Triticum turgidum subsp. durum]
TRINITY_DN14428_c0_g1	[U]	Intracellular trafficking, secretion, and vesicular transport	Cellular Component: Golgi membrane (GO:0000139);; Cellular Component: endoplasmic reticulum membrane (GO:0005789);; Biological Process: intracellular protein transport (GO:0006886);; Biological Process: ER to Golgi vesicle-mediated transport (GO:0006888);; Molecular Function: zinc ion binding (GO:0008270);; Cellular Component: COPII vesicle coat (GO:0030127);; Cellular Component: endoplasmic reti…	K14007|0.0|osa:4350517|K14007 SEC24; protein transport protein SEC24	[U]	Intracellular trafficking, secretion, and vesicular transport	Sec23/Sec24 helical domain	Protein transport protein Sec24-like At4g32640 OS=Arabidopsis thaliana OX=3702 GN=At4g32640 PE=3 SV=3	Os11g0482100, partial [Oryza sativa Japonica Group] BAT14041.1 Os11g0482100, partial [Oryza sativa Japonica Group] KAB8115267.1 hypothetical protein EE612_055563, partial [Oryza sativa]
TRINITY_DN3224_c1_g1	--	--	Molecular Function: nucleotide binding (GO:0000166);; Molecular Function: RNA binding (GO:0003723);; Biological Process: multicellular organism development (GO:0007275);;	--|9e-26|osa:4324983|hypothetical protein	--	--	--	Protein terminal ear1 homolog OS=Oryza sativa subsp. japonica OX=39947 GN=PLA2 PE=2 SV=1	protein terminal ear1 homolog [Oryza sativa Japonica Group] Q0JGS5.1 RecName: Full=Protein terminal ear1 homolog; AltName: Full=MEI2-like protein 1; Short=OML1; AltName: Full=Protein LEAFY HEAD2; AltName: Full=Protein PLASTOCHRON2 BAB92568.1 putative terminal ear1 [Oryza sativa Japonica Group] BAD82750.1 putative terminal ear1 [Oryza sativa Japonica Group] BAE79763.1 PLASTOCHRON2 [Oryza sativa Ja…
TRINITY_DN10527_c0_g1	--	--	Molecular Function: DNA-binding transcription factor activity (GO:0003700);; Cellular Component: nucleus (GO:0005634);; Biological Process: transcription, DNA-templated (GO:0006351);; Biological Process: response to osmotic stress (GO:0006970);; Biological Process: response to cold (GO:0009409);; Biological Process: response to water deprivation (GO:0009414);; Biological Process: ethylene-activat…	K09286|4e-81|bdi:100836054|K09286 EREBP; EREBP-like factor	--	--	AP2 domain	Ethylene-responsive transcription factor RAP2-13 OS=Arabidopsis thaliana OX=3702 GN=RAP2-13 PE=1 SV=1	ethylene-responsive transcription factor RAP2-13 [Brachypodium distachyon] KQJ98221.1 hypothetical protein BRADI_3g35560v3 [Brachypodium distachyon]
TRINITY_DN75617_c0_g1	--	--	--	K02519|2e-07|bdi:100828379|K02519 infB; translation initiation factor IF-2	[J]	Translation, ribosomal structure and biogenesis	--	--	unnamed protein product [Triticum turgidum subsp. durum]
TRINITY_DN598_c0_g1	--	--	--	--|7e-09|sita:101770488|hypothetical protein	--	--	--	--	predicted protein, partial [Hordeum vulgare subsp. vulgare]
TRINITY_DN9016_c0_g1	--	--	Molecular Function: DNA binding (GO:0003677);; Cellular Component: nucleus (GO:0005634);; Biological Process: transcription, DNA-templated (GO:0006351);; Biological Process: regulation of transcription, DNA-templated (GO:0006355);;	--|2e-93|osa:4325828|hypothetical protein	[A]	RNA processing and modification	No apical meristem (NAM) protein	NAC domain-containing protein 48 OS=Oryza sativa subsp. japonica OX=39947 GN=NAC048 PE=1 SV=1	NAC domain-containing protein 48-like isoform X1 [Oryza sativa Japonica Group] XP_015641928.1 NAC domain-containing protein 48-like isoform X2 [Oryza sativa Japonica Group] BAB63865.1 P0660F12.31 [Oryza sativa Japonica Group] BAB86260.1 unknown protein [Oryza sativa Japonica Group] BAF07296.1 Os01g0946200 [Oryza sativa Japonica Group] BAG92286.1 unnamed protein product [Oryza sativa Japonica Grou…
TRINITY_DN24139_c0_g1	[T]	Signal transduction mechanisms	Cellular Component: photosystem II (GO:0009523);; Cellular Component: chloroplast thylakoid membrane (GO:0009535);; Biological Process: response to wounding (GO:0009611);; Biological Process: photosynthesis, light harvesting (GO:0009765);; Cellular Component: integral component of membrane (GO:0016021);; Molecular Function: chlorophyll binding (GO:0016168);; Biological Process: cellular response …	--|5e-91|sita:101786659|hypothetical protein	--	--	--	Stress enhanced protein 2, chloroplastic OS=Arabidopsis thaliana OX=3702 GN=SEP2 PE=2 SV=1	Stress enhanced protein 2, chloroplastic [Dichanthelium oligosanthes]
TRINITY_DN47186_c0_g1	--	--	Molecular Function: ubiquitin-protein transferase activity (GO:0004842);;	--|0.0|bdi:112269337|hypothetical protein	[S]	Function unknown	U-box domain;; Armadillo/beta-catenin-like repeat;; DDE superfamily endonuclease;; Myb/SANT-like DNA-binding domain	U-box domain-containing protein 7 OS=Arabidopsis thaliana OX=3702 GN=PUB7 PE=2 SV=1	U-box domain-containing protein 7-like [Brachypodium distachyon] KQJ83284.1 hypothetical protein BRADI_5g14110v3 [Brachypodium distachyon] PNT61348.1 hypothetical protein BRADI_5g14110v3 [Brachypodium distachyon]
TRINITY_DN32075_c0_g1	--	--	--	--|1e-121|sita:101758912|hypothetical protein	--	--	--	--	hypothetical protein C2845_PM17G01000 [Panicum miliaceum]
TRINITY_DN1675_c6_g1	--	--	--	--|0.0|osa:4343305|hypothetical protein	[O]	Posttranslational modification, protein turnover, chaperones	--	--	putative calreticulin interacted protein [Oryza sativa Japonica Group]
TRINITY_DN7675_c0_g2	--	--	Molecular Function: DNA binding (GO:0003677);; Cellular Component: plasma membrane (GO:0005886);; Biological Process: double-strand break repair (GO:0006302);; Biological Process: DNA recombination (GO:0006310);;	--|0.0|bdi:100832378|hypothetical protein	--	--	--	Protein NETWORKED 1D OS=Arabidopsis thaliana OX=3702 GN=NET1D PE=3 SV=1	protein NETWORKED 1A-like [Panicum miliaceum]
TRINITY_DN16384_c0_g1	[J]	Translation, ribosomal structure and biogenesis	Molecular Function: translation elongation factor activity (GO:0003746);; Molecular Function: GTPase activity (GO:0003924);; Molecular Function: GTP binding (GO:0005525);; Cellular Component: intracellular (GO:0005622);; Cellular Component: cytoplasm (GO:0005737);;	K03231|1e-113|pda:103702872|K03231 EEF1A; elongation factor 1-alpha	[J]	Translation, ribosomal structure and biogenesis	Elongation factor Tu domain 2	Elongation factor 1-alpha OS=Oryza sativa subsp. japonica OX=39947 GN=REFA1 PE=2 SV=2	Os03g0177900 [Oryza sativa Japonica Group] KAB8090462.1 hypothetical protein EE612_015645 [Oryza sativa]
TRINITY_DN20196_c0_g1	--	--	--	K20791|1e-08|osa:4337136|K20791 NAA10_11; N-alpha-acetyltransferase 10/11 [EC:2.3.1.255]	--	--	--	--	H0410G08.10 [Oryza sativa] EAY95711.1 hypothetical protein OsI_17581 [Oryza sativa Indica Group]
TRINITY_DN44958_c0_g1	[I]	Lipid transport and metabolism	Molecular Function: mRNA binding (GO:0003729);; Molecular Function: 3-hydroxyacyl-CoA dehydrogenase activity (GO:0003857);; Molecular Function: dodecenoyl-CoA delta-isomerase activity (GO:0004165);; Molecular Function: enoyl-CoA hydratase activity (GO:0004300);; Cellular Component: cell wall (GO:0005618);; Cellular Component: peroxisome (GO:0005777);; Cellular Component: microtubule (GO:0005874);…	K10527|1e-102|osa:4328997|K10527 MFP2; enoyl-CoA hydratase/3-hydroxyacyl-CoA dehydrogenase [EC:4.2.1.17 1.1.1.35 1.1.1.211]	[I]	Lipid transport and metabolism	3-hydroxyacyl-CoA dehydrogenase, C-terminal domain	Peroxisomal fatty acid beta-oxidation multifunctional protein OS=Oryza sativa subsp. japonica OX=39947 GN=MFP PE=1 SV=2	hypothetical protein OsJ_06222 [Oryza sativa Japonica Group]
TRINITY_DN9415_c0_g1	--	--	Cellular Component: extracellular region (GO:0005576);; Cellular Component: cell wall (GO:0005618);; Biological Process: multicellular organism development (GO:0007275);; Biological Process: cell wall organization (GO:0071555);;	--|0.0|ats:109773582|hypothetical protein	--	--	C2 domain	Leucine-rich repeat extensin-like protein 2 OS=Arabidopsis thaliana OX=3702 GN=LRX2 PE=2 SV=1	unnamed protein product [Triticum turgidum subsp. durum]
TRINITY_DN14013_c0_g1	--	--	--	--|3e-27|zma:100278494|hypothetical protein	--	--	--	--	unnamed protein product [Triticum turgidum subsp. durum]
TRINITY_DN2998_c0_g1	[U]	Intracellular trafficking, secretion, and vesicular transport	Biological Process: response to cold (GO:0009409);; Biological Process: response to water deprivation (GO:0009414);; Biological Process: response to abscisic acid (GO:0009737);; Cellular Component: integral component of membrane (GO:0016021);; Biological Process: hyperosmotic salinity response (GO:0042538);;	K17279|1e-162|osa:4350866|K17279 REEP5_6; receptor expression-enhancing protein 5/6	[U]	Intracellular trafficking, secretion, and vesicular transport	TB2/DP1, HVA22 family	HVA22-like protein a OS=Arabidopsis thaliana OX=3702 GN=HVA22A PE=2 SV=1	receptor expression-enhancing protein 3-B [Oryza sativa Japonica Group] ABA94596.1 TB2/DP1, HVA22 family protein, expressed [Oryza sativa Japonica Group] BAF28593.1 Os11g0602300 [Oryza sativa Japonica Group] EAZ18885.1 hypothetical protein OsJ_34426 [Oryza sativa Japonica Group] BAG96098.1 unnamed protein product [Oryza sativa Japonica Group] BAT14763.1 Os11g0602300 [Oryza sativa Japonica Group]
TRINITY_DN25327_c0_g1	--	--	Molecular Function: DNA binding (GO:0003677);; Molecular Function: DNA-binding transcription factor activity (GO:0003700);; Cellular Component: nucleus (GO:0005634);; Biological Process: transcription, DNA-templated (GO:0006351);;	--|2e-44|osa:107277455|hypothetical protein	--	--	AP2 domain	Putative AP2/ERF and B3 domain-containing protein Os01g0140700 OS=Oryza sativa subsp. japonica OX=39947 GN=Os01g0140700 PE=3 SV=1	hypothetical protein OsJ_00312 [Oryza sativa Japonica Group]
TRINITY_DN15340_c0_g1	[K]	Transcription	Molecular Function: double-stranded RNA binding (GO:0003725);; Cellular Component: cytoplasm (GO:0005737);; Biological Process: production of miRNAs involved in gene silencing by miRNA (GO:0035196);; Biological Process: production of siRNA involved in chromatin silencing by small RNA (GO:0070919);;	--|3e-38|osa:4348920|hypothetical protein	--	--	Double-stranded RNA binding motif	Double-stranded RNA-binding protein 6 OS=Oryza sativa subsp. japonica OX=39947 GN=DRB6 PE=2 SV=1	Double-stranded RNA-binding protein 6, partial [Dichanthelium oligosanthes]
TRINITY_DN11134_c1_g1	--	--	Molecular Function: monooxygenase activity (GO:0004497);; Molecular Function: iron ion binding (GO:0005506);; Cellular Component: integral component of membrane (GO:0016021);; Molecular Function: oxidoreductase activity, acting on paired donors, with incorporation or reduction of molecular oxygen (GO:0016705);; Molecular Function: heme binding (GO:0020037);;	K20666|1e-49|sita:101769612|K20666 CYP714B; gibberellin 13-oxidase [EC:1.14.-.-]	[QI]	--	--	Cytochrome P450 714B3 OS=Zea mays OX=4577 GN=CYP714B3 PE=2 SV=1	hypothetical protein GQ55_9G488500 [Panicum hallii var. hallii]
TRINITY_DN21029_c0_g1	[O]	Posttranslational modification, protein turnover, chaperones	Molecular Function: ATP binding (GO:0005524);;	K03283|2e-87|zma:100272911|K03283 HSPA1s; heat shock 70kDa protein 1/2/6/8	[O]	Posttranslational modification, protein turnover, chaperones	Hsp70 protein;; NAD-specific glutamate dehydrogenase	Heat shock cognate 70 kDa protein OS=Petunia hybrida OX=4102 GN=HSP70 PE=2 SV=1	unnamed protein product [Triticum turgidum subsp. durum]
TRINITY_DN50911_c0_g2	[O]	Posttranslational modification, protein turnover, chaperones	Molecular Function: thiol-dependent ubiquitin-specific protease activity (GO:0004843);; Cellular Component: nucleus (GO:0005634);; Biological Process: ubiquitin-dependent protein catabolic process (GO:0006511);; Biological Process: protein deubiquitination (GO:0016579);;	--|3e-39|obr:102710539|hypothetical protein	[O]	Posttranslational modification, protein turnover, chaperones	--	Ubiquitin carboxyl-terminal hydrolase 5 OS=Arabidopsis thaliana OX=3702 GN=UBP5 PE=1 SV=2	PREDICTED: ubiquitin carboxyl-terminal hydrolase 5, partial [Oryza brachyantha]
TRINITY_DN19352_c0_g1	[I]	Lipid transport and metabolism	Biological Process: catabolic process (GO:0009056);; Molecular Function: hydrolase activity (GO:0016787);; Molecular Function: carboxylic ester hydrolase activity (GO:0052689);;	--|0.0|osa:4347295|hypothetical protein	[V]	Defense mechanisms	alpha/beta hydrolase fold;; Carboxylesterase family	Probable carboxylesterase 2 OS=Arabidopsis thaliana OX=3702 GN=CXE2 PE=2 SV=1	probable carboxylesterase 2 [Oryza sativa Japonica Group] BAD38546.1 putative PrMC3 [Oryza sativa Japonica Group] BAF25312.1 Os09g0462100 [Oryza sativa Japonica Group] BAH00127.1 unnamed protein product [Oryza sativa Japonica Group] EEC84710.1 hypothetical protein OsI_31670 [Oryza sativa Indica Group] BAT08483.1 Os09g0462100 [Oryza sativa Japonica Group] KAB8110881.1 hypothetical protein EE612_04…
TRINITY_DN872_c0_g1	--	--	Molecular Function: obsolete signal transducer activity (GO:0004871);; Cellular Component: plasmodesma (GO:0009506);; Cellular Component: chloroplast (GO:0009507);; Cellular Component: integral component of membrane (GO:0016021);; Cellular Component: anchored component of plasma membrane (GO:0046658);; Biological Process: defense response to virus (GO:0051607);;	--|1e-112|obr:102703391|hypothetical protein	--	--	Late embryogenesis abundant protein	NDR1/HIN1-like protein 2 OS=Arabidopsis thaliana OX=3702 GN=NHL2 PE=2 SV=1	NDR1/HIN1-like protein 2 [Panicum hallii] PVH36051.1 hypothetical protein PAHAL_7G344600 [Panicum hallii]
TRINITY_DN13926_c0_g1	--	--	Cellular Component: Golgi membrane (GO:0000139);; Molecular Function: calcium ion binding (GO:0005509);; Cellular Component: endosome (GO:0005768);; Cellular Component: Golgi apparatus (GO:0005794);; Cellular Component: trans-Golgi network (GO:0005802);; Biological Process: protein targeting to vacuole (GO:0006623);; Cellular Component: membrane (GO:0016020);; Cellular Component: integral compone…	--|2e-93|sita:101785368|hypothetical protein	--	--	Complement Clr-like EGF-like	Vacuolar-sorting receptor 3 OS=Arabidopsis thaliana OX=3702 GN=VSR3 PE=2 SV=1	hypothetical protein OsI_33166 [Oryza sativa Indica Group]
TRINITY_DN3938_c0_g1	--	--	Cellular Component: spliceosomal complex (GO:0005681);; Biological Process: mRNA processing (GO:0006397);; Biological Process: RNA splicing (GO:0008380);; Cellular Component: nuclear speck (GO:0016607);;	--|0.0|osa:9268667|hypothetical protein	[T]	Signal transduction mechanisms	Cactus-binding C-terminus of cactin protein;; Conserved mid region of cactin	Cactin OS=Arabidopsis thaliana OX=3702 GN=CTN PE=1 SV=1	cactin [Oryza sativa Japonica Group] AAO37540.1 unknown protein [Oryza sativa Japonica Group] ABF99381.1 RE14858p, putative, expressed [Oryza sativa Japonica Group] EAZ28934.1 hypothetical protein OsJ_12978 [Oryza sativa Japonica Group]
TRINITY_DN20204_c0_g1	[M]	Cell wall/membrane/envelope biogenesis	Molecular Function: structural constituent of cell wall (GO:0005199);; Cellular Component: extracellular region (GO:0005576);; Cellular Component: cell wall (GO:0005618);; Biological Process: cell wall organization (GO:0071555);;	--|2e-16|sita:101778925|hypothetical protein	--	--	--	Leucine-rich repeat extensin-like protein 6 OS=Arabidopsis thaliana OX=3702 GN=LRX6 PE=2 SV=1	hypothetical protein OsJ_06590 [Oryza sativa Japonica Group]
TRINITY_DN48601_c0_g1	[L]	Replication, recombination and repair	Biological Process: lipid metabolic process (GO:0006629);; Molecular Function: lipase activity (GO:0016298);;	--|5e-67|mus:103973709|hypothetical protein	[R]	General function prediction only	--	Anther-specific proline-rich protein APG (Fragment) OS=Brassica napus OX=3708 GN=APG PE=2 SV=1	retrotransposon protein, putative, Ty3-gypsy subclass [Oryza sativa Japonica Group]
TRINITY_DN551_c0_g1	--	--	Cellular Component: nucleus (GO:0005634);; Biological Process: transcription, DNA-templated (GO:0006351);; Biological Process: regulation of transcription, DNA-templated (GO:0006355);; Cellular Component: chloroplast (GO:0009507);;	--|0.0|osa:4351572|hypothetical protein	--	--	--	Transcription factor GTE8 OS=Arabidopsis thaliana OX=3702 GN=GTE8 PE=2 SV=2	hypothetical protein OsJ_35311 [Oryza sativa Japonica Group]
TRINITY_DN39529_c0_g1	[R]	General function prediction only	Cellular Component: nucleus (GO:0005634);; Cellular Component: vacuolar membrane (GO:0005774);; Cellular Component: cytosol (GO:0005829);; Biological Process: autophagy (GO:0006914);; Biological Process: response to osmotic stress (GO:0006970);; Biological Process: response to oxidative stress (GO:0006979);; Biological Process: response to water deprivation (GO:0009414);; Biological Process: resp…	K22991|1e-119|sita:101771649|K22991 WDR45; WD repeat-containing protein 45	[S]	Function unknown	--	Autophagy-related protein 18a OS=Arabidopsis thaliana OX=3702 GN=ATG18A PE=1 SV=1	Autophagy-related protein 18a [Dichanthelium oligosanthes]
TRINITY_DN28335_c0_g1	--	--	Molecular Function: ATP binding (GO:0005524);; Cellular Component: mitochondrion (GO:0005739);; Biological Process: starch catabolic process (GO:0005983);; Cellular Component: chloroplast (GO:0009507);; Cellular Component: chloroplast stroma (GO:0009570);; Biological Process: response to symbiotic fungus (GO:0009610);; Biological Process: cold acclimation (GO:0009631);; Cellular Component: chloro…	K08244|1e-105|osa:4341105|K08244 R1; alpha-glucan, water dikinase [EC:2.7.9.4]	--	--	--	Alpha-glucan water dikinase 1, chloroplastic OS=Arabidopsis thaliana OX=3702 GN=GWD1 PE=1 SV=2	hypothetical protein SEVIR_4G161000v2 [Setaria viridis] lcl|TKW21403.1 hypothetical protein SEVIR_4G161000v2 [Setaria viridis]
TRINITY_DN37102_c0_g1	--	--	--	--|3e-11|sita:101779010|hypothetical protein	--	--	--	--	hypothetical protein SETIT_2G421300v2 [Setaria italica]
TRINITY_DN64492_c0_g1	--	--	--	--|1e-55|bdi:100823189|hypothetical protein	--	--	--	--	uncharacterized protein LOC100823189 [Brachypodium distachyon]
TRINITY_DN12273_c0_g1	--	--	Molecular Function: DNA-binding transcription factor activity (GO:0003700);; Cellular Component: nucleus (GO:0005634);; Cellular Component: cytoplasm (GO:0005737);; Biological Process: transcription, DNA-templated (GO:0006351);; Molecular Function: sequence-specific DNA binding (GO:0043565);;	K09419|9e-85|osa:4336701|K09419 HSFF; heat shock transcription factor, other eukaryote	[K]	Transcription	HSF-type DNA-binding	Heat stress transcription factor B-2a OS=Oryza sativa subsp. japonica OX=39947 GN=HSFB2A PE=2 SV=2	heat shock factor RHSF1 [Oryza sativa Japonica Group]
TRINITY_DN11085_c0_g1	[RTKL]	--	Molecular Function: protein serine/threonine kinase activity (GO:0004674);; Molecular Function: ATP binding (GO:0005524);; Cellular Component: nucleus (GO:0005634);; Cellular Component: cytoplasm (GO:0005737);; Biological Process: protein phosphorylation (GO:0006468);; Biological Process: abscisic acid-activated signaling pathway (GO:0009738);; Biological Process: intracellular signal transductio…	K14498|1e-179|sita:101786757|K14498 SNRK2; serine/threonine-protein kinase SRK2 [EC:2.7.11.1]	[T]	Signal transduction mechanisms	Protein kinase domain;; Protein tyrosine and serine/threonine kinase	Serine/threonine-protein kinase SAPK6 OS=Oryza sativa subsp. japonica OX=39947 GN=SAPK6 PE=1 SV=1	hypothetical protein EJB05_21357 [Eragrostis curvula]
TRINITY_DN31169_c0_g1	--	--	--	--|5e-14|sbi:8078910|hypothetical protein	--	--	--	--	hypothetical protein BRADI_3g58150v3 [Brachypodium distachyon]
TRINITY_DN5060_c0_g3	[RTKL]	--	Molecular Function: protein serine/threonine kinase activity (GO:0004674);; Molecular Function: calmodulin binding (GO:0005516);; Molecular Function: ATP binding (GO:0005524);; Cellular Component: plasma membrane (GO:0005886);; Biological Process: protein phosphorylation (GO:0006468);; Cellular Component: integral component of membrane (GO:0016021);; Molecular Function: carbohydrate binding (GO:0…	--|0.0|obr:102700673|hypothetical protein	--	--	Protein kinase domain;; Protein tyrosine and serine/threonine kinase;; D-mannose binding lectin;; S-locus glycoprotein domain;; PAN-like domain	G-type lectin S-receptor-like serine/threonine-protein kinase At2g19130 OS=Arabidopsis thaliana OX=3702 GN=At2g19130 PE=2 SV=1	PREDICTED: G-type lectin S-receptor-like serine/threonine-protein kinase At2g19130 [Oryza brachyantha]
TRINITY_DN215_c1_g2	--	--	Molecular Function: AT DNA binding (GO:0003680);; Molecular Function: DNA-binding transcription factor activity (GO:0003700);; Cellular Component: nucleus (GO:0005634);; Biological Process: transcription, DNA-templated (GO:0006351);; Biological Process: negative regulation of gibberellic acid mediated signaling pathway (GO:0009938);; Molecular Function: protein self-association (GO:0043621);;	--|5e-37|osa:4330508|hypothetical protein	--	--	--	AT-hook motif nuclear-localized protein 25 OS=Arabidopsis thaliana OX=3702 GN=AHL25 PE=1 SV=1	hypothetical protein GQ55_1G362800 [Panicum hallii var. hallii] PVH66859.1 hypothetical protein PAHAL_1G370100 [Panicum hallii]
TRINITY_DN5840_c0_g1	--	--	Molecular Function: aspartic-type endopeptidase activity (GO:0004190);; Cellular Component: vacuole (GO:0005773);; Biological Process: proteolysis (GO:0006508);; Biological Process: lipid metabolic process (GO:0006629);; Biological Process: protein catabolic process (GO:0030163);;	K08245|8e-49|obr:102710204|K08245 E3.4.23.40; phytepsin [EC:3.4.23.40]	[O]	Posttranslational modification, protein turnover, chaperones	Eukaryotic aspartyl protease	Aspartic proteinase OS=Oryza sativa subsp. japonica OX=39947 GN=RAP PE=2 SV=2	PREDICTED: aspartic proteinase [Oryza brachyantha]
TRINITY_DN24091_c0_g1	--	--	Molecular Function: structural constituent of cell wall (GO:0005199);; Cellular Component: extracellular region (GO:0005576);; Cellular Component: cell wall (GO:0005618);; Biological Process: cell wall organization (GO:0071555);;	--|8e-65|bdi:100822414|hypothetical protein	--	--	--	Leucine-rich repeat extensin-like protein 6 OS=Arabidopsis thaliana OX=3702 GN=LRX6 PE=2 SV=1	protodermal factor 1 [Brachypodium distachyon] KQK18030.1 hypothetical protein BRADI_1g38120v3 [Brachypodium distachyon]
TRINITY_DN12911_c0_g1	--	--	--	--|2e-29|bdi:100836418|hypothetical protein	--	--	--	E3 ubiquitin-protein ligase WAV3 OS=Arabidopsis thaliana OX=3702 GN=WAV3 PE=1 SV=1	hypothetical protein BAE44_0008143 [Dichanthelium oligosanthes]
TRINITY_DN16403_c0_g1	--	--	Molecular Function: DNA binding (GO:0003677);; Biological Process: transcription, DNA-templated (GO:0006351);; Biological Process: regulation of transcription, DNA-templated (GO:0006355);; Molecular Function: metal ion binding (GO:0046872);;	--|7e-52|sita:101763277|hypothetical protein	[R]	General function prediction only	--	Protein indeterminate-domain 11 OS=Arabidopsis thaliana OX=3702 GN=IDD11 PE=2 SV=1	hypothetical protein GQ55_5G512900 [Panicum hallii var. hallii]
TRINITY_DN61383_c0_g1	--	--	--	--|6e-13|sbi:8084646|hypothetical protein	--	--	--	--	hypothetical protein TRIUR3_07978 [Triticum urartu]
TRINITY_DN8071_c1_g1	--	--	--	K22857|3e-63|bdi:100833988|K22857 EEF1AKMT4; EEF1A lysine methyltransferase 4 [EC:2.1.1.-]	[E]	Amino acid transport and metabolism	--	--	EEF1A lysine methyltransferase 4 isoform X2 [Brachypodium distachyon] KQK06474.1 hypothetical protein BRADI_2g26520v3 [Brachypodium distachyon]
TRINITY_DN4668_c0_g1	--	--	Molecular Function: structural constituent of cell wall (GO:0005199);;	K21806|1e-145|osa:4339620|K21806 VCPKMT; protein N-lysine methyltransferase METTL21D [EC:2.1.1.-]	[A]	RNA processing and modification	Lysine methyltransferase	Vegetative cell wall protein gp1 OS=Chlamydomonas reinhardtii OX=3055 GN=GP1 PE=1 SV=1	protein N-lysine methyltransferase METTL21A [Oryza sativa Japonica Group] XP_015639724.1 protein N-lysine methyltransferase METTL21A [Oryza sativa Japonica Group] AAT77398.1 unknown protein [Oryza sativa Japonica Group] BAF18244.1 Os05g0564100 [Oryza sativa Japonica Group] EAY99032.1 hypothetical protein OsI_20990 [Oryza sativa Indica Group] BAG99273.1 unnamed protein product [Oryza sativa Japoni…
TRINITY_DN6314_c0_g1	--	--	Molecular Function: zinc ion binding (GO:0008270);; Cellular Component: integral component of membrane (GO:0016021);; Biological Process: protein ubiquitination (GO:0016567);; Molecular Function: transferase activity (GO:0016740);;	--|1e-59|obr:102710947|hypothetical protein	[O]	Posttranslational modification, protein turnover, chaperones	RING-H2 zinc finger domain;; Ring finger domain;; Anaphase-promoting complex subunit 11 RING-H2 finger;; Zinc finger, C3HC4 type (RING finger)	RING-H2 finger protein ATL7 OS=Arabidopsis thaliana OX=3702 GN=ATL7 PE=2 SV=1	PREDICTED: RING-H2 finger protein ATL2-like [Oryza brachyantha]
TRINITY_DN6478_c0_g1	--	--	Molecular Function: DNA-binding transcription factor activity (GO:0003700);; Cellular Component: nucleus (GO:0005634);; Biological Process: transcription, DNA-templated (GO:0006351);; Biological Process: regulation of transcription, DNA-templated (GO:0006355);; Biological Process: response to ethylene (GO:0009723);; Molecular Function: sequence-specific DNA binding (GO:0043565);;	--|0.0|osa:4340004|hypothetical protein	--	--	GAGA binding protein-like family	Barley B recombinant-like protein D OS=Oryza sativa subsp. japonica OX=39947 GN=Os06g0130600 PE=2 SV=1	hypothetical protein EE612_031719 [Oryza sativa]
TRINITY_DN5749_c1_g1	[O]	Posttranslational modification, protein turnover, chaperones	Molecular Function: serine-type endopeptidase activity (GO:0004252);; Cellular Component: extracellular region (GO:0005576);; Cellular Component: cell wall (GO:0005618);; Cellular Component: membrane (GO:0016020);;	--|0.0|osa:4341961|hypothetical protein	--	--	Subtilase family;; Fibronectin type-III domain;; Peptidase inhibitor I9;; Fn3-like domain;; PA domain	Subtilisin-like protease SBT2.6 OS=Arabidopsis thaliana OX=3702 GN=SBT2.6 PE=2 SV=1	subtilisin-like protease SBT2.6 isoform X1 [Oryza sativa Japonica Group] XP_015640926.1 subtilisin-like protease SBT2.6 isoform X1 [Oryza sativa Japonica Group] BAD54004.1 putative meiotic serine proteinase [Oryza sativa Japonica Group] BAF20390.1 Os06g0700000 [Oryza sativa Japonica Group] EEE66299.1 hypothetical protein OsJ_22526 [Oryza sativa Japonica Group] BAS99333.1 Os06g0700000 [Oryza sativ…
TRINITY_DN175_c3_g1	[Q]	Secondary metabolites biosynthesis, transport and catabolism	Molecular Function: iron ion binding (GO:0005506);; Cellular Component: membrane (GO:0016020);; Cellular Component: integral component of membrane (GO:0016021);; Molecular Function: oxidoreductase activity, acting on paired donors, with incorporation or reduction of molecular oxygen, NAD(P)H as one donor, and incorporation of one atom of oxygen (GO:0016709);; Molecular Function: heme binding (GO:…	--|1e-109|ats:109779903|hypothetical protein	[Q]	Secondary metabolites biosynthesis, transport and catabolism	Cytochrome P450	Cytochrome P450 81D1 OS=Arabidopsis thaliana OX=3702 GN=CYP81D1 PE=2 SV=1	unnamed protein product [Triticum turgidum subsp. durum]
TRINITY_DN26992_c0_g1	--	--	Cellular Component: nucleus (GO:0005634);; Biological Process: transcription, DNA-templated (GO:0006351);; Biological Process: regulation of transcription, DNA-templated (GO:0006355);; Biological Process: flower development (GO:0009908);;	--|9e-07|osa:4340087|hypothetical protein	--	--	--	Protein HEADING DATE 3B OS=Oryza sativa subsp. japonica OX=39947 GN=HD3B PE=2 SV=1	protein EARLY FLOWERING 3 isoform X1 [Panicum miliaceum]
TRINITY_DN15165_c0_g1	[Q]	Secondary metabolites biosynthesis, transport and catabolism	Molecular Function: transporter activity (GO:0005215);; Molecular Function: ATP binding (GO:0005524);; Biological Process: lipid transport (GO:0006869);; Cellular Component: chloroplast (GO:0009507);; Cellular Component: plastid (GO:0009536);; Cellular Component: chloroplast stroma (GO:0009570);; Molecular Function: ATPase activity (GO:0016887);;	--|4e-80|osa:4333685|hypothetical protein	[Q]	Secondary metabolites biosynthesis, transport and catabolism	--	Protein TRIGALACTOSYLDIACYLGLYCEROL 3, chloroplastic OS=Arabidopsis thaliana OX=3702 GN=TGD3 PE=1 SV=1	ABC transporter ATP-binding protein, putative [Oryza sativa Japonica Group]
TRINITY_DN55222_c0_g1	--	--	Cellular Component: integral component of membrane (GO:0016021);;	--|2e-37|obr:102718613|hypothetical protein	[TZ]	--	--	Formin-like protein 1 OS=Oryza sativa subsp. japonica OX=39947 GN=FH1 PE=2 SV=1	Os01g0897700 [Oryza sativa Japonica Group]
TRINITY_DN545_c0_g4	[V]	Defense mechanisms	Cellular Component: cytosol (GO:0005829);; Biological Process: metabolic process (GO:0008152);; Cellular Component: intracellular membrane-bounded organelle (GO:0043231);; Molecular Function: quercetin 3-O-glucosyltransferase activity (GO:0080043);; Molecular Function: quercetin 7-O-glucosyltransferase activity (GO:0080044);; Molecular Function: quercetin 3'-O-glucosyltransferase activity (GO:008…	--|3e-65|osa:4339388|hypothetical protein	[GC]	--	--	UDP-glycosyltransferase 88A1 OS=Arabidopsis thaliana OX=3702 GN=UGT88A1 PE=2 SV=1	UDP-glycosyltransferase 13 [Oryza sativa Japonica Group] AAU43954.1 putative flavonol glucosyltransferase [Oryza sativa Japonica Group] AAU44067.1 putative flavonol glucosyltransferase [Oryza sativa Japonica Group] BAF18021.2 Os05g0527000 [Oryza sativa Japonica Group] BAS94996.1 Os05g0527000 [Oryza sativa Japonica Group] KAB8100284.1 hypothetical protein EE612_030749 [Oryza sativa]
TRINITY_DN11111_c0_g1	[BK]	--	Cellular Component: nucleus (GO:0005634);; Biological Process: transcription, DNA-templated (GO:0006351);; Biological Process: positive regulation of transcription, DNA-templated (GO:0045893);;	--|4e-55|obr:102701012|hypothetical protein	[K]	Transcription	Bromodomain	Transcription factor GTE11 OS=Arabidopsis thaliana OX=3702 GN=GTE11 PE=1 SV=1	hypothetical protein EJB05_10026 [Eragrostis curvula]
TRINITY_DN23962_c0_g1	--	--	--	--|1e-135|osa:4340578|hypothetical protein	[T]	Signal transduction mechanisms	--	Probable serine/threonine-protein kinase SIS8 OS=Arabidopsis thaliana OX=3702 GN=SIS8 PE=1 SV=1	Os06g0232100, partial [Oryza sativa Japonica Group] KAB8101853.1 hypothetical protein EE612_032896, partial [Oryza sativa]
TRINITY_DN20041_c0_g1	--	--	--	K14009|1e-60|osa:4334781|K14009 BCAP31; B-cell receptor-associated protein 31	[V]	Defense mechanisms	--	--	hypothetical protein OsI_14323 [Oryza sativa Indica Group]
TRINITY_DN3526_c6_g1	--	--	--	--|1e-18|bdi:104582310|hypothetical protein	[R]	General function prediction only	--	--	putative retrotransposon protein [Phyllostachys edulis]
TRINITY_DN14194_c0_g1	--	--	--	--|2e-95|ats:109764809|hypothetical protein	--	--	--	--	unnamed protein product [Triticum turgidum subsp. durum]
TRINITY_DN5737_c0_g2	--	--	--	--|3e-12|zma:100281645|hypothetical protein	--	--	--	--	uncharacterized protein LOC100281645 [Zea mays] NP_001335891.1 uncharacterized protein LOC100281645 [Zea mays] XP_008675217.1 EARLY flowering 4 protein isoform X1 [Zea mays] XP_008675248.1 EARLY flowering 4 protein isoform X1 [Zea mays] XP_020406876.1 EARLY flowering 4 protein isoform X1 [Zea mays] ACG29543.1 EARLY flowering 4 protein [Zea mays]
TRINITY_DN29324_c0_g1	--	--	Molecular Function: transcription coregulator activity (GO:0001104);; Biological Process: transcription, DNA-templated (GO:0006351);; Cellular Component: mediator complex (GO:0016592);; Cellular Component: core mediator complex (GO:0070847);;	K15148|4e-17|osa:4337290|K15148 MED7; mediator of RNA polymerase II transcription subunit 7	[K]	Transcription	--	Mediator of RNA polymerase II transcription subunit 7a OS=Arabidopsis thaliana OX=3702 GN=MED7A PE=1 SV=1	mediator of RNA polymerase II transcription subunit 7a [Oryza sativa Japonica Group] XP_015634018.1 mediator of RNA polymerase II transcription subunit 7a [Oryza sativa Japonica Group] XP_025880619.1 mediator of RNA polymerase II transcription subunit 7a [Oryza sativa Japonica Group] CAE04832.1 OSJNBa0084K01.4 [Oryza sativa Japonica Group] BAF16065.1 Os04g0661800 [Oryza sativa Japonica Group] CAH…
TRINITY_DN4003_c0_g1	--	--	--	--	--	--	--	--	predicted protein [Hordeum vulgare subsp. vulgare] KAE8786546.1 hypothetical protein D1007_39605 [Hordeum vulgare]
TRINITY_DN393_c0_g3	--	--	Cellular Component: nucleus (GO:0005634);; Biological Process: nucleosome assembly (GO:0006334);; Biological Process: transcription, DNA-templated (GO:0006351);; Biological Process: regulation of transcription, DNA-templated (GO:0006355);; Biological Process: multicellular organism development (GO:0007275);; Molecular Function: zinc ion binding (GO:0008270);; Biological Process: response to heat …	--|0.0|sita:101784930|hypothetical protein	[KT]	--	Plant transposase (Ptta/En/Spm family)	Protein FORGETTER 1 OS=Arabidopsis thaliana OX=3702 GN=FGT1 PE=1 SV=1	uncharacterized protein LOC101784930 [Setaria italica] XP_022680117.1 uncharacterized protein LOC101784930 [Setaria italica] XP_022680118.1 uncharacterized protein LOC101784930 [Setaria italica] XP_022680119.1 uncharacterized protein LOC101784930 [Setaria italica]
TRINITY_DN15231_c0_g1	--	--	Molecular Function: DNA binding (GO:0003677);; Molecular Function: RNA binding (GO:0003723);; Molecular Function: mRNA binding (GO:0003729);; Molecular Function: endonuclease activity (GO:0004519);; Molecular Function: endoribonuclease activity (GO:0004521);; Molecular Function: calmodulin binding (GO:0005516);; Cellular Component: nucleus (GO:0005634);; Cellular Component: cytoplasm (GO:0005737)…	--|1e-105|sbi:110430116|hypothetical protein	[R]	General function prediction only	YT521-B-like domain	30-kDa cleavage and polyadenylation specificity factor 30 OS=Arabidopsis thaliana OX=3702 GN=CPSF30 PE=1 SV=1	evolutionarily conserved C-terminal region 2 [Zea mays]
TRINITY_DN1998_c0_g1	--	--	Molecular Function: DNA-binding transcription factor activity (GO:0003700);; Cellular Component: nucleus (GO:0005634);; Biological Process: transcription, DNA-templated (GO:0006351);; Molecular Function: sequence-specific DNA binding (GO:0043565);;	--|0.0|osa:4343736|hypothetical protein	--	--	WRKY DNA -binding domain	WRKY transcription factor SUSIBA2 OS=Hordeum vulgare OX=4513 GN=WRKY46 PE=1 SV=1	WRKY17 transcription factor, partial [Stipa purpurea]
TRINITY_DN44_c0_g2	--	--	--	--|1e-23|ats:109770478|hypothetical protein	--	--	DVL family	--	hypothetical protein EJB05_31158, partial [Eragrostis curvula]
TRINITY_DN3934_c0_g1	--	--	Molecular Function: DNA binding (GO:0003677);; Cellular Component: nucleus (GO:0005634);; Molecular Function: zinc ion binding (GO:0008270);; Biological Process: jasmonic acid mediated signaling pathway (GO:0009867);; Biological Process: leaf senescence (GO:0010150);;	--|1e-120|osa:4327304|hypothetical protein	[R]	General function prediction only	--	Zinc finger CCCH domain-containing protein 2 OS=Oryza sativa subsp. japonica OX=39947 GN=Os01g0192000 PE=2 SV=1	zinc finger CCCH domain-containing protein 2 [Oryza sativa Japonica Group] Q9FU27.1 RecName: Full=Zinc finger CCCH domain-containing protein 2; Short=OsC3H2; AltName: Full=Protein DELAY OF THE ONSET OF SENESCENCE; Short=OsDOS BAB12694.1 CCCH-type zinc finger protein -like [Oryza sativa Japonica Group] BAF04190.1 Os01g0192000 [Oryza sativa Japonica Group] BAG94757.1 unnamed protein product [Oryza …
TRINITY_DN6783_c2_g2	--	--	Molecular Function: 1-phosphatidylinositol binding (GO:0005545);; Cellular Component: Golgi apparatus (GO:0005794);; Cellular Component: plasma membrane (GO:0005886);; Cellular Component: clathrin-coated pit (GO:0005905);; Biological Process: endocytosis (GO:0006897);; Cellular Component: membrane (GO:0016020);; Cellular Component: clathrin-coated vesicle (GO:0030136);; Biological Process: clathr…	--|1e-145|obr:102706153|hypothetical protein	[TU]	--	ANTH domain	Putative clathrin assembly protein At2g01600 OS=Arabidopsis thaliana OX=3702 GN=At2g01600 PE=2 SV=2	PREDICTED: putative clathrin assembly protein At2g01600 [Oryza brachyantha]
TRINITY_DN27567_c0_g1	[V]	Defense mechanisms	Molecular Function: ATP binding (GO:0005524);; Cellular Component: plasma membrane (GO:0005886);; Biological Process: response to wounding (GO:0009611);; Biological Process: response to salt stress (GO:0009651);; Biological Process: response to abscisic acid (GO:0009737);; Cellular Component: external side of plasma membrane (GO:0009897);; Biological Process: stem vascular tissue pattern formatio…	--|1e-131|osa:4348993|hypothetical protein	[Q]	Secondary metabolites biosynthesis, transport and catabolism	ABC-2 type transporter	ABC transporter G family member 11 OS=Arabidopsis thaliana OX=3702 GN=ABCG11 PE=1 SV=1	unnamed protein product [Triticum turgidum subsp. durum]
TRINITY_DN25976_c1_g1	--	--	Molecular Function: ATP binding (GO:0005524);; Cellular Component: plasma membrane (GO:0005886);; Biological Process: signal transduction (GO:0007165);; Biological Process: plant-type hypersensitive response (GO:0009626);; Molecular Function: ADP binding (GO:0043531);;	--|7e-60|osa:107277722|hypothetical protein	[T]	Signal transduction mechanisms	--	Putative disease resistance RPP13-like protein 1 OS=Arabidopsis thaliana OX=3702 GN=RPPL1 PE=3 SV=1	hypothetical protein EE612_055644 [Oryza sativa]
TRINITY_DN89554_c0_g1	[Q]	Secondary metabolites biosynthesis, transport and catabolism	Molecular Function: iron ion binding (GO:0005506);; Cellular Component: membrane (GO:0016020);; Cellular Component: integral component of membrane (GO:0016021);; Molecular Function: oxidoreductase activity, acting on paired donors, with incorporation or reduction of molecular oxygen, NAD(P)H as one donor, and incorporation of one atom of oxygen (GO:0016709);; Molecular Function: heme binding (GO:…	K00512|1e-105|sita:101764451|K00512 CYP17A; steroid 17alpha-monooxygenase / 17alpha-hydroxyprogesterone deacetylase [EC:1.14.14.19 1.14.14.32]	[Q]	Secondary metabolites biosynthesis, transport and catabolism	Cytochrome P450	Cytochrome P450 89A2 OS=Arabidopsis thaliana OX=3702 GN=CYP89A2 PE=2 SV=2	unnamed protein product [Triticum turgidum subsp. durum]
TRINITY_DN1286_c0_g1	[U]	Intracellular trafficking, secretion, and vesicular transport	Cellular Component: nuclear pore (GO:0005643);; Cellular Component: nucleoplasm (GO:0005654);; Cellular Component: cytosol (GO:0005829);; Biological Process: NLS-bearing protein import into nucleus (GO:0006607);; Molecular Function: nuclear localization sequence binding (GO:0008139);; Molecular Function: protein transporter activity (GO:0008565);; Biological Process: viral process (GO:0016032);; …	--|0.0|ats:109739021|hypothetical protein	[U]	Intracellular trafficking, secretion, and vesicular transport	Armadillo/beta-catenin-like repeat;; Importin beta binding domain;; HEAT-like repeat;; Atypical Arm repeat;; HEAT repeats;; HEAT repeat;; Armadillo-like	Importin subunit alpha-1a OS=Oryza sativa subsp. japonica OX=39947 GN=Os01g0253300 PE=1 SV=2	importin subunit alpha-1a [Aegilops tauschii subsp. tauschii] EMS47918.1 Importin subunit alpha-1a [Triticum urartu] CDM82485.1 unnamed protein product [Triticum aestivum] VAH59734.1 unnamed protein product [Triticum turgidum subsp. durum]
TRINITY_DN7018_c6_g1	[TZDR]	--	Molecular Function: calmodulin-dependent protein kinase activity (GO:0004683);; Molecular Function: calcium ion binding (GO:0005509);; Molecular Function: calmodulin binding (GO:0005516);; Molecular Function: ATP binding (GO:0005524);; Cellular Component: nucleus (GO:0005634);; Cellular Component: cytoplasm (GO:0005737);; Biological Process: abscisic acid-activated signaling pathway (GO:0009738);…	K13412|0.0|obr:102713507|K13412 CPK; calcium-dependent protein kinase [EC:2.7.11.1]	[T]	Signal transduction mechanisms	EF hand;; EF-hand domain pair;; EF-hand domain;; EF hand;; EF-hand domain pair;; Protein kinase domain;; Cytoskeletal-regulatory complex EF hand;; Secreted protein acidic and rich in cysteine Ca binding region	Calcium-dependent protein kinase 28 OS=Oryza sativa subsp. japonica OX=39947 GN=CPK28 PE=3 SV=1	PREDICTED: calcium-dependent protein kinase SK5-like [Oryza brachyantha]
TRINITY_DN756_c0_g2	--	--	Molecular Function: DNA binding (GO:0003677);; Molecular Function: DNA-binding transcription factor activity (GO:0003700);; Cellular Component: nucleus (GO:0005634);; Biological Process: transcription, DNA-templated (GO:0006351);; Molecular Function: zinc ion binding (GO:0008270);; Biological Process: response to ethylene (GO:0009723);; Biological Process: response to gibberellin (GO:0009739);; B…	--|2e-63|sita:101757925|hypothetical protein	--	--	--	Transcription factor MYBS3 OS=Oryza sativa subsp. japonica OX=39947 GN=MYBS3 PE=2 SV=1	hypothetical protein SEVIR_3G114200v2 [Setaria viridis]
TRINITY_DN25310_c0_g1	--	--	Molecular Function: motor activity (GO:0003774);; Molecular Function: ATP binding (GO:0005524);; Cellular Component: plasma membrane (GO:0005886);; Cellular Component: plasmodesma (GO:0009506);; Cellular Component: myosin complex (GO:0016459);; Biological Process: actin filament-based movement (GO:0030048);;	K10357|3e-81|obr:102701839|K10357 MYO5; myosin V	[Z]	Cytoskeleton	Myosin head (motor domain)	Myosin-3 OS=Arabidopsis thaliana OX=3702 GN=VIII-A PE=2 SV=1	unnamed protein product [Triticum turgidum subsp. durum]
TRINITY_DN12519_c0_g1	--	--	--	--|9e-22|sita:101779130|hypothetical protein	--	--	--	--	Os09g0565400, partial [Oryza sativa Japonica Group] KAB8111745.1 hypothetical protein EE612_049518, partial [Oryza sativa]
TRINITY_DN29832_c0_g1	--	--	--	--|2e-48|osa:4341715|hypothetical protein	[AR]	--	--	F-box/kelch-repeat protein At1g30090 OS=Arabidopsis thaliana OX=3702 GN=At1g30090 PE=2 SV=1	Os06g0655500, partial [Oryza sativa Japonica Group]
TRINITY_DN11803_c0_g2	--	--	Molecular Function: DNA binding (GO:0003677);; Cellular Component: nucleus (GO:0005634);; Biological Process: transcription, DNA-templated (GO:0006351);; Biological Process: regulation of transcription, DNA-templated (GO:0006355);; Biological Process: auxin-activated signaling pathway (GO:0009734);;	--|1e-100|ats:109740422|hypothetical protein	--	--	--	Auxin response factor 19 OS=Oryza sativa subsp. japonica OX=39947 GN=ARF19 PE=2 SV=2	unnamed protein product [Triticum turgidum subsp. durum]
TRINITY_DN2994_c0_g1	[IQR]	--	Cellular Component: plasma membrane (GO:0005886);; Cellular Component: chloroplast (GO:0009507);; Cellular Component: chloroplast inner membrane (GO:0009706);; Cellular Component: chloroplast envelope (GO:0009941);; Biological Process: protein transport (GO:0015031);; Molecular Function: oxidoreductase activity (GO:0016491);;	--|1e-130|sita:101770964|hypothetical protein	[Q]	Secondary metabolites biosynthesis, transport and catabolism	short chain dehydrogenase;; Enoyl-(Acyl carrier protein) reductase;; KR domain	Short-chain dehydrogenase TIC 32, chloroplastic OS=Arabidopsis thaliana OX=3702 GN=TIC32 PE=2 SV=1	hypothetical protein C2845_PM01G01180 [Panicum miliaceum]
TRINITY_DN12984_c0_g1	[F]	Nucleotide transport and metabolism	Molecular Function: nucleoside diphosphate kinase activity (GO:0004550);; Molecular Function: ATP binding (GO:0005524);; Biological Process: GTP biosynthetic process (GO:0006183);; Biological Process: UTP biosynthetic process (GO:0006228);; Biological Process: CTP biosynthetic process (GO:0006241);; Molecular Function: metal ion binding (GO:0046872);;	K00940|7e-18|osa:4349403|K00940 ndk; nucleoside-diphosphate kinase [EC:2.7.4.6]	[F]	Nucleotide transport and metabolism	--	Nucleoside diphosphate kinase 1 OS=Oryza sativa subsp. japonica OX=39947 GN=NDKR PE=1 SV=1	PREDICTED: nucleoside diphosphate kinase 1 [Oryza brachyantha]
TRINITY_DN93692_c0_g1	[Q]	Secondary metabolites biosynthesis, transport and catabolism	Molecular Function: monooxygenase activity (GO:0004497);; Molecular Function: iron ion binding (GO:0005506);; Cellular Component: integral component of membrane (GO:0016021);; Molecular Function: oxidoreductase activity, acting on paired donors, with incorporation or reduction of molecular oxygen (GO:0016705);; Molecular Function: heme binding (GO:0020037);;	--|0.0|bdi:100839671|hypothetical protein	[QI]	--	Cytochrome P450	Cytochrome P450 704C1 OS=Pinus taeda OX=3352 GN=CYP704C1 PE=2 SV=1	cytochrome P450 704C1 [Brachypodium distachyon] KQJ84136.1 hypothetical protein BRADI_5g18920v3 [Brachypodium distachyon]
TRINITY_DN4372_c0_g1	--	--	Molecular Function: DNA binding (GO:0003677);; Molecular Function: RNA binding (GO:0003723);; Biological Process: regulation of transcription, DNA-templated (GO:0006355);; Molecular Function: zinc ion binding (GO:0008270);;	--|3e-96|osa:4344581|hypothetical protein	[J]	Translation, ribosomal structure and biogenesis	'Cold-shock' DNA-binding domain;; Zinc knuckle;; Ribonuclease B OB domain	Glycine-rich protein 2 OS=Nicotiana sylvestris OX=4096 GN=GRP-2 PE=2 SV=1	hypothetical protein OsI_27689 [Oryza sativa Indica Group]
TRINITY_DN4352_c0_g1	--	--	Cellular Component: nucleus (GO:0005634);; Biological Process: mitotic cell cycle (GO:0007067);; Biological Process: protein ubiquitination (GO:0016567);; Biological Process: cell division (GO:0051301);;	K03352|0.0|bdi:100831489|K03352 APC5; anaphase-promoting complex subunit 5	[DO]	--	--	Anaphase-promoting complex subunit 5 OS=Arabidopsis thaliana OX=3702 GN=APC5 PE=1 SV=1	anaphase-promoting complex subunit 5 [Brachypodium distachyon] KQJ85698.1 hypothetical protein BRADI_4g01090v3 [Brachypodium distachyon]
TRINITY_DN52297_c0_g1	--	--	Cellular Component: protein storage vacuole (GO:0000326);; Cellular Component: endoplasmic reticulum (GO:0005783);; Cellular Component: endoplasmic reticulum membrane (GO:0005789);; Cellular Component: plasma membrane (GO:0005886);; Biological Process: protein targeting to vacuole (GO:0006623);; Cellular Component: integral component of membrane (GO:0016021);; Cellular Component: protein storage …	--|1e-161|zma:100279462|hypothetical protein	--	--	C2 domain	Protein SRC2 homolog OS=Arabidopsis thaliana OX=3702 GN=SRC2 PE=1 SV=1	hypothetical protein BAE44_0000037 [Dichanthelium oligosanthes]
TRINITY_DN4741_c1_g1	[R]	General function prediction only	Cellular Component: Cul4-RING E3 ubiquitin ligase complex (GO:0080008);;	K11806|0.0|osa:4326362|K11806 DCAF13; DDB1- and CUL4-associated factor 13	[A]	RNA processing and modification	WD domain, G-beta repeat;; Sof1-like domain;; Eukaryotic translation initiation factor eIF2A;; Anaphase-promoting complex subunit 4 WD40 domain;; Sof1-like domain	COMPASS-like H3K4 histone methylase component WDR5B OS=Arabidopsis thaliana OX=3702 GN=WDR5B PE=1 SV=1	hypothetical protein OsI_01086 [Oryza sativa Indica Group]
TRINITY_DN28988_c0_g2	--	--	--	--|2e-07|obr:107305520|hypothetical protein	--	--	--	--	hypothetical protein LOC_Os12g16170 [Oryza sativa Japonica Group]
TRINITY_DN10081_c0_g1	--	--	Molecular Function: nucleic acid binding (GO:0003676);; Biological Process: gene silencing by RNA (GO:0031047);;	K11593|1e-107|zma:103641968|K11593 ELF2C; eukaryotic translation initiation factor 2C	[J]	Translation, ribosomal structure and biogenesis	Glycine-rich region of argonaut;; N-terminal domain of argonaute	Protein argonaute 1B OS=Oryza sativa subsp. japonica OX=39947 GN=AGO1B PE=2 SV=3	argonaute1b [Zea mays]
TRINITY_DN9272_c0_g2	--	--	--	--|3e-09|sita:101786013|hypothetical protein	--	--	--	--	IQ domain-containing protein IQM3 [Dichanthelium oligosanthes]
TRINITY_DN54328_c0_g1	[G]	Carbohydrate transport and metabolism	--	K13161|9e-52|ats:109742243|K13161 HNRNPR; heterogeneous nuclear ribonucleoprotein R	[A]	RNA processing and modification	RNA recognition motif. (a.k.a. RRM, RBD, or RNP domain)	Heterogeneous nuclear ribonucleoprotein Q OS=Arabidopsis thaliana OX=3702 GN=LIF2 PE=1 SV=1	hypothetical protein EJB05_00486 [Eragrostis curvula]
TRINITY_DN64764_c0_g1	--	--	--	--|3e-25|ats:109751574|hypothetical protein	--	--	--	--	uncharacterized protein LOC109751574 [Aegilops tauschii subsp. tauschii]
TRINITY_DN16977_c0_g1	--	--	Cellular Component: nucleus (GO:0005634);; Biological Process: protein metabolic process (GO:0019538);;	--|9e-54|osa:4349543|hypothetical protein	[O]	Posttranslational modification, protein turnover, chaperones	--	Protein DWARF 53 OS=Oryza sativa subsp. japonica OX=39947 GN=D53 PE=1 SV=1	hypothetical protein OsJ_32651 [Oryza sativa Japonica Group]
TRINITY_DN43167_c0_g1	--	--	Molecular Function: DNA binding (GO:0003677);; Cellular Component: nucleus (GO:0005634);; Biological Process: transcription, DNA-templated (GO:0006351);; Biological Process: cell cycle (GO:0007049);; Cellular Component: transcriptional repressor complex (GO:0017053);;	--|7e-61|osa:9272548|hypothetical protein	[BDT]	--	--	Protein ALWAYS EARLY 3 OS=Arabidopsis thaliana OX=3702 GN=ALY3 PE=1 SV=1	protein ALWAYS EARLY 3 isoform X5 [Oryza sativa Japonica Group]
TRINITY_DN62873_c0_g1	[E]	Amino acid transport and metabolism	Molecular Function: 3-deoxy-7-phosphoheptulonate synthase activity (GO:0003849);; Biological Process: aromatic amino acid family biosynthetic process (GO:0009073);; Biological Process: chorismate biosynthetic process (GO:0009423);; Cellular Component: chloroplast (GO:0009507);;	K01626|6e-82|bdi:100824118|K01626 E2.5.1.54; 3-deoxy-7-phosphoheptulonate synthase [EC:2.5.1.54]	--	--	Class-II DAHP synthetase family	Phospho-2-dehydro-3-deoxyheptonate aldolase 1, chloroplastic OS=Oryza sativa subsp. japonica OX=39947 GN=DAHPS1 PE=2 SV=2	phospho-2-dehydro-3-deoxyheptonate aldolase 1, chloroplastic [Brachypodium distachyon] KQK21438.1 hypothetical protein BRADI_1g60750v3 [Brachypodium distachyon]
TRINITY_DN15353_c0_g2	[T]	Signal transduction mechanisms	Molecular Function: inositol-polyphosphate 5-phosphatase activity (GO:0004445);; Biological Process: pollen germination (GO:0009846);; Biological Process: phosphatidylinositol dephosphorylation (GO:0046856);; Molecular Function: metal ion binding (GO:0046872);; Molecular Function: inositol-1,4,5-trisphosphate 5-phosphatase activity (GO:0052658);; Molecular Function: inositol-1,3,4,5-tetrakisphosp…	--|0.0|ats:109787495|hypothetical protein	[U]	Intracellular trafficking, secretion, and vesicular transport	Endonuclease/Exonuclease/phosphatase family	Type I inositol polyphosphate 5-phosphatase 12 OS=Arabidopsis thaliana OX=3702 GN=IP5P12 PE=1 SV=2	type II inositol polyphosphate 5-phosphatase 15-like [Hordeum vulgare]
TRINITY_DN43746_c1_g3	--	--	Molecular Function: transmembrane receptor protein serine/threonine kinase activity (GO:0004675);; Molecular Function: ATP binding (GO:0005524);; Cellular Component: plasma membrane (GO:0005886);; Biological Process: protein phosphorylation (GO:0006468);; Biological Process: cell surface receptor signaling pathway (GO:0007166);; Cellular Component: integral component of membrane (GO:0016021);;	--|6e-09|bdi:100822411|hypothetical protein	[T]	Signal transduction mechanisms	--	Proline-rich receptor-like protein kinase PERK2 OS=Arabidopsis thaliana OX=3702 GN=PERK2 PE=2 SV=3	PH01B001I13.11 [Phyllostachys edulis]
TRINITY_DN12375_c3_g1	--	--	--	--	--	--	--	--	Nucleobase-ascorbate transporter 6 [Zea mays]
TRINITY_DN2729_c0_g2	--	--	Molecular Function: SNARE binding (GO:0000149);; Biological Process: intracellular protein transport (GO:0006886);; Biological Process: vesicle fusion (GO:0006906);; Cellular Component: endomembrane system (GO:0012505);; Cellular Component: integral component of membrane (GO:0016021);; Cellular Component: SNARE complex (GO:0031201);; Biological Process: vesicle docking (GO:0048278);;	--|3e-90|sbi:8085806|hypothetical protein	[U]	Intracellular trafficking, secretion, and vesicular transport	Syntaxin-like protein	Syntaxin-23 OS=Arabidopsis thaliana OX=3702 GN=SYP23 PE=1 SV=1	syntaxin-22 [Sorghum bicolor] EES02705.1 hypothetical protein SORBI_3003G116600 [Sorghum bicolor]
TRINITY_DN9537_c0_g1	--	--	Molecular Function: RNA binding (GO:0003723);; Cellular Component: chloroplast (GO:0009507);;	--|0.0|osa:4337792|hypothetical protein	[L]	Replication, recombination and repair	CRS1 / YhbY (CRM) domain	Uncharacterized CRM domain-containing protein At3g25440, chloroplastic OS=Arabidopsis thaliana OX=3702 GN=At3g25440 PE=2 SV=1	uncharacterized CRM domain-containing protein At3g25440, chloroplastic [Oryza sativa Japonica Group] AAT93999.1 unknow protein [Oryza sativa Japonica Group] EEE62307.1 hypothetical protein OsJ_17096 [Oryza sativa Japonica Group] BAS92238.1 Os05g0145300 [Oryza sativa Japonica Group]
TRINITY_DN13902_c1_g1	--	--	Biological Process: metabolic process (GO:0008152);; Molecular Function: UDP-glucosyltransferase activity (GO:0035251);;	--|7e-78|osa:4335485|hypothetical protein	[GC]	--	--	7-deoxyloganetin glucosyltransferase OS=Gardenia jasminoides OX=114476 GN=UGT85A24 PE=1 SV=1	UDP-glycosyltransferase 85A3 [Oryza sativa Japonica Group] BAF14384.1 Os04g0324100 [Oryza sativa Japonica Group] BAS88589.1 Os04g0324100 [Oryza sativa Japonica Group] KAB8095255.1 hypothetical protein EE612_023149 [Oryza sativa]
TRINITY_DN21710_c0_g1	--	--	--	--|1e-08|osa:4352890|hypothetical protein	--	--	--	--	unnamed protein product [Triticum turgidum subsp. durum]
TRINITY_DN45270_c0_g1	--	--	--	K10666|2e-91|obr:102717994|K10666 RNF5; E3 ubiquitin-protein ligase RNF5 [EC:2.3.2.27]	--	--	--	--	PREDICTED: uncharacterized protein LOC102717994 [Oryza brachyantha]
TRINITY_DN11184_c0_g1	--	--	Cellular Component: ubiquitin ligase complex (GO:0000151);; Biological Process: protein polyubiquitination (GO:0000209);; Cellular Component: cytoplasm (GO:0005737);; Molecular Function: zinc ion binding (GO:0008270);; Molecular Function: ubiquitin conjugating enzyme binding (GO:0031624);; Biological Process: positive regulation of proteasomal ubiquitin-dependent protein catabolic process (GO:003…	K11968|0.0|bdi:100825265|K11968 ARIH1; ariadne-1 [EC:2.3.2.31]	[O]	Posttranslational modification, protein turnover, chaperones	IBR domain, a half RING-finger domain	Probable E3 ubiquitin-protein ligase ARI1 OS=Arabidopsis thaliana OX=3702 GN=ARI1 PE=2 SV=1	probable E3 ubiquitin-protein ligase ARI1 [Brachypodium distachyon] KQK14129.1 hypothetical protein BRADI_1g14430v3 [Brachypodium distachyon]
TRINITY_DN8892_c0_g1	--	--	Cellular Component: plasma membrane (GO:0005886);; Molecular Function: zinc ion binding (GO:0008270);; Molecular Function: ubiquitin binding (GO:0043130);;	K07541|5e-69|ats:109756487|K07541 PIGX; GPI mannosyltransferase 1 subunit X	[TZ]	--	Protein DA1	Protein DA1-related 1 OS=Arabidopsis thaliana OX=3702 GN=DAR1 PE=1 SV=3	unnamed protein product [Triticum turgidum subsp. durum]
TRINITY_DN67995_c0_g1	--	--	Molecular Function: transcription factor activity, transcription factor binding (GO:0000989);; Cellular Component: nucleus (GO:0005634);; Biological Process: transcription, DNA-templated (GO:0006351);; Biological Process: regulation of transcription, DNA-templated (GO:0006355);; Molecular Function: zinc ion binding (GO:0008270);;	--|1e-118|ats:109777871|hypothetical protein	--	--	B-box zinc finger	B-box zinc finger protein 22 OS=Arabidopsis thaliana OX=3702 GN=BBX22 PE=1 SV=2	B-box zinc finger protein 22-like [Aegilops tauschii subsp. tauschii]
TRINITY_DN16803_c0_g1	--	--	--	--|7e-68|obr:102704695|hypothetical protein	[V]	Defense mechanisms	TB2/DP1, HVA22 family	HVA22-like protein i OS=Arabidopsis thaliana OX=3702 GN=HVA22I PE=2 SV=2	Pathogenicity protein PATH531-like protein [Zea mays]
TRINITY_DN58402_c1_g1	--	--	Cellular Component: endoplasmic reticulum membrane (GO:0005789);; Cellular Component: integral component of membrane (GO:0016021);; Molecular Function: heme binding (GO:0020037);; Cellular Component: organelle membrane (GO:0031090);; Molecular Function: metal ion binding (GO:0046872);; Biological Process: oxidation-reduction process (GO:0055114);;	K23490|3e-27|osa:4323846|K23490 CYB5; cytochrome b5	[C]	Energy production and conversion	--	Cytochrome b5 OS=Oryza sativa subsp. japonica OX=39947 GN=Os05g0108800 PE=2 SV=2	cytochrome b5-like [Panicum hallii] PAN26341.1 hypothetical protein PAHAL_5G003500 [Panicum hallii] PUZ52814.1 hypothetical protein GQ55_5G003600 [Panicum hallii var. hallii]
TRINITY_DN48080_c0_g1	--	--	Molecular Function: phosphoprotein phosphatase activity (GO:0004721);;	--|1e-09|mus:103973605|hypothetical protein	--	--	--	Formin-like protein 13 OS=Arabidopsis thaliana OX=3702 GN=FH13 PE=2 SV=3	Pollen-specific leucine-rich repeat extensin-like protein 3 [Dichanthelium oligosanthes]
TRINITY_DN5875_c0_g1	--	--	Molecular Function: transmembrane receptor protein serine/threonine kinase activity (GO:0004675);; Molecular Function: ATP binding (GO:0005524);; Cellular Component: plasma membrane (GO:0005886);; Biological Process: protein phosphorylation (GO:0006468);; Biological Process: defense response (GO:0006952);; Biological Process: cell surface receptor signaling pathway (GO:0007166);;	--|0.0|osa:4327615|hypothetical protein	[T]	Signal transduction mechanisms	Protein tyrosine and serine/threonine kinase;; Protein kinase domain;; Protein tyrosine and serine/threonine kinase;; Protein kinase domain	Probable serine/threonine-protein kinase PBL1 OS=Arabidopsis thaliana OX=3702 GN=PBL1 PE=1 SV=1	probable serine/threonine-protein kinase PBL1 [Oryza sativa Japonica Group] XP_015622088.1 probable serine/threonine-protein kinase PBL1 [Oryza sativa Japonica Group] BAF06566.1 Os01g0822200 [Oryza sativa Japonica Group] EEC71718.1 hypothetical protein OsI_04244 [Oryza sativa Indica Group] EEE55597.1 hypothetical protein OsJ_03902 [Oryza sativa Japonica Group] BAS74982.1 Os01g0822200 [Oryza sativ…
TRINITY_DN40328_c0_g1	[E]	Amino acid transport and metabolism	Molecular Function: iron ion binding (GO:0005506);; Cellular Component: cytoplasm (GO:0005737);; Biological Process: glutamate biosynthetic process (GO:0006537);; Cellular Component: chloroplast (GO:0009507);; Cellular Component: plastid (GO:0009536);; Molecular Function: FMN binding (GO:0010181);; Molecular Function: glutamate synthase activity (GO:0015930);; Molecular Function: glutamate syntha…	K00264|3e-84|bdi:100832857|K00264 GLT1; glutamate synthase (NADH) [EC:1.4.1.14]	[E]	Amino acid transport and metabolism	GXGXG motif	Glutamate synthase 1 [NADH], chloroplastic OS=Oryza sativa subsp. japonica OX=39947 GN=Os01g0681900 PE=2 SV=1	Glutamate synthase 1 [NADH] chloroplastic [Zea mays]
TRINITY_DN2636_c0_g1	--	--	Molecular Function: DNA-binding transcription factor activity (GO:0003700);; Cellular Component: nucleus (GO:0005634);; Biological Process: transcription, DNA-templated (GO:0006351);; Biological Process: response to abscisic acid (GO:0009737);; Biological Process: response to gibberellin (GO:0009739);; Biological Process: negative regulation of gibberellic acid mediated signaling pathway (GO:0009…	--|1e-154|osa:4335388|hypothetical protein	--	--	Plant zinc cluster domain	WRKY transcription factor WRKY51 OS=Oryza sativa subsp. japonica OX=39947 GN=WRKY51 PE=1 SV=1	WRKY transcription factor WRKY51 [Oryza sativa Japonica Group] Q0JEE2.1 RecName: Full=WRKY transcription factor WRKY51; Short=OsWRKY51 BAF14295.1 Os04g0287400 [Oryza sativa Japonica Group] BAG94849.1 unnamed protein product [Oryza sativa Japonica Group] ADX60244.1 WRKY transcription factor, partial [Oryza sativa Japonica Group] BAS88402.1 Os04g0287400 [Oryza sativa Japonica Group] KAB8095130.1 hy…
TRINITY_DN5102_c0_g1	[E]	Amino acid transport and metabolism	Cellular Component: cytoplasm (GO:0005737);; Biological Process: L-phenylalanine catabolic process (GO:0006559);; Biological Process: phenylpropanoid biosynthetic process (GO:0009699);; Biological Process: response to gibberellin (GO:0009739);; Biological Process: cinnamic acid biosynthetic process (GO:0009800);; Biological Process: protein arginylation (GO:0016598);; Molecular Function: phenylal…	--|0.0|osa:9271676|hypothetical protein	[Q]	Secondary metabolites biosynthesis, transport and catabolism	Aromatic amino acid lyase	Phenylalanine/tyrosine ammonia-lyase OS=Zea mays OX=4577 GN=PAL1 PE=1 SV=1	phenylalanine ammonia-lyase-like [Oryza sativa Japonica Group] CAE05619.1 OSJNBb0061C13.1 [Oryza sativa Japonica Group] CAE05454.3 OSJNBa0073E02.14 [Oryza sativa Japonica Group] BAF15238.1 Os04g0518100 [Oryza sativa Japonica Group] CAH67229.1 OSIGBa0145M07.11 [Oryza sativa] EAY94861.1 hypothetical protein OsI_16658 [Oryza sativa Indica Group] BAG94561.1 unnamed protein product [Oryza sativa Japon…
TRINITY_DN28705_c0_g1	--	--	--	--|2e-25|sita:101760653|hypothetical protein	--	--	--	--	uncharacterized protein C2845_PM15G24010 [Panicum miliaceum]
TRINITY_DN3723_c0_g1	[R]	General function prediction only	--	--|1e-125|obr:102713494|hypothetical protein	[I]	Lipid transport and metabolism	alpha/beta hydrolase fold;; Alpha/beta hydrolase family	--	PREDICTED: AB hydrolase superfamily protein YfhM-like [Oryza brachyantha]
TRINITY_DN9889_c0_g1	[RTKL]	--	Molecular Function: calmodulin-dependent protein kinase activity (GO:0004683);; Molecular Function: calcium ion binding (GO:0005509);; Molecular Function: calmodulin binding (GO:0005516);; Molecular Function: ATP binding (GO:0005524);; Cellular Component: nucleus (GO:0005634);; Cellular Component: cytoplasm (GO:0005737);; Cellular Component: plasma membrane (GO:0005886);; Biological Process: defe…	K13412|0.0|sita:101784780|K13412 CPK; calcium-dependent protein kinase [EC:2.7.11.1]	[T]	Signal transduction mechanisms	EF hand;; EF hand;; EF-hand domain pair;; EF-hand domain;; EF-hand domain pair;; Secreted protein acidic and rich in cysteine Ca binding region;; Protein kinase domain;; Protein tyrosine and serine/threonine kinase;; Protein kinase domain	Calcium-dependent protein kinase 18 OS=Oryza sativa subsp. japonica OX=39947 GN=CPK18 PE=1 SV=1	calcium-dependent protein kinase 18 [Panicum hallii] PAN10610.1 hypothetical protein PAHAL_2G105100 [Panicum hallii]
TRINITY_DN79326_c0_g1	--	--	Molecular Function: structural constituent of cell wall (GO:0005199);; Cellular Component: extracellular region (GO:0005576);; Cellular Component: cell wall (GO:0005618);; Biological Process: cell wall organization (GO:0071555);;	--|1e-09|peq:110037505|hypothetical protein	--	--	--	Leucine-rich repeat extensin-like protein 6 OS=Arabidopsis thaliana OX=3702 GN=LRX6 PE=2 SV=1	hypothetical protein [Oryza sativa Japonica Group] BAD30199.1 hypothetical protein [Oryza sativa Japonica Group]
TRINITY_DN65826_c0_g1	--	--	Molecular Function: tyrosine-tRNA ligase activity (GO:0004831);; Molecular Function: valine-tRNA ligase activity (GO:0004832);; Molecular Function: ATP binding (GO:0005524);; Cellular Component: cytoplasm (GO:0005737);; Biological Process: valyl-tRNA aminoacylation (GO:0006438);;	K01866|1e-11|egu:105053982|K01866 YARS; tyrosyl-tRNA synthetase [EC:6.1.1.1]	[J]	Translation, ribosomal structure and biogenesis	--	Tyrosine--tRNA ligase 1, cytoplasmic OS=Arabidopsis thaliana OX=3702 GN=At2g33840 PE=2 SV=1	Tyrosine--tRNA ligase 1 cytoplasmic [Zea mays]
TRINITY_DN43005_c0_g1	--	--	--	K17278|4e-17|ats:109773669|K17278 PGRMC1_2; membrane-associated progesterone receptor component	[R]	General function prediction only	--	Membrane steroid-binding protein 1 OS=Oryza sativa subsp. japonica OX=39947 GN=MSBP1 PE=1 SV=1	unnamed protein product [Triticum turgidum subsp. durum]
TRINITY_DN15394_c0_g1	[J]	Translation, ribosomal structure and biogenesis	Molecular Function: nucleotide binding (GO:0000166);; Molecular Function: RNA binding (GO:0003723);; Cellular Component: spliceosomal complex (GO:0005681);; Biological Process: mRNA processing (GO:0006397);; Biological Process: RNA splicing (GO:0008380);; Cellular Component: nuclear speck (GO:0016607);;	K07735|1e-178|osa:4348336|K07735 algH; putative transcriptional regulator	--	--	Uncharacterized ACR, COG1678	Serine/arginine-rich splicing factor SR45 OS=Arabidopsis thaliana OX=3702 GN=SR45 PE=1 SV=1	uncharacterized protein LOC4348336 [Oryza sativa Japonica Group] AAL31080.1 unknown protein [Oryza sativa Japonica Group] AAN04159.1 Unknown protein [Oryza sativa Japonica Group] AAP53024.1 Uncharacterized ACR, COG1678 family protein, expressed [Oryza sativa Japonica Group] BAF26279.1 Os10g0330400 [Oryza sativa Japonica Group] EAZ15682.1 hypothetical protein OsJ_31097 [Oryza sativa Japonica Group…
TRINITY_DN10434_c0_g1	--	--	--	--|0.0|ats:109757922|hypothetical protein	--	--	bHLH-MYC and R2R3-MYB transcription factors N-terminal	Protein RICE SALT SENSITIVE 3 OS=Oryza sativa subsp. japonica OX=39947 GN=RSS3 PE=1 SV=1	unnamed protein product [Triticum aestivum] VAH80732.1 unnamed protein product [Triticum turgidum subsp. durum]
TRINITY_DN29397_c0_g1	--	--	Molecular Function: catalytic activity (GO:0003824);; Biological Process: metabolic process (GO:0008152);;	--|1e-36|bdi:100846613|hypothetical protein	--	--	--	Probable inactive nicotinamidase At3g16190 OS=Arabidopsis thaliana OX=3702 GN=At3g16190 PE=2 SV=1	Isochorismatase family protein rutB [Zea mays]
TRINITY_DN38987_c0_g1	--	--	Molecular Function: DNA binding (GO:0003677);; Molecular Function: DNA-binding transcription factor activity (GO:0003700);; Cellular Component: nucleus (GO:0005634);; Cellular Component: cytoplasm (GO:0005737);; Cellular Component: plasma membrane (GO:0005886);; Biological Process: transcription, DNA-templated (GO:0006351);; Biological Process: cell death (GO:0008219);; Biological Process: respon…	--|1e-47|sita:101775238|hypothetical protein	--	--	AP2 domain	Ethylene-responsive transcription factor RAP2-3 OS=Arabidopsis thaliana OX=3702 GN=RAP2-3 PE=1 SV=2	ethylene-responsive transcription factor ERF071 [Setaria italica] RCV18091.1 hypothetical protein SETIT_3G272600v2 [Setaria italica] TKW27777.1 hypothetical protein SEVIR_3G279600v2 [Setaria viridis]
TRINITY_DN4916_c0_g1	--	--	--	--|4e-22|osa:107278564|hypothetical protein	--	--	--	--	hypothetical protein [Oryza sativa Japonica Group] BAD36660.1 hypothetical protein [Oryza sativa Japonica Group] EAZ00058.1 hypothetical protein OsI_22062 [Oryza sativa Indica Group] EAZ36178.1 hypothetical protein OsJ_20490 [Oryza sativa Japonica Group] BAS96657.1 Os06g0201300 [Oryza sativa Japonica Group]
TRINITY_DN39376_c0_g1	--	--	Molecular Function: DNA binding (GO:0003677);; Molecular Function: DNA-binding transcription factor activity (GO:0003700);; Cellular Component: nucleus (GO:0005634);; Biological Process: transcription, DNA-templated (GO:0006351);; Molecular Function: zinc ion binding (GO:0008270);; Biological Process: response to ethylene (GO:0009723);; Biological Process: response to gibberellin (GO:0009739);; B…	--|8e-56|ats:109755147|hypothetical protein	--	--	--	Transcription factor MYBS3 OS=Oryza sativa subsp. japonica OX=39947 GN=MYBS3 PE=2 SV=1	unnamed protein product [Triticum turgidum subsp. durum]
TRINITY_DN1799_c0_g1	[D]	Cell cycle control, cell division, chromosome partitioning	Cellular Component: nucleus (GO:0005634);; Cellular Component: cytoplasm (GO:0005737);; Biological Process: transcription, DNA-templated (GO:0006351);; Biological Process: regulation of transcription, DNA-templated (GO:0006355);; Biological Process: brassinosteroid mediated signaling pathway (GO:0009742);;	--|1e-167|osa:4326686|hypothetical protein	--	--	Transcriptional repressor, ovate	Transcription repressor OFP8 OS=Oryza sativa subsp. japonica OX=39947 GN=OFP8 PE=1 SV=1	transcription repressor OFP3 [Oryza sativa Japonica Group]
TRINITY_DN56062_c0_g1	[RTKL]	--	Molecular Function: transmembrane receptor protein serine/threonine kinase activity (GO:0004675);; Molecular Function: ATP binding (GO:0005524);; Cellular Component: nucleus (GO:0005634);; Cellular Component: plasma membrane (GO:0005886);; Biological Process: protein phosphorylation (GO:0006468);; Biological Process: defense response (GO:0006952);; Biological Process: cell surface receptor signal…	--|0.0|osa:9268653|hypothetical protein	[T]	Signal transduction mechanisms	Protein tyrosine and serine/threonine kinase;; Protein kinase domain	Probable serine/threonine-protein kinase PIX13 OS=Arabidopsis thaliana OX=3702 GN=PIX13 PE=1 SV=2	H0409D10.5 [Oryza sativa] EAY95176.1 hypothetical protein OsI_16994 [Oryza sativa Indica Group]
TRINITY_DN9228_c0_g1	--	--	Cellular Component: nucleus (GO:0005634);; Biological Process: transcription, DNA-templated (GO:0006351);; Biological Process: regulation of transcription, DNA-templated (GO:0006355);;	--|3e-81|obr:102717179|hypothetical protein	[K]	Transcription	Bromodomain extra-terminal - transcription regulation	Transcription factor GTE2 OS=Arabidopsis thaliana OX=3702 GN=GTE2 PE=2 SV=2	PREDICTED: transcription factor GTE7-like [Oryza brachyantha]
TRINITY_DN53216_c0_g1	--	--	Molecular Function: DNA binding (GO:0003677);; Cellular Component: nucleus (GO:0005634);; Biological Process: transcription, DNA-templated (GO:0006351);; Biological Process: regulation of transcription, DNA-templated (GO:0006355);;	--|3e-34|osa:4349963|hypothetical protein	[A]	RNA processing and modification	--	NAC domain-containing protein 71 OS=Oryza sativa subsp. japonica OX=39947 GN=NAC071 PE=1 SV=1	hypothetical protein OsI_35380 [Oryza sativa Indica Group] AND61379.1 transcription factor [Oryza sativa]
TRINITY_DN24824_c0_g1	--	--	Molecular Function: phosphorelay sensor kinase activity (GO:0000155);; Molecular Function: protein histidine kinase activity (GO:0004673);; Cellular Component: intracellular (GO:0005622);; Cellular Component: plasma membrane (GO:0005886);; Biological Process: protein phosphorylation (GO:0006468);; Biological Process: cytokinin-activated signaling pathway (GO:0009736);; Cellular Component: integra…	K14489|4e-16|ats:109748025|K14489 AHK2_3_4; arabidopsis histidine kinase 2/3/4 (cytokinin receptor) [EC:2.7.13.3]	[T]	Signal transduction mechanisms	--	Probable histidine kinase 4 OS=Oryza sativa subsp. japonica OX=39947 GN=HK4 PE=2 SV=1	unnamed protein product [Triticum turgidum subsp. durum]
TRINITY_DN36126_c0_g1	--	--	Molecular Function: structural constituent of cell wall (GO:0005199);;	--|3e-10|bdi:100827649|hypothetical protein	--	--	--	Vegetative cell wall protein gp1 OS=Chlamydomonas reinhardtii OX=3055 GN=GP1 PE=1 SV=1	vegetative cell wall protein gp1 [Brachypodium distachyon] KQK14994.1 hypothetical protein BRADI_1g20026v3 [Brachypodium distachyon]
TRINITY_DN17075_c1_g1	--	--	--	--|2e-52|zma:103631359|hypothetical protein	--	--	--	--	zinc finger MYM-type protein 1-like [Zea mays]
TRINITY_DN6137_c0_g1	--	--	--	--|1e-155|osa:4346057|hypothetical protein	--	--	Protein of unknown function (DUF1666);; Protein of unknown function (DUF1666)	--	uncharacterized protein LOC4346057 [Oryza sativa Japonica Group] XP_015648396.1 uncharacterized protein LOC4346057 [Oryza sativa Japonica Group] BAD09694.1 unknown protein [Oryza sativa Japonica Group] BAF24174.1 Os08g0519600 [Oryza sativa Japonica Group] BAG97173.1 unnamed protein product [Oryza sativa Japonica Group] EEC83897.1 hypothetical protein OsI_29907 [Oryza sativa Indica Group] BAT06279…
TRINITY_DN8563_c2_g2	--	--	--	--|1e-105|osa:9266936|hypothetical protein	--	--	--	--	uncharacterized protein LOC9266936 isoform X2 [Oryza sativa Japonica Group] XP_015644310.1 uncharacterized protein LOC9266936 isoform X2 [Oryza sativa Japonica Group]
TRINITY_DN3049_c0_g1	--	--	Molecular Function: phosphatidylinositol binding (GO:0035091);;	--|8e-49|zma:100277316|hypothetical protein	[R]	General function prediction only	--	Tubby-like F-box protein 13 OS=Oryza sativa subsp. japonica OX=39947 GN=TULP13 PE=2 SV=1	hypothetical protein BAE44_0010805 [Dichanthelium oligosanthes]
TRINITY_DN21823_c0_g1	--	--	--	--|3e-49|osa:4352121|hypothetical protein	--	--	--	--	Os12g0433200 [Oryza sativa Japonica Group] BAT16956.1 Os12g0433200 [Oryza sativa Japonica Group]
TRINITY_DN41187_c0_g3	--	--	--	--|8e-49|osa:4340120|hypothetical protein	--	--	--	--	hypothetical protein EJB05_57416, partial [Eragrostis curvula]
TRINITY_DN8752_c4_g1	--	--	--	--	--	--	--	--	unnamed protein product [Triticum turgidum subsp. durum]
TRINITY_DN25755_c0_g1	--	--	--	K09284|1e-39|osa:4342787|K09284 AP2; AP2-like factor, euAP2 lineage	--	--	--	--	hypothetical protein EE612_038071, partial [Oryza sativa]
TRINITY_DN6168_c1_g1	[R]	General function prediction only	Molecular Function: GTP binding (GO:0005525);; Cellular Component: intracellular (GO:0005622);; Cellular Component: plasma membrane (GO:0005886);; Biological Process: small GTPase mediated signal transduction (GO:0007264);; Biological Process: protein transport (GO:0015031);;	K07874|1e-96|osa:4337556|K07874 RAB1A; Ras-related protein Rab-1A	[TU]	--	Ras family;; FAD binding domain;; FAD dependent oxidoreductase;; NAD(P)-binding Rossmann-like domain;; FAD binding domain	GTP-binding protein YPTM1 OS=Zea mays OX=4577 GN=YPTM1 PE=2 SV=2	ras-related protein RABD2c-like [Panicum hallii] PAN16780.1 hypothetical protein PAHAL_3G085900 [Panicum hallii]
TRINITY_DN25150_c0_g1	--	--	Biological Process: nitrogen compound metabolic process (GO:0006807);; Molecular Function: nickel cation binding (GO:0016151);;	K03188|1e-128|sita:101764910|K03188 ureF; urease accessory protein	--	--	UreF	Urease accessory protein F OS=Oryza sativa subsp. japonica OX=39947 GN=UREF PE=2 SV=2	urease accessory protein F [Setaria italica] RCV05332.1 hypothetical protein SETIT_1G075400v2 [Setaria italica]
TRINITY_DN29850_c0_g1	--	--	Cellular Component: chloroplast (GO:0009507);; Biological Process: carotenoid biosynthetic process (GO:0016117);; Molecular Function: oxidoreductase activity, acting on paired donors, with incorporation or reduction of molecular oxygen (GO:0016705);; Molecular Function: lycopene beta cyclase activity (GO:0045436);;	K06443|2e-09|obr:102712228|K06443 lcyB; lycopene beta-cyclase [EC:5.5.1.19]	--	--	--	Lycopene beta cyclase, chloroplastic OS=Arabidopsis thaliana OX=3702 GN=LCY1 PE=1 SV=1	PREDICTED: lycopene beta cyclase, chloroplastic, partial [Oryza brachyantha]
TRINITY_DN1579_c0_g1	--	--	--	--|6e-57|sita:101777753|hypothetical protein	--	--	Dof domain, zinc finger	Dof zinc finger protein 4 OS=Oryza sativa subsp. japonica OX=39947 GN=DOF4 PE=2 SV=1	hypothetical protein SEVIR_1G309300v2 [Setaria viridis]
TRINITY_DN1718_c1_g2	--	--	Molecular Function: protein serine/threonine kinase activity (GO:0004674);; Molecular Function: ATP binding (GO:0005524);; Cellular Component: plasma membrane (GO:0005886);; Biological Process: protein phosphorylation (GO:0006468);; Cellular Component: integral component of membrane (GO:0016021);;	K04733|1e-29|ats:109764245|K04733 IRAK4; interleukin-1 receptor-associated kinase 4 [EC:2.7.11.1]	--	--	--	Cysteine-rich receptor-like protein kinase 37 OS=Arabidopsis thaliana OX=3702 GN=CRK37 PE=3 SV=1	cysteine-rich receptor-like protein kinase 41 [Aegilops tauschii subsp. tauschii]
TRINITY_DN33860_c0_g1	--	--	Cellular Component: nucleus (GO:0005634);; Biological Process: transcription, DNA-templated (GO:0006351);; Biological Process: regulation of transcription, DNA-templated (GO:0006355);; Molecular Function: lipid binding (GO:0008289);; Molecular Function: sequence-specific DNA binding (GO:0043565);;	K09338|2e-66|osa:4336705|K09338 HD-ZIP; homeobox-leucine zipper protein	--	--	START domain	Homeobox-leucine zipper protein ROC4 OS=Oryza sativa subsp. japonica OX=39947 GN=ROC4 PE=2 SV=2	OSIGBa0139P06.7 [Oryza sativa]
TRINITY_DN8433_c0_g1	--	--	Molecular Function: alpha-N-acetylglucosaminidase activity (GO:0004561);; Cellular Component: vacuole (GO:0005773);; Biological Process: metabolic process (GO:0008152);; Biological Process: embryo development ending in seed dormancy (GO:0009793);; Biological Process: positive regulation of cell division (GO:0051781);;	K01205|0.0|bdi:100837449|K01205 NAGLU; alpha-N-acetylglucosaminidase [EC:3.2.1.50]	[U]	Intracellular trafficking, secretion, and vesicular transport	Alpha-N-acetylglucosaminidase (NAGLU) C-terminal domain;; Alpha-N-acetylglucosaminidase (NAGLU) tim-barrel domain;; Alpha-N-acetylglucosaminidase (NAGLU) tim-barrel domain;; Alpha-N-acetylglucosaminidase (NAGLU) N-terminal domain	Alpha-N-acetylglucosaminidase OS=Arabidopsis thaliana OX=3702 GN=NAGLU PE=2 SV=1	unnamed protein product [Triticum turgidum subsp. durum]
TRINITY_DN8445_c0_g1	[O]	Posttranslational modification, protein turnover, chaperones	--	K03686|0.0|obr:102712444|K03686 dnaJ; molecular chaperone DnaJ	[O]	Posttranslational modification, protein turnover, chaperones	DnaJ C terminal domain;; DnaJ domain;; DnaJ central domain	Chaperone protein dnaJ A8, chloroplastic OS=Oryza sativa subsp. japonica OX=39947 GN=DJA8 PE=1 SV=1	PREDICTED: chaperone protein DnaJ-like [Oryza brachyantha] XP_015693175.1 PREDICTED: chaperone protein DnaJ-like [Oryza brachyantha] XP_015693176.1 PREDICTED: chaperone protein DnaJ-like [Oryza brachyantha]
TRINITY_DN9125_c1_g1	--	--	Molecular Function: structural constituent of cell wall (GO:0005199);;	--|2e-23|bdi:104583492|hypothetical protein	--	--	--	Vegetative cell wall protein gp1 OS=Chlamydomonas reinhardtii OX=3055 GN=GP1 PE=1 SV=1	uncharacterized protein LOC112873909 [Panicum hallii] PAN05176.1 hypothetical protein PAHAL_1G119700 [Panicum hallii]
TRINITY_DN14511_c0_g1	[J]	Translation, ribosomal structure and biogenesis	Molecular Function: tRNA binding (GO:0000049);; Biological Process: tRNA N2-guanine methylation (GO:0002940);; Molecular Function: tRNA (guanine-N2-)-methyltransferase activity (GO:0004809);; Cellular Component: nucleus (GO:0005634);; Cellular Component: mitochondrion (GO:0005739);;	K10891|0.0|osa:4342426|K10891 FANCD2; fanconi anemia group D2 protein	[S]	Function unknown	Fanconi anaemia protein FancD2 nuclease;; Fanconi anaemia protein FancD2 nuclease;; N2,N2-dimethylguanosine tRNA methyltransferase	Probable tRNA (guanine(26)-N(2))-dimethyltransferase 1 OS=Arabidopsis thaliana OX=3702 GN=At5g15810 PE=2 SV=3	Fanconi anemia group D2 protein homolog [Oryza sativa Japonica Group] EEC81533.1 hypothetical protein OsI_24939 [Oryza sativa Indica Group] EEE66585.1 hypothetical protein OsJ_23134 [Oryza sativa Japonica Group]
TRINITY_DN14819_c0_g1	--	--	Molecular Function: nucleic acid binding (GO:0003676);; Molecular Function: RNA-directed DNA polymerase activity (GO:0003964);; Molecular Function: aspartic-type endopeptidase activity (GO:0004190);; Molecular Function: endonuclease activity (GO:0004519);; Molecular Function: zinc ion binding (GO:0008270);; Biological Process: DNA integration (GO:0015074);;	K01244|0.0|zma:100286299|K01244 MTN; 5'-methylthioadenosine nucleosidase [EC:3.2.2.16]	[R]	General function prediction only	Reverse transcriptase (RNA-dependent DNA polymerase);; GAG-pre-integrase domain;; Integrase core domain;; gag-polypeptide of LTR copia-type;; Domain of unknown function (DUF4219);; Zinc knuckle	Retrovirus-related Pol polyprotein from transposon TNT 1-94 OS=Nicotiana tabacum OX=4097 PE=2 SV=1	H0512B01.8 [Oryza sativa]
TRINITY_DN387_c2_g1	--	--	--	--|8e-10|ats:109774412|hypothetical protein	--	--	--	--	unnamed protein product [Triticum turgidum subsp. durum]
TRINITY_DN2609_c0_g1	--	--	Cellular Component: nucleus (GO:0005634);; Biological Process: response to abscisic acid (GO:0009737);; Biological Process: posttranscriptional regulation of gene expression (GO:0010608);; Biological Process: negative regulation of gene expression (GO:0010629);; Biological Process: protein ubiquitination (GO:0016567);;	--|1e-132|osa:4340510|hypothetical protein	[R]	General function prediction only	F-box-like;; F-box domain	F-box protein FBW2 OS=Arabidopsis thaliana OX=3702 GN=FBW2 PE=1 SV=1	F-box protein FBW2 [Oryza sativa Japonica Group] BAD37239.1 F-box protein-like [Oryza sativa Japonica Group] BAF19078.1 Os06g0219700 [Oryza sativa Japonica Group] EAZ00180.1 hypothetical protein OsI_22185 [Oryza sativa Indica Group] EAZ36295.1 hypothetical protein OsJ_20616 [Oryza sativa Japonica Group] BAG91723.1 unnamed protein product [Oryza sativa Japonica Group] BAS96818.1 Os06g0219700 [Oryz…
TRINITY_DN10981_c1_g1	--	--	Cellular Component: nucleus (GO:0005634);; Molecular Function: zinc ion binding (GO:0008270);; Biological Process: flower development (GO:0009908);; Molecular Function: histone-lysine N-methyltransferase activity (GO:0018024);; Biological Process: intracellular signal transduction (GO:0035556);;	--|2e-44|osa:4346464|hypothetical protein	[W]	Extracellular structures	--	Histone-lysine N-methyltransferase TRX1 OS=Oryza sativa subsp. japonica OX=39947 GN=TRX1 PE=1 SV=1	trithorax 1 (ATX-1) (TRX1)-like [Oryza sativa Japonica Group] BAT06967.1 Os09g0134500 [Oryza sativa Japonica Group] KAB8109756.1 hypothetical protein EE612_046180 [Oryza sativa]
TRINITY_DN11190_c0_g1	--	--	Molecular Function: serine-type endopeptidase inhibitor activity (GO:0004867);; Cellular Component: extracellular region (GO:0005576);;	--|9e-30|ats:109739438|hypothetical protein	--	--	--	Bowman-Birk type trypsin inhibitor OS=Hordeum vulgare OX=4513 GN=BBBI PE=1 SV=1	Bowman-Birk type trypsin inhibitor [Hordeum vulgare]
TRINITY_DN25442_c0_g1	[L]	Replication, recombination and repair	Cellular Component: mitochondrion (GO:0005739);;	--|4e-87|pda:103699371|hypothetical protein	[R]	General function prediction only	Reverse transcriptase (RNA-dependent DNA polymerase)	Uncharacterized mitochondrial protein AtMg00860 OS=Arabidopsis thaliana OX=3702 GN=AtMg00860 PE=4 SV=1	putative unclassified retrotransposon protein [Oryza sativa Indica Group]
TRINITY_DN15882_c0_g1	--	--	Cellular Component: nucleus (GO:0005634);; Cellular Component: cytosol (GO:0005829);; Biological Process: response to osmotic stress (GO:0006970);; Biological Process: protein ubiquitination (GO:0016567);; Biological Process: cellular response to salt stress (GO:0071472);;	K10523|5e-23|ats:109771467|K10523 SPOP; speckle-type POZ protein	[DR]	--	--	BTB/POZ and MATH domain-containing protein 6 OS=Arabidopsis thaliana OX=3702 GN=BPM6 PE=1 SV=1	BTB/POZ and MATH domain-containing protein 3 [Hordeum vulgare]
TRINITY_DN35110_c1_g1	--	--	--	K06063|1e-14|mus:103986716|K06063 SNW1; SNW domain-containing protein 1	[AB]	--	--	SNW/SKI-interacting protein A OS=Oryza sativa subsp. japonica OX=39947 GN=SKIPA PE=1 SV=1	hypothetical protein EJB05_20134, partial [Eragrostis curvula]
TRINITY_DN2632_c1_g1	--	--	Molecular Function: protein serine/threonine phosphatase activity (GO:0004722);; Molecular Function: metal ion binding (GO:0046872);;	K14497|1e-116|osa:4324182|K14497 PP2C; protein phosphatase 2C [EC:3.1.3.16]	[T]	Signal transduction mechanisms	Protein phosphatase 2C	Probable protein phosphatase 2C 8 OS=Oryza sativa subsp. japonica OX=39947 GN=Os01g0656200 PE=2 SV=1	probable protein phosphatase 2C 8 [Oryza sativa Japonica Group] Q5SN75.1 RecName: Full=Probable protein phosphatase 2C 8; Short=OsPP2C08 BAD72331.1 protein phosphatase 2C-like [Oryza sativa Japonica Group] BAF05668.1 Os01g0656200 [Oryza sativa Japonica Group] BAG90835.1 unnamed protein product [Oryza sativa Japonica Group] BAS73501.1 Os01g0656200 [Oryza sativa Japonica Group] KAB8082756.1 hypothe…
TRINITY_DN12473_c4_g1	--	--	Biological Process: sucrose biosynthetic process (GO:0005986);; Molecular Function: sucrose synthase activity (GO:0016157);; Molecular Function: sucrose-phosphate synthase activity (GO:0046524);;	K00696|3e-47|osa:4345220|K00696 E2.4.1.14; sucrose-phosphate synthase [EC:2.4.1.14]	[M]	Cell wall/membrane/envelope biogenesis	--	Probable sucrose-phosphate synthase 4 OS=Oryza sativa subsp. japonica OX=39947 GN=SPS4 PE=2 SV=1	sucrose-phosphate synthase [Bambusa oldhamii]
TRINITY_DN10414_c1_g1	--	--	Cellular Component: nucleus (GO:0005634);; Cellular Component: cytoplasm (GO:0005737);; Cellular Component: SCF ubiquitin ligase complex (GO:0019005);; Biological Process: regulation of proteolysis (GO:0030162);; Molecular Function: ubiquitin protein ligase binding (GO:0031625);; Biological Process: ubiquitin-dependent protein catabolic process (GO:0042787);; Biological Process: proteasome-mediat…	--|7e-22|sita:101766906|hypothetical protein	[R]	General function prediction only	--	F-box/kelch-repeat protein SKIP11 OS=Arabidopsis thaliana OX=3702 GN=SKIP11 PE=1 SV=2	hypothetical protein C2845_PM02G14830 [Panicum miliaceum]
TRINITY_DN73191_c0_g1	--	--	Biological Process: protein metabolic process (GO:0019538);;	--|3e-67|osa:4351252|hypothetical protein	[O]	Posttranslational modification, protein turnover, chaperones	--	Protein DWARF 53-LIKE OS=Oryza sativa subsp. japonica OX=39947 GN=D53-L PE=3 SV=2	Os12g0104300 [Oryza sativa Japonica Group]
TRINITY_DN53063_c1_g1	[E]	Amino acid transport and metabolism	Molecular Function: iron ion binding (GO:0005506);; Cellular Component: cytoplasm (GO:0005737);; Biological Process: glutamate biosynthetic process (GO:0006537);; Cellular Component: chloroplast (GO:0009507);; Cellular Component: plastid (GO:0009536);; Molecular Function: FMN binding (GO:0010181);; Molecular Function: glutamate synthase activity (GO:0015930);; Molecular Function: glutamate syntha…	K00264|9e-43|osa:4324398|K00264 GLT1; glutamate synthase (NADH) [EC:1.4.1.14]	[E]	Amino acid transport and metabolism	Glutamine amidotransferases class-II	Glutamate synthase 1 [NADH], chloroplastic OS=Oryza sativa subsp. japonica OX=39947 GN=Os01g0681900 PE=2 SV=1	hypothetical protein SORBI_3010G060800 [Sorghum bicolor]
TRINITY_DN276_c1_g1	[RTKL]	--	Molecular Function: protein serine/threonine kinase activity (GO:0004674);; Molecular Function: calmodulin binding (GO:0005516);; Molecular Function: ATP binding (GO:0005524);; Cellular Component: plasma membrane (GO:0005886);; Biological Process: protein phosphorylation (GO:0006468);; Cellular Component: integral component of membrane (GO:0016021);; Molecular Function: carbohydrate binding (GO:0…	--|0.0|sbi:8062459|hypothetical protein	--	--	Protein kinase domain;; Protein tyrosine and serine/threonine kinase;; D-mannose binding lectin;; S-locus glycoprotein domain;; PAN-like domain	G-type lectin S-receptor-like serine/threonine-protein kinase At2g19130 OS=Arabidopsis thaliana OX=3702 GN=At2g19130 PE=2 SV=1	hypothetical protein GQ55_5G062500 [Panicum hallii var. hallii]
TRINITY_DN138_c0_g2	[RTKL]	--	Molecular Function: protein serine/threonine kinase activity (GO:0004674);; Molecular Function: ATP binding (GO:0005524);; Cellular Component: cytosol (GO:0005829);; Biological Process: peptidyl-serine phosphorylation (GO:0018105);; Biological Process: peptidyl-threonine phosphorylation (GO:0018107);; Biological Process: intracellular signal transduction (GO:0035556);;	K07198|0.0|obr:102708933|K07198 PRKAA; 5'-AMP-activated protein kinase, catalytic alpha subunit [EC:2.7.11.11]	[T]	Signal transduction mechanisms	Protein kinase domain;; Protein tyrosine and serine/threonine kinase;; NAF domain;; Kinase-like	CBL-interacting protein kinase 5 OS=Oryza sativa subsp. japonica OX=39947 GN=CIPK5 PE=2 SV=1	CBL-interacting protein kinase 5 [Panicum hallii] PAN32841.1 hypothetical protein PAHAL_5G515900 [Panicum hallii]
TRINITY_DN262_c0_g1	[J]	Translation, ribosomal structure and biogenesis	Molecular Function: RNA binding (GO:0003723);; Molecular Function: pseudouridine synthase activity (GO:0009982);; Biological Process: tRNA pseudouridine synthesis (GO:0031119);;	K06173|0.0|bdi:100834201|K06173 truA; tRNA pseudouridine38-40 synthase [EC:5.4.99.12]	[J]	Translation, ribosomal structure and biogenesis	tRNA pseudouridine synthase	Putative tRNA pseudouridine synthase OS=Arabidopsis thaliana OX=3702 GN=At2g30320 PE=3 SV=1	tRNA pseudouridine synthase A [Brachypodium distachyon] KQK00697.1 hypothetical protein BRADI_3g51240v3 [Brachypodium distachyon]
TRINITY_DN24925_c0_g1	[I]	Lipid transport and metabolism	Molecular Function: acetate-CoA ligase activity (GO:0003987);; Molecular Function: ATP binding (GO:0005524);; Cellular Component: cytosol (GO:0005829);; Biological Process: acetate metabolic process (GO:0006083);; Biological Process: fatty acid metabolic process (GO:0006631);; Cellular Component: chloroplast (GO:0009507);; Cellular Component: glyoxysome (GO:0009514);; Cellular Component: chloropl…	K01895|1e-78|sita:101767488|K01895 ACSS1_2; acetyl-CoA synthetase [EC:6.2.1.1]	[I]	Lipid transport and metabolism	AMP-binding enzyme	Acetyl-coenzyme A synthetase, chloroplastic/glyoxysomal OS=Arabidopsis thaliana OX=3702 GN=ACS PE=1 SV=1	acetyl-coenzyme A synthetase, chloroplastic/glyoxysomal [Panicum miliaceum]
TRINITY_DN2210_c0_g1	--	--	Molecular Function: nucleotide binding (GO:0000166);; Molecular Function: RNA binding (GO:0003723);; Cellular Component: nucleus (GO:0005634);; Biological Process: flower development (GO:0009908);; Biological Process: cell differentiation (GO:0030154);;	--|0.0|osa:4346429|hypothetical protein	[A]	RNA processing and modification	RNA recognition motif. (a.k.a. RRM, RBD, or RNP domain);; WW domain	Flowering time control protein FCA OS=Arabidopsis thaliana OX=3702 GN=FCA PE=1 SV=3	flowering time control protein FCA isoform X1 [Oryza sativa Japonica Group]
TRINITY_DN28069_c0_g1	--	--	Molecular Function: DNA binding (GO:0003677);; Molecular Function: metal ion binding (GO:0046872);;	--|1e-42|sita:101781524|hypothetical protein	--	--	--	Zinc finger CCCH domain-containing protein 55 OS=Oryza sativa subsp. japonica OX=39947 GN=Os08g0135800 PE=2 SV=1	zinc finger CCCH domain-containing protein 55 [Setaria italica] RCV30181.1 hypothetical protein SETIT_6G073300v2 [Setaria italica]
TRINITY_DN17451_c0_g1	[E]	Amino acid transport and metabolism	Biological Process: urea cycle (GO:0000050);; Biological Process: argininosuccinate metabolic process (GO:0000053);; Molecular Function: argininosuccinate synthase activity (GO:0004055);; Molecular Function: ATP binding (GO:0005524);; Cellular Component: cytoplasm (GO:0005737);; Biological Process: arginine biosynthetic process (GO:0006526);; Cellular Component: chloroplast (GO:0009507);; Cellula…	K01940|1e-64|zma:100274106|K01940 argG; argininosuccinate synthase [EC:6.3.4.5]	[E]	Amino acid transport and metabolism	Arginosuccinate synthase	Argininosuccinate synthase, chloroplastic OS=Arabidopsis thaliana OX=3702 GN=At4g24830 PE=1 SV=3	unknown [Zea mays]
TRINITY_DN5481_c0_g1	[M]	Cell wall/membrane/envelope biogenesis	Cellular Component: Golgi membrane (GO:0000139);; Cellular Component: endosome (GO:0005768);; Cellular Component: Golgi apparatus (GO:0005794);; Cellular Component: trans-Golgi network (GO:0005802);; Cellular Component: integral component of membrane (GO:0016021);; Biological Process: pectin biosynthetic process (GO:0045489);; Molecular Function: polygalacturonate 4-alpha-galacturonosyltransferas…	K13648|1e-166|osa:4332727|K13648 GAUT; alpha-1,4-galacturonosyltransferase [EC:2.4.1.43]	--	--	Glycosyl transferase family 8	Probable galacturonosyltransferase 7 OS=Arabidopsis thaliana OX=3702 GN=GAUT7 PE=1 SV=2	probable galacturonosyltransferase 7 [Oryza sativa Japonica Group] ABF95749.1 Glycosyl transferase family 8 protein, expressed [Oryza sativa Japonica Group] BAF11921.1 Os03g0330000 [Oryza sativa Japonica Group] BAS84023.1 Os03g0330000 [Oryza sativa Japonica Group] KAB8091645.1 hypothetical protein EE612_017192 [Oryza sativa]
TRINITY_DN32795_c0_g2	--	--	--	--|4e-90|osa:4339976|hypothetical protein	[T]	Signal transduction mechanisms	--	--	CDPK-like protein [Oryza sativa Japonica Group] BAD67927.1 CDPK-like protein [Oryza sativa Japonica Group] BAG86830.1 unnamed protein product [Oryza sativa Japonica Group] BAF18577.2 Os06g0127300 [Oryza sativa Japonica Group]
TRINITY_DN10923_c0_g1	--	--	Cellular Component: Golgi apparatus (GO:0005794);; Biological Process: intracellular protein transport (GO:0006886);; Molecular Function: protein transporter activity (GO:0008565);; Biological Process: vesicle-mediated transport (GO:0016192);; Cellular Component: clathrin adaptor complex (GO:0030131);; Cellular Component: clathrin-coated vesicle membrane (GO:0030665);; Molecular Function: protein…	--|0.0|obr:102716911|hypothetical protein	[U]	Intracellular trafficking, secretion, and vesicular transport	Beta2-adaptin appendage, C-terminal sub-domain	Beta-adaptin-like protein A OS=Arabidopsis thaliana OX=3702 GN=BETAA-AD PE=1 SV=1	PREDICTED: beta-adaptin-like protein A [Oryza brachyantha]
TRINITY_DN29215_c0_g1	--	--	Cellular Component: cytoplasm (GO:0005737);; Cellular Component: microtubule associated complex (GO:0005875);; Cellular Component: axonemal microtubule (GO:0005879);; Cellular Component: motile cilium (GO:0031514);; Biological Process: axoneme assembly (GO:0035082);; Cellular Component: ciliary basal body (GO:0036064);; Biological Process: cilium assembly (GO:0060271);; Biological Process: regula…	--|1e-47|osa:4347539|hypothetical protein	[K]	Transcription	Protein of unknown function (DUF667);; Protein of unknown function (DUF667)	Cilia- and flagella-associated protein 20 OS=Chlamydomonas reinhardtii OX=3055 GN=CFAP20 PE=1 SV=1	Os09g0510200, partial [Oryza sativa Japonica Group] BAT08902.1 Os09g0510200, partial [Oryza sativa Japonica Group] KAB8111270.1 hypothetical protein EE612_048861, partial [Oryza sativa]
TRINITY_DN31611_c0_g1	[J]	Translation, ribosomal structure and biogenesis	Molecular Function: rRNA (adenine-N6,N6-)-dimethyltransferase activity (GO:0000179);; Biological Process: cell fate specification (GO:0001708);; Molecular Function: RNA binding (GO:0003723);; Cellular Component: nucleus (GO:0005634);; Cellular Component: nucleolus (GO:0005730);; Cellular Component: cytoplasm (GO:0005737);; Biological Process: cell division (GO:0051301);;	K14191|1e-122|bdi:100829299|K14191 DIM1; 18S rRNA (adenine1779-N6/adenine1780-N6)-dimethyltransferase [EC:2.1.1.183]	[A]	RNA processing and modification	Ribosomal RNA adenine dimethylase	Ribosomal RNA small subunit methyltransferase OS=Arabidopsis thaliana OX=3702 GN=DIM1A PE=1 SV=1	unnamed protein product [Triticum turgidum subsp. durum]
TRINITY_DN85389_c0_g1	--	--	Biological Process: mRNA splicing, via spliceosome (GO:0000398);; Molecular Function: RNA binding (GO:0003723);; Molecular Function: ATP-dependent RNA helicase activity (GO:0004004);; Molecular Function: ATP binding (GO:0005524);; Cellular Component: nucleus (GO:0005634);; Cellular Component: spliceosomal complex (GO:0005681);; Biological Process: mRNA export from nucleus (GO:0006406);; Biologica…	K12812|2e-09|zma:111589301|K12812 UAP56; ATP-dependent RNA helicase UAP56/SUB2 [EC:3.6.4.13]	[A]	RNA processing and modification	--	DEAD-box ATP-dependent RNA helicase 56 OS=Oryza sativa subsp. japonica OX=39947 GN=AIP1 PE=1 SV=2	unnamed protein product [Triticum aestivum] VAH76441.1 unnamed protein product [Triticum turgidum subsp. durum]
TRINITY_DN2320_c0_g2	[E]	Amino acid transport and metabolism	--	--|1e-62|ats:109770302|hypothetical protein	[E]	Amino acid transport and metabolism	Ornithine cyclodeaminase/mu-crystallin family	Protein SAR DEFICIENT 4 OS=Arabidopsis thaliana OX=3702 GN=SARD4 PE=1 SV=1	uncharacterized protein LOC109770302 [Aegilops tauschii subsp. tauschii]
TRINITY_DN24377_c2_g1	[G]	Carbohydrate transport and metabolism	Biological Process: carbohydrate metabolic process (GO:0005975);; Molecular Function: beta-glucosidase activity (GO:0008422);; Biological Process: glycosyl compound metabolic process (GO:1901657);;	K05350|0.0|bdi:100843130|K05350 bglB; beta-glucosidase [EC:3.2.1.21]	[G]	Carbohydrate transport and metabolism	Glycosyl hydrolase family 1;; Glycosyl hydrolase family 1	Probable inactive beta-glucosidase 14 OS=Oryza sativa subsp. japonica OX=39947 GN=BGLU14 PE=2 SV=2	probable inactive beta-glucosidase 14 isoform X1 [Brachypodium distachyon]
TRINITY_DN7705_c1_g1	[IQR]	--	Cellular Component: cytosol (GO:0005829);; Molecular Function: oxidoreductase activity (GO:0016491);;	K08081|2e-92|bdi:100837602|K08081 TR1; tropinone reductase I [EC:1.1.1.206]	[R]	General function prediction only	Enoyl-(Acyl carrier protein) reductase;; short chain dehydrogenase	Tropinone reductase homolog At5g06060 OS=Arabidopsis thaliana OX=3702 GN=At5g06060 PE=2 SV=1	unnamed protein product [Triticum turgidum subsp. durum]
TRINITY_DN14370_c0_g1	--	--	Molecular Function: N-acyltransferase activity (GO:0016410);;	--|1e-180|ats:109760034|hypothetical protein	--	--	Transferase family;; Transferase family	Acyl transferase 10 OS=Oryza sativa subsp. japonica OX=39947 GN=AT10 PE=3 SV=1	hypothetical protein C2845_PMPSC004489 [Panicum miliaceum]
TRINITY_DN15709_c0_g1	[U]	Intracellular trafficking, secretion, and vesicular transport	Molecular Function: structural constituent of cell wall (GO:0005199);;	--|1e-140|ats:109770168|hypothetical protein	--	--	--	Vegetative cell wall protein gp1 OS=Chlamydomonas reinhardtii OX=3055 GN=GP1 PE=1 SV=1	unnamed protein product [Triticum turgidum subsp. durum]
TRINITY_DN47702_c0_g1	[TK]	--	Cellular Component: plasmodesma (GO:0009506);; Biological Process: cytokinin-activated signaling pathway (GO:0009736);; Biological Process: hormone transport (GO:0009914);; Biological Process: heat acclimation (GO:0010286);;	--|2e-51|osa:4324608|hypothetical protein	--	--	--	F-box protein At5g46170 OS=Arabidopsis thaliana OX=3702 GN=At5g46170 PE=2 SV=1	F-box protein At4g18380 [Oryza sativa Japonica Group] BAB56069.1 F-box family protein-like [Oryza sativa Japonica Group] BAF06291.1 Os01g0770400 [Oryza sativa Japonica Group] BAG88022.1 unnamed protein product [Oryza sativa Japonica Group] BAS74546.1 Os01g0770400 [Oryza sativa Japonica Group]
TRINITY_DN24419_c0_g1	--	--	Molecular Function: ATP binding (GO:0005524);; Molecular Function: GTP binding (GO:0005525);; Molecular Function: GTP diphosphokinase activity (GO:0008728);; Cellular Component: chloroplast (GO:0009507);; Biological Process: guanosine tetraphosphate metabolic process (GO:0015969);; Molecular Function: kinase activity (GO:0016301);;	K00951|5e-66|osa:4345756|K00951 relA; GTP pyrophosphokinase [EC:2.7.6.5]	[T]	Signal transduction mechanisms	--	Probable GTP diphosphokinase RSH2, chloroplastic OS=Oryza sativa subsp. japonica OX=39947 GN=RSH2 PE=2 SV=1	probable GTP diphosphokinase RSH2, chloroplastic [Oryza sativa Japonica Group] Q7XAP4.1 RecName: Full=Probable GTP diphosphokinase RSH2, chloroplastic; AltName: Full=RelA/SpoT homolog 2; Short=OsRSH2; AltName: Full=ppGpp synthetase RSH2; Flags: Precursor BAC81140.1 plastid (p)ppGpp synthase [Oryza sativa Japonica Group] BAD09583.1 plastid (p)ppGpp synthase [Oryza sativa Japonica Group] BAF23883.1…
TRINITY_DN14226_c0_g2	--	--	Cellular Component: nucleus (GO:0005634);;	--|1e-101|bdi:100832378|hypothetical protein	--	--	--	Protein NETWORKED 1B OS=Arabidopsis thaliana OX=3702 GN=NET1B PE=2 SV=1	protein NETWORKED 1A [Brachypodium distachyon] XP_024318845.1 protein NETWORKED 1A [Brachypodium distachyon] KQJ89166.1 hypothetical protein BRADI_4g23910v3 [Brachypodium distachyon]
TRINITY_DN18958_c0_g1	[Q]	Secondary metabolites biosynthesis, transport and catabolism	Molecular Function: catalytic activity (GO:0003824);; Biological Process: metabolic process (GO:0008152);;	--|1e-138|bdi:100846613|hypothetical protein	--	--	Isochorismatase family	Probable inactive nicotinamidase At3g16190 OS=Arabidopsis thaliana OX=3702 GN=At3g16190 PE=2 SV=1	probable inactive nicotinamidase At3g16190 isoform X1 [Brachypodium distachyon] KQJ94388.1 hypothetical protein BRADI_3g10240v3 [Brachypodium distachyon]
TRINITY_DN664_c0_g1	--	--	Cellular Component: nucleus (GO:0005634);; Biological Process: protein ubiquitination (GO:0016567);; Molecular Function: identical protein binding (GO:0042802);;	K10523|1e-126|ats:109743821|K10523 SPOP; speckle-type POZ protein	[DR]	--	BTB/POZ domain;; MATH domain	BTB/POZ and MATH domain-containing protein 1 OS=Arabidopsis thaliana OX=3702 GN=BPM1 PE=1 SV=1	BTB/POZ and MATH domain-containing protein 2 [Dichanthelium oligosanthes]
TRINITY_DN26318_c0_g1	--	--	--	--|1e-71|osa:4329913|hypothetical protein	--	--	--	--	uncharacterized protein LOC4329913 [Oryza sativa Japonica Group] BAD19358.1 unknown protein [Oryza sativa Japonica Group] BAF09281.1 Os02g0604100 [Oryza sativa Japonica Group] EAY86595.1 hypothetical protein OsI_07975 [Oryza sativa Indica Group] BAH00641.1 unnamed protein product [Oryza sativa Japonica Group] BAS79645.1 Os02g0604100 [Oryza sativa Japonica Group] KAB8087846.1 hypothetical protein …
TRINITY_DN13029_c0_g1	[C]	Energy production and conversion	Cellular Component: intracellular (GO:0005622);; Molecular Function: FMN binding (GO:0010181);; Molecular Function: oxidoreductase activity (GO:0016491);; Biological Process: oxylipin biosynthetic process (GO:0031408);; Biological Process: oxidation-reduction process (GO:0055114);;	K05894|0.0|osa:4329684|K05894 OPR; 12-oxophytodienoic acid reductase [EC:1.3.1.42]	[CR]	--	NADH:flavin oxidoreductase / NADH oxidase family	Putative 12-oxophytodienoate reductase 8 OS=Oryza sativa subsp. japonica OX=39947 GN=OPR8 PE=2 SV=1	putative 12-oxophytodienoic acid reductase [Oryza sativa Japonica Group]
TRINITY_DN26155_c0_g1	--	--	Biological Process: MAPK cascade (GO:0000165);; Molecular Function: DNA binding (GO:0003677);; Molecular Function: protein serine/threonine kinase activity (GO:0004674);; Molecular Function: MAP kinase kinase kinase activity (GO:0004709);; Molecular Function: ATP binding (GO:0005524);; Cellular Component: nucleus (GO:0005634);; Cellular Component: endosome (GO:0005768);; Cellular Component: plasm…	K13414|9e-71|sita:101778508|K13414 MEKK1; mitogen-activated protein kinase kinase kinase 1 [EC:2.7.11.25]	[T]	Signal transduction mechanisms	--	Mitogen-activated protein kinase kinase kinase 1 OS=Arabidopsis thaliana OX=3702 GN=MEKK1 PE=1 SV=2	hypothetical protein C2845_PM02G01410 [Panicum miliaceum]
TRINITY_DN6120_c0_g1	[R]	General function prediction only	Cellular Component: endoplasmic reticulum (GO:0005783);; Cellular Component: plasma membrane (GO:0005886);; Biological Process: auxin-activated signaling pathway (GO:0009734);; Biological Process: auxin polar transport (GO:0009926);; Biological Process: auxin homeostasis (GO:0010252);; Molecular Function: auxin efflux transmembrane transporter activity (GO:0010329);; Cellular Component: integral …	K13947|0.0|osa:4326565|K13947 PIN; auxin efflux carrier family	--	--	Membrane transport protein	Auxin efflux carrier component 3a OS=Oryza sativa subsp. japonica OX=39947 GN=PIN3A PE=2 SV=1	auxin efflux carrier component 3a isoform X1 [Oryza sativa Japonica Group] Q5VP70.1 RecName: Full=Auxin efflux carrier component 3a; Short=OsPIN3a; AltName: Full=OSPIN10a; AltName: Full=OsPIN3t BAD68754.1 putative efflux carrier [Oryza sativa Japonica Group] FAA00681.1 TPA: auxin efflux carrier [Oryza sativa Japonica Group] BAS73381.1 Os01g0643300 [Oryza sativa Japonica Group] KAB8082651.1 hypoth…
TRINITY_DN19004_c0_g1	[MG]	--	Biological Process: flavonoid biosynthetic process (GO:0009813);; Molecular Function: racemase and epimerase activity (GO:0016854);; Molecular Function: anthocyanidin reductase activity (GO:0033729);; Molecular Function: NADP binding (GO:0050661);;	K08695|1e-180|osa:4337100|K08695 ANR; anthocyanidin reductase [EC:1.3.1.77]	[V]	Defense mechanisms	NAD dependent epimerase/dehydratase family;; 3-beta hydroxysteroid dehydrogenase/isomerase family;; NAD(P)H-binding;; GDP-mannose 4,6 dehydratase;; NmrA-like family;; Male sterility protein	Anthocyanidin reductase ((2S)-flavan-3-ol-forming) OS=Vitis vinifera OX=29760 GN=ANR PE=1 SV=1	anthocyanidin reductase [Indosasa hispida]
TRINITY_DN39206_c0_g1	--	--	Cellular Component: integral component of plasma membrane (GO:0005887);; Molecular Function: water channel activity (GO:0015250);; Biological Process: ion transmembrane transport (GO:0034220);;	K09872|2e-16|osa:4330248|K09872 PIP; aquaporin PIP	[G]	Carbohydrate transport and metabolism	--	Aquaporin PIP1-1 OS=Oryza sativa subsp. japonica OX=39947 GN=PIP1-1 PE=2 SV=1	Aquaporin PIP1-2 [Zea mays]
TRINITY_DN4453_c0_g1	--	--	Cellular Component: chloroplast stroma (GO:0009570);; Biological Process: chlorophyll catabolic process (GO:0015996);; Molecular Function: oxidoreductase activity (GO:0016491);;	K13545|1e-147|bdi:100843855|K13545 RCCR; red chlorophyll catabolite reductase [EC:1.3.7.12]	--	--	Red chlorophyll catabolite reductase (RCC reductase);; Red chlorophyll catabolite reductase (RCC reductase);; Red chlorophyll catabolite reductase (RCC reductase)	Red chlorophyll catabolite reductase (Fragment) OS=Hordeum vulgare OX=4513 GN=rccR PE=1 SV=1	red chlorophyll catabolite reductase isoform X1 [Brachypodium distachyon] XP_014755212.1 red chlorophyll catabolite reductase isoform X1 [Brachypodium distachyon] XP_024315508.1 red chlorophyll catabolite reductase isoform X1 [Brachypodium distachyon] KQK10028.1 hypothetical protein BRADI_2g51592v3 [Brachypodium distachyon]
TRINITY_DN707_c1_g1	--	--	--	--|4e-78|ats:109784134|hypothetical protein	[M]	Cell wall/membrane/envelope biogenesis	--	--	unnamed protein product [Triticum turgidum subsp. durum]
TRINITY_DN5864_c1_g2	--	--	Molecular Function: serine-type endopeptidase activity (GO:0004252);;	--|2e-24|osa:4350193|hypothetical protein	[O]	Posttranslational modification, protein turnover, chaperones	--	Putative protease Do-like 14 OS=Arabidopsis thaliana OX=3702 GN=DEGP14 PE=3 SV=2	Trypsin family protein with PDZ domain [Zea mays]
TRINITY_DN306_c1_g1	--	--	--	K12900|1e-39|osa:4328900|K12900 FUSIP1; FUS-interacting serine-arginine-rich protein 1	[A]	RNA processing and modification	--	--	Os12g0572300, partial [Oryza sativa Japonica Group] BAT17751.1 Os12g0572400, partial [Oryza sativa Japonica Group] KAB8117928.1 hypothetical protein EE612_060418, partial [Oryza sativa]
TRINITY_DN10485_c1_g1	--	--	--	--|4e-08|obr:102705061|hypothetical protein	--	--	--	--	unknown [Zea mays]
TRINITY_DN11423_c0_g1	--	--	Cellular Component: nucleus (GO:0005634);; Biological Process: multicellular organism development (GO:0007275);; Biological Process: response to water deprivation (GO:0009414);; Biological Process: response to light stimulus (GO:0009416);; Biological Process: auxin polar transport (GO:0009926);; Biological Process: regulation of meristem structural organization (GO:0009934);; Biological Process: …	--|1e-139|sita:101774314|hypothetical protein	--	--	--	F-box/LRR-repeat MAX2 homolog OS=Oryza sativa subsp. japonica OX=39947 GN=D3 PE=1 SV=2	F-box protein ORE9-like [Oryza sativa Japonica Group]
TRINITY_DN23181_c0_g1	--	--	--	K09422|2e-59|bdi:100828457|K09422 MYBP; transcription factor MYB, plant	--	--	--	--	uncharacterized protein LOC100828457 isoform X3 [Brachypodium distachyon]
TRINITY_DN1730_c0_g1	--	--	Molecular Function: nucleotide binding (GO:0000166);; Molecular Function: RNA binding (GO:0003723);; Cellular Component: spliceosomal complex (GO:0005681);; Biological Process: mRNA processing (GO:0006397);; Biological Process: RNA splicing (GO:0008380);; Cellular Component: nuclear speck (GO:0016607);;	--|0.0|osa:4332351|hypothetical protein	--	--	SH3 domain	Serine/arginine-rich splicing factor SR45 OS=Arabidopsis thaliana OX=3702 GN=SR45 PE=1 SV=1	uncharacterized protein LOC4332351 [Oryza sativa Japonica Group]
TRINITY_DN15649_c0_g1	--	--	Cellular Component: Golgi membrane (GO:0000139);; Cellular Component: endosome (GO:0005768);; Cellular Component: vacuole (GO:0005773);; Cellular Component: vacuolar membrane (GO:0005774);; Cellular Component: Golgi apparatus (GO:0005794);; Cellular Component: trans-Golgi network (GO:0005802);; Cellular Component: plasmodesma (GO:0009506);; Cellular Component: endosome membrane (GO:0010008);; Cel…	--|5e-67|obr:102722086|hypothetical protein	[U]	Intracellular trafficking, secretion, and vesicular transport	Endomembrane protein 70	Transmembrane 9 superfamily member 12 OS=Arabidopsis thaliana OX=3702 GN=TMN12 PE=2 SV=1	PREDICTED: transmembrane 9 superfamily member 12-like [Oryza brachyantha]
TRINITY_DN1320_c0_g2	--	--	Molecular Function: microtubule motor activity (GO:0003777);; Molecular Function: ATP binding (GO:0005524);; Cellular Component: cytoplasm (GO:0005737);; Cellular Component: kinesin complex (GO:0005871);; Cellular Component: microtubule (GO:0005874);; Biological Process: microtubule-based movement (GO:0007018);; Molecular Function: oxidoreductase activity (GO:0016491);; Molecular Function: ATPase…	--|5e-28|obr:102704608|hypothetical protein	[Z]	Cytoskeleton	--	Kinesin-like protein KIN-14I OS=Oryza sativa subsp. japonica OX=39947 GN=KIN14I PE=2 SV=1	Kinesin-like calmodulin-binding protein [Zea mays]
TRINITY_DN22162_c0_g1	--	--	Cellular Component: Golgi membrane (GO:0000139);; Molecular Function: serine-type endopeptidase activity (GO:0004252);; Cellular Component: Golgi apparatus (GO:0005794);; Cellular Component: plasmodesma (GO:0009506);; Cellular Component: integral component of membrane (GO:0016021);;	--|5e-63|sita:101785446|hypothetical protein	[T]	Signal transduction mechanisms	--	RHOMBOID-like protein 2 OS=Arabidopsis thaliana OX=3702 GN=RBL2 PE=1 SV=1	RHOMBOID-like protein 2 [Panicum hallii] PAN13459.1 hypothetical protein PAHAL_2G338400 [Panicum hallii]
TRINITY_DN31681_c0_g1	[E]	Amino acid transport and metabolism	Biological Process: histidine biosynthetic process (GO:0000105);; Molecular Function: phosphoribosyl-AMP cyclohydrolase activity (GO:0004635);; Molecular Function: phosphoribosyl-ATP diphosphatase activity (GO:0004636);; Molecular Function: ATP binding (GO:0005524);; Cellular Component: chloroplast (GO:0009507);; Cellular Component: chloroplast stroma (GO:0009570);;	K11755|1e-171|ats:109756105|K11755 hisIE; phosphoribosyl-ATP pyrophosphohydrolase / phosphoribosyl-AMP cyclohydrolase [EC:3.6.1.31 3.5.4.19]	[E]	Amino acid transport and metabolism	Phosphoribosyl-AMP cyclohydrolase;; Phosphoribosyl-ATP pyrophosphohydrolase;; MazG nucleotide pyrophosphohydrolase domain	Histidine biosynthesis bifunctional protein hisIE, chloroplastic OS=Arabidopsis thaliana OX=3702 GN=HISN2 PE=1 SV=1	hypothetical protein SETIT_5G041800v2 [Setaria italica] TKW12499.1 hypothetical protein SEVIR_5G039600v2 [Setaria viridis]
TRINITY_DN49938_c0_g1	--	--	--	K20308|1e-72|bdi:100843273|K20308 TRAPPC11; trafficking protein particle complex subunit 11	[S]	Function unknown	--	--	unnamed protein product [Triticum turgidum subsp. durum]
TRINITY_DN1825_c0_g1	--	--	Molecular Function: transferase activity, transferring acyl groups other than amino-acyl groups (GO:0016747);;	--|0.0|sita:101756534|hypothetical protein	--	--	Transferase family	Coumaroyl-CoA:anthocyanidin 3-O-glucoside-6&apos;&apos;-O-coumaroyltransferase 2 OS=Arabidopsis thaliana OX=3702 GN=3AT2 PE=1 SV=1	anthocyanidin 3 O glucoside 6 O coumaroyltransferase [Indosasa hispida]
TRINITY_DN11148_c0_g1	[M]	Cell wall/membrane/envelope biogenesis	Molecular Function: transmembrane receptor protein serine/threonine kinase activity (GO:0004675);; Molecular Function: ATP binding (GO:0005524);; Cellular Component: plasma membrane (GO:0005886);; Biological Process: protein phosphorylation (GO:0006468);; Biological Process: cell surface receptor signaling pathway (GO:0007166);; Cellular Component: integral component of membrane (GO:0016021);;	--|6e-27|ats:109736712|hypothetical protein	[T]	Signal transduction mechanisms	--	Proline-rich receptor-like protein kinase PERK2 OS=Arabidopsis thaliana OX=3702 GN=PERK2 PE=2 SV=3	peptide-N4-(N-acetyl-beta-glucosaminyl)asparagine amidase A-like [Aegilops tauschii subsp. tauschii]
TRINITY_DN12300_c0_g1	[H]	Coenzyme transport and metabolism	Molecular Function: biotin-[acetyl-CoA-carboxylase] ligase activity (GO:0004077);; Molecular Function: biotin-[methylcrotonoyl-CoA-carboxylase] ligase activity (GO:0004078);; Molecular Function: ATP binding (GO:0005524);; Cellular Component: cytosol (GO:0005829);; Biological Process: cellular protein modification process (GO:0006464);; Cellular Component: chloroplast (GO:0009507);; Cellular Compo…	K01942|0.0|ats:109776075|K01942 HLCS; biotin---protein ligase [EC:6.3.4.9 6.3.4.10 6.3.4.11 6.3.4.15]	[H]	Coenzyme transport and metabolism	Biotin/lipoate A/B protein ligase family;; Biotin protein ligase C terminal domain	Biotin--protein ligase 1, chloroplastic OS=Arabidopsis thaliana OX=3702 GN=HCS1 PE=1 SV=2	biotin--protein ligase 2-like [Aegilops tauschii subsp. tauschii]
TRINITY_DN24836_c0_g1	--	--	--	K10357|2e-77|sita:101782403|K10357 MYO5; myosin V	--	--	--	--	hypothetical protein PAHAL_3G199100 [Panicum hallii]
TRINITY_DN708_c0_g1	--	--	Molecular Function: ATP binding (GO:0005524);; Cellular Component: plasma membrane (GO:0005886);; Biological Process: signal transduction (GO:0007165);; Biological Process: plant-type hypersensitive response (GO:0009626);; Molecular Function: ADP binding (GO:0043531);;	--|0.0|osa:4350156|hypothetical protein	[T]	Signal transduction mechanisms	NB-ARC domain;; Leucine rich repeat;; Rx N-terminal domain;; NB-ARC domain	Putative disease resistance RPP13-like protein 2 OS=Arabidopsis thaliana OX=3702 GN=RPP13L2 PE=3 SV=1	hypothetical protein EE612_054373 [Oryza sativa]
TRINITY_DN6008_c0_g1	--	--	Molecular Function: structural constituent of cell wall (GO:0005199);;	--|0.0|bdi:100835777|hypothetical protein	--	--	Protein of unknown function (DUF1666)	Vegetative cell wall protein gp1 OS=Chlamydomonas reinhardtii OX=3055 GN=GP1 PE=1 SV=1	uncharacterized protein LOC100835777 isoform X2 [Brachypodium distachyon] KQJ90227.1 hypothetical protein BRADI_4g30200v3 [Brachypodium distachyon]
TRINITY_DN3064_c0_g2	--	--	Molecular Function: nucleotide binding (GO:0000166);; Molecular Function: RNA binding (GO:0003723);; Cellular Component: nucleus (GO:0005634);; Biological Process: transcription, DNA-templated (GO:0006351);; Biological Process: regulation of transcription, DNA-templated (GO:0006355);; Biological Process: RNA processing (GO:0006396);; Cellular Component: ribonucleoprotein complex (GO:0030529);;	K15191|2e-34|sita:101756783|K15191 LARP7; La-related protein 7	[R]	General function prediction only	La domain	La-related protein 6A OS=Arabidopsis thaliana OX=3702 GN=LARP6A PE=2 SV=1	La-related protein 6A [Zea mays] ONM37907.1 La-related protein 6A [Zea mays]
TRINITY_DN1330_c1_g1	--	--	Molecular Function: DNA binding (GO:0003677);; Molecular Function: metal ion binding (GO:0046872);;	--|0.0|sita:101785209|hypothetical protein	[R]	General function prediction only	--	Zinc finger CCCH domain-containing protein 33 OS=Oryza sativa subsp. japonica OX=39947 GN=Os05g0128200 PE=2 SV=1	zinc finger CCCH domain-containing protein 33 [Setaria italica] RCV15333.1 hypothetical protein SETIT_3G049600v2 [Setaria italica] TKW24416.1 hypothetical protein SEVIR_3G049700v2 [Setaria viridis]
TRINITY_DN669_c0_g1	[H]	Coenzyme transport and metabolism	Cellular Component: mitochondrion (GO:0005739);; Molecular Function: transaminase activity (GO:0008483);; Molecular Function: pyridoxal phosphate binding (GO:0030170);;	K16871|0.0|ats:109732675|K16871 POP2; 4-aminobutyrate---pyruvate transaminase [EC:2.6.1.96]	[E]	Amino acid transport and metabolism	Aminotransferase class-III;; Aminotransferase class-III	Probable gamma-aminobutyrate transaminase 3, mitochondrial OS=Oryza sativa subsp. japonica OX=39947 GN=Os08g0205900 PE=3 SV=1	unnamed protein product [Triticum turgidum subsp. durum]
TRINITY_DN5073_c0_g1	[R]	General function prediction only	Biological Process: nitrogen compound metabolic process (GO:0006807);; Molecular Function: cyanoalanine nitrilase activity (GO:0047427);;	--|2e-83|obr:102701789|hypothetical protein	[E]	Amino acid transport and metabolism	Carbon-nitrogen hydrolase;; Carbon-nitrogen hydrolase;; Carbon-nitrogen hydrolase	Bifunctional nitrilase/nitrile hydratase NIT4 OS=Oryza sativa subsp. japonica OX=39947 GN=NIT4 PE=2 SV=1	PREDICTED: bifunctional nitrilase/nitrile hydratase NIT4-like isoform X2 [Oryza brachyantha]
TRINITY_DN52163_c0_g1	[J]	Translation, ribosomal structure and biogenesis	Molecular Function: nuclease activity (GO:0004518);; Cellular Component: nucleus (GO:0005634);; Biological Process: mRNA processing (GO:0006397);; Biological Process: snRNA processing (GO:0016180);;	K14403|5e-38|obr:102719189|K14403 CPSF3; cleavage and polyadenylation specificity factor subunit 3 [EC:3.1.27.-]	[A]	RNA processing and modification	Zn-dependent metallo-hydrolase RNA specificity domain	Cleavage and polyadenylation specificity factor subunit 3-I OS=Arabidopsis thaliana OX=3702 GN=CPSF73-I PE=1 SV=1	PREDICTED: cleavage and polyadenylation specificity factor subunit 3-I [Oryza brachyantha]
TRINITY_DN35632_c0_g1	--	--	Cellular Component: integral component of membrane (GO:0016021);;	--|1e-55|bdi:100835423|hypothetical protein	--	--	--	Tetraspanin-2 OS=Arabidopsis thaliana OX=3702 GN=TET2 PE=2 SV=1	unnamed protein product [Triticum turgidum subsp. durum]
TRINITY_DN14824_c0_g1	--	--	Biological Process: response to molecule of bacterial origin (GO:0002237);; Cellular Component: plasma membrane (GO:0005886);; Biological Process: protein phosphorylation (GO:0006468);; Biological Process: plant-type hypersensitive response (GO:0009626);; Biological Process: defense response to bacterium, incompatible interaction (GO:0009816);; Biological Process: defense response signaling pathw…	K13456|1e-139|sita:101753636|K13456 RIN4; RPM1-interacting protein 4	--	--	Cleavage site for pathogenic type III effector avirulence factor Avr	RPM1-interacting protein 4 OS=Arabidopsis thaliana OX=3702 GN=RIN4 PE=1 SV=1	RPM1-interacting protein 4 isoform X1 [Setaria italica] XP_004981053.2 RPM1-interacting protein 4 isoform X1 [Setaria italica] RCV39945.1 hypothetical protein SETIT_9G012000v2 [Setaria italica] RCV39946.1 hypothetical protein SETIT_9G012000v2 [Setaria italica]
TRINITY_DN23510_c0_g1	--	--	Cellular Component: mitochondrion (GO:0005739);; Cellular Component: plastid (GO:0009536);; Cellular Component: chloroplast envelope (GO:0009941);; Biological Process: response to UV-B (GO:0010224);; Cellular Component: integral component of membrane (GO:0016021);; Cellular Component: chloroplast membrane (GO:0031969);; Biological Process: developmental process (GO:0032502);;	--|2e-41|zma:100272306|hypothetical protein	[S]	Function unknown	Vitamin B6 photo-protection and homoeostasis	Protein root UVB sensitive 1, chloroplastic OS=Arabidopsis thaliana OX=3702 GN=RUS1 PE=1 SV=1	Protein root UVB sensitive 1, chloroplastic [Zea mays]
TRINITY_DN11279_c0_g1	--	--	--	--|3e-90|sita:101778726|hypothetical protein	--	--	GRAM domain	Putative GEM-like protein 8 OS=Arabidopsis thaliana OX=3702 GN=At5g23370 PE=3 SV=1	hypothetical protein SEVIR_7G184300v2 [Setaria viridis]
TRINITY_DN58753_c0_g2	[RTKL]	--	--	--|1e-64|ats:109755931|hypothetical protein	[T]	Signal transduction mechanisms	--	Serine/threonine-protein kinase PCRK1 OS=Arabidopsis thaliana OX=3702 GN=PCRK1 PE=1 SV=1	probable serine/threonine-protein kinase PBL19 [Aegilops tauschii subsp. tauschii]
TRINITY_DN5448_c0_g1	--	--	Biological Process: ubiquitin-dependent protein catabolic process (GO:0006511);; Molecular Function: zinc ion binding (GO:0008270);; Biological Process: protein deubiquitination (GO:0016579);; Molecular Function: thiol-dependent ubiquitinyl hydrolase activity (GO:0036459);;	K11844|0.0|osa:4347503|K11844 USP16_45; ubiquitin carboxyl-terminal hydrolase 16/45 [EC:3.4.19.12]	[O]	Posttranslational modification, protein turnover, chaperones	Ubiquitin carboxyl-terminal hydrolase;; Zn-finger in ubiquitin-hydrolases and other protein;; Ubiquitin carboxyl-terminal hydrolase	Ubiquitin carboxyl-terminal hydrolase 1 OS=Arabidopsis thaliana OX=3702 GN=UBP1 PE=1 SV=2	hypothetical protein OsI_31949 [Oryza sativa Indica Group]
TRINITY_DN23115_c0_g1	--	--	--	--|5e-56|obr:102704308|hypothetical protein	--	--	--	--	PREDICTED: uncharacterized protein LOC102704308 [Oryza brachyantha]
TRINITY_DN17210_c0_g1	--	--	--	--|9e-43|sita:101758725|hypothetical protein	[ODR]	--	--	Protein PHOX1 OS=Arabidopsis thaliana OX=3702 GN=PHOX1 PE=1 SV=1	protein PHOX1 [Setaria italica] RCV12893.1 hypothetical protein SETIT_2G303600v2 [Setaria italica]
TRINITY_DN16236_c0_g1	[G]	Carbohydrate transport and metabolism	Biological Process: myo-inositol hexakisphosphate biosynthetic process (GO:0010264);;	--|2e-80|bdi:100836403|hypothetical protein	--	--	--	P-loop NTPase domain-containing protein LPA1 OS=Oryza sativa subsp. japonica OX=39947 GN=LPA1 PE=2 SV=1	P-loop NTPase domain-containing protein LPA1-like [Hordeum vulgare]
TRINITY_DN8614_c2_g1	[D]	Cell cycle control, cell division, chromosome partitioning	Cellular Component: plasma membrane (GO:0005886);;	--|0.0|bdi:100837756|hypothetical protein	--	--	KIP1-like protein	Protein NETWORKED 2D OS=Arabidopsis thaliana OX=3702 GN=NET2D PE=3 SV=1	protein NETWORKED 2D [Brachypodium distachyon] KQK14459.1 hypothetical protein BRADI_1g16470v3 [Brachypodium distachyon]
TRINITY_DN12848_c0_g1	--	--	--	--|0.0|ats:109761704|hypothetical protein	--	--	F-box domain	F-box protein At5g39450 OS=Arabidopsis thaliana OX=3702 GN=At5g39450 PE=2 SV=1	unnamed protein product [Triticum turgidum subsp. durum]
TRINITY_DN7803_c0_g1	[O]	Posttranslational modification, protein turnover, chaperones	Molecular Function: serine-type endopeptidase activity (GO:0004252);; Cellular Component: extracellular region (GO:0005576);; Cellular Component: cell wall (GO:0005618);; Cellular Component: plant-type cell wall (GO:0009505);; Biological Process: seed coat development (GO:0010214);; Cellular Component: apoplast (GO:0048046);; Biological Process: mucilage metabolic process involved in seed coat de…	--|0.0|ats:109785364|hypothetical protein	--	--	Subtilase family;; Peptidase inhibitor I9;; PA domain	Subtilisin-like protease SBT1.7 OS=Arabidopsis thaliana OX=3702 GN=SBT1.7 PE=1 SV=1	unnamed protein product [Triticum turgidum subsp. durum]
TRINITY_DN27809_c0_g1	--	--	Molecular Function: aspartic-type endopeptidase activity (GO:0004190);; Cellular Component: vacuole (GO:0005773);; Biological Process: proteolysis (GO:0006508);; Biological Process: lipid metabolic process (GO:0006629);; Biological Process: protein catabolic process (GO:0030163);;	K08245|3e-14|ats:109748912|K08245 E3.4.23.40; phytepsin [EC:3.4.23.40]	[O]	Posttranslational modification, protein turnover, chaperones	--	Aspartic proteinase OS=Oryza sativa subsp. japonica OX=39947 GN=RAP PE=2 SV=2	retotransposon sine subfamily, partial [Oryza sativa Indica Group]
TRINITY_DN13201_c0_g1	--	--	--	--|0.0|osa:4334930|hypothetical protein	[R]	General function prediction only	Zn-finger in Ran binding protein and others;; Zn-finger in Ran binding protein and others	--	ranBP2-type zinc finger protein At1g67325 [Oryza sativa Japonica Group] EEE60388.1 hypothetical protein OsJ_13542 [Oryza sativa Japonica Group]
TRINITY_DN1039_c0_g1	--	--	Cellular Component: nucleus (GO:0005634);; Biological Process: transcription, DNA-templated (GO:0006351);; Biological Process: regulation of transcription, DNA-templated (GO:0006355);; Molecular Function: lipid binding (GO:0008289);; Molecular Function: sequence-specific DNA binding (GO:0043565);;	K09338|0.0|obr:102703483|K09338 HD-ZIP; homeobox-leucine zipper protein	--	--	START domain	Homeobox-leucine zipper protein ROC5 OS=Oryza sativa subsp. japonica OX=39947 GN=ROC5 PE=2 SV=1	PREDICTED: homeobox-leucine zipper protein ROC4 [Oryza brachyantha]
TRINITY_DN20279_c0_g1	--	--	--	--|8e-55|sita:101768836|hypothetical protein	--	--	--	--	unknown [Zea mays] ACN36665.1 unknown [Zea mays] AQK75138.1 Methionine aminopeptidase 1D chloroplastic/mitochondrial [Zea mays] AQK75142.1 Methionine aminopeptidase 1D chloroplastic/mitochondrial [Zea mays]
TRINITY_DN66949_c0_g1	[J]	Translation, ribosomal structure and biogenesis	Molecular Function: actin binding (GO:0003779);; Molecular Function: phosphoprotein phosphatase activity (GO:0004721);; Cellular Component: spindle (GO:0005819);; Molecular Function: microtubule binding (GO:0008017);; Cellular Component: phragmoplast (GO:0009524);; Biological Process: microsporogenesis (GO:0009556);; Cellular Component: preprophase band (GO:0009574);; Molecular Function: actin fi…	K02892|1e-135|bdi:100826794|K02892 RP-L23; large subunit ribosomal protein L23	[J]	Translation, ribosomal structure and biogenesis	Ribosomal protein L23	Formin-like protein 14 OS=Arabidopsis thaliana OX=3702 GN=FH14 PE=3 SV=3	uncharacterized protein LOC100826794 [Brachypodium distachyon] KQK21451.1 hypothetical protein BRADI_1g60830v3 [Brachypodium distachyon]
[truncated: 1,678 more rows]

## Sheet: DEGs involved in S6
#ID	COG_class	COG_class_annotation	GO_annotation	KEGG_annotation	KOG_class	KOG_class_annotation	Pfam_annotation	Swissprot_annotation	nr_annotation
[truncated: 6,308 more rows]
